# Supplementary material for: Organellar phylogenomics of Ophioglossaceae fern genera
Source: Front Plant Sci. 2024 Jan 15;14:1294716. doi: 10.3389/fpls.2023.1294716 (PMC10823028; doi:10.3389/fpls.2023.1294716)
Supplement: Supplementary file 3 [file DataSheet_3.zip › Supplementary file S2/mtDNA_CDS/trim/rpl6.fas]

>Botrychium
ATGGAAGCCCAATTTGTTTGTTTTTCGCAAATAATT------GGATACAAAGCCAGTACTAACCTA---------CAAGGCTCTATTTTGGATTCAAAATTAGGATTTAGTTATGAGATTCGACCTAAAGTTCCGCTTTCAGTTCGCGTTTTTTGCTTAAAGCATAATATCATTCGTTGTATGGGAATGGATCTGGAAAAAGTCACTAAATTTGCTGCCAGCGCCAAAAGTTGTAAACCTCCCGAAGTTTATAAAGGGAGAGGTATACGATACCAGAACGAAGTTATACAGAAGAAA------CCAGGGAAGAAGAAACAA
>Sceptridium
ATGGAAGCCCAATTTGTTTGTTTTTCGCAAATAATT------GGATACAAAGCCAGTACTAACCTA---------CAAGGCTCTATTTTGGATTCAAAATTAGGATTTAGTTATGAGATTCGACCTAAAGTTCCGCCTTCAGTTCGCGTTTTTTGCTTAAAGCATAATATCATTCGTTGTATGGGAATGGATCTGAAAAAAGTCACTAAATTTGCTGCCAGCGTCAAAAGTTGTAAACCTCCTGAAGTTTATAAAGGGAGAGGTATACGATACCAGAACGAAGTTATACAGAAGAAA------CCAGGGAAGAAGAAACAA
>Japanobotrychium
ATGGAAGCCCAATTTGTTTGTTTTTCGCAAATAATT------GGATACAAAGCCAGTACTAACCTA---------CAAGGCTCTATTTTGGATTCAAAATTAGGATTTAGTCATGAGATTCGACCTAAAGTTCCGCCTTCAGTTCGCGTTTTTTGCTTAAAGCATAATATCATTCGTTGTATGGGAATGGATCTGAAAAAAGTCACTAAATTTGCTGCCAGCATCAAAAGTTGTAAACCTCCTGAAGTTTATAAAGGGAGAGGTATACGATACCAGAACGAAGTTATACAGAAGAAA------CCAGGGAAGAAGAAACAA
>Botrypus
ACGGAAGCCCAATTTGTTTGTTTTTCGCAAATAATT------GGATACAAAGCCAGTACTAACCTA---------CAAGGCTCTATTTTGGATTCAAGATTAGGATTTAGTTATGAGATTTGACCTAAAGTTCCGCCTTCAGTTCGCGTTTTTTGCTTAAAGCATAATATCATTCGTTGTATGGGAATGGATCTTGAAAAAGTCACTAAATTTGCTGCCAGCGTCAAAAGTTGTAAACCTCCCGAAGTTTATAAAGGGAGAGGTATACGATACCAGAACGAAGTTATACAGAAGAAA------CCAGGGAAGAAGAAACAA
>Ophioglossum_austroasiaticum
ATGGAAGCCCGATTTGTTTGTTTCTTGCAAGTAATT------GGATACAAAGCCAGTACTAACCCA---------CAAGGCTCTGTTTCGGATTCCAGGTTAGGATTCAGTCATGAGATTCGACTCTTTGTTACGCCTTCGGTTCGCGTTTATTGCTTAAAGCATAATATCACTCGCTGCATGGGAATGGATCTTGATAAAGTCACTCAATTTGCTGCCAGCGTCAAAAGTTGTAAACCCCCCGAAGTTTATAAAGGGAGAGGTATACGGTATCAGAACGAAGTTATACAAAAGAAA------CCGGGAAAGAAGAAGCAA
>Ophioglossum_californicum
ATGGAAGCCCGATTTGTTTGTTTCTTGCAAGTAATT------GGATACAAAGCCAGTACTAACCCA---------CAAGGCTCTGTTTCGGATTCCAGGTTAGGATTCAGTCATGAGATTCGACTCTTTGTTACGCCTTCGGTTCGCGTTTATTGCTTAAAGCATAATATCACTCGCTGCATGGGAATGGATCTTGATAAAGTCACTCAATTTGCTGCCAGCGTCAAAAGTTGTAAACCCCCCGAAGTTTATAAAGGGAGAGGTATACGGTATCAGAACGAAGTTATACAAAAGAAA------CCGGGAAAGAAGAAGCAA
>Ophioderma
ATGGAAGCCCAATTTGTTTGTTTTTTGCGAGTAATC------GGATACAAAGCCAGTACTAACCCAAACTTTCAACAAGGCAAAGTTTTGGATTTTAGGGTAGGATTCAGTCATGAGATTCGACTCAAAGTTACGCCTTCGGTTCGCGTTTATTGCTTAAAGCATAATATCATTTGCTGCATGGGAATGGATCGAAGAAAAGTCACTCAATTTGCTGCCAGCGTCAAAAGGTGTAAACCCCCCGAAGTTTATAAAGGTAGAGGTATACGGTATCAGAACGAAGTTCTACAAAAGAAATACCGTCCGGGAAAGAAGAAGTAA
>Huperzia
ATGGAAGCCAAATCCTTTTGTTTCCTAGAAATAATTGGAGTTGGATACAAAGCCAGTACTAACCCA---------CAAGGCTCTATTTCATATTCAAAATTAGGATTTAGTCATGAAATTCGGATTCAAGTTGCGCCTTCAGTTCGCGTTTTTTGCTTGAAGCCTAATCTCATTTGTTGTACTGGAATAGATCATCAAAAAGTAACTCAATTTGCTGCCAGCGTCAAAAGTTGTAAACCTCCTGAAGTTTATAAAGGGAAAGGTATACAATATCGGAACGAAATTATGCATAAGAAA------CAAGGAAAGAAAAAACAA
>Psilotum
ATGGAAGCGCAATTCGTTTGTTTCTCGCGAATAATT------GGAGGCAAAGCCAGTACTAACCCA---------GAAGGCTCTATTTCAGATTCGAAATCAGGATTTAGTCATGAGATTCGACTTGAAGTTACGCCTTCAGTTCGCGTTTTTTGCTTAAAGCATAATATCATTCGTCGTATGGGAATGGATCCTCAAAAAGCCACTCAATTTGCTGCCAGCGTCAAAAGTTGTAAACCCCCCGAAGTTTATAAAGGGAAGGGTATACAATATCGGAACGAGATTATACATAAAAAA------CCCGGGAAGAAGAGATAA
>Dryopteris
ATGGAAGCTTAATCCGTTTGTTCTTCGTAAACAATT------GGATACAAAGTCAGTACTAACCCA---------TAAGGCTCTGTTTCAGATTCAAAACTAGGGTTCAGCTATGAGATTTGACCCCGGGTCACGCCTTCGGTTTGTGTTTTCCGCTCGAAGCATAATATCACTTGTCGCACCGGAACGGATCCCTGAAAAGTTACTTAATCCGCTGTTAGCGTCAAAAGCTGTAAACCCCCTGAAGTTTATAAAGGAAGAGGTACAAAATATTGAAATGAAATTCTACGTAGGAAA------CAGGGGGAGAAGAAACAA
>Whittieria
ATGGAAGCCCAATTCGTTTGTTTTTCGCAAGTAATT------GGATACAAAGCCAGTACTAACCCA---------CAAGGCTCTGTTTTGGATTTCAGGTTGGGATTCAGTCATGAGATTCGACTCAAAGTTACGCCTTCGGTTCGCGTTTATTGCTTAAAGCATAATATCATTTGCTGCATGGGAATGGATCTCGATAAAGTCACTCAATTTGCTGCCAGCGTCAAGAGTTGTAAACCCCCCGAAGTTTATAAAGGGAGAGGTATACGGTATCAGAACGAAGTTATACAAAAGAAA------CCGGGAAAGAAGAAGTAA
>Goswamia
ATGGAAGCCCAATTTGTTTGTTTTTTGCAAATAATT------GGATACAAAGCCAGTACTAACCCA---------CAAGGCTCTGTTTTGGATTTCAGGTTAGGATTCAGTCATGAGATTCGACCCAAAGTTACGCCTTCGGTTCGCGTTTATTGCTTGAAGCATAATATCATTTGCTGCATGGGAATGGATCTCGATAAAGTCACTCAATTTGCTGCCAGCGTCAAAAGTTGTAAACCCCCCGAAGTTTATAAAGGGAGAGGTATACGGTATCAGAACGAAGTTATACAAAAGAAA------CCGGGGAAGAAGAAGCAA
>Haukia
ATGGAAGCCCAATTCGTTTGTTTCTTGCAAGTAATT------GGATACAAAGCCAGTACTAACCCA---------CAAGGCTCTGTTTTGGATTTCAGGTTAGGATTCAGTCACGAGATTCGACCCTTTGTTACGCCTTCGGTTCGCGTTTATTGCTTAAAGCATAATATCATTTGCCGCATGGGAATGGATCTTGATAAAGTCACTCAATTTGCTGCCAGCGTCAAAAGTTGTAAACCCCCCGAAGTTTATAAAGGGAGAGGTATACGATATCAGAACGAAGTTATACAAAAGAAA------CCGGGAAAGAAGAAGTAA
>Rhizoglossum
ATGGAAGCCCAATTCGTTTGTTTTTCGCAAGTAATT------GGATACAAAGCCAGTACTAACCCA---------CAAGGCTCTGTTTTGGATTTCAGGTTGGGATTCAGTCATGAGATTCGACTCAAAGTTACGCCTTCGGTTCGCGTTTATTGCTTAAAGCAGAATATCATTCGCTGCATGGGAATGGATCTCGATAAAGTCACTCAATTTGCTGCCAGCGTCAAGAGTTGTAAACCCCCCGAAGTTTATAAAGGGAGAGGTATACGGTATCAGAACGAAGTTATACAAAAGAAA------CCGGGAAAGAAGAAGTAA
>Mankyua
ACGGAAGCCCAATTTGTTTGTTTTTCGCAAATAATT------GGATACAAAGCCAGTACTAACCTA---------AAAGGCTCTATTTTGGATTCAAAATCAGGATTTAATCATGAAATTCGACTTAAAGTTACGCCTTCAGTTCGCGTTTATTGCTTAAAGCATAATATCATTCGTTGTATGGGAATGGATATTGAAAAAGTAACTCAATTTTCTGCCAGCGTAAAAAGTTGTAAACCCCCCGAAGTTTATAAAGGAAGAGGTACACGATATCAGAACGAGGTTATACAGAAGAAA------CCAGGGAAGAAGAAACAA
