# Supplementary material for: Organellar phylogenomics of Ophioglossaceae fern genera
Source: Front Plant Sci. 2024 Jan 15;14:1294716. doi: 10.3389/fpls.2023.1294716 (PMC10823028; doi:10.3389/fpls.2023.1294716)
Supplement: Supplementary file 3 [file DataSheet_3.zip › Supplementary file S2/mtDNA_CDS/trim/rps1.fas]

>Botrypus
AAACCATTGTAATGTGAGAACAAGGGTCTTATCAAACTATTA------CACCCACATAACATGGTCCTGGTGAATACGGGACTGAAAACTCCTGTAATTTTTTCTAAAGATGAGGTG------------------------------------------------ACAGCA---AGAGTGCCAATCACTAAGCAAGCA------------------------------------------------------------------------------------------------------AGGTTGAATTTTGTTGGAATCTAAGATTCGGAAGAAGTGGAAGAGCTTCGTGAACCAAGAATTGTTTGGCCGGAACCATGT---------------------------AAACCGAAA---CTTTTTTTGCCAGAACCA---TTAAACAAAAAAATAGTTTGGATTGAACCAACCAAG---ATTTGGCGTGACCGT---GAAAAAAGGGTCAAAGGTTTTATTTCTAATTCAATGAAAGGTGGGTATGCTGTAGCTATCGCAGGGCTTGCAGCTCCTCCTCTCAGGAGT
>Botrychium
AAACCATTGCAATGTGAGAACAAAGGGATTATAAAACTATTA------CACCCACAAAACATGGTCCTGGTGAATACGGGACTGAAAACTCCTGTAATTTTTTCTAAAGATGAGGTG------------------------------------------------ACAGCA---AAAGTGCCAATCACTAAGCAAGCA------------------------------------------------------------------------------------------------------AGGTTGAATTTTGTTGGAATCTAAGATTCGGAAGAAGTGGAAGAGCTTCGTGAACCAAGAATTGTTTGGCCAGAACCATGT---------------------------AAACCGAAA---CTTTTTTTGCCAGAACCA---TTAAACAAAAAAATAGTTTGGATTGAACCAACCAAG---ATTTGGCGTGACCGT---GAAAAAAGGGTCAAAGGTTTTATTTCTAATTCAATGAAGGGTGGGTATGCTGTAGCTATCGCAGGGCCTGTAGCTCCTCCTTCCAGGAGT
>Sceptridium
AAACCATTGCAATGTGAGAACAAAGGGATTATAAAACTATTA------CACCCACAAAACATGGTCCTGGTGANNNCGGGACTGAAAACTCCTGTAATTTTTTCTAAAGATGAGGTG------------------------------------------------ACAGCA---AAAGTGCCAATCACTAAGCAAGCA------------------------------------------------------------------------------------------------------AGGTTGAATTTTGTTGGAATCTAAGATTCGGAAGAAGTGGAAGAGCTTCGTGAACCAAGAATTGTTTGGCCAGAACCATGT---------------------------AAACCGAAC---CTTTTTTTGCCAGAACCA---TTAAACAAAAAAATAGTTTGGATTGAACCAACCAAG---ATTTGGCGTGACCGT---GAAAAAAGGGTCAAAGGTTTTATTTCTAATTCAATGAAGGGTGGGTATGCTGTAGCTATCGCAGGGCCTGTAGCTCCTCCTCCCAGGAGT
>Japanobotrychium
AAACCATTGTAGTGTGAGAACAAGGGTCTTATCAAACTATTA------CACCCACATAACATGGTCCTGGTGAATACGGGACTGAAAACTCCTGTAATTTTTTCTAAAGATGAGGTG------------------------------------------------ACAGCA---AAAGTGCCAATCACTAAGCAAGCA------------------------------------------------------------------------------------------------------AGGTTGAATTTTGTTGGAATCTAAGATTCGGAAGAAGTGGAAGAGCTTCGTGAACCAAGAATTGTTTGGCCAGAACCATGT---------------------------AAACCGAAA---CTTTTTTTGCCAGAACCA---TTAAACAAAAAAATAGTTTGGATTGAACCAACCAAG---ATTTGGCGTGACCGT---GAAAAAAGGGTCAAAGGTTTTATTTCTAATTCAATGAAGGGTGGGTATGCTGTAGCTATCGCAGGGCCTGTAGCTCCTCCTTCCAGGAGT
>Helminthostachys
AAACCATTGTAATGTGAGAACAAGGGGATTATAAAACTATTA------CACCCACAGAATCTGGTCCTGGTGAATACGGGACTGAAAACTCCTGTCATTTTTTTTAAAGATGAGGTG------------------------------------------------ACAGCA---AGAGTGCCAATCACCAAGCAAGCA------------------------------------------------------------------------------------------------------AGGTTGAATTTTGTTGGAATCTAAGATTCGGAAGAAGTGGAAGAGCTTCGTGAACCAAGAATTGTTTGGCCAGAACCATGT---------------------------AAACCGAAG---ATTTTTTTGCCAGAACCA---TTAAACAAAAAAATAGTTTGGATTGAACCAACCAAG---ATTTGGCGTGACCGT---GAAAAAAGGGTCAAAGGTTTTCTTTCTAATTCAATGAAAGGTGGGTATGCTGTAGCTATCGCAGGGCTTGCAGCTCTTCTTCCCAGGAGT
>Mankyua
AAACCATTGCAATGTGAGAACAAAGGGATTATAAAACTATTA------CACCCACAAAACATGGTTCTGGTGAATACGGGACTGAAAACTCCTGTCATTTTTTTTCAAGATGAGGTG---------------------------------------------------ACA---AGAGTGCCAATCACCAAGCAAGCA------------------------------------------------------------------------------------------------------AGGTTGAATTTTGTTGGAATCCAAGATTCGGAAGAAGTGGAAGAGCTTCGTGAACCAAGAATTGTTTGGCCAGAACCATGT---------------------------AAACCAAAA---CTTTTTTTACCAGAACAACCATTAAACAAAAAAATAGTTTGGATTGAACCAACCAAG---ATTTGGCGTGACCGT---GAAAAAAGGGTCAAAGGTTTTATTTCTAATTCAATGAAAGGTGGGTATGCTGTAGCTATCGCAGGGCTTGTAGCTCTTCCTCCCAGGAGT
>Rhizoglossum
AAACCATTGCAATGTGGGAACAAGGGGATTATGAAACTATTA------CACCCACAGAACATGGTCCTGGTGAATACGGGACTGAAAACTCCTGTCATATTTTCTCAGGATGAGGCC---------------------------------------------CCGACAGCA---AGAGTGCCCTTTAAAGGG------------------------------------------------------------------------------------------------------------GTTTTGAATCTTGTTGGAATCCAAGACTCGGAAGAAGCGGAAGGGCTTCGTTCACCAAGAATTGTTTGGCCGGAACCATGT---------------------------AAACCGAAC---CTTTTTTCACCGGAACGA---TTAAACAAAAAAATAGTTTGGATTGAACCAACCAGG---ATTTGGCGTGACCGT---GAAAGAAGGGTCAAAGGTTTTCTCCCTAATTCAATGAAAGGTGGGTATGCTGTAGCTATCGCAGGGCCCGTAGCTCTTCTTCCCAGGAGT
>Whittieria
AAACCATTGCAATGTGGGAACAAGGGGATTATGAAACTATTA------CACCCACAGAACATGGTCCTGGTGAATACGGGACTGAAAACTCCTGTCATATTTTCTCAGGATGAGGCC---------------------------------------------CCGACAGCA---AGAGTGCACTATATAGTG------------------------------------------------------------------------------------------------------------GTTTTGAATCTTGTTGGAATCCAAGACTCGGAAGAAGCGGAAGGGCTTCGTTCACCAAGAATTGTTTGGCCGGAACCATGT---------------------------AAACCGAAC---CTTTTTTCACCGGAACGA---TTAAACAAAAAAAGAGTTTGGATTGAACCAACCAGG---ATTTGGCGTGACCGT---GAAAGAAGGGTCAAAGGTTTTCTCCCTAATTCAATGAAAGGTGGGTATGCTGTAGCTATCGCAGGGCCCGTAGCTCTTCTTCCCAGGAGT
>Haukia
AAACCATTTTCATGTGGGAACAAGGGGATTATGAAACTATTA------CACCCACAGAACATGGTCCTGGTGGATACGGGACTGAAAACTCCTGTCATGTTTTCTCAGGATGAGGCAAAACGCGTTAGCGTTTTGGGGGAAAACGCGTTA---GTTTTCCCCCCGACAGCA---AGAGTGCCATGG------------------------------------------------------------------------------------------------------------------GTTTTGAATCTTGTTGGAATCCAAGACTCGGAAGAAGCGGAAGGGCTTCGTTCACCAAGAATCGTTTGGCCAGAACCATGT---------------------------AAACCGAACACCCTTTTTTCACCGGAACGA---TTAAACAAAAAAAGAGTTTGGATTGAACCAACCAGGTTGATTTGGCGTGACCGT---GAAAAAAGGGTCAAAGGTTTTCTTCCTAATTCAATGAAAGGTGGGTATGCTGTAGCTGTCGCAGGGCCCGTAGCTCCTCCTCCCAGGAGT
>Goswamia
AAACCATTGCAATGTGGGAACAAGGGGATTATGAAACTATTA------CACCCACAGAAC------------------------------------------------------------------------------------------------------------------------------------------------------------------------------------------------------------------------------------------------------------------------------------GCGGAAGGGCTTCGTTCACCAAGAATCGTTTGGCCAGAACCATGT---------------------------AAACCGAAC---CTTTTTTCACCGGAACGA---TTAAACAGGAAAAGAGTTTGGATTGAACCTACCAGG---ATTTGGCGTGACCGT---AAAAAAAGGGTCAAAGGTTTTCTCCCTAATTCAATGAAGGGTGGGTATGCTGTAGCTATCGCAGGGCTCGTAGCTCTTCTTCCCAGGAGT
>Ophioglossum_austroasiaticum
AAACCATTGTAATGTGGGAACAAGGGGATTATGAAACTATTA------CACCCACAGAACATGGTCCTGGTGAATACGGGACTGAAAACTCCTGTCATATTTTCTCAGGATGAGGCAAAACGCGTTAGCGTTTTGGGGGAAAACGCGTCCCGCGTTTTCCCCCCGACAGCA---AGAGTGCCATGG------------------------------------------------------------------------------------------------------------------GTTTTGAATCTTGTTGGAATCCAAGACTCGGAAGAAGCGGAAGGGCTTCGTTCACCAAGAATCGTTTGGCCAGAACCATGT---------------------------AAACCGAAC------------CCGGAACGA---TTAAACAAAAAAAGAGTTTGGATTGAACCAACCAGG---ATTTGGCGTGACCGT---GAAAAAAGGGTCAAAGGTTTTCTTCCTAATTCAATGAAAGGTGGGTATGCTGTAGCTGTCGCAGGGCCCGTAGCTCCTCCTCCCAGGAGT
>Ophioglossum_californicum
AAACCATTGTAATGTGGGAACAAGGGGATTATGAAACTATTA------CACCCACAGAACATGGTCCTGGTGAATACGGGACTGAAAACTCCTGTCATATTTTCTCAGGATGAGGCAAAACGCGTTAGCGTTTTGGGGGAAAACGCGTCCCGCGTTTTCCCCCCGACAGCA---AGAGTGCCATGG------------------------------------------------------------------------------------------------------------------GTTTTGAATCTTGTTGGAATCCAAGACTCGGAAGAAGCGGAAGGGCTTCGTTCACCAAGAATCGTTTGGCCAGAACCATGT---------------------------AAACCGAAC---CTTTTTTCACCGGAACGA---TTAAACAAAAAAAGAGTTTGGATTGAACCAACCAGG---ATTTGGCGTGACCGT---GAAAAAAGGGTCAAAGGTTTTCTTCCTAATTCAATGAAAGGTGGGTATGCTGTAGCTGTCGCAGGGCCCGTAGCTCCTCCTCCCAGGAGT
>Ophioderma
AAACCATTTCAAATTGATAGTAAAATAGCAAGTAATAGCTTAGTTTTCAACCAAGCTACGCCTTTATTTCAAATTAGCCAGTTAAAAACTAACCTT------------GATTTCTTTAAATTGTTTTNTTTTTCGAGTTGCAGTATCCAGCGCACTTCTTTTCCTTTTTGTTGTCGGGAAAAAAACAAAGCACAAAGCAAAAAGGCA------------------------------------------------------------------------------------------------------------------------------------------------------------------------CCTTGT------------------------------------------------GTAGAAGGTCTCTCACTCAAAGAAAGAGTTTGGATTGAACCAACCTTA---AAGTGGCGTGAA------AACAAAAGGGTCAAAGGGTTTATAACTAATGAAATGAAAGGTGGGTATGCTGTAGCTATCGCAGGGCCCGTAGCTCTTCCTCCCAGGAGT
>Psilotum
AAACCCTTACAATCTGAGAACAAGGGTCCGATCAAACTACTA------CACCCACATAACATGGTCCCGGTGAATACAGGACTGAAAACTCCTGTCATTCTTTCTAGAGATGAGGTG------------------------------------------------ACAGCA---AGAGTGCCAATCACAGAGCAAGCAGGGGCCCGGGGCAACGGGGCAGGGGGCAACTACGGGAGAGTGTCCCTAATGGGAGACACTCTCAAAACTCGGATCCCCAAAAGTTGCCCCAGTCCCCTTCCCAGGTTTGATTTCGTTGGAATCCAGGACTCTTTCGAAGTGGAAGAGCTTCGTGAACCAAGAATTATTCGGCCGAAAAGT------------------------------GAACCAAAG---ATACTTTTGCCAGAACCA---TTAAACAAAAAAAGAGTTTGGATCGAACCAACCAAG---ATTTGGCGTGACCGTGGAAGAAGAAGGGTCAAGGGTTTTCTTTCCAATTCAATTCGAGGTGGGTATGCTGTAGCTATCGCAGGTTTTATAGCTCTCTCTCCCAGACTT
>Ginkgo
GCCGCCAGGTTTGATAATAAGGTGGGATCCCCGGATGTAGTG------GCTGGTGAATCACTGATCAAAAAGCGAGCAGCCGCCGGGTCGAATAAGGTGGGATCCACGGATGTGAAAGTGGCTGGT---------------------------------------GAATCA---CTGATCAAAGAGCGAGCAGCCGCCGGG---------------------------------------------------------------------------------------------TCGAATATTTCGGAGAGATTATTCATAGATCCAGTGGCTGGTGAATCACTGATCAAAGAGCGAGCAGCCGCCAGGTCGAATGATTCGGCGGGATCCGCAGATGTAGTGGCTGGTGAACCGCTG---ATTCTTCCTCCACAAATA---TTCAGACAAAACCGAGCTTGGATGGAACCGAACAAG---ATTTGGCGAACG------AATAGGAAGGTGAAAGGGTCTATCACTGATAAAGTAAAAGGAGGTTATCCAGTAGCAATCGCAGGTTTTATAACTCTCCCTCCAGGGAGT
