# Supplementary material for: Organellar phylogenomics of Ophioglossaceae fern genera
Source: Front Plant Sci. 2024 Jan 15;14:1294716. doi: 10.3389/fpls.2023.1294716 (PMC10823028; doi:10.3389/fpls.2023.1294716)
Supplement: Supplementary file 3 [file DataSheet_3.zip › Supplementary file S2/mtDNA_CDS/trim/rps10.fas]

>Sahashia
ATGACTGCCAGAATCTGCATTGTGATTAAATCTTTT------------GAGAAACCACCA------------ACA---AGACAT------------CCGCATAACACACGC------------------------------------------------------------------CAGATTGGATTGCCTAAGAAACAAATCTTATACACAGTGTTACGATCACCTCATATTGATAAAAAGTCTAGAGAATAATTTGAAATGAGAATACATAAAGAATTGCCGGTCATAGAAACGGAAACGCAGAAATTGCGCGAAAAGTTGCTTTGGTTAAAATTCCACCATCCACTTGGGGTTCAATTGAAAATTATTTTTCATTATTAAACTAGTTTGGATTTTGTT
>Sceptridium
GTGACTGCCAAAATATGCACTGTGATTAAACCTTTT------------GGGAAACCATCA------------ACA---AGACAT------------CCGCATAACACACGC------------------------------------------------------------------CAGATTGGATTGCCTAAGAAACAAATCTTATACACAGTGTTACGATCACCTCATATTGATAAAAAGTCTAGAGAACAATTTGGAATGAGAATACATAAAGAATTGCCGGTCATAGAAACGGAAACGCAGAAATTGCGCGAGAAGTTACTTTGGTTAAAATTCCACCATCCACTTGGGGTTCAATTGAAAATTCTTTTTCATTATCAAACTAGTTTGGATTTTGTT
>Cheiroglossa
ATGACTGCCAAAATATGCATTGTGATGAAATCCTTC------------GGGAAACCACCA------------ACA---AGACAT------------CCGCATAACACACGC------------------------------------------------------------------CAGATCGGATTGCCTAATAAAGAAACCTTATACACAGTGTGTAGATCACCTCATATTGATAAAAAGTCTAGGGAACAATTTGGAATGAGAATACATAAAAAATTACTGGTCATAGAAACGGAAACGCAAAAATTGCGCGTG---------------------------CCGCTTGGAGTTCAATTGAAAATTCTTTTTCATTATCAAACCAGTCTGGATTTTGTT
>Botrychium
ATGACTGCCAGGATATGCATTGTGATTAAATCTTTT------------GGGAAACCACCA------------ACA---AGACAT------------CCGCATAACACACGC------------------------------------------------------------------CAGATTGGATTGCCTAATAAACAAATCTTATACACAGTGTTACGATCACCTCATATTGATAAAAAGTCTAGAGAACAATTTGAAATGAGAATACATAAAGAATTGCCGGTCATAGAAACGGAAACGCAGAAATTGCGCGAGAAGTTACTTTGGTTAAAATTCCACCACCCACTTGGGGTTCAATTGAAAATTCTTTTTCATTATCAAACTAGTTTGGATTTTGTG
>Japanobotrychium
GTGACTGCCAAAATATGCACTGTGATTAAATCTTTT------------GGGAAACCATCA------------ACA---AGACAT------------CCGCATAACATACGC------------------------------------------------------------------CAGATTGGATTGCCTAAGAAACAAATCTTATACACAGTGTTACGATCACCTCATATTGATAAAAAGTCTAGAGAACAATTTGGAATGAGAATACATAAAGAATTGCCGGTCATAGAAACGGAAACGCAGAAATTGCGCGAGAAGTTACTTTGGTTAAAATTCCACCATCCACTTGGGGTTCAATTGAAAATTCTTTTTCATTATCAAACTAGTTTGGATTTTGTT
>Ophioglossum_austroasiaticum
ATGACTGCCAAAATATGCATTGTGATGAAATCCTTC------------GGGAAACCACCA------------ACG---AGACAT------------CCGCATAACACACGC------------------------------------------------------------------CAGATCGGATTGCCTAATAAAGAAACCTTATACACAGTGTTACGATCACCTCATATTGATAAAAAGTCTAGGGAACAATTTGGAATGAGAATACAGAAAAAATTACTGGTCATAGAAACGGAAACGCAAAAATTGCGCGAAAAGTTGCTTTGGTTAAAATTCCACCATCCGCTTGGAGTTCAATCGAAAATTCCTTCTCATTATCAAACCAGTCTGGATTTTGTT
>Ophioglossum_californicum
ATGACTGCCAAAATATGCATTGTGATGAAATCCTTC------------GGGAAACCACCA------------ACG---AGACAT------------CCGCATAACACACGC------------------------------------------------------------------CAGATCGGATTGCCTAATAAAGAAACCTTATACACAGTGTTACGATCACCTCATATTGATAAAAAGTCTAGGGAACAATTTGGAATGAGAATACATAAAAAATTACTGGTCATAGAAACGGAAACGCAAAAATTGCGCGAAAAGTTGCTTTGGTTAAAATTCCACCATCCGCTTGGAGTTCAATCGAAAATTCCTTCTCATTATCAAACCAGTCTGGATTTTGTT
>Psilotum
ATGACTGCCAAAATATGCATTGTGATTAAATCTTTT------------GAAAAAATATCA------------AATTTACCGCAT------------CCACATAACACACGC------------------------------------------------------------------CAGATTGGATTGCCTGAAGAAAAAAGATTATATACCGTGTTACGATCACCCCACATTGATAAAAAGTCTAGAGAACAATTTGGGATGAGAATCCATAAACAATTGCTGGTCATAGAAACGGAAACACAGAAATTGCGCGAAAAGTTACTCTGGTTAAAATCTCACCATCCACTTGGAGTTCAATTGAGAATTATCTTTACTTATCGACAACAGTTTGGATTTGGT
>Huperzia
ATGACTGCCAAAATCTGCATTGTGATTAAATCTTTT------------GAAAATAAAAGG------------CTG---GGGCAT------------CTGCATAACACACGC------------------------------------------------------------------AAGATTGGATTGCCTCAAAAACAAATCTTATATACAGTGTTACGATCACCTCATATTGATAAAAAGTCTAGAGAACAATTTGAAATGAGGATACATAAAGAATTGCTGGTCATAGAAACGGAAACGCCTAAATTGCGCGAAAAGTTACATTGGTTAAAACTCCATGATCTACTTGGAGTTCAATTGAAAATTATCTCTTATTATCAAACCCGTTTGGATAAAGTA
>Ginkgo
ACGACCGCCGAGATACGCATAGTGATGAAATCTTTT------------GGGAATCAATTA------------TTGGGAAACAATTTAGGGGGGCTTCCGCGTTACACACGC------------------------------------------------------------------AAGATTGGATTGCCCGAAGAACGAGTCTTATATACAGTGTTACGATCACCTCATATTGATAAAAAGTCTAGGGAACAATTCGAGATGGAGATACACAAACAATTGCTGGTCATAGAAACGGAAACGCATGAATTGCGCAAAAAGTTCTTTTGGTTAAAACGCCAGCGTCTATTTGGAGCTCGATACGAAATCATCTTTCATTACAAAACCCGTTCGGATAGGGGC
>Ophioderma
ATGACTAAGAAAATATGCATTGTGATGAAATCCTTTGCTAAACAGCACGGGAAACAACCACTGCTAAAAACAACAAGAAGACAT------------TGTTTCAATTGTCGCATAACACCAACAGAAAACAGCATAGCCAAATTTATACAGCCTCTATTAAGGTTTCAAAAAATAAATATCATCGGATTGCCGTCGAAAGAAACCTTATACACAGTGTGTAGATCACCTCATATTGATAAAAAGTCTAGGGAACAATTTGGAATGAGAATACATAAACAATTACTGGTCATAGAAACGCCAACAAAATTATTGCGCGAAAAGTTG---------------------CCGCTTGGAGTTCAATTGACAATGCTTTTTCATTATCAAACCAGTCTGGATTTTGTT
>Whittieria
ATGACTGCCAAAATATGCATTGTGATGAAATCCTTC------------GGGAAACCACCA------------ACG---AGACAT------------CCGCATAACACACGC------------------------------------------------------------------CAGATCGGATTGCCTAATAAAGAAACCTTATACACAGTGTTACGATCACCTCATATTGATAAAAAGTCTAGGGAACAATTTGGAATGAGAATACATAAAAAATTACTGGTCATAGAAACGGAAACGCAAAAATTGCGCGAAAAGTTGCTTTGGTTAAAATTCCACCATCCGCTTGGAGTTCAATTGAAAATTACTTTTCATTATCAAACCAGTCTGGATTTTGTT
>Rhizoglossum
ATGACTGCCAAAATATGCATTGTGATGAAATCCTTC------------GGGAAACCACCA------------ACG---AGACAT------------CCGCATAACACACGC------------------------------------------------------------------CAGATCGGATTGCCTAATAAAGAAACCTTATACACAGTGTTACGATCACCTCATATTGATAAAAAGTCTAGGGAACAATTTGGAATGAGAATACATAAAAAATTACTGGTCATAGAAACGGAAACGCAAAAATTGCGCGAAAAGTTGCTTTGGTTAAAATTCCACCATCCGCTTGGAGTTCAATTGAAAATTACTTTTCATTATCAAACCAGTCTGGATTTTGTT
>Goswamia
ATGACTGCCAAAATATGCATCGTGATGAAATCCTTC------------GGGGAACCACCA------------ACA---AGACAT------------CCGCATAACACACGC------------------------------------------------------------------CAGATCGGATTGCCTAATGAAGAAACCTTATACACAGTGTTACGATCACCTCATATTGATAAAAAGTCTAGGGAACAATTTGGAATGAGAATACATAAAAAATCACCGGTCATAGAAACGGAAACGCAAAAATTGCGCGAAAAGTTGCTTTGGTTAAAATTCCACCATCCGCTTGGAGTTCAATTGAAAATTATTTTTCATTATCAAACCAGTCTGGACTTTGTT
>Haukia
ATGACTGCCAAAATATGCATTGTGATGAAATCCTTC------------GGGAAACCACCA------------ACG---AGACAT------------CCGCATAACACACGC------------------------------------------------------------------CAGATCGGATTGCCTAATAAAGAAACCTTATACACAGTGTTACGATCACCTCATATTGATAAAAAGTCTAGGGAACAATTTGGAATGAGAATACAGAAAAAATTACTGGTCATAGAAACGGAAACGCAAAAATTGCGCGAAAAGTTGCTTTGGTTAAAATTCCACCATCCGCTTGGAGTTCAATTGAAAATTCTTTTGAATTATCAAACCAGTCTGGATTTTGTT
>Mankyua
ATGACTGCCAGAATATGCATTGTGATTAAATCTTTT------------GGGAAACTACCA------------ACA---AGACAT------------CCGCATAACACACGC------------------------------------------------------------------CAGATTGGATTGCCTAATAGAGAAACCTTATATACAGTGTTACGATCACCTCATATTGATAAAAAGTCTAGAGAACAATTTGGAATGAGAATACATAAATAATTACCGGTCATAGAAACGGAAACGCAGAAATTGCGCGAAAAGTTACTTTGGTTAAAATTCCACCATCCACTTGGAGTTCAATTGAAAATTACTTTTCATTATCAAACTAGTTTGGATTTTGCG
