# Supplementary material for: Organellar phylogenomics of Ophioglossaceae fern genera
Source: Front Plant Sci. 2024 Jan 15;14:1294716. doi: 10.3389/fpls.2023.1294716 (PMC10823028; doi:10.3389/fpls.2023.1294716)
Supplement: Supplementary file 3 [file DataSheet_3.zip › Supplementary file S2/mtDNA_CDS/trim/rps11.fas]

>Huperzia
TTAAACATTCGG---GAAAAACAA------------------AAATTAAACATTCAG---AAAAAACTC------------------------------------------------------------------------------------------------------------------------------------AGGAAACAA------------------------------------------------------------------------------------------------------------------------------------------------------------------------------------------------------------------------------------------------------------------------------------------------------------------AGAAAGCATGGTATTGCCTATAGCTATTCAACTCCTAGTAATACCATTGTTACTGTAACAGATTATAAGGGAAATACCAAAACAGGGTCCTCCTCAGGT---------TTTGTGGGGTTTACA---------GGATCTCGTCGCTCAACCAAGTATGCTGCTCGTGCAACAGCGGAACATGTTGCGCGAGCTGCCATTCAACCAGGAATTGAGTCAGTTGAAGTTAGAATAAAAGGAGGATTTGGTATTGGAAAGAGGAAATATTTGCTGCGTGGTTTAAAACTAGGA---------GGTCTTATTATTACCAAAATTCGCGATGTAACCCCAACGCCACATAATGGATGCCGACCCCCCAAAAAACGTCGTGTTTAA
>Ginkgo
---GCC---------GAGCAGGATCACGTAGAGCAA------CAAGTTATTGCGGAC---AGGAGTTTA------------------------------------------------------------------------------------------------------------------------------------AAATCCATG------------------------------------------------------------------------------------------------------------------------------------------------------------------------------------------AACTTCGTACAA---AGCGTCCCGGAGGAATATGAGCAATCGGAGCGGCAAAAAAAT---------------------------------------------------------AGGGAGAAAAACAAAGATCCCGTCCATTTCCCACCAATCCACAATAATACCTCTGTTACCGTGACGGATGATAAGGGAGATAAAAAAACTGGGGCCCCCGCGGGT------TGCTCGGAGGAAATTAAA------GGGGGGTCTCGCCGCTCGACCAAGTATGCTGCTGAAGCAACTGCAGAACATGTCGGGCGATCCGCCAAAAATAGAGGGATGAAGCCGGTTGTAGTGGAAGTGAAGGGATCTACCTATTCCGGGAAAAAGAAAGCAGTGATCCTGAGCTCCCGAAAAGGAGTAGGAAGAAAATCTCTAATTATGTACATCCACGATGTAACCCAACTTTCACATAATGGATGCCGACTCCCCAGGAAACGTCGTGTTCAA
>Cheiroglossa
-----------------------------------------------------------------------------------------------------------------------------------------------------------------------------------------------------------------------------------------------------------------------------------------------------------------------------------------------------------------------------------------------------------------------------------------------------------------------------------------------------------------------------------------------------------------------------------------------------------------------------------------------------------------------------------------------------------------------------------------------------------------------------------------------------------------------------------------------------------CAAGACACGCGATGTAACCCCAATGCCACATAATGGATGCCGACCCCCTAAAAAGCGTCGTGTTTAA
>Psilotum
---ATGCCAAAG---CCCTCTAACCACCAACAGCAG---CAG------------------------------------------------------------------------------------------------------------------------------------------------------------------------------------------------------------------------------------------------------------------------------------------------------------------------------------------------------------------------------------------------------------CCTTGCCATCGGCGGCAATGGAAAAACCACCATGAG------------------------------------CCCTCTAAACACCACGGTATTGCCTATATTAACGCGACTTCTAGTAATACCTTTATAACTGTCACGGATTCTAGGGGGGATGAAAAAACAGGGTCCTCCTCGGGT------TGTTTGAAGGGTTTCAAG---------GGTTCTCGTCGCTCGACCAAGTATGCAGCTCACGCAACTGCAGAACATGTCGCGCGAGCTGCCATTTTACCAAAGATTGAGTCGGTTGAAGTGAGGATAAAGGGA---ATTGGTCTTTCCAGAAAGAACTGTTCGCCAAAAGGTTCAAGGGAAGGA---------GGTCTTATTATTACCGAGATTCGCGATGTAACCCCAATGCCGCATAATGGATGCCGACCCCCCAAAAAACGTCGTGTTCAA
>Botrypus
ATCATGCCGAAG---CCTTTTAACCATCAGGAGCAA---CCTAACTACCAGCAACAG---CCTTTTCTTGAGCACCACTCGACTAAGCGTTTGAAAGGG------------------------------------------------------------------------------------------------------CGTCAGCAGCCTTCTCAGCAC---CAGCAGCCGCACCACCGGAAGAAGTCTAACCAGCAGCCTTCATTGCACCAACAGCCTTCTAACCAGCAACAGCCTATTAAGCACCACCAGAAGTCTAAC---CAGCCTTTTAACCAGCAGCCTTCTATTAAGCAGCAGCCTCGCCGCCAACAGCAGTGGAAGAATAAAAAGCACTTTTGTCAG---CCTTTTGTTGAGCACAACGAGAAGCAGCCGCGCCACCAACGGCAATGGAGTAAGCACCACCAA---AAGCTTTATAGGCACCAC---CAAAAG------CCCTCTAAGCAACACAGTATTGCCTATATTAACCCAACTTTTAGTAATACCTCCATTACTGCAACAGATTATAGGGGAAAGAGAAAAACAGGGTACTCCTCAGGT------TGTTTAAAGGGGTTTAAA---------GGTTCTCGTCGCTCAACCAAGTATGCAGCTCACGCAACTGGAGAACATATCGCGCGAGCTGCCATTTTACCAAAAATTAAGCCGGTTGAAGTGAGAATAAAAGGA---ATCGGTCCTGGAAGAAAGAAATGTTCGTCGAAAGGTTCGAAAGAAGGA---------GGTCCTATTATTACCAAGATCCGCGATGTAACCCCAATGCCACATAATGGATGCCGACCCCCTAAAAAACGTCGTGTTTAA
>Botrychium
ATCATGCCGAAG---CCTTTTAACCATCAGGAGCAA---CCTAACTACCAGCAGCAG---CCTTTTCTTGAGCACCACTCGACTAAGCGTTTAAAGGGG------------------------------------------------------------------------------------------------------CGTCAGCAGCCTTCTCAGCAC---CAGCAGCCGCACCACCGG---AAGTCTAACCAGCAGCCTTCATTACACCAACAGCCTTCTAACCAGCAACAGCCTATTAAGCACCACCAGAAGTCTAAC---CAGCCTTTTAACCAGCAGCCTTCTATTAAGCAGCAGCCTCGCCGCCAGCAGCAATGGAAGAATAAA---AACTTTTGTCAG---CCCTTTGTTGAGCACAACGAGAAGCAGCCACGCCACCAACGGCAATGGAGTAAACACCACCAACAAAAGCTTCATAGGCACCAC---CAAAAG------CCCTCTAAGCAACACAGTATTGCCTATATTAACCCAACCCTTAGTAATACCTCCACTACTGCAACAGATTCTAGGGGAAAGAGAAAAACAGGGTACTCCTCGGGT------TGTTTAAAGGGTTTTAAA---------GGTTCTCGTCGCTCAACCAAGTATGCAGCTCACGCAACTGGAGAACATGTCGCGCGAGCTGCCATTTTACCAAAAATTAAGCCGGTTGAAGCGAGAATAAAAGGA---ATTGGTCTTGGAAGAAAGAAATGTTCGCCGAAAGGTTCGAAAGAAGGA---------GGTCTTATTATTACCAAGATCCGCGATGTAACCCCAATGCCACATAATGGATGCCGACCCCCTAAAAAACGTCGTGTTTAA
>Japanobotrychium
ATCATGCCGAAG---CCTTTTAACCATCAGGAGCAA---CCTAACTACCAGCAGCAG---CCTTTTCTTGAGCACCACTCGACTAAGCGG------GGG------------------------------------------------------------------------------------------------------CGTCAGCAGCCTTCTCAGCAC---CAGCAGCCGCACCACCGG---AAGTCTAACCAGCAGCCTTCATTACACCAACAGCCTTCTAACCAGCAACAGCCTATTAAGCACCACCAGAAGTCTAAC---CAGCCTTTTAACCAGCAGCCTTCTATTAAGCAGCAGCCTCGCAGCCAACAGCAATGGAAG---AAGAAAAACTTTTGTCAG---CCTTTTGTTGAGCACAACGAGAAGCAGCCACGCCACCAACGGCAATGGAGTAAACACCACCAA---AAGCTTTATAGGCACCAC---CAAAAG------CCG------CAACACAGTATTGCCTATATTAACCCAACTTTTAGTAATACCTCCATTACTGCAACAGATTCTAGGGGAAAGATAAAAACAGGGTACTCCTCAGGT------TGTTTAAAGGGTTTTAAA---------GGTTCTCGTCGCTCAACCAAGTATGCAGCTCACGCAACTGGAGAACATGTCGCGCGAGCTGCCATTTTACCAAAAATTAAGTCGGTTGAAGCGAGAATAAAAGGA---ATTGGTCTTGGAAGAAAGAAATGTTCGCCGAAAGGTTCGAAAGAAGGA---------GGTCCTATTATTACCAAGATACGCGATGTAACCCCAATGCCACATAATGGATGCCGACCCCCTAAAAAACGTCGTGTTTAA
>Sceptridium
ATCATGCCGAAG---CCTTTTAACCATCAGGAGCAA---CCTAACTACCAGCAGCAG---CCTTTTCTTGAGCACCACTCGACTAAGCGG------GGG------------------------------------------------------------------------------------------------------CGTCAGCAGCCTTCTCAGCAC---CAGCAGCCGCACCACCGG---AAGTCTAACCAGCAGCCTTCATTACACCAACAGCCTTCTAACCAGCAACAGCCTATTAAGCACCACCAGAAGTCTAAC---CAGCCTTTTAACCAGCAG------------------------------------------------------------------CCTTTTGTTGAGCACAACGAGAAGCAGCCACGCCACCAACGGCAATGGAGTAAACACCACCAA---AAGCTTTATAGGCACCAC---CAAAAG---CAGCCG------CAACACAGTATTGCCTATATTAACCCAACTTTTAGTAATACCTCCACTACTGCAACAGATTCTAAGGGAAAGATAAAAACAGGGTACTCCTCAGGT------TGTTTAAAGGGTTTTAAA---------GGTTCTCGTCGCTCAACCAAGTATGCAGCTCACGCAACTGGAGAACATGTCGCGCGAGCTGCCATTTTACCAAAAATTAAGCCGGTTGAAGCGAGAATAAAAGGA---ATTGGTCTTGGAAGAAAGAAATGTTCGCCGAAAGGTTCGAAAGAAGGA---------GGTCCTATTACTACCAAGACCCGCGATGTAACCCCAATGCCACATAATGGATGCCGACCCCCTAAAAAACGTCGTGTTTAA
>Mankyua
---ATGCCGAAGCAGCCCTTTAACTACCAAAAGCAG---CCTAACTACCAACAGCAGCAGCCTTTTTTTGAGCACCACTAGACGTTGCGTTTAAAAGGTAAATCGCGAGTTTACGAGCGATTTACCCGGCGGCCGGTTGAGCAGAATGGCTCCGGGGGGAAGCGCCCCGAAAACGGAGCGCTTCCCCCTACGGCCTCCCCGCGTCAGCAGCCTTCTAAACACCAGCAGCAGCCGCACTACTGG---AAGTATAACCAGCAGCCTTCATTGCACCAACAGCTTTTTAACCAGCAACAGCCTATTAAGCACCACCAGAAGTCTAAC---CAGCCTTTTAACCAGCAGCCTTTTATTAAACAGCAGCCTCGCCGCTAATGGAAATGGAAT---AAGAAAAAGCACCAGCAGCAGCCTTTTATTGAGCACAACAATAAGCAGCCACGTCACCAACGGCAATGGAGAAAGCACCACCAA---AAGCTTTATAGGCACCAC---CAAAAG------CCCTCTAAGCAACACAGTATTGCCTATATTAACCCAACCTTTAGTAATACTTTTATTACTGTAACAGATTCTAAGGGAAATATAAAAACAAGGTACTCCTCAGGT------TGTTTAAAGGGGTTTAAA---------GGTTCTCGTCGCTCAACCAAGTATGCAGCTCACGCAACTGGAGAACATGTCGCGCGAGCTGCCCTTCGACTAAAAATTGAGTCGGTTGAAGTGAGAATAAAAGGA---ATTGGTCTTGGAAGAAAGAAATGTTCGCCGAAAGGTTTGAAAGAAGGA---------GGTCTTATTATTACCAAGACACGCGATGTAACCCCAATGCCACATAATGGTTGCCGACCCCCTAAAAAACGTCGTGTTTAA
>Ophioderma
ATGTTGAATAGG---AACAACAAACAACGGAAGCAACTGCCAAGTAGTTGGCTTCTTGCTTTAAATAAGCACTCTAACTTTACTTTA---------------------------------------------------------------------------------------------------------------------------------------------------------------------------------------------------------------------------------------------------------------------------------------------------------------------------------------------------------------------------------------------------------------------------------------------AAACAAAACAGTATTGCCTGTATTAACCCAACCCAACGTAATACTTTGATCACTGCAACAGATTCCAGGGGAAAGAGAAAAACAGGGTACTCCGACGGTTGGAAAAGTTTGAAGGGGACCGAACAAGTTGGCAAATCTCGTCGCTCAACCAAGTATGCAGCGGGAGCAACTGGAGAACATGTCGCGCGAGCTGCCATTCGGCTAAAAATTGAGTCAGTTGAAGCGAGAATAAAAGGA---ATTGGTCTTGGAAGAAAGAAATGTTCGCCGAAAGGTTCGAAAGAAGGA---------GGTCCTATTACTACCAAGACACGCGATGTAACCCCAATGCCACATAATGGATGCCGACCCCCTAAAAAGCGTCGTGTTTAA
>Whittieria
ATGATACGGGATTCGCCCTTTAACCACCAGAAGCAA---CCCAACTACCAGCAGCAG---CCTCAAACTTCGCACCACCAGACTGAGCGTTTGGAAGGGCGG---------------------------------------------------------------------------------------------------AGGCAGCAGCCTTCTAAGCACCAGCAGCAGCCGCACCACCGG------------------------------------------------------------------------AAGTCTCAC---CAGCCTCTTAACCAGCAGCCTCCTATTAAACAGCAGCCTCGCTGCTAGCAGGAATGGAAT---AATAAAAAGCACCAGCAG---CCTTTTGTTGAACACAGCGAAAAACAGCCACGCCACCAACGGCAATGGAGGAAGCACCCCCAG---AAGCTTTATAGGCACCAC---CAGAAGCAGCAGCCCTCTAAGCAACACAGTATTGCCTGTATTAACCCAACCCTTAGTAATACTTTTATCACTGCAACAGATTCCAGGGGAAAGAGAAAAACAGGGTACTCCTTAGGT------TGCTTGAAGGGGTTTAAA---------GGTTCTCGTCGCTCAACCAAGTATGCAGCTCACGCAACTGGAGAACATGTCGCGCGAGCTGCCATTCGGCTAAAAATTGAGTCAGTTGAAGCGAGAATAAAAGGA---ATTGGTCTTGGAAGGAAGAAATGTTCGCCGGAAGGTTCGAAAGAAGGA---------GGTCCTATTACTACCAAGACACGCGATGTAACCCCAATGCCACATAATGGATGCCGACCCCCTAAAAAGCGTCGTGTTTAA
>Goswamia
ACGATACGGGATTCGCCCTTTAACCACCAAAAGCAA---CCCAACTACCAACAGCAG---CCTCAAACTTCGCACCACCAGACTGAGCGTTTGGAAGGGCTG---------------------------------------------------------------------------------------------------AGGCAGCAGCCTCCTAAGCACCAGCAGCAGCCGCACGTACGG------------------------------------------------------------------------AAGTCTCAC---------------CAGCAGCCTCCTATTAAACAGCAGCCTCGCTGCTAGCAGGAATGGAAT---AATGAAAAGCACCAGCAG---CCTTTTGTTGAACACAGCGAGAAACAGCCACGCCACCTTAGGCAATGGAGGAAGCACCACCAA---AAGCTTCATAGGCACCACCACCAGAAGCAGCAGCCCTCTAAGCAACACAGTATCGCCTGTATTAACCCAACCCCTAGTAATACTTCTATCACTGCAACAGATTCCAGGGGAAAGATAAAAACAGGGTACTCCTTAGGT------TGTTTGAAGGGGTTTAAA---------GGTTCTCGTCGCTCAACCAAGTATGCAGCTCACGCAACTGGAGAACATGTCGCGCGAGCTGCCATTCGGCTAAAAATTGAGTCAGTTGAAGCGAGAATAAAAGGA---ATTGGTCTTGGAAGAAAGAAATGTTCGCCGAAAGGTTCGAAAGAAGGA---------GGTCCTATTACTACCAAGACACGTGATGTAACCCCAATGCCACATAATGGATGCCGACCCCCTAAAAAGCGTCGTGTTCAA
>Rhizoglossum
ATGATACGGGATTCGCCCTTTAACCACCAGAAGCAA---CCCAACTACCAGCAGCAG---CCTCAAACTTCGCACCACCAGACTGAGCGTTTGGAAGGGCTG---------------------------------------------------------------------------------------------------AGGCAGCAGCCTTCTAAGCACCAGCAGCAGCCGCACCACCGG------------------------------------------------------------------------AAGTCTCAC---CAGCCTCTTAACCAGCAGCCTCCTATTAAACAGCAGCCTCGCTGCTAGCAGGAATGGAAT---AATAAAAAGCACCAGCAG---CCTTTTGTTGAACACAGCGAAAAACAGCCACGCCACCAACGGCAATGGAGGAAGCACCCCCAG---AAGCTTTATAGGCACCAC---CAGAAGCAGCAGCCCTCTAAGCAACACAGTATTGCCTGTATTAACCCAACCCTTAGTAATACTTTTATCACTGCAACAGATTCCAGGGGAAAGAGAAAAACAGGGTACTCCTTAGGT------TGCTTGAAGGGGTTTAAA---------GGTTCTCGTCGCTCAACCAAGTATGCAGCTCACGCAACTGGAGAACATGTCGCGCGAGCTGCCATTCGGCTAAAAATTGAGTCAGTTGAAGCGAGAATAAAAGGA---ATTGGTCTTGGAAGGAAGAAATGTTCGCCGGAAGGTTCGAAAGAAGGA---------GGTCCTATTACTACCAAGACACGCGATGTAACCCCAATGCCACATAATGGATGCCGACCCCCTAAAAAGCGTCGTGTTTAA
>Ophioglossum_austroasiaticum
ATGATACGGGATTCGCCCTTTAACCACCAAAAGCAA---CCCAACTACCAACAGCAG---CCTCAAACTTCGCACCACCAGACTGAGCATTTGGAGGGGCTG---------------------------------------------------------------------------------------------------AGGCAGCAGCCTTCTAAGCACCAGCAGCAGCCGCACCACCGG------------------------------------------------------------------------AAGTCTCACCTTAAGCCTCTTAACCAGCAGCCTCCTATCAAACAGCAGCCTCGCTGCTAGCAGGAATGTAAT---AATAAAAAGCACCAGCAG---CCTCTTGTTGAACACAGCGAGAAACAGCCACGCCACCTTAGGCAATGGAGGAAGCACCACCAA---AAGCTTCATAGGCACCACCACCAGAAGCAGCAGCCCTCTAAGCAACACAGTATCGCCCGTACTAACCCAACTCTTAGTAATACTCTTACCACTGCAACAGATTCCAGGGGAAAGAGAAAAACAGGGTACTCCTTAGGT------TGTTTGAAGGGGTTTAAA---------GGTTCTCGTCGCTCAACCAAGTATGCAGCTCACGCAACCGGAGAACATGTCGCGCGAGCTGCCATTCGGCTAAAAATTGAGTCAGTTGAAGCGAGAATAAAAGGA---ATTGGTCTTGGAAGAAAGAAATGTTCGCCGAAAGGTTCGAAAGAAGGA---------GGTCCTATTACTACCAAGACACGCGATGTAACCCCAATGCCACATAATGGATGCCGACCCCCTAAGAAGCGTCGTGTTCAA
>Ophioglossum_californicum
ATGATACGGGATTCGCCCTTTAACCACCAAAAGCAA---CCCAACTACCAACAGCAG---CCTCAAACTTCGCACCACCAGACTGAGCATTTGGAGGGGCTG---------------------------------------------------------------------------------------------------AGGCAGCAGCCTTCTAAGCACCAGCAGCAGCCGCACCACCGG------------------------------------------------------------------------AAGTCTCACCTTAAGCCTCTTAACCAGCAGCCTCCTATCAAACAGCAGCCTCGCTGCTAGCAGGAATGGAAT---AATCAAAAGCACCAGCAG---CCTCTTGTTGAACACAGCGAGAAACAGCCACGCCACCTTAGGCAATGGAGGAAGCACCACCAA---AAGCTTCATAGGCACCACCACCAGAAGCAGCAGCCCTCTAAGCAACACAGTATCGCCCGTACTAACCCAACTCTTAGTAATACTCTTACCACTGCAACAGATTCCAGGGGAAAGAGAAAAACAGGGTACTCCTTAGGT------TGTTTGAAGGGGTTTAAA---------GGTTCTCGTCGCTCAACCAAGTATGCAGCTCACGCAACCGGAGAACATGTCGCGCGAGCTGCCATTCGGCTAAAAATTGAGTCAGTTGAAGCGAGAATAAAAGGA---ATTGGTCTTGGAAGAAAGAAATGTTCGCCGAAAGGTTCGAAAGAAGGA---------GGTCCTATTACTACCAAGACACGCGATGTAACCCCAATGCCACATAATGGATGCCGACCCCCTAAGAAGCGTCGTGTTCAA
>Haukia
ATGATACGGGATTCGCCCTTTAACCACCAAAAGCAA---CCCAACTACCAACAGCAG---CCTCAAACTTCGCACCACCAGACTGAGCATTTGGAAGGGCTG---------------------------------------------------------------------------------------------------AGGCAGCAGCCTTCTAAGCACCAGCAGCAGCCGCACCACCGG------------------------------------------------------------------------AAGTCTACCTGCCAGCCTCTTAACCAGCAGCCTCCTATCAAACAGCAGCCTCGCTGCTAGCAGGAATKGAAT---AATAAAAAGCACCAGCAG---CCTAAAGTTGGACACAGCGAGAAGCAGCCACGCCACCTTAGGCAATGGAGGAAGCACCACCAA---AAGCTTTATAGGCACCACCACCAGAAGCAGCAGCCCTCTAAGCAACACAGTATTGCCTGTATTAACCCAACTCTTAGTAATACTTTTATCACTGCAACAGATTCCAGGGGAAAGAGAAAAACAGGGTACTCCAACGGT------TGTTTGAAGGGGTTTAAA---------GGTTCTCGTCGCTCAACCAAGTATGCAGCTCACGCAACCGGAGAACATGTCGCGCGAGCTGCCATTCGGCTAAAAATTGAGTCAGTTGAAGCGAGAATAAAAGGA---ATTGGTCTTGGAAGAAAGAAATGTTCGCCGAAAGGTTCGAAAGAAGGA---------GGTCCTATTACTACCAAGACACGCGATGTAACCCCAATGCCACATAATGGATGCCGACCCCCTAAAAAGCGTCGTGTTTAA
