# Supplementary material for: Organellar phylogenomics of Ophioglossaceae fern genera
Source: Front Plant Sci. 2024 Jan 15;14:1294716. doi: 10.3389/fpls.2023.1294716 (PMC10823028; doi:10.3389/fpls.2023.1294716)
Supplement: Supplementary file 3 [file DataSheet_3.zip › Supplementary file S2/mtDNA_CDS/trim/rps12.fas]

>Helminthostachys
ATGCCTACCATAAATCAATCGCTTCGTCATTGC---AGAGAGGCAAAACGGCACAAAACACGTACTCGAGCTTCAAATCAATGTCCTTAAAAGTTTGGAGTATGCCCGCGTGTTTCGACAAGAACACCGAAAAAACCTAATTCAGCTTTACGCAAGATAGCCAAAGTACGTTCAAGCAATCGAAGG---------AATATAATGGCTTACACTCTTGGCGAGGGTCATAATTCGTAAGAGCATTCTGCGGTTATGGTTAGAGGAGGTAGGGTGAAAGATTCGCCGGGTGTGAATTACCACTGTATTCGAGGAATCAAAGATTCGCAGGGAATACCGGGTCGAAGGAGAGGCAGATTTAAATATGGTACGAAAAAACCC---AAA---GATTCAATATGA
>Botrychium
ATGCCTACCATAAATCAATTGCTTCGTCATTGC---AGAGAGGCAAAACGGCACAAAACACGTACTCGAGCTTCAAATCAATGTCCTTAAAAGTTTGGAGTATGCCCGCGTGTTTCGACAAGAATACCAAAAAAACCTAATCCAGCTTTACGCAAGATAGCCAAAGTACGTTCAAGCAATCGAAGG---------AATATAATGGCTTACACTCCTGGCGAGGGTCATAATTTGCAAGAGCATTCTGCGGTTATGGTTAGAGGAGGTAGGGTGAAAGATTCGCCAGGTGTGAATTACCACCGTATTCGAGGAATCAAAGATTCGCAGGGAATACCGGGTTGAAAGAGAGGCAGGTTTAAATATGGTACAAAAAAACCC---AAA---GATTCAATATGA
>Japanobotrychium
ATGCCTACCATAAATCAATTGCTTCGTCATTGC---AGAGAGGCAAAACGGCACAAAACACGTACTCGAGCTTCAAATCAATGTCCTTAAAAGTTTGGAGTATGCCCGCGTGTTTCGACAAGAATACCAAAAAAACCTAATCCAGCTTTACGCAAGATAGCCAAAGTACGTTCAAGCAATCGAAGG---------AATATAATGGCTTACACTCCTGGCGAGGGTCATAATTTGCAAGAGCATTCTGCGGTTATGGTTAGAGGAGGTAGGGTGAAAGATTCGCCAGGTGTGAATTACCACTGTATCCGAGGAATCAAAGATTCGCAGGGAATACCGGGTTGAAAGAGAGGCAGGTTTAAATATGGGACAAAAAAACCC---AGA---GATTCAATATGA
>Sceptridium
ATGCCTACCATAAATCAATTGCTTCGTCATTGC---AGAGAGGCAAAACGGCACAAAACACGTACTCGAGCTTCAAATCAATGTCCTTAAAAGTTTGGAGTATGCCCGCGTGTTTCGACAAGAATACCAAAAAAACCTAATCCAGCTTTACGCAAGATAGCCAAAGTACGTTCAAGCAATCGAAGG---------AATATAATGGCTTACACTCCTGGCGAGGGTCATAATTTGCAAGAGCATCCTGCGGTTATGGTTAGAGGAGGTAGGGTGAAAGATTCGCCAGGTGTGAATTACCACCGTATCTGAGGAATCAAAGATTCGCAGGGAATACCGGGTTGAAAGAGAGGCAGGTTTAAATATGGGACAAAAAAACCC---AGA---GATTCAATATGA
>Botrypus
ATGCCTACCATAAATCAATTGCTTCGTCATTGC---AGAGAGGCAAAACGGCACAAAACACGTACTCGAGCTTCAAATCAATGTCCTTAAAAGTTTGGAGTATGCCTGCGTGTTTCGACAAGAATACCAAAAAAACCTAATCCAGCTTTACGCAAGATAGCCAAAGTACGTTCAAGCAATCGAAGG---------AATATAATGGCTTACACTCCTGGCGAGGGTCATAATTTGCAAGAGCATTCTGCGGTTATGGTTAGAGGAGGTAGGGTGAAAGATTCGCCAGGTGTGAATTACCACTGTATTTGAGGAATCAAAGATTCGCAGGGAATACCGGGTTGAAAGAGAGGCAGATTTAAATATGGTACAAAAAAACCC---AAA---GATTCAATATGA
>Ophioglossum_austroasiaticum
ATGCCTACCATAAATCAATTGCTTCGTCATTGC---AGAGAGGCAAAACGGCACAAAACACGTACTCGAGCTTCAAATCAATGTCCTCAAAAGTTTGGAGTATGCCTGCGTGTTTCGACAAGAACACCGAAAAAACCTAATTCAGCTTTACGCAAGATAGCCAAAGCACGTTCAAGCAATCGAAGG---------AATATAATGGCTTACACTCCTGGCGAGGGTCACAATTCGCAAGAGCATTCTGCGGTTATGGTTAGAGGGGGTAGGGTTAAAGATTTGCCGGGTGTGAATTACCACTGTGTTCGAGGAATCAAAGATTTGCAGGGAATACCGGGTCGAAGGAGAGGCAGATCCAAATACGGTACAAAAAAACCC---TTT---AAAGCGATTCGA
>Ophioglossum_californicum
ATGCCTACCATAAATCAATTGCTTCGTCATTGC---AGAGAGGCAAAACGGCACAAAACACGTACTCGAGCTTCAAATCAATGTCCTCAAAAGTTTGGAGTATGCCTGCGTGTTTCGACAAGAACACCGAAAAAACCTAATTCAGCTTTACGCAAGATAGCCAAAGCACGTTCAAGCAATCGAAGG---------AATATAATGGCTTACACTCCTGGCGAGGGTCACAATTCGCAAGAGCATTCTGCGGTTATGGTTAGAGGGGGTAGGGTTAAAGATTTGCCGGGTGTGAATTACCACTGTGTTCGAGGAATCAAAGATTTGCAGGGAATACCGGGTCGAAGGAGAGGCAGATCCAAATACGGTACAAAAAAACCC---TTT---AAAGCGATTCGA
>Ophioderma
ATGCCTACCATAAATCAATCGCTTCGAAATCTTAAACGAGAGGCAAAACGGCACAAAACACGTACTCGAGCTTCAAATCAATGTCCTTAAAAGTTTGGAGTACGCCTGCGTGTTCCGACAAGAACACCGAAAAAACCTAATCCAGCTTTACGCAAGACAGCCAAAGCACGTTCAAGCAATCGAAGGAAGAATCTGAATATAATGGCTTACATTCCAGGCGAGGGTCACAATTTGCAAGAGCATTCTGCGGTTATGGTTAGAGGAGGTAGGGTTAAAGATTCGCCGGGTGTGAATCACCACTGTGTTCGAGGAATCAAAGATTCGCAGGGAATACCGGGTTGAAGGAGAGGCAGATTCAAATATGGTACAAAAAAACCA---CCC---GATTAA------
>Ginkgo
ATGCCTACATCGAATCAATCGATTCGTCATGGT---AGAGAGAAGAAACGGCGCACAGACCGTACTCGAGCTTCGGATAAATGTCCTCAGAAGCAAGGAGTACGCCCGCGTGTTCCGACGAGAACACCGAAAAAACCTAATCCAGCTCCACGTAAGATAGCCAAAGTACGGTTGAGCAATCGACAT---------GATATATTTGCTTACATTCCGGGCGAAGGTCATAATCCGCAGGAACATCCCATGGTGTCGATCAGAGGAGGTAGAGTGAAAGATTTGCCAGGTGCGAAATTCCATCGTATTCGAGGAGTCAAGGATTCGCTGGGAACTCCGGGTCGAAGAAGGGGCAGATCTAAACATGGTGCGAAAAGACCC---AAA------TCGATACGA
>Huperzia
ATGCCTACAATTAATCAAATTATACGTAATGGT---AGAGAAAAAAAGAGGCGCACACTACGCACTCGAGCTTTAAAGAAGTGTCCTCAAAAGCAAGGAGTATGCCTGCGTGTTTCGACAAGAACACCAAAAAAACCTAATTCAGCTTTACGCAAGACAGCCAAAGTACGTTTAACCAATCGAAAT---------GTAATAATTGCTTACATTCCCGGCGAAGGTCATAATTTGCAAGAGCATTCTGTGGTTATGGTTAGAGGAGGTAGAGTAAAAGATTTGCCAGGTGTGAAATACCATTGTATTCGAGGAGTCAAAGATTTGCAGGGAATCCCGGGTCGACGTCGAGGCAGATCTAAATATGGTACGAAAAAACCC---AAG---GATTAAATATGA
>Cheiroglossa
-----------------------------------------------------------------------------------------------------------GCGTGTTCCGACAAGAACACCGAAAAAACCTAATTCAGCTTTACGCAAGACAGCCAAAGCACGTTCAAGCAATCGAAGG---------AATATAATGGCTTACATTCCTGGCGAGGGTCACAATTTGCAAGAGCATTCTGCGGTTATGGTTAGAGGAGGTAGGGTTAAAGATTCGCCGGGTGTGAATCACCACTGTGTTCGAGGAATCAAAGATTCGCAGGGAATACCGGGTTGAAGGAGAGGCAGATTCAAATATGGTACAAAAAAACCC---AAG---GATTCAATATGA
>Whittieria
ATGCCTACCATAAATCAATCGCTTCGTCATTGC---AGAGAGGCAAAACGGCACAAAACACGTACTCGAGCTTCAAATCAATGTCCTTAAAAGTTTGGAGTACGCCCGCGTGTTCCGACAAGAACACCGAAAAAACCTAATCCAGCTTTACGCAAGACAGCCAAAGCACGTTCAAGCAATCGAAGG---------AATATAATGGCTTACACTCCTGGCGAGGGTCACAATTTGCAAGAGCATTCTGCGGTTATGGTTAGAGGAGGTAGGGTTAAAGATTTGCCGGGTGTGAATCACCACTGTGTTCGAGGAATCAAAGATTCGCAGGGAATACCGGGTTGAAGGAGAGGCAGATTCAAATATGGTACAAAAAAACCACTTAAAAGTGATTCGATATGA
>Goswamia
ATGCCTACCATAAATCAATTGCTTCGTCATTGC---AGAGAGGCAAAACGGCACAAAACACGTACTCGAGCTTCAAATCAATGTCCTTAAAAGTTTGGAGTACGCCCGCGTGTTCCGACAAGAACACCGAAAAAACCTAATCCAGCTTTACGCAAGACAGCCAAAGCACGTTCAAGCAATCGAAGG---------AATATAATGGCTCACACTCCTGGCGAGGGTCACAATTTGCAAGAGCATTCTGCGGTTATGGTTAGAGGAGGTAGGGTTAAAGATTCGCCGGGTGTGAATCACCACCGTGTTCGAGGAATCAAAGATTTGCAGGGAATACCGGGTTGAAGGAGAGGCAGATTCAAATATGGTACAAAAAAACCC---AAG---GATTCGATACGA
>Haukia
ATGCCTACCATAAATCAATCGCTTCGTCATTGC---AGAGAGGCAAAACGGCACAAAACACGTACTCGAGCTTTAAATCAATGTCCTCAAAAGTTTGGAGTATGCCTGCGTGTTTCGACAAGAACACCGAAAAAACCTAATTCAGCTTTACGCAAGATAGCCAAAGTACGTTTAAGCAATCGAAGG---------AATATAATGGCTTACATTCCTGGCGAGGGTCACAATTTGCAAGAGCATTCTGCGGTTATGGTTAGAGGAGGTAGGGTTAAAGATTTGCCGGGTGTGAATTACCACTGTGTTCGAGGAATCAAAGATTTGCAGGGAGTACCGGGTCGAAGGAGAGGCAGATCCAGATATGGTACAAAAAAACCC---AAG---GATTCGATATGA
>Psilotum
ATGCCTACCATAAATCAATTGCTTCGTCATTGT---AGAGGAGCGAAACGGCACAAAAAACGTACCCGAGCTTCAAATCAATGTCCCCAAAAGTTTGGAGTATGCCCGCGTGTTCCGACGAGAACACCGAAAAAACCCAATCCAGCTTTACGCAAGATAGCCAAAGCACGTTCAAGCAATCGAAGG---------AATATAATGGCTTACATTCCTGGCGAGGGTCATAATTTGCAAGAGCACTCCGCGGTTATGGTTCGAGGAGGTAGGGTGAAAGATTTGCCAGGTGTGAATTACCACCGTATTCGAGGAGTTAGAGATTTGCAGGGAATACCGGGTCGAAAAAGAGGCAGATCTAAATATGGTACGAAAAAACCC---AGA---GATTCGATATGA
>Rhizoglossum
ATGCCTACCATAAATCAATCGCTTCGTCATTGC---AGAGAGGCAAAACGGCACAAAACACGTACTCGAGCTTCAAATCAATGTCCTTAAAAGTTTGGAGTACGCCCGCGTGTTCCGACAAGAACACCGAAAAAACCTAATCCAGCTTTACGCAAGACAGCCAAAGCACGTTCAAGCAATCGAAGG---------AATATAATGGCTTACACTCCTGGCGAGGGTCACAATTTGCAAGAGCATTCTGCGGTTATGGTTAGAGGAGGTAGGGTTAAAGATTTGCCGGGTGTGAATCACCACTGTGTTCGAGGAATCAAAGATTCGCAGGGAATACCGGGTTGAAGGAGAGGCAGATTCAAATATGGTACAAAAAAACCCCTTAAAAATGATTCGATATGA
>Mankyua
ATGCCTACCATAAATCAATTGCTTCGTCATTGC---AGAGAGGCAAAACGGCACAAAACACGTACTCGAGCTTCAAATCAATGTCCTCAAAAGTTG---------------------------------------------------------------------------------------------------------------------------------------------------------------------------------------------------------------------------------------------------------------------------------------------------------------
