# Supplementary material for: Organellar phylogenomics of Ophioglossaceae fern genera
Source: Front Plant Sci. 2024 Jan 15;14:1294716. doi: 10.3389/fpls.2023.1294716 (PMC10823028; doi:10.3389/fpls.2023.1294716)
Supplement: Supplementary file 3 [file DataSheet_3.zip › Supplementary file S2/mtDNA_CDS/trim/rps13.fas]

>Botrychium
ATGCCATATATTCTAGGAACTAAATCGGTTTCCAGTAAACAAGTCAGAATTGCCCCAACTCAAATCTCTGGAATTGGACTTGAAAAAGCCATTAAGGTTTGTGATCAATTGGGTATCGGTGATAACATTAAAGTTCATGAGTCAACCAAGCATGAAATTGGCAAAATTATCGAGATAATACGTCAGGATAATCATTTGGTTGATTCGGAATTGAAGAGGGAAATCCAGCTAAATATTAAACAATTGATTAGTATTAGTCGTTACCGTGGATTTCGTCACAAAGCAGGATTGCCATTACGCGGTCAACGAACTCATACTAATGCTAAGACTTGTCGC
>Sceptridium
ATGCCATATATTCTAGGAACTAAATTGGTTTCCAGTAAACAAGTCAGAATTGCCCCAACTTAAATCTTTGGAATTGGACTTAAAAAAGCCATTAAGGTTTGTGATCAATTGGGTGTCGGTGATAACATTAAAGTTCATGAGTTAACCAAGCATGAAGTTGGCAAAATTATCGAGATAATACGTCAGGATAATCATTTAGTTGATTCGGAATTGAAGAGGGAAATCCAGCTAAATATTAAACAATTGATTAGTATTAGTCGTTATCGTGGATTTCGTCACAAAGCAGGATTGCCATTACGCGGTCAACGAACTCATACTAATGCTAAGACTTGTCGC
>Japanobotrychium
ATGCCATATATTCTAGGAACTAAATTGGTTTCCAGTAAACAAGTCAGAATTGCCCCAACTTAAATCTTTGGAATTGGACTTAAAAAAGCCATTAAGGTTTGTGATCAATTGGGTGTCGGTGATAACATTAAAGTTCATGAGTTAACCAAGCATGAAATTGGCAAAATTATCGAGATAATACGTCAGGATAATCATTTGGTTGATTCGGAATTGAAGAGGGAAATCCAGCTAAATATTAAACAATTGATTAATATTAGTCGTTATCGTGGATTTCGTCACAAAGCAGGATTGCCATTACGCGGTCAACGAACTCATACTAATGCTAAGACTTGTCGC
>Botrypus
ATGCCATATATTTTAGGAACTAAATTGGTTTCCAGTAAACAAGTCAGAATTGCCCCAACTTAAATCTTTGGAATTGGACTCAAAAAAGCCATTAAGGTTTGTGATCAATTGGGTATCGGTGATAACATTAAAGTTCATGAGTTAACCAAGCATGAAATTGGCAAAATTATCGAAATAATACGTCAGGATAATCATTTAGTTGATTCGGAATCGAAGAGGGGAATCCAGCTAAATATTAAAGAATTGATTAATATTAGTCGTTATCGTGGATTTCGTCACAAAGCAGGATTGCCATTACGCGGTCAACGAACTCATACTAATGCTAAAACTTGTCGC
>Psilotum
ATGTCATATATTCCAGGAACTAAATTAGTTCCCAATAAACAGGTCAGAATTGCCTCAACTCAAATCTCTGGAATTGGACCTAAGAAAGCCATTCAGGTTCGTAATCAATTGGGTATCGGTGATAACACTAAGGTTTATCAGTTAACTAAGCATCGAATTGACCAAATTATCAGAGTAATACGTCAGAATAATTCCTTAGTCGATTCGGAATTGAAGAGAGAAATTCAGCCAAATATCAAACGATTGATTAGTATTAGTCGTTATCGTGGATTTCGTCATAAAGCAGGATTGCCCCTACGCGGTCAACGAACTCATACTAATGCTAAGACTTGTCGC
>Huperzia
ACGCCTCATATTTTAGGAGCTAATTTAGTTTCTCATAAACAAGTAAGAATTGCCTCAACTCAAATCTTTGGAATTGGACCTCAAAAAGCAATTGAGGTTTGTGATCAATTGGGTCCCAGTGGTAACATTAAGGTTAATAAGTCAACTAACTCTCAATTTGACCAAATCATCAAAATAATGAGTCAA---AATCATTTAGTTGATTCGGAATCGAAGAAATCAATTCGGACAGAAATCAAACGATTAATTAGTATTAGTTGTTATCGTGGATTTCGTCATAATGCAGGATTGCCCTTACGCGGTCAACGAACTCATACTAATGCTAAGACTTGTCGC
>Ginkgo
ACGTCATATATCTTAGGAGCTAGATCAGTTCCCAATGAACAAGTAAGAATCGCCCCAACCGAAATTGATGGAATTGGACCTAAAGAAGCCACTCAGGTTCGTTATCGATTAGGTATCAGTGATAACATAAAGGTTAATGAGTCAACTAAGTATCAGATCGACCAAATTGAACAAATAATAGGTCAA---GATCATGTTGTTCATTGGGAATTGAAGAGGGGAAAACGAGCAGACATCGAACGATCAATTCCTATTCCTCGTTATCGTGGAATTCGTCATCAAGATGGATCGCCCCTACGCGGTCAACGAACTCATACTAATGCTAGGACTTGTCGC
>Whittieria
ATGTCATATATTTTAGGAACCAGATTGGTTTCCGGTAAACAAGTCGGAATTGCCTCAATTTCAATCTTTGGGATTGGACCCAAAAGAGCCGTTAAGGTTTGTGATCAATTGGGTATCAGTGATAGCATTAAGGTTCATGAGTTAACTAAGCATGAAATTGACAAAGTTCTCGGAATAATACGTAGAAATAATTTTTTGGTTGATTCAGAATTGAAAAGAGAGATCGAGCTAAATATTAAACGATTGATTAGTATTAGTCGTTACCGCGGATTCCGTCACGAAGCAGGATTGCCGTTACGCGGTCAACGAACTCATACTAATGCTAAAACTTGTCGC
>Goswamia
ACGTCATATATTTTAGGAACCAGATTGGTTTCCGGTAAACAAGTCAGAATTGCCTCAGTTTCAATCTTTGGGATTGGACCCAAAAGAGCCGTTAAGGTTTGTGACCAATTGGGTATCAGTGATAGCATTAAAGTTCATGAGTTAACGTTGCATGAAATTGACAAAGTTCTCGGAATGATACGTAGAAATAATTTTTTGGTTGATTCAGAATTGAAAAGAGAGATCGAGCCAAATATTAAACGATTGATTAGTATTAGTTGTTACCGCGGATTCCGTCACGAAGCAGGATTGCCGTGTAGCGGTCAACGAACTCATACTAATGCTAAAACTTGTCGC
>Ophioglossum_californicum
ATGTCATATATTCTAGGAACCAGATCGGTTTCCGGTAAACAAGTCAGAATTGCCTCGGTTTCAATCTCTGGGACTGGACCCAAAAGAGCCGTTAAGGTTTGTGATCAATTGGGTATCAGTGATAGCATTAAGGTTCATGAGTTGACTAAGCATGAAATTGACAAAGTTCTCGGAATAATACGTAGAAAGCATTTTTTGGTTGATTCAGAATTGAAAAGAGAGATCAAGCCAAATACTAAACGATTGATTAGTATTAGTTGTTACCGCGGATTCCGTCACAAAGCGGGATTGCCGTTACGCGGTCAACGAACTCATACTAATGCTAAAACTTGTCGC
>Ophioglossum_austroasiaticum
ATGTCATATATTCTAGGAACCAGATCGGTTTCCGGTAAACAAGTCAGAATTGCCTCGGTTTCAATCTCTGGGACTGGACCCAAAAGAGCCGTTAAGGTTTGTGATCAATTGGGTATCAGTGATAGCATTAAGGTTCATGAGTTGACTAAGCATGAAATTGACAAAGTTCTCGGAATAATACGTAGAAAGAATTTTTTGGTTGATTCAGAATTGAAAAGAGAGATCAAGCCAAATACTAAACGATTGATTAGTATTAGTTGTTACCGCGGATTCCGTCACAAAGCGGGATTGCCGTTACGCGGTCAACGAACTCATACTAATGCTAAAACTTGTCGC
>Haukia
ATGTCCTATATTTTAGGAACCAGATTGGTTTCCGGTAAACAAGTCAGAATTGCCTTAATTTCAATCTTTGGGATTGGACCCAAAAGAGCCTCACAGGTTTGTGATCAATTGGGTATCAGTGATAGCATTAAGGTGAATGAGTTAACTAAGCATGAAATTGACTTTGTTCTCGGAATAATACGTAGAAATAATAACAAGGTTGATTCAGAATTGAAAAGAGAGATCGAGCTAAATATTAAACGATTGATTAGTATTAGTTGTTACCGCGGATTCCGTCACAAAGCAGGATTGCCGTTACGCGGTCAACGAACTCATACTAATGCTAAAACTTGTCGC
>Rhizoglossum
ATGTCCTATATTTTAGGAACCAGATTGGTTTCCGGTAAACAAGTCGGAATTGCCTCAATTTCAATCTTTGGGATTGGACCCAAAAGAGCCGTTAAGGTTTGTGATCAATTGGGTATCAGTGATAGCATTAAGGTTCATGAGTTAACTAAGCATGAAATTGACAAAGTTCTCGGAATAATACGTAGAAAGACTTTTTTGGTTGATTCAGAATTGAAAAGAGAGATCGAGCTAAATATTAAACGATTGATTAGTATTAGTCGTTACCGCGGATTCCGTCACGAAGCAGGATTGCCGTTACGCGGTCAACGAACTCATACTAATGCTAAAACTTGTCGC
>Mankyua
ATGTCATATATTTTAGGAACTAAATTAGTTTCCAGTAAACAAGTAAGAATTGCCTTAATTGAAATCTTTGGGATTGGACCCAAAAAAGCCCAACAGGTTTGTGATCAATTGGGTATCAGTGAGAACATTAAGGTTCATGAGTTAACGTTGCATGAAATTGACAAAATGATCGGAATAATACGTAGAAATAATGATTTGGTTGATTCGGAATCGAAGAGAGAGATTCAGCCAAATATTAAACGATTGATCAATATTAGTCGTTACCGTGGATTTCGTCACCAAGCAGGATTGCCATTACGCGGTCAACGAACTCATACTAATGCTAAGACTTGTCGC
