# Supplementary material for: Organellar phylogenomics of Ophioglossaceae fern genera
Source: Front Plant Sci. 2024 Jan 15;14:1294716. doi: 10.3389/fpls.2023.1294716 (PMC10823028; doi:10.3389/fpls.2023.1294716)
Supplement: Supplementary file 3 [file DataSheet_3.zip › Supplementary file S2/mtDNA_CDS/trim/rps14.fas]

>Sahashia
TCTAATAAGAAAATACGAGATCACTAACGTAGAATGCTTGCAGCTAAATATGAATCGAAATGAAGGCTTTATAAGGCCATTTGTCAAGATATCAATCCTCCTAGTCGGGTATGAAACAAAACTATGGAAAAGTTGTCTAGGTTGCCAAGAAATAGTTCCGAAACATGAGTCAGAAACTGATGTATTTACACCGGTCGCTCCCATTTCGTATATAAGTTATTTCGCATTTTTCGTATAGTTTTTCGTGAATCAGCATCTAAAGGCTCTTTGATAGGCATAAACAAATCGTGTTGGTAG
>Helminthostachys
TCTAATAAGAAAATACGAGATCACTAACGTAGAATGCTTGCAGCTAAATATGAATTGAAATGAAGGCTTTATAAGGCCATTTGTCAAGATATCAATCCTCCTAGTCGGGTACGAAACAAAACTATGGAAAAGTTGTCTAGGTTGCCAAGAAATAGTTCCGAAACATGAGTCAGAAACTGATGTATTTACACTGGTCGCTCCCATTTCGTATATAAGTTATTTCGCATTCTTCGTATAGTTTTTCGTGAATCAGCATCTAAAGGCTCTTTGATAGGCATAAACAAATCGTGTTGGTAG
>Botrychium
TCTAATAAGAAAATACGAGATCACTAACGCAGAATGCTTGCAGCTAAATATGAATTGAAATGAAGGCTTTATAAGGCCATTTGTCAAGATATCAATCCTCCTAGTCGGGTACGGAGCAAAACTATGGAAAAGTTGTCTAGGTTGCCAAGAAATAGTTCCGAAACATGAGTCAAAAACTGATGTATTTACACTGGTCGCTTCCATTTCGTATATAAGTTATTTCGCATTCTTTGCATAGTTTCTCGTGAATCAGCATCTAAAGGCTTTTTGATAGGCATAAACAAATCGTGTTGGTAG
>Sceptridium
TCTAATAAGAAAATACGAGATCACTAACGCAGAATGCTTGCAGCTAAATATGAATTGAAATGAAGGCTTTATAAGGCCATTTGTCAAGATATCAATCCTCCTAGTCGGGTACGAAGCAAAACTATGGAAAAGTTGCCTAGGTTGCCAAGAAATAGTTCCGAAACATGAGTCAAAAACTGATGTATTTACACTGGTCGCTTCCATTTCGTATATAAGTTATTTCGCATCTTTTGTATAGTCTCTCGTGAATCAGCATCTAAAGGCTTTTTGATAGGCATAAACAAATCGTGTTGGTAG
>Japanobotrychium
TCTAATAAGAAAATACGAGATCACTAACGCAGAATGCTTGCAGCTAAATATGAATTGAAATGAAGGCTTTATAAGGCCATTTGTCAAGATATCAATCCTCCTAGTCGGGTACGAAGCAAAACTATGGAAAAGTTGTCTAGGTTGCCAAGAAATAGTTCCGAAACATGAGTCAAAAACTGATGTATTTACACTGGTCGCTTCCATTTCGTATATAAGTTATTTCGCATCTTTCGTATAGTCTCTCGTGAATCAGCATCTAAAGGCTTTTTGATAGGCATAAACAAATCGTGTTGGTAG
>Botrypus
TCTAATAAGAAAATACGAGATCACCAACGTAGAATGCTTGCAGCTAAATATGAATTGAAATGAAGGCTTTATAAGGCCATTTGTCAAGATATCAATCCTCCTAGTCGGGTCTGAAGCAAAACTATGGAAAAGTTGTCTAGGTTGCCAAGAAATAGTTCCGAAACATGAGTCAGAAACTGATGTATTTACACTGGTCGCTTCCATTTCGTATATAAGTTATTTCGCATTTTTTGGATAGTTTTTCGTGAATCAGCATCTAAAGGCTCTTTGATAGGCATAAACAAATCGTGTTGGTAG
>Ophioglossum_austroasiaticum
TCTAATAGGAAAATACGAGATCACCAACGTAGAATGCTTGCAGCTAGATATGAATTGAAACGAAGGCTTTATAAGGCCATTTTTCAAGATATCAATCCTCCCAGTCGGATACGAAACAAAACTATGTCAAAGTTGTCTAGGTCGCCAAGAAATAGTTCCGAAACATGAGTCAGGAACCGATGTATTTACACTGGTCGCTTTCGTTCTGTATACAAGTTATTTCGCATTCTTCGTATAGTTTTTCGTGAATTAGCATCTCAAGGCTCTTTGATAGGCGTAAACAAATCGTGTTGGTAG
>Ophioglossum_californicum
TCTAATAGGAAAATACGAGATCACCAACGTAGAATGCTTGCAGCTAGATATGAATTGAAACGAAGGCTTTATAAGGCCATTTTTCAAGATATCAATCCTCCCAGTCGGATACGAAACAAAACTATGTCAAAGTTGTCTAGGTCGCCAAGAAATAGTTCCGAAACATGAGTCAGGAACCGATGTATTTACACTGGTCGCTTTCGTTCTGTATACAAGTTATTTCGCATTCTTCGTATAGTTTTTCGTGAATTAGCATCTCAAGGCTCTTTGATAGGCGTAAACAAATCGTGTTGGTAG
>Huperzia
TCAAATCAAATTAATAGAGATCACAACCGTAGATTGCTTGTGGCTAAATATGAATTGAAACGAATGCATTATAAAGCCATTTGTCAAGATAGAACTCTTCCTGATCAGATACGTGAAAATTTTTTTTTTAAGTTGTCTAAGTTGCCAAGAAATAGTTCCAAAACACGAGTAAGAAACCGATGTATTTTCACAGGTCGCCCCCGTTCTGTATATAAGTTATTTCGCATTTCTCGTCTAGTTTTTCGTGAATTAGCATCTAAAGGTTCTTTAATAGGCATAAACAAAGCATGTTGGTAG
>Psilotum
TCTAATGGGAATATACGAGATCACCAACATAGAAGGCTTGCAGCTAAATCTGAATCAAAACGAAGGCTCTGTAAAGCCATTTGCCAGGATATCAATCCTCCTAGTCGGGTACGGAGCAAAACTATGGAAAAGTGGTCCAGGTTGCCAAGAAATAGTTCCGAAACACGGGTGAGAAACCGATGTATTTTTACTGGTCGCTCTCGTTCCGTATATAAGTTATTCCGTCTTTCTCGCATAGTCTTTCGTGAATTAGCCTCTAAAGGCTCTTTGATAGGCATTAACAAATCGTGCTGGTAG
>Ginkgo
CGAAAT------ATACGAGATCACAGACGTAGATTGCCTGCGGCTAAATATGAATTAAGACGAAAGCCTCATAAAGCCTTTTGCAGAGATCCCAATCCTCCCAGTGATATGCGGGACAAACATCGTTATAAGTTGTCCAAGTTGCCAAGAAATAGTTCCTCTGCACGAGTAAGAAACCGGTGTATTTTCACTGGTCGCTCTCATTCCGTATATAAGTTCTTTCGCATTCCTCGTATCGTTTCTCGTGGATTAGCATCTCGAGGTTCTTCGATGGGCATAAAGAAATCGTCCCGGTAG
>Whittieria
TCTAATAGGAAAATACGAGACCACCAACGTAGAATGCTTGCAGCTAGATATGAATTGAAACGAAGGCTTTATAAGGCCATTTGTCAAGATATCAATCCTCCTAGTCGGATACGAAACAAAACTATGTCAAAGTTGTCTAGGTCGCCAAGAAATAGTTCCGAAACATGAGTCAGGAACCGATGTATTTACACTGGTCGCTTTCGTTCTGTATACAAGTTATTTCGCATTCTTCGTATAGTTTTTCGTGAATTAGCATCTCAAGGCTCTTTGATAGGCATAAACAAATCGTGTTGGTAG
>Goswamia
TCTAATAGGAAAATACGAGATCACCAACGTAGAATGCTTGCAGCTAGATATGAATTGAAACGAAGGCTTTATAAGGCCATTTGTCAAGATACAAATCTTCCTAGTCGGATACGAAACAGAACCCTGTCAAAGTTGTCTAGGTCGCCAAGAAATAGTTCCGAAACATGAGTCAGGAATCGATGTATTTACACTGGTCGCCCTCGTTCCGTATATAAGTTATTTCGCATTCTTCGTATAGTTTTTCGTGAATTAGCATCCCGAGGCTCTTTGATAGGCATAAACAAATCGTGTTGGTAG
>Haukia
TCTAATAGGAAAATACGAGATCACCAACGTAGAATGCTTGCAGCTAGATATGAATTGAAACGAAGGCTTTATAAGGCCATTTTTCAAGATATCAATCTTCCCAGTCGGATACGAAACAAAACTATGTCAAAGTTGTCTAGGTCGCCAAGAAATAGTTCCGAAACATGAGTCAGGAACCGATGTATTTACACTGGTCGCTTTCGTTCTGTATACAAGTTATTTCGCATTCTTCGTATAGTTTTTCGTGAATTAGCATCTCAAGGCTCTTTGATAGGCATAAACAAATCGTGTTGGTAG
>Ophioderma
TCTAATAGGAAAATACGAGATCACCAACGTAGAATGCTTGCAGCTAGATATGAATTGAAACGAAGGCTTTATAAGGCCATTTGTCAAGATATCAATCCTCCTATTTGGATACGAAACAAAACCATGTCAAAGTTGTCTAGGTCGCCAAGAAATAGTTCCGAAACATGAGTCAGGAACCGATGTATTTACACTGGTCGCTCTCGTTCTGTATACAAGTTATTTCGCATTCTTCGTATAGTTTTTCGTGAATTAGCATCTCAAGGCTCTTTGATAGGCATAAACAAATCGTGTTGGTGA
>Cheiroglossa
------AGGAAAATACGAGATCACCAACGTAGAATGCTTGCAGCTAGATATGAATTGAAACGAAGGCTTTATAAGGCCATTTGTCAAGATATCAATCCTCCTAGTCGGATACGAAACAAAACCATGTCAAAGTTGTCTAGGTCGCCAAGAAATAGTTCCGAAACATGAGTCAGGAACCGATGTATCTACACTGGTCGCTCTCGTTCTGTATACAAGTTATTTCGCATTCTTCGTATAGTTTTTCGTGAATTAGCATCTCAAGGCTCTTTGATAGGCATAAACAAATCGTGTTGGTAG
>Rhizoglossum
TCTAATAGGAAAATACGAGACCACCAACGTAGAATGCTTGCAGCTAGATATGAATTGAAACGAAGGCTTTATAAGGCCATTTGTCAAGATATCAATCCTCCTAGTCGGATACGAAACAAAACTATGTCAAAGTTGTCTAGGTCGCCAAGAAATAGTTCCGAAACATGAGTCAGGAACCGATGTATTTACACTGGTCGCTTTCGTTCTGTATACAAGTTATTTCGCATTCTTCGTATAGTTTTTCGTGAATTAGCATCTCAAGGCTCTTTGATAGGCATAAACAAATCGTGTTGGTAG
>Mankyua
TCTAATAAGAAAATACGAGATCACCAACGTAGAATGCTTGCAGCTAAATATGAATCGAAACGAAGGCTTTATAAGGCCATTTGTCAAGATATCAATCCTCCTAGTCGGGTACGAAACAAAACTCTGGAAAAGTTGTCTAGGTTGCCAAGAAATAGTTCCGAAACATGAGTCAGAAACCGATGTATTTACACTGGTCGCTCCCATTCCGTATATAAGTTATTTCGCATTCTTCGTATAGTTTTTCGTGAATCAGCATCTAAAGGCTCTTTGATAGGCATAAACAAATCGTGTTGGTAG
