# Supplementary material for: Organellar phylogenomics of Ophioglossaceae fern genera
Source: Front Plant Sci. 2024 Jan 15;14:1294716. doi: 10.3389/fpls.2023.1294716 (PMC10823028; doi:10.3389/fpls.2023.1294716)
Supplement: Supplementary file 3 [file DataSheet_3.zip › Supplementary file S2/mtDNA_CDS/trim/rps19.fas]

>Sahashia
---ATGGCACGATCTGTATGGAAAGGCCCTTTCTTCGAGGCG---AAAATG------------------AAATCAAGAAACAACACCAAAAGGATAAAG------TGGAGAATTTGGTCACGTAGATCTTCCACCTTGCCCGAATTTGTTGGTTGCTATGCAGAAATTTATACCGGAAAAGTTTTCGTTCGTTCGAAGATAACGAACGAAAAGGTTGGTCATAAATTCGGAGAGTTTGCTTCTACACGAAAAACCTCA------AAAACAACCAAGATC
>Psilotum
---ATGACACGATCTGTATGGAAAGGCCCCTTTTCCGAGACA---AGGATGCCG---------------AAAAAA------AACACCAAAAAGATCGGG------TTGAGAATTTGGTCACGTAGATCTTCTACTTCGCCCGAATTGGTTGGTTGCTATGCACAAATTTATAATGGAAAAATATTCATCCGTTCGGAGATTACGAACGAGAAGGTTGGTCATAAATCTGGAGAGTTTGCTTCTACACGAAAAACCTCG------AGAACAACCAAGATA
>Huperzia
---ATGACACGATCTGTATGGAAAGGCCCTTTTTATGATGCT---TTC---------------------TTAAAA------AAGCGAAAAAGGAACAGG------TGGAGAATTTGGTCACGTAGATCTGTTATTTTGCCCGAATTTGTTGGTTGCTACGCACAAATTTATAATGGAAAAGGTTTTGTTGGTTCAAAGATTACTGAAGACATGATTGGTCATAAATTTGGAGAGTTTGCTTCTACACGTAAAATCTCG------AAAACCGAGATCAAA
>Ginkgo
GTGCCACGACGATCTATATGGAAGGGCAGTTCCGTTGATGCT---CCCTCG------------------TCGAAAATGAGGAACAAGAGGGAGAATCTTTCTAGCAGGAAAATTCGGTCACGTAGATCTCCCGTTTTGCCAGAATCTGTTGATCGCTTCGTACAAATTTATAACGGAAAAACTTCTGCTCGTTGCAAGATCACTGAAGGAAAGGTTGGTCATAAATCTGGAGAGTTTGCTCCTGCACGGAAACGAAAACCTCCGAGAACCGATATCGGA
>Goswamia
---ATGGCACGATCTGTATGGAAAGGCCCTTTTTTCGAGGCA---AAAATT------------------TCAAAA------AACAACAAAAGGATCAAG------TGGAAAATTTGGTCACGTAGATCTTCCATCTTGCCCGAATTTGTTGGTTGCTACGCACAAATCTATACCGGAAAAGTCTTCGTTCGTTCGAGGATAACGAACGAAAAGGTTGGTCATAAATTCGGAGAGTTTGCTTCTACACGAAAAACCTCA------AAAACAACCAGGGCC
>Helminthostachys
---ATGGCACGATCTGTATGGAAAGGCCCTTTCTTCGAGGCA---AAAATGATA---------------TCAAAA------AACACCAAAAGGATAAAG------TGGAGAATTTGGTCACGTAGATTTTCTATCTTGCCCGAATTTGTTGGTTGCTATGCATCAATTCATAACGGAAAAGTTTTCGTTCGTTCGAAGATCACGAACGAAAAGGTTGGTCATAAATTCGGAGAGTTTGCTTCTACACGAAAAACCTCA------AAAACCACCAAGGTC
>Botrychium
---ATGGCACGATCTGTATGGAAAGGCCCTTTCTTCGAAGCG---AAAATG------------------TCAAGA------AGCAGCAGAAGGATCAGG------TGGAGAATTTGGTCACGTAGATCTTCCATCTTGCCCGAATTCGTTGGTTGCTCTGCAGAAATTTATAACGGAAAAGTTTTCGTTCGTTCGAAGATAACGAACGAAAAGGTTGGTCATAAATTCGGAGAGTTTGCTTCTACACGAAAAACCTCA------AAAACAACCAAGATC
>Botrypus
---ATGGCACGATCTGTATGGAAAGGCCCTTTCTTCGAGGCG---AAAATG------------------TCAAGA------AACAGCAAAAGGATCAGG------TGGAGAATTTGGTCACGTAGATCTTCCATCTTGCCCGAATTTGTTGGTTGCTATGCATAAATTTATAACGGAAAAGTTTTCGTTCGTTCGAAGATAACGAACGAAAAGGTTGGTCATAAATTCGGAGAGTTTGCTTCTACATGAAAAACCTTA------AAAACAACCAAGATC
>Sceptridium
---ATGGCACGATCTGTATGGAAAAACCCTTTCTTCGAAGCG---AAAATG------------------TCAAGA------AACAGCAGAAGGATCAGG------TGGAGAATTTGGTCACGTAGATCTTCCATCTTGCCCGAATTTGTTGGTTGCTCTGCAGAAATTTATAACGGAAAAGTTTTCGTTCGTTCGAAGATAACGAACGAAAAGGTTGGTCATAAATTCGGAGAGTTTCCGAAGGGTACCGGACGACGA------GGTAAATATAGCGCT
>Japanobotrychium
---ATGGCACGATCTGTATGGAAAGGCCCTTTCTTCGAAGCG---AAAATG------------------TCAAAA------AACAGCAAAAAGATCAGG------TGGAGAATTTGGTCACGTAGATCTTCCATCTTGCCCGAATTTGTTGGTTGCTCTGCAGAAATTTATAACGGAAAAGTTTTCGTTCGTTCGAAGATAACGAACGAAAAGGTTGGTCATAAATTCGGAGAGTTTCCGAAGGGTACCGGACGACAA------GGTAAATATAGCGCT
>Ophioderma
---ATGGCACGATCTGTATGGAAAGGCCCTTTCTTCGACAACTCCAAAGTTTTCGAGGATGCCAAACAAAACAAG------AATATGTCAAAGTTAACGAAGGCCCTTAAAATTTGGTCACGTAGATCTTCCACCTTGCCCTTTTTCGTTGGTTGCTATGCACAAATCTATACCGGAAAAGTCTTCGTTCGTTCGAGGATAACGAACTCAAAGGTTGGTCATAAATTCGGAGAGTTTGCTTCTACACGTACTAATTCT------CGAGGATTTGGCAAA
>Cheiroglossa
---ATGGCACGATCTGTATGGAAAGGCCCTTTCTTCGAGGCA---AAGATG------------------TCAAAA------AACAACTTTAGGATCAAG------TGGAAAATTTGGTCACGTAGATCTTCCACCTTGCCCGAATTCGTTGGTTGCTATGCACAAATCTATACCGGAAAAGTCTTCGTTCGTTCGAGGATAACGAACGAAAAGGTTGGTCATAAATTCGGAGAGTTTGCTTCTACACGAAAAACCTCA------AACAGGGCCAGCTTC
>Ophioglossum_austroasiaticum
---ACGGCACGATCTGTATGGAAAGGCCCTTTTTTCGAGGCA---AAAATGAGC---------------TCAAAA------AACAACAAAAGGATCAAG------TGGAAAATTTGGTCACGTAGATCTTCTATCCTGCCCGAATTTGTTGGTTGCTATGCACAAATCTATACCGGAAAAGTCTTCGTTCGTTCGAGGATAACGAACGAAAAGGTTGGTCATAAATTCGGAGAGTTTGCTTCTACACGAAAAACCTCA------AAAACAACCAGGGCC
>Ophioglossum_californicum
---ACGGCACGATCTGTATGGAAAGGCCCTTTTTTCGAGGCA---AAAATG------------------TCAAAA------AACAACAAAAGGATCAAG------TGGAAAATTTGGTCACGTAGATCTTCTATCCTGCCCGAATTTGTTGGTTGCTATGCACAAATCTATACCGGAAAAGTCTTCGTTCGTTCGAGGATAACGAACGAAAAGGTTGGTCATAAATTCGGAGAGTTTGCTTCTACACGAAAAACCTCA------AAAACAACCAGGGCC
>Haukia
---ATGGCACGATCTGTATGGAAAGGCCCTTTTTTCGAGGCA---AAAATA------------------ATGTCA------AAAAACAAAAGGATCAAG------TGGAAAATTTGGTCACGTAGATCTTCTATCTTGCCCGAATTTGTTGGTTGCTATGCACAAATCTATACCGGAAAAGTCTTCGTTCGTTCGAGGATAACGAACGAAAAGGTTGGTCATAAATTCGGAGAGTTTGCTTCTACACGAAAAACCTCA------AAAACCAGGTTAGGC
>Whittieria
---ATGGCACGATCTGTATGGAAAGGCCCTTTTTTCGAGGCA---AAAATG------------------TCAAAA------AACAACAAAAGGATCAAG------TGGAAAATTTGGTCACGTAGATCTTCTATCTTGCCCGAATTTGTTGGTTGCTATGCACAAATCTATACCGGAAAAGTCTTCGTTCGTTCGAGGATAACGAACGAAAAGGTTGGTCATAAATTCGGAGAGTTTGCTTCTACACGAAAAACCCCA------AAAACAACCAGGGCC
>Rhizoglossum
---ATGGCACGATCTGTATGGAAAGGCCCTTTTTTCGAGGCA---AAAATG------------------TCAAAA------AACAACAAAAGGATCAAG------TGGAAAATTTGGTCACGTAGATCTTCTATCTTGCCCGAATTTGTTGGTTGCTATGCACAAATCTATAACGGAAAAGTCTTCGTTCGTTCGAGGATAACGAACGAAAAGGTTGGTCATAAATTCGGAGAGTTTGCTTCTACACGAAAAACCCCA------AAAACAACCAGGGCC
>Mankyua
---ATGGCACGATCTGTATGGAAAGGCCCTTTTTTCGAAGCA---AAAATG------------------TCAAAA------AACACCTTCAGGATCAAG------TGGATAATTTGGTCACGTAGATCTTCTATCTTGCCCGAATTTGTTGGTTGCTATGCACAAATTTATACCGGAAAAGTTTTCGTTCGTTCGAAGATAACGGACGAAAAGGTTGGTCATAAATTCGGAGAGTTTGCTTCTACACGAAAAACCTCA------AAAAAACCCAAGATC
