# Supplementary material for: Organellar phylogenomics of Ophioglossaceae fern genera
Source: Front Plant Sci. 2024 Jan 15;14:1294716. doi: 10.3389/fpls.2023.1294716 (PMC10823028; doi:10.3389/fpls.2023.1294716)
Supplement: Supplementary file 3 [file DataSheet_3.zip › Supplementary file S2/mtDNA_CDS/trim/rps2.fas]

>Sahashia
AAAAAGAACGTTATTTTTTAGAGATTCCCGAGTACAAGCGCACATCTAGGCTATCGGAGACCT------------------CCTACTCCATATTATAGGAAA---------------------------------------------------TAT---TTCTACGGATTCAGGAATGAAAGGGCC------GGAGGCCGGGAGCCGATAGGCAAAAGGGCTATTATTGATTTGGAAAGAACACTCCTACTGACAAAAATTGCTTGTAATGTGATAGGATCTATTACTCGTGAGAAG---GGCCATTTATCGTTGGTAAAT---ACCAATCCTTTCTTTAATCACATAATTGAGAGAGCGGCAAAGAAAACCGATCAAAGCTATGTCAATTCT---AAATGG---ATTGGTGGTTTTTCGACCAATTGGAAGCATATGAAACAT---GAGAAA------------------CGCTTTAAATCT---------------------------------TTATCTGCTCAA------------------------------------------------------------------------AAA------------------------------------------------------------------GATTTTCAAGGACGCAAAATTCCAGATTGTTTAGTTGTACTGAATGCGCATAAAGATTTCATAGCTATACTTGAAGCTAATTGATTAGAAATATCCATTGTATCTCTAGTGGAT---TCCACTCTTCCGGAAAGATTACATAAATTAATCACTCATCCCATTCTAACGAATAATGATTCTATATAG
>Botrypus
AGAAAGAACGTTATTTTTTAGAGATTCCCGAGTACAAGCGCACATCTAGGCTATCGGAGACCT------------------CCTACTCCATATTATAGTAAA---------------------------------------------------TAT---TTATACGGATTCAGGAATGAAAGGGCC------GGAGGCCGGGAGCCGATAGGCTCCCGGGCTATTATTGATTTGGAAAGAACACTCCTACTGACAAAAATTGCTCGTAATGTGATAGGATCTATTACTCGTGAGAAG---GGCCATTTATCGTTGGTAAAT---ACCAATCCTTTCTTTAATCACATAATTGAGAGAACGGCAAAGAAAACCGATCAAAGCTATGTAAATTCT---AAATGG---ATTGGTGGTTTTTCGACCAATTGGAAGCATATGAAACAT---AAGAAA------------------CGCTTTAAAGAT---------------------------------TTATCCGCGCAGCAGAGG---------------------------------AGTCCACGTTTTCTGAAGATGCAAGAATATTTTAAA------------------------------------------------------------------GGACTCATGACACGCAAAATTCCAGATCGTTTAGTTGTACTGAATGCACATAAAGATTTCATAGCTATACTTGAAGCTAATTGATTAGAAATATCCATTGTCTCTCTAGTGGAT---TCCACTCTTCCAGAAAGATTACATAAATTAATCACTTATCCCATTCTAATGAATAATGATTCTATATAG
>Psilotum
GAAAAAGAAGTGATTTTTCAAAGATTACCAAGTACAAGCGCACATCTAGGCTATCGGAGACCT------------------CCTACTCCATATTATGAGAAA---------------------------------------------------TAT---TCATGCGGATTCAGGAATAAG------------------------------------AGGGCTATTATTGATTCGGAAAGAACATTATTATTTACAAAGATTGCTTGTGATGTGATAAGATCTATTATTCGTGGAGAA---GGCCATTCATTGTTGGTAAAT---ACCGATCCTTTCCCCAATCACATAATTGAAAGAATGGCGAAAAAAACCAATCAAAGCCATGTTTCTTAT---AAGTGG---ATTGGTGGTTTTTCAACCAATTGGAAGCATATGAACCAT---GGGAAA------------------CGCCTTGAAGAT---------------------------------TTATCCGCGCAGCATCCC---------------------------------AGTCCACGTTCTCTAAAGATGCGAAAA------TCG------------------------------------------------------------------GGACTCATGACACGCCAAATTCCGGATCGTTTAGTTATACTGAATGCACATAGAGATTTCCTAGCTATACTCGAAGCTAATCGATTACAAATACCTATTGTATCTCTGGTGGAT---TCCACTCTCCCAAAGAGATTACATAAATTAATCACTTATCCCATTCCAGTGAATAATGATTCTATACAG
>Ophioglossum_californicum
AAAAAGAACGTGATTTTTTAGAGATTATTGAGTACAAGCGCACATCCAGGCTATCGGGGACCT------------------CCCACTCCATATGTAAGTCAA---------------------------------------------------TAC---TTCCACGGATTCAGGAACGAA------------------------------------AGGGTTATTATTGATCTGGAAAGAACACTTTCATTGACAAGAATTGCTCGTAATGCGATAGGATCTATCATTCGTGGGAAA---GGCCATTTATTGTTAGTAAAT---ACCAATCCTTTCTTGAATCACATAATTGAGAGAACGGCAAAGAAAACCAATCAAAGCTATGTCAATTCC---AAATGG---ATTGGTGGTTTTTTGACCAATTGGAAGCATATGAAACAT---CAGAAA------------------CGCTTCAAGGAT---------------------------------TTCTCCGCGCAGCAGGGA---------------------------------AGTCCACGTTTTCTGAAGATGCAAAAAGATTTTCAA------------------------------------------------------------------GGACTCGTGACACGCCAAATTCCGGATCGTTCGATTGTCCTGAATGCACGCAAAGATTCCGTAGCTATAATCGAAGCTGATCGATTAGAAATACCTATCGTATCTCTGGTGGAT---TCCACTCCTCCGAAGGAATTACAGGAATTAATAACTTATCCCATTCCAGTCAATAATGATTCCATACAG
>Huperzia
CATTCCAGTTTGGTTCTTCAAAAATTACTGAGTACAAACGCATATCTGGGCCATCGGATACCT------------------ACTTCCGATTTT---CAAGGA---------------------------------------------------TAT---TTATACGGATTTAGAAATGAA------------------------------------ATGGCTATTATTGATTTAGAAAAAACACTTATTTGTTTACAAAAGGCTTGTAAATTGGTGGCATCTATCATTCGTTCAAAAGAAAGCCATTTATTATTGGTAAATATCAATAATCCGGTATATAATAAGATTATTCAACAAACGGCGAAAAGAACCAATCAAAGCTATATTAATGAT---AAATGG---ATTGGGGGGGTTTTGACCAATTGGGAACATATGGAGGATGTACAGCAA------------------CACTTTCAAGATCTCTCTGAGGATCCCGAATTTAAAGACGCCTTTACATCTTCGCCCTTTTCT---------------------------------CTTCCACGTTTTAGAAAGATGCAAAATTGTTTTGAA------------------------------------------------------------------GGAATCATGACACACTGTATTCCGAATTGTTTAGTAATAATGAATGCAAATTTAAATTCCATGGCTATACTTGAAGCTGATAAATTACAAATACCTATTATATCCTTGGTGGAT---TCTAATATTCCGAACAGATTACATGAATTAATCACTTATCCTATTCCAGTGAATGATGATTCTATACAG
>Ginkgo
---CCTAGTCCGGTTCTTCAGAAATCACCGGGTACGAACGCACATCTGGGCCGTCGGGTAGCT------------------GCTCACCATTTC---AAAGTA---------------------------------------------------TAT---ATATACGGTTCCAGAAATGAA------------------------------------ATTGCTATTCCCGATCCAGACAAGACACTGATTTGTTCACGAAACGCTTGTCATTCCACAGGATCTCCCATTCGTGGAAAA---GGCCGTTCATTATCTGTAAAT---ACCAATTCGTTATCCGATGAGATAATAGAACAAATGGCGACGAGAATCGATCGAAGCTGTATCAATGATTATCAATGGAGGATCGGGGGTTTTTTGACCAATTATTCAGGTATGCATTTCTTTCCGAAA------------------AAGATCCGTTCG---------------------------AGGACCTTTAGGTACTCGACTGAT---------------------------------AAGGAGAGGAATGGGAAGATAAATTCT---CTCGGA------------------------------------------------------------------GGATCCGGGTCGAACCAACAACCAGATCGTGTAGTAATAATGAATGCAGATAGGGAGTCCTCGGTCATACTCGAAGCTGATCGATTACAAATACCTATTGTATCTCCGGTGGAT---TCGAATATCCCATTGGGATTCTATAAAGGAATAACTCATCCCATTCCAGCGAAT---GATTCTATACAG
>Dryopteris
GAAAAGAAAGTCATTTTTTAAAGATTACCGAGTACAAGCGCACATCCAGGCTATTAGGAACCC------------------CCCACTCTATACTATCAAAGA---------------------------------------------------TAT---TCATACGGATTTAGACATAGA------------------------------------AGGGCTATTATTGATTTGGAAAAAACACCTTTATTCTTAAAGATTGCTTGTAATGTGATTGGATCTATTATTCATAAGAAG---GGCCATTTACTGTTAGTGAAT---ACTAATCCTTTGTGCGATAACACAATGAAAAGAATGGCGAGAAGAACCAATTAAAGTCATATCAATTCC---AAATGG---ATTGGTGGTTTCTTAACCAATTGGGAACATATGAAACAT---GAGGAA------------------CGCTTTAAGTAT---------------------------------TCATCCACGTGGCATTCC---------------------------------AGTCCACGTTTTTTCAAGATGCAAAGATATTTTGAG------------------------------------------------------------------GGATTGATAACACGCTAAATTCTAGATGGTTTGGTTATATCGAATGCACGTAGAGATTTCTACGCTATATTTGAAGCTAATTGATCATGAATACTTATTGCATTCCTGGTGGAT---TCTGTTCTCCCAGAGGAATTACATAGATTAGTTACCCATCCCATTCCGGTGAATAATAATTCCATATGG
>Botrychium
AAAAAGAACGTTATTTCTTAGAGATTCCCGAGTACAAGCGCACATCTAGGCTATCGGAGACCT------------------CCTACTCCGTATTATAGGAAA---------------------------------------------------TAT---TTATACGGATTCAGGAACGAAAGGGGCCCCGTCAGGGGCCGGGAGCCGATAGGCTCCCGGGCTATTATTGATTTGGAAAGAACACTCCTACTGACAAGAATTGCTCGTAATGTGATAGGATCTATTACTCGTGAGAAG---GGCCATTTATCGTTGGTAAAT---ACCAATCCTTTCTTTAACCACATAATTGAGAGAACGGCAAAGAAAACCGATCAAAGCTATGTAAATTCT---AAATGG---ATTGGTGGTTTTTCGACCAATTGGAAGCATATGAAACAT---AAGAAA------------------CGCTTTAAAGAT---------------------------------TTATCCGCGCAGCAGAGA---------------------------------AGTCCACGTTTTCTAAAGATGCAAAAATATCTTCAA------------------------------------------------------------------GGACTCATGACACGCAAAATTCCAGATCGTTCAGTTGTACCGAATGCACATAAAGATTCCATAGCTACACCTGAAGCTAATTGATTAGAAATCCCCATTGTCTCTCTAGTGGAT---TCCACTCTTCCAGAAAGATTACATAAATTAATCACTCATCCCATCCTAATGAATAATGATTCTATATAG
>Sceptridium
AAAAAGAACGTTATTTTTTAGAGATTCCCGGGTACAAGCGCACATCTAGGCTATCGGAGACCT------------------CCTACTCCATATTATAGGAAA---------------------------------------------------TAT---TTATACGGATTCAGGAACGAAAGGGCA------TTTATGCGGGAGCCGATAGGCTCCCGGGCTATTATTGATTTGGAAAGAACACCCCTACTGACAAAAATTGCTCGTAATGTGATAGGATCTATTACTCGTGAGAAG---GGCCATTTATCGTTGGTAAAT---ACCAATCCTTTCTTTAACCACATAATTGAGAGAACGGCAAAGAAAACCGATCAAAGCTATGTAAATTCT---AAACGG---ATTGGTGGTTTTTCGACCAATTGGAAGCATATGAAACAT---AAGAAA------------------CGCTTTAAAGAT---------------------------------TTATCCGCGCAGCAGAGA---------------------------------AGTCCACGTTTTCTAAAGATGCAAAAATATTTTCAA------------------------------------------------------------------GGACTCATGACACGCAAAATTCCAGATCGTTTAGTTGTACCGAATGCACATAAAGATTTCATAGCTACACCTGAAGCTAATTGATTAGAAATCCCCACTGTCTCTCTAGTGGAT---TCCACTCTTCCGGAAAGATTACATAAATTAATCACTCATCCCATTCTAATGAATAATGATTCTATATAG
>Japanobotrychium
AAAAAGAACGTTATTTTTTAGAGATTCCCGGGTACAAGCGCACATCTAGGCTATCGGAGACCT------------------CCTACTCCATATTATAGGAAA---------------------------------------------------TAT---TTCTACGGATTCAGGAACGAAAGGGCA------TTTATGCGGGAGCCGATAGGCTCCCGGGCTATTATTGATTTGGAAAGAACACCCCTACTGACAAAAATTGCTCGTAATGTGATAGGATCTATTACTCGTGAGAAG---GGCCATTTATCGTTGGTAAAT---ACCAATCCTTTCTTTAACCACATAATTGAGAGAACGGCAAAGAAAACCGATCAAAGCTATGTAAATTCT---AAACGG---ATTGGTGGTTTTTCGACCAATTGGAAGCATATGAAACAT---AAGAAA------------------CGCTTTAAATAT---------------------------------TTATCCGCGCAGCAGAGA---------------------------------AGTCCACGTTTTCTAAAGATGCAAAAATATTTTCAA------------------------------------------------------------------GGACTCATGACACGCAAAATTCCAGATCGTTTAGTTGTACCGAATGCACATAAAGATTTCATAGCTACACCTGAAGCTAATTGATTAGAAATCCCCACTGTCTCTCTAGTGGAT---TCCACTCTTCCGGAAAGATTACATAAATTAATCACTCATCCCATTCTAATGAATAATGATTCTATATAG
>Ophioglossum_austroasiaticum
AAAAAGAACGTGATTTTTTAGAGATTATTGAGTACAAGCGCACATCCAGGCTATCGGGGACCT------------------CCCACTCCATATGTAAGTCAA---------------------------------------------------TAC---TTCCACGGATTCAGGAACGAA------------------------------------AGGGTTATTATTGATCTGGAAAGAACACTTTCATTGACAAGAATTGCTCGTAATGCGATAGGATCTATCATTCGTGGGAAA---GGCCATTTATTGTTAGTAAAT---ACCAATCCTTTCTTGAATCACATAATTGAGAGAACGGCAAAGAAAACCAATCAAAGCTATGTCAATTCC---AAATGG---ATTGGTGGTTTTTTGACCAATTGGAAGCATATGAAACAT---CAGAAA------------------CGCTTCAAGGAT---------------------------------TTCTCCGCGCAGCAGGGA---------------------------------AGTCCACGTTTTCTGAAGATGCAAAAAGATTTTCAA------------------------------------------------------------------GGACTCGTGACACGCCAAATTCCGGATCGTTCGATTGTCCTGAATGCACGCAAAGATTCCGTAGCTATAATCGAAGCTGATCGATTAGAAATACCTATCGTATCTCTGGTGGAT---TCCACTCCTCCGAAGGAATTACAGGAATTAATAACTTATCCCATTCCAGTCAATAATGATTCCATACAG
>Goswamia
AAAAAGAACGTGATTTTTTAAAGATTATTGAGTACAAGCGCACATCTAGGCTATCGGGGACCT------------------CCCACTCCATATGTAAGTCAA---------------------------------------------------TAC---TTCCACGGATTCAGGAACGAA------------------------------------AGGGTTATTATCGATTTGGAAAGAACACTTTCACTGACAAGAATTGCTCGTAATGCGATAGGATCTATCATTCGTGGGAAA---GGCCACTTATTGTTAGTAAAT---ACCAATCCTTTCTTCGACCACATAATTGAGGGAACGGCAAAGAAAACCAATCAAAGCTATGTCAATTCC---AAATGG---ATTGGTGGTTTTTCGACCAATTGGAAGCATATGAAACAT---CAGAAA------------------CGCTTCCAGGAT---------------------------------TTCTCCGCGCAGCAGGGA---------------------------------AGTCCACGTTTTCTGAAGATGCAGAAAGATTTTCAA------------------------------------------------------------------GGACTCGTGACACGCCAAATTCCGGATCGTTTGATTGTCCCGAATGCACGCAAAGATTCCTACGCTATAATTGAAGCTGATCGATTAGAAATACCTATCGTATCTCTGGTGGAT---TCCACTCTTCCGAAGGAATTACAGGAATTAATAACTCATCCCATTCCAGTCAATAATGATTCCATACAG
>Haukia
AAAAAGAACGTGATTTTTTAGAGATTATTGGGTACAAGCGCACATCTAGGCTATCGGGGACCT------------------CCCACTCCATATGGTTGTCAA---------------------------------------------------TAC---TTCCACGGATTCAGGAACGAA------------------------------------AGGGTTATTATTGATTTGGAAAGAACACTTTCATTGACAAGAATTGCTTGTAATGCGATAGGATCTATCATTCGTGAGAAA---GGCCATTTATTGTTAGTAAAT---ACCAATCCTTTCTTGAATCACATAATTGAGAGAACGGCAAAGAGAACCAATCAAAGCTATGTCAATTCC---AAATGG---ATTGGTGGTTTTTTGACCAATTGGAAGCATATGAAACAT---CAGAAA------------------CGCTTCAAGGAT---------------------------------TTCTCCGCGCAGCAGGGA---------------------------------AGTCCACGTTTTCTGGAGATGCAAAAAGCAGCGAAA------------------------------------------------------------------GGACTCGTGACACGCCAAATTCCGGATCGTTTGATTGTCCTGAATGCACGCAAAGATTCCGTAGCTATAATTGAAGCTGATCGATTAGAAATACCTATCGTATCTCTGGTGGAT---TCCACTCTTCCGAAGGAATGGTTGGAATTAATAACTTATCCCATTCCAGTCAATAATGATTCCATACAG
>Whittieria
AAAAAGAACGTGATTCTTTAGAGATTATTGAGTACAAGCGCACATCTAGGCTATCGGGGACCT------------------CCCACTCCATATGTAAGTCAA---------------------------------------------------TAC---TTCCACGGATTCAGGAACGAA------------------------------------AGGGTTATTATCGATTTGGAAAGAACACTTTCATTGACAAGAATTGCTCGTAATGCGATAGGATCTATCATTCGTGAGAAA---GGCCATTTATTGTTAGTAAAT---ACCAATCCTTTCTTCAATCACATAATTGAGAGAACGGCAAGGAAAACCAATCAAAGCTATGTCAATTCC---AAATGG---ATTGGTGGTTTTTTGACCAATTGGAAGCATACGAAACAT---CAGAAA------------------CGCTTCAAGGAT---------------------------------TTCTCCGCGCAGCAGGGCCGCAGGCAACTCCGACCGAAGGGAGGAGTTGGAAGTCCACGTTTTCTGAAGATGCAAAAAGATTTTCAA------------------------------------------------------------------GGACTCGTGACACGCCAAATTCCGGATCGTTTGATTGTCCTGAATGCACGCAAAGATTCCGTAGCTATAATTGAAGCTGATCGATTAGAAATACCTATCGTATCTCTGGTGGAT---TCCACTCTTCCGAAGGAATTACAGGAATTAATAACTTATCCCATTCCAGTCAATAATGATTCCATACAG
>Rhizoglossum
AAAAAGAACGTGATTCTTTAGAGATTATTGAGTACAAGCGCACATCTAGGCTATCGGGGACCT------------------CCCACTCCATATGTAAGTCAA---------------------------------------------------TAC---TTCCACGGATTCAGGAACGAA------------------------------------AGGGTTATTATCGATTTGGAAAGAACACTTTCATTGACAAGAATTGCTCGTAATGCGATAGGATCTATCATTCGTGAGAAA---GGCCATTTATTGTTAGTAAAT---ACCAATCCTTTCTTCAATCACATAATTGAGAGAACGGCAAGGAAAACCAATCAAAGCTATGTCAATTCC---AAATGG---ATTGGTGGTTTTTTGACCAATTGGAAGCATACGAAACAT---CAGAAA------------------CGCTTCAAGGAT---------------------------------TTCTCCGCGCAGCAGGGCCGCAGGCAACTCCGACCGAAGGGAGGAGTTGGAAGTCCACGTTTTCTGAAGATGCAAAAAGATTTTCAA------------------------------------------------------------------GGACTCGTGACACGCCAAATTCCGGATCGTTTGATTGTCCTGAATGCACGCAAAGATTCCGTAGCTATAATTGAAGCTGATCGATTAGAAATACCTATCGTATCTCTGGTGGAT---TCCACTCTTCCGAAGGAATTACAGGAATTAATAACTTATCCCATTCCAGTCAATAATGATTCCATACAG
>Ophioderma
AAAAAGAACGTGATTGTTTAGAGATTACTGAGTACAAGCGCACATCTAGGCGGCTATCATCCAAATTTGCTGCATTTAAAAAACCACCCGTTTGGTAGAAGGGGACCTCTTACTTCGATTTCTTTCAATTCGAAGGTTGTCAGAATAACTGGTTTCGGGTGGTATGGATTCAGGAACGAA------------------------------------AGGTTTATTATTGATTTGGAAAGAACACTTTCATTGACAAGAATTGCTCTACATGCGATAGGATCTATCATTCGTGAGAAA---GGCCATTTATTGTTAGTAAAT---ACCAATCCAAACTTTCATCACGTAATTGAGAGAACGGCAAAGAAAACCAATCAAAGCTATGTCAATTCATTAAACTGG---ATTGGTGGTTTTTTGACCAATTGGAAGCATATGTTTCAT---CAGAAATGCCGTAACGAAACGGGAAAAGAACGGGATATTAGAAAACAACCCCTTATTTCTAACGCTAACTTTAACGCAGTAAAAAAC---------------------------------AACTATTTGGATTTAAGGAAACATAAAGATTTAAAAATAATGCGTAACATTAAATTATTTTATCAAAGCAAAACCAAGCAGAAAACAACGTCTAAAGATTATGCTATCGTGACACGCCGAATTCCGGATCGTTTGATTGTCCTGAATGCACGCAAAGATGCCGTAGCTATAATTGAAGCTGATCGATTAGAAATACCTATCGTATCTCTGGTGGATTATTCCACTATTCCTTTTTATTTACAGGAATTAATAACTTATCCCATTCCAGTCAATAATGATTCCATACAG
>Mankyua
AAAAAGAACGTTATTTTTCAGAGATTACTGAGTGCAAGCGCACATCTAGGCTATCGGAGACCT------------------CCTACTCCATATTATAGTAAA---------------------------------------------------TAC---TCATACGGATTTAGGAATGAA------------------------------------AGGGCTATTATTGATTTGGAAAGAACACTTTTATTGACAAAAATTGCTTGTAATGCGATAGGATCTATTACTCGTGATAAA---GGCCATTCATCGTTGGTCAAT---ACCAATCCTTTTTTTAATCACATAATTGAAAGAGCGGCAAAGAAAACCAAACAAAGCTATGTAAATTCC---AAATGG---ATTGGTGGTTTTTCGACCAATTGGAGGCGTATGAAACAT---AAGAAA------------------CGCTTTAAGGAT---------------------------------TTATCCGCGCAGCAGAGA---------------------------------AGTCCACATTTTCTAAAGATGCAAAAATATTTTAAA------------------------------------------------------------------GGACTCATGACACGCCAAATTCCAGATTGTTTGGTTGTACTGAATGCACATAAGGATTTCATAGCTATACTTGAAGCTAATCGATTAGAAATATCTATTGTATCTCTGGTGGAT---TCCACTCTTCCGGAAAGATTACATAAATTAATCACTTATCCCATTCCAATTAATAATGATTCTATACAG
