# Supplementary material for: Organellar phylogenomics of Ophioglossaceae fern genera
Source: Front Plant Sci. 2024 Jan 15;14:1294716. doi: 10.3389/fpls.2023.1294716 (PMC10823028; doi:10.3389/fpls.2023.1294716)
Supplement: Supplementary file 3 [file DataSheet_3.zip › Supplementary file S2/mtDNA_CDS/trim/rps3.fas]

>Sahashia
ATGGCACAAAAAGTCAATCCGATTTCGGTCAGACTTAATCTGAATCGTAGTTCAGATTCAAGTTGGTTTAGTGATTATTATTACGGAAAATTGCCGTACCAAGATGTAAATTTTAGATATTCTTCCGGTTCAATCTTTCCTAGTATTTTTTCTAATAGAGAGAGAAAGAAAACGTTGGAGGGAAAGGGAACTGAAGTAAGAAAGAAAACTAGGGGGAAAAATCACAAATTTGACCCCCGTCTCGGTAGGTGTATTATTCATCATTTTCCCAAAACGACATTCATCCATGTCTTTTTCCTTATGGTTGAATGGCGCCCACCATTATTCTTCGGTCGACGACACCGTCGACGACGCCAATCG---ACTACAGGC---CGACGCCCA---------AGAAAA---------TTTGGC------------AAAGCCGACGGT------------ACAGAA---------------------------ATAAAGGATATGGGTTGTACGTACGACGGGAAAGCAATAAAGTTGCAATGGGCGAAAGGAAATAAACGCTCC------------------------------------AATAAAAAACGCTAT---GGATACCCTAATGAATCACCATCAATACAAAAGATTCAGAATAGATTCCTTCAAGTCAGCGGTTGGAGG---------------------------------------------------------------------------------------------------------------------------------------------GCCGAAGGCGGAAGCGCCTTCGCGCTTCGCGCCTCCACC---CTTTTTGCAGCAACTGCGCATATTATGCCT------------TTGATTGTGGAATACTTCTTCAAAATGAAA---------AACAAAATTCATTTTGACCCTACTACAGTTAACATATCTGACGACAATTCT------------GTGACAGCGTTTTGTTCTAAGCCT------------GGGAAC---------------------------GCCGGACCTAGGTTC---ACAAAGAAGAAGAGAAATAAAAAGACGCTCTGTACGTATATG---------------------------AAAAATAGG------CTCTGTACGTATATGGAAAATCTAGAATGTACGTATATGGAAAGAGATCCGGAAAAAAAATGTATGTCGGCTTT-------------------------------------------------------------------------------------------------------------------------------------------------------------------------------------------------------------------------------------------------------------------------------------------------------------------------------------------------------------------------------------------------------------------------------------------------------------------------------------------------------------------------------------------------------------------------------------------------------------------------------------------------------------------------------------------------------------------------------------------
>Huperzia
ATGGCACAAAAAGTAAATCCGATTTCAGTCAGACTCAATCTTAATCGTAGCTCAGATTCAAGTTGGTTTAGTGATTATTATTATGGAAAATTGTTGTATCAAGATGTAAATTTTAGAGATTATTCTGCTTCAATACGTCCACCT------------------------------------------------------------------------AGGCGAAACAAGTTTGGCTTCCGTCTCGGTAGATGTATTATTCATCATTCTCCTAAAAGGACATTTATTCATGTATTTTATCTG------------------------------GGTCGACACTACCGC---------CAATCA---------GGA---CCTACGGGCCTTAGGGCAAAAAAA---------TATAAG---TTGACC---AGGCGTATT------GACGACGGTACTGAT---------------------------AAAAAGCAA---------------------AACGAAGTTAAGATT---TGG---------------------------------------------------------CCCAAAAAACGCTAT---GGATACCCTGATCGATCACCATCAATACACAAGATT---GATCAATTACTTCGAGTCAGCGGTTGGATG---------------------------------------------------------------------------------------ACCTCCGAAGAC---TCG---ACCTTTCCAAGCTTAAGTAGGAAAGACGCGTTCGGGTGGAAAAATAGTAAC---------AAAAGAACGTCAGGAAAACGCTATGCGTTCTCTTGCTTCGGGCCGGAAAAAGCGAAGCTGCGCTCGCGTTTTATTTTAAGAAAACGCTTCGCGCCAGACACGTTTCGCTTTTTCTGCACTTGCGTCGAATGCAACGCTTCTGGCACAAAACACTTTGCGTTTGTGCCCTTTTCGTTTGCGCCAAAGAAAGAAGCGAAGCATTCTCTGCGCCCGCTTTTAAAACATTTTATGCGCCCGCGTTTTCTTTCAAGAAAACGCTTTGCGCCAGAAAAAGAAGCCAAGTATTCT------------------------TTGCGCTCGCGT------TTTATACGCTTCGCGCCT------------------TTCCATCGAAGAATTAGCAAA---------GTAATTCCACATACCGTCTTCGCAGCTGTGCGTGCTTCCTTGAATTATTTGGTCATGCAGTACTTCTTTCATCTGAAGAACCAAATTAATTTCGACCCTATAAACATAGTTTCCAATTTATTAATGGCACAGGGCGTAGCTAAAACATCTACTTTGGGGAAAGCAAAT------AAACAGAGGGAAAGCTTAGATAAGACAAAAGGAACACAAAGCGGGGAGTCAATTCGTCAACCCTGGTCCATATTGGATTTCGGTGCTCCCTTGCTTATAAGGGATGCCCCACGTGGGAAATGT------TGGAAGGCTCAATCTCTGTCCAGTCGTTATTATTATTGGAAAAAAATGCAATCTTTTTTATCTGATCAAACAAACACTAATACCTTAGTTAAGCCAGTCAAAATAACTTGTGTTTATAAAAGTGCTTCTTCAATTGCTCAAGAAATATCTTGTAAATCAGAACAAAAA---AAAGCATTTCGACAAATTTGTATATCTATA---TTTAGAGAGATCGAAAATTAC------GAATATGTTAAAGGGATCCGTATTCGTTGTTCGGGTCGATTAAAAGGTGCAGAAATAGCTAAAATTGAATGCAGAAAGTACGGTAAAACATCTTTACATGTATTTTCCGATCAAATTGATTATGCGAAAGCACAAGCATCTACTCCCTATGGAATCTTAGGTGTCAAAGTGTGGGTTTCATATTCTTGA
>Ginkgo
ACGGCACGAAAGGTAAATCCGATTTCAGTCAGACTGAATCTGAATCGTAGTTCAGATCCAAGTCGGTTTAGTGATTATTATTATGGGAAATTGGTGTATCAAGATGTCAATCCTAGAGATTATTTCGGTCCGATACGTCCACCT------------------------------------------------------------------------ACGAGAAAAACCTTTGGCTTTCGTCTCGGTAGGTGTATTATTCATCATTTTCCTAAAAGGACATTCATTCATTTATCTCTTCCC---------------------------------CGTCGACCACGACGACTGAAACGACGC---------GGC---AAATCAAGACCCGGGAAGGGCCGGTGGTGGGCATTTGGG---AAAGTC---AGGTCGATCGGGCCCGACGACGGTACAGAGGAAGAACGGAACGAAGCGAGAGGCCGCCGGCGGGGGGCAGGAGAAACTGTC------AAGCCGATCAGGCTCGACGACCGTACAGGGGAAGAGCGAAAC---------------GAAGTCAGGATTTGGCCGGAAAAAAAACAACGCTAT---GGATACCATGACCGATCACCATCGAGACGGAATAATATTCCTAAATCACTTCGGGTCAGCGGTTGGATGGCTTACAAGCATCCAATGAGTGGGAAATACGCCGCGAAGAAAAGGTTTGTAAATGACATAGCGTTCCTGATAGAAAATGACGACCCCTCCGGAAAAACA---AAG---TTCTTCAAGTTCCTTTTCCCAAATAAGTTCCGCTCCGACGGCCCGACGAGT---------AAGAGA---------CTTCTACAGACCATCCCTACTGTGCGTCCCTCCTTTAATTATTCGGTCATGCAATACTTCTTTCATATGGAG---------AACCAAATCCATTTCGACCCCGTCGTAGTT---------CCCAATAATTTC------------GTGGCACCGGGCGTGGCTGAACCATCTACGATGGGGGGAGCGGATAAACAGGGAGGAAGCTTAGAT---AGGGGAATACGC------TCCCGCATTGGTTTTTTTGTAGAAAGCTTGACCGCCAAGACCGAGCAGGGCGAGTTTTTGGCCGAAGCCAAAAAAAGG------TTTACCCACTTAATTCGCCAAGCGAATGATTTTCGCTTTGCGAGAACA---ACAAAAACCTGTTGGTCCATACCGCTCTTTCCTTTCTTCGGTGCTACC------------TTTTTCTTTCCAAGGGGTAACCTTAGGGTGTCCAATAACAAAGTTGATGATGCCCCACCACTAAGGGAACAACTCCTAGGTAAATCAAGGATAAAATTAAGGAACCCCCCGGGTAAGGAGAAG------GTAATCAAATTGGTAGAAGAATTAATAGACCTAGGTGGGATAGGAGAATCGATAAAGGGA---ATAGAGATGATGATA---GGGATAATACCGAGAAACAGAAGAATTCCGTACGGGTACAACTATTATTTGAACGAAGTGCGAGAA---------------------------ATGCGATCCTTGCCGCCTAATAGAACGAACACTAATACCTCAATCGGGTCGGTCGAAATCGAATCTGTCTATCAAAGTGCTTCTCCAATTGCTCAAGACATATCTTTTCAACCGAGGAGCAAAACAAGATCATTTCGTTCCATTTTTAGTCAAATA---GTTCGGGATATTCCATCAGTAATGCCCAAAGGGGTGAGGGGGATCCGTATTTGTCGTCCAGGTCGATCAAAAGGTGCAGAAATAGCCAGAACCGAATGCAGAAAGTATGGAAAAACATCTTGTAATGCATTTCGCCATAAAATTGATCATGCTTCTGCGAAAGTATCTACTCGTTATGGAATCTTAGGTGTCAAAGTGCGGATCTCATATAGTAAC
>Psilotum
ATGGCACAAAAAGTCAATCCGATTTCGGTCAGACTTAATCCGAATCGTAGTTCAGATTCAAGTTGGTTTAGTGATCATTATTATAGAGAATTGTTGTATCGAGATGTCAATTCTAGATATTATTTCGGTTTCATCTTTCCTAGGATTCGGGGAGAAAAAATAACTGGGAAAATAAAGATAACTAAGAAGAAGATT---------------------GGGGGGAGCAAATTTGACCCTCGTCTCGGTAGGTGTATTATCCATCATGAACCCAAAATGACATTAATTCATGTCTTCTTTTCTATGGTTCAACGACGCCCACCATTATTCTTTGGTCGACGACACCGTCGACGACGCCAATCG---ACCACAGGC---CGACACCGCCTTGGGGCAATAAGA---------TTTGGC------------------AGGGGG---GCCGACGGTACAGAG---------------------------AGAAAGTCTATGTTTTATACACACGACAGTAGAAAAATCAAGTTGCGATGGGCAAGTAATAATAAACGCTCC------------------------------------AGAAAAGAACGCTAT---GGATACCCCGATCGATCACCATCAATACGGAAGATTAAGAAGAGATTCCTTTGAGTCAGCGGTTGGAAG---------------------------------------------------------------------------------------------------------------------------------------------------------GCCTCC---------AAACACTCCACC---CTTTTTGCAGCAACTGCGTAGATTATGTCC------------TTGGTCGTGCAATACTTCTTTCGGATGAAG---------AACCAAATTCATTCCGACCCTACTACAGTTAACATATCCGACGACAATCTT------------GTGACAGCGTTTTGTTCCAAGCCC------------GGGGACGTCGTCCGA------------------GCCCGACCTAGGTTCGCAAAAAGGGTAAATAGTAATGAGAATACGCTCCGTACGTCTATG---------------------------GAAAAGAGG------CTCTGTACGCGTATGAGAAATACGAAATGTACGTATATG---------------------------------------------------------------------------------------------------------------------------------------------------------------------------------------------------------------AGGAATACGGAATCCTTCATAGATGCCCGCCGACGCCTG---TACATAGGGAAT---GCCCGATTTATGGAA---AGA------------AAGATCAAGAGGTGCAGTCATTGTTGC------TGGAAAGAGATTAGACCT---------------TGGTGGCCTAGAATGCAATCTTTCTCGTCCAATCGAACAAACACTAATATCTCGATTAAGCCAGTAAGAGCTGATTTTGTTTATCAAAGTGCTTCTCTAATAGCTGAAGAAATCACTTGGGAACCAAAGAAAAGG---AAATCATCCGTACAGATTTGTACATCTATAGCTTTTGAACAGATTAGAAAGTGC------AAATATGTGAAGGGAATCCGTATTTGTTGTTCAGGTCGATTGAATGGTGCAGAAATAGCTCAGACTGAATGCATGAAAGAAGGTTCAACCTCTTTACACGTCTCTTCCGATTGCATTGATTATGCGAAAGCACAAACATCGACTCGTTATGGAATCTTAGGTGTCAAAGTGTGGATCCCATATTATCCA
>Cheiroglossa
ATGGCACAAAAAGGAAATCCGATTTCGGTCAGACTTAATCTGAATCGTAGTTCAGATTCGAGTTGGTTTAGTGATTATTACTACGGAAAATTGCTGCACCAAGATGTCAATCTTAGAGATTTTTTCAGTGAAATCTTTCCCAGTCTTTTCTCTACCAGAGAGAAAAAGAAAACGTTGGAGGGAAAGAGAACTAGG------------------GGGAAGAATCACAAATTTGACCCACGTCTCGGTAGGTGTATCATTCATCACTTCCCCAAAATGACATTCATCCATGTATTCTTCCTTATGGTTGAATGGCGCCCATCATTATTCTTCGGTCGACGACATCGTCGACGACGCCAATCAAGGCCTACAGGC---CGACGCCGCCTCGGGACAGGAAAA---------TTCGAC---AAA------GGGGCTGACGGT---ACGGACGATACAGAA---------------------------ATAAAGGGTATAGGTTGTACATACGACGGAGAAGCGAGAGAGTTGCAATGGGCGAAAGGAAATAAACGCGGA------------------------------------GGGAACGTA---------GGATACCCTAATAAATCACCATCGATACAAAAGATTCAGAATAGATTCCTTAAAGTCAGCGGTTGGAAG---------------------GGGTGGGGGGCC------------------------------------------------------GGAAGCCCC------------------------------CCC---------CGGGCTGGCCAGCCTCGGCCT---------CCGAACAATCTA---ATTTTCGCAGCAACTGCGCATACTATGCCC------------TTGATTGTGGAATTCTTTTTTGGAATGAAA---------AACAAAATTCATTTTGACCCTACTACAGTTAACATATCTGACGACAATTCT------------GTGACAGCGTTTTGTTCTAAGCCC---------GGCGGGAAC---------------------------GCCGGGCCTAGGTTC---ACAAAGAGGAAGAGGAGGAAGAATACGCTCTGTACGTGTATG---------------------------AAAAAGAGG------CTCTGTACGTATATGGGAATTTCTATACGGAATGTACAGGAAAGGGATCCGGAAAAAGAATGTGTATTTATAGATAAGGCTCTATGTACGGGAGTTAGA------------GGTTTGTGTTGCCGGAATTACTCCCATGAGAGAGATGCCCAATGTGAATGTACAATCCCT---------------------------------------------------GGGAAAAGAGAC------CCGTGCCGCAGTTCCTCTTCCTTCATAGATGCTCGCGGGCGCCTG---TCTATGGGGAATGATGCCCGATTCATGGAA---GGA------------AAAAGAAGAATGTGCAGTCATTGTTGC------TGGAAAGAGATTAGACCC---------------TGGTGGCCCAGAATGCAATCTTTCTCGTCCGATCGAACGAACACTAATATATTGATCAAGCCGGTAAGAGCGAATTTTTCTTATCAAAGTGCTTCTCCAATAGCTCAAGAAATCTCTTGGAAATCAAAAGAAAGA---GAATCATTTGTACAAATCTGTACATCCATA---TTTGAAGAGATTCAGAAGTGC------AAACATGTGAAGGGAATCCGTATCTGTCGTTCAGGTAGATCAAACGGGGCAGAAATAGCTCAGACTGAATGCATGAAAGAGGGTTCAACATCTTTACATGTATCTTCCGATTGTATTGATTACGCGAAAGCAGAAACATCTACTCGTTATGGAATCTCAGGGATCAAAGTGTGGATCTCATACTATCCG
>Ophioglossum_austroasiaticum
ATGGCACAAAAAGTCAATCCGATTTCGGTCAGACTTAATCTGAATCGTAGTTCAGATTCAAGTTGGTTTAGTGATTATTACTACGGAAAATTGCTGCACCAAGATGTCAATTTCAGAGATTTTTTCAGTGAAATCTTTCCTAGTCTTTTCTCTACCGGAGAGAGAAAGAAAACTAAGGAGGGAAAGAGAACTAGG------------------GGGAAGAATCACAAATTTGACCCCCGTCTCGGTAGGTGTATCATTCATCACTTTCCCAAAATGACATTCATCCATGTATTCTTCCTTATGGTTGAATGGCGCCCATCATTATTCTTCGGTCGACGACATCGTCGACGACGCCAATCAAGGCCTACAGGC---CTTAGCCGCCTCGAGACAGGAAAA---------TTTGAC---AAA------GGGGCTGACGGT---ACGGACGATACAGAA---------------------------ATAAAGGGTATAGGTTGTACATACGACGGAGAAGCGAGAGAGCTGCAATGGGCAGAGGGAAGTAAACGCGTA------------------------------------GGGAAAAAACACTACTCCGGATACCCTAATAAATCACCATCGATACAAAAGATTCAGAATAGATTCCTTAGAGTCAGCGGTTGGAAG---------------------GGGTGGGGGGCC------------------------------------------------------TCCGGCCCC------------------------------CCCCGGGCTGGCCTAAAGGGCCAGCCTCGGCCT---------CCGAAAAATCTA---CTTTTCGCAGCAACTGCGCATACTATGCCC------------TTGATTGTGGAATCCTTTTTTGGAATGAAA---------AACAAAATTCATTTTGACCCTACTACAGTTAACACACCTGACGACAATTCT------------GTGACAGCGTTTTGTTCTAAGCATACTACCGGCGGCGGGAACTTT------------------------AAAAGGCCTAGGTTC---ACAAAGAGGAAG------AAAAATACGCTCTGTACGTGTATG---------------------------AAAAAGAGG------CTCTGTACGTATATGGGAAATACGGAATGTACATATATGGAAAGGGATCCGGAAAAGGAATGTATGTTTATAGATAAGGCTCTATGTACGGGAGTTAGA------------GGTTTGTGTTGCCGGAATTACTCCCATGAGAGAGATGCCCAATGTGAATGTACAATCCCT---------------------------------------------------GGGAAAAGAGAC------CCGTGCCGCAGTTCCTCTCCCTTCATAGATGCTCGCGGGCGCCTG---TCTATGGGGAATGATGCCCGATTCATGGAA---GGA------------AAAAGAAGAATGTGCAGTCATTGTTGC------TGGAAAGAGATTAGACCC---------------TGGTGGCCCAGAATGCAATCTTTCTCGTCCAATCGAACGAACACTAATATATTGATCAAGCCGGTAAGAGCGAATTTTTCTTATCAAGGTGCTTCTCTAATAGCTCAAGAAATCTCTTGGAAATCAAAAGAAAGA---GAATCATTTGTACAAATCTGTACATCCATA---TTTGAAGAGATTCGGAAGTGC------AAACATGTGAAGGGAATCCGTATCTGTCGTTCAGGTAGATCAAACGGGGCAGAAATAGCTCAGACTGAATGCATAAAAGAGGGTTCAACATCTTTACATGTATCTTCCGATTGTCTTGATTACGCGGAAGCAGAAACATCTACTCGTTATGGAATCTCAGGGATCAAAGTGTGGATCTCATACTATCCG
>Japanobotrychium
ATGGCACAAAAGGTCAATCCGATTTCGGTCAGACTTAATCTGAATCGTAGTTCAGATTCAAGTTGGTTTAGTGAtTATTATTACGGAAAATTGCCGTACCAAGATGTAAATTTTAGATATTCTCCTAGTTCAATTTCTCCCAGTATTTCTTCTAAGAGAGAGATAAATAAAACTAAGGAGGGAAAGAGAACTGGAGTGAAAAAGAAAACTAGGGGTAAAAATCACAAATTTGACCCCCGTCTCGGTAGGTGTATTATTCATCATTTTCCCAAAATGACATTCATCCATGTCTTTTTCCTTATGGTTGAATGGCGCCCACCATTATTCTTCGGTCGACGACACCGTCGACGACGCCAATCACATCCTACAGGC---CGACGCCGCCTCGGGGCAAGAAAA---------TTTGGC---AAAGTTTTTAGGGCCGACGGT---ACAGACGGAACAGAA---------------------------AGAAAGGATATGGGTTGTACGTACGACGGGAAAGCAATAAAGTTGCAATGGGCAAAAGGAAATAAACGCTCC------------------------------------AAGAAAAAACGCTAT---GGATACCCCAATGAATCACCATCAATACAAAAGATTCAGGATAGATTCCTTCGAGTCAGCGGTTGGAGG---------------------GGCCGAAGGCGA------------------------------------------------------AGCGCCTCG------------CCCTTTCCCTTTCCCTTTTTTGAGAAAGGGAGGGGGAAGGGCGGCGCCTCC---------AAACACTCCACC---CTTTTTGCAGCAACTGCGCATATTATGCCT------------TTGATTGTGGAATACTTCTTCAAAATGAGA---------AACAAAATTAATTTTGACCCTACTACAGTTAACATATCTGACGACAATTCT------------GTGACAGCGTTTTGTTCTAAGCCT------------GGTAAC---------------------------GCCGGACCTAGGTTC---ACGAAAATGAAGATGAAGAAAAATACGCTCTGTACGTATACG---------------------------AAAAATAGG------CTCTGTACGTATATGAAAAATATAGAGTGTACGTATATGAAAAGAGATCTGGCAAAAGAATGTATGTATATAGATAAGGCTTTATGTATGGAAGTTAGA------------AATCTGTGTTGCCGGAATTCCTACTATAAGAGAGATGCCCAATGCGAATGTACAATACCT---------------------------------------------------GGGAAAAGAGAC------CTGTGCCGCAGTTCCTCTTCCTTCATAGATGCCCGCGGACGCCTG---TCTATAGGGAAT---GCCCAATTTATGGGA------------------AAAAGAAAAATGTGCAGTCATTGTTGC------TGGAAAGAGATTAGACCT---------------TGGTGGCCTAGAATGCAATCTTTCTCGTCTGATCGAACAAACACTAATACATTGATTAAGCCAGTAAGGGCTAATTTTTTTTATCAAAGTGCTTCTCTAATAGCTCAAGAAATCTCTTGGAAACCGAAAGAAAGA---AAATCCTTTGTACAAATTCGTACATCCATA---TCTGAAGAGAGTCAGAAGTGC------AAATACGTGAAGGGAATCCGTATTTGTCGTTCAGGTCGATTAAACGGGGCAGAAACAGCTCAGACTGAATGCATGAAAGAAGGTTCAACCTCTTTACATGTATTTTCCGATTGCATTGATTATGCGAAAGCACAAACATCTACTCGTTATGGAACCTTAGGGGTCAAAGTGTGGATCTCATACTATCCA
>Botrypus
ATGGCACAAAAGGTCAATCCGATTTCGGTCAGACTTAATCTGAATCGTAGTTCAGATTCAAGTTGGTTTAGTGATTATTATTACGGAAAATTGCCGTACCAAGATGTAAATTTTAGATATTCTTTCAGTTCAATTTTTCCTAGTATTTCTTCTAAGAGAGAGATAAAGAAAACTAAGGAGGGAAAGAGAACTAGGGGGAATAATAAAACTAAAGTTAAAAATAACAAATTCGACCCCCGTCTCGGTAGGTGTATTATTCATCATTTTCCCAAAATGACATTCATCCATGTCTTTTTCCTTATGGTTGAATGGCGCCCACCATTATTCTTCGGTCGACGACACCGTCGACGACGCCAATCACGGTCTACAGGC---CGACGCCGCCTTGGGGCAAGAAAA---------TTTGGC---AAAGTTTCTAGGGCCGACGGT---ACAGACGGTACAGAA---------------------------AGAAAGGATACGGGTTGTACGTACGACAGGAAAGCAATAAAGTTGCAATGGGCAAAAGTAAGTAAACGCTCC------------------------------------AATAAAAAACGCTAT---GGATACCCTAATGAATCACCATCGATACAAAAGATTCAGGATAGATTCCTTCGAGTCAGCGGTTGGAGG---------------------------------------------------------------------------------------------------------------------------------------------------------GCCTCC---------AAACACTCCACC---CTTTTTGCAGCAACTGCGCATATTATGCCT------------TTGATTGTGGAATACTTCTTTGGAATGAGA---------AACAAAATCAATTTTGACCCTACTACAGTTAACATATCTGACGACAATTCT------------GTGACAGCGTTTTGTTCTAAGCCT------------GGGAAC---------------------------GCCGGACCTAGGTTC---ACGAAGATGAGGATGAATAAAAATACGCTCTGTACGTATATG---------------------------AAAAATAGG------CTCTGTACGTATATGGAAAATATAGAATGTACGTATATGGAAAGAGATCTGGAAAAAGAATGTATGTATATAGATAAGGCTTTATGTATGGAAGTTAGA------------GATCCGTGTTGCCGGAATCCCTACTATGAGAGAGATGCCCAATGCGAATGTACAATACCT---------------------------------------------------GGGAAAAGAGAC------CTGTGCCGCAGTTCCTCTTCTTTCATAGATGCCCGCGGACGCCTG---TCTATAGGGAAT---GCCCAATTTATGGAA------------------AAAAGAAAAATGTGCAGTCATTGTTGC------TGGAAAGAGATTAGACCT---------------TGGTGGCCTAGAATGCAATCTTTCTCGTCTGATCGAACAAACACTAATACATTGATTAAGCCAGTAAGGGCTAATTTTTTTTATCAAAGTGCTTCTCCAATAGCTCAAGAAATCTCTTGGAAACCGAAAGAAAGA---AAATCATTTGTACAAATTTGTACATCCATA---TTTGAAGAGATTCAGAAGTGC------AAATACGTGAAGGGAATCCGTATTTGTTGTTCGGGTCGATTAAACGGGGCAGAAACAGCTCAGACTGAATGCATGAAAGAAGGTTCAACCTCTTTACACGTATTTTCCGATTGCATTGATTATGCGAAAGCACAAACATCTACTCGTTATGGAATCTTAGGGGTCAAAGTGTGGATCTCATATTATCCA
>Sceptridium
--------------------------------------------------------------------------tTATTATTACGGAAAATTGCCGTACCAAGATGTAAATTTTAGATATTCTCCTAGTTCAATTTCTCCCAGTACTTCTTCTAAGAGAGAGAGAAATAAAACTAAGGAGGGAAAGATAACTGGGGTAAAAAAGAAAACTAGGGGTAAAAATCACAAATTTGACCCCCGTCTCGGTAGGTGTATTATTCATCATTTTCCTAAAACGACATTCATCCATGTCTTTTTCCTTATGGTTGAATGGCGCCCACCATTACTCTTCGGTCGACGACACCGTCGACGACGCCAATCaCATCCTACAGGC---CGACGCCGCCTCGGGGCAAGAAAA---------TTTGGC---AAAGTTTTTAGGGCCGACGGT---ACAGACGGGACAGAA---------------------------ATAAAGGATATGGGTTGTACGTACGACGGGAAAGCAATAAAGTTGCAATGGGCAAAAGGAAATAAACGCTCC------------------------------------AAGAAAAAACGCTAT---GGATACCCCAATGAATCACCATCAATACAAAAGATTCAGGATAGATTCCTTCGAGTCAGCGGTTGGAGG---------------------GGCCGAAGGCGA------------------------------------------------------AGCGCCTCGCCC------TTTCCCTTTCCCTTTCCCTTTTTTGAGAAGGGGAAGGGGAAGGACGGCGCCTCC---------AAACACTCCACC---CTTTTTGCAGCAACTGCGCATATTATGCCT------------TTGATTGTGGAATACTTCTTCAAAATGAGA---------AACAAAATTAATTTCGACCCTACTACAGTTAACATATCTGACGACAATTCT------------GTGACAGCGTTTTGTTCTAAGCCT------------GGTAAC---------------------------GCCGGACCTAGGTTC---ACGAAGATGAAGATGAAGAAAAATACGCTCTGTACGTATACG---------------------------AAAAATAGG------CTCTGTACGTNNNNNNNAAATATAGAGTGTACGTATATGGAAGGAGATCTGGAAAAAGAATGTATGTATATAGATAAGGCTTTATGTATGGAAGTTAGA------------GATCTGTGTTGCCGGAATTCCTACTATAAGAGAGATGCCCAATGCGAATGTACAATACCT---------------------------------------------------GGGAAAAGAGAC------CTGTGCCGCAGTTCCTCTTCCTTCATAGATGCCCGCGGACGCCTG---TCTATAGGGAAT---GCCCAATTTATGGGA------------------AAAAGAAAAATGTGCAGTCATTGTTGC------TGGAAAGAGATTAGACCT---------------TGGTGGCCTAGAATGCAATCTTTCTCGTCTGATCGAACAAACACTAATACATTGGTTAAGCCAGTAAGGGCTAATTTCTTTTATCAAAGTGCTTCTCCAATAGCTCAAGAAATCTCTTGGAAACCGAAAGAAAGA---AAATCCTTTGTACAAATTCGTACATCCATA---TCTGAAGAGAGTCAGAAGTGC------AAATACGTGAAGGGAATCCGTATTTGTCGTTCAGGTCGATTAAACGGGGCAGAAACAGCTCAGACTGAATGCATGAAAGAAGGTTCAACCTCTTTACATGTATTTTCCGATTGCATTGATTATGCGAAAGCACAAACATCTACTCGTTATGGAACCTTAGGGGTCAAAGTGTGGATCCCATACTATCCA
>Botrychium
ATGGCACAAAAGGTCAATCCGGTTTCGGTCAGACTTAATCTGAATCGTAGTTCAGATTCAAGTTGGTTTAGTGA-------------------------------------------------------------------------------------------------------------------------------------------------------------------------------------------------------------------------------------------------------------------------------------------------CCTACAGGC---CGACGCCGCCTCGGGGCAATAAAA---------TTTGGC---AAAGTTTTTAGGGCCGACGGT---ACAGACGGGACGGAA---------------------------AGAAGGGATATGGGTTGTACGTACGACGGGAAAGCAATAAAGTTGCAATGGGCAAAAGGAAATAAACGCTCC------------------------------------AAGAAAAAACGCTAT---GGATACCCCAATGAATCACCATCAATACAAAAGATTCAGGATAGATTCCTTCGAGTCAGCGGTTGGAGG---------------------GGCCGAAGGCGA------------------------------------------------------AGCGCCTCG------------CCCTTTCCCTTTCCATTTTTTGAGAAAGGG------AAGGGCGGCGCCTCC---------AAACACTCCACC---CTTTTTGCAGCAACTGCGCATATTATGCCT------------TTGATTGTGGAATACTTCTTTAGAATGAGA---------AACAAAATTAATTTTGACCCTACTACAGTTAACATATTTGACGACAATTCT------------GTGACAGCGTTTTGTTCTAAGCCT------------GGGAAC---------------------------GCCGGACCTAGGTTC---ACGAAGATGAGGATGAATAAAAATACGCTCTGTACGTATACG---------------------------AAAAATAGG------CTCTGTACGTATATGGAAAATATAGAGTGTGCGTATATGGAAAGAGATCTGGAAAAAGAATGTATGTATATAGATAAGGCTTTATGTATGGAAGTTAGA------------GATCCGTGTTGCCGTAATTCCCACTATAAGAGAGATGCCCAATGCGAATGTACAATACCT---------------------------------------------------GGTAAAAGAGAC------CTGTGCCGCAGTTCCTCCTCCTTCATAGATGCCCGCGGACGCCTG---TCTATAGGGAAT---GCCCAATTTATGGGA------------------AAAAGAAAAATGTGCAGTCATTGTTGC------TGGAAAGAGATTAGACCT---------------TGGTGGCCTAGAATGCAATCTTTCTCGTCTGATCGAACAAACACTAATACATTGATTAAGCCAGTAAGGGCTAATTTTTTTTATCAAAGTGCTTCTCCAATAGCTCAAGAAATCTCTTGTAAACCGAAAGAAAGA---AAATCCTTTGTACAAATTTGTACATCCATA---TTTGAAGAGAGTCAGAAGTGC------AAATACGTGAAGGGAATCCGTATTTGTCGTTCAGGTCGATTAAACGGGGCAGAAACAGCTCAGACTGAATGCATGAAAGAAGGTTCAACCTCTTTACATGTCTTTTCCGATTGCATTGATTATGCGAAAGCACAAACATCTACTCGTTATGGAATCTTAGGGGTCAAAGTGTGGATCTCACACTATCCA
>Ophioglossum_californicum
ATGGCACAAAAAGTCAATCCGATTTCGGTCAGACTTAATCTGAATCGTAGTTCAGATTCAAGTTGGTTTAGTGATTATTACTACGGAAAATTGCTGCACCAAGATGTCAATTTCAGAGATTTTTTCAGTGAAATCTTTCCTAGTCTTTTCTCTACCGGAGAGAGAAAGAAAACTAAGGAGGGAAAGAGAACTAGG------------------GGGAAGAATCACAAATTTGACCCCCGTCTCGGTAGGTGTATCATTCATCACTTTCCCAAAATGACATTCATCCATGTATTCTTCCTTATGGTTGAATGGCGCCCATCATTATTCTTCGGTCGACGACATCGTCGACGACGCCAATCAAGGCCTACAGGC---CTTAGCCGCCTCGAGACAGGAAAA---------TTTGAC---AAA------GGGGCTGACGGT---ACGGACGATACAGAA---------------------------ATAAAGGGTATAGGTTGTACATACGACGGAGAAGCGAGAGAGCTGCAATGGGCAGAGGGAAGTAAACGCGTA------------------------------------GGGAAAAAACACTACTCCGGATACCCTAATAAATCACCATCGATACAAAAGATTCAGAATAGATTCCTTAGAGTCAGCGGTTGGAAG---------------------GGGTGGGGGGCC------------------------------------------------------TCCGGCCCC------------------------------CCCCGGGCTGGCCTAAAGGGCCAGCCTCGGCCT---------CCGAAAAATAGA---CTTTTCGCAGCAACTGCGCATACTATGCCC------------TTGATTGTGGAATCCTTTTTTGGAATGAAA---------AACAAAATTCATTTTGACCCTACTACAGTTAACACACCTGACGACAATTCT------------GTGACAGCGTTTTGTTCTAAGCATACTACCGGCGGCGGGAACTTT------------------------AAAAGGCCTAGGTTC---ACAAAGAGGAAG------AAAAATACGCTCTGTACGTGTATG---------------------------AAAAAGAGG------CTCTGTACGTATATGGGAAATACGGAATGTACATATATGGAAAGGGATCCGGAAAAGGAATGTATGTTTATAGATAAGGCTCTATGTACGGGAGTTAGA------------GGTTTGTGTTGCCGGAATTACTCCCATGAGAGAGATGCCCAATGTGAATGTACAATCCCT---------------------------------------------------GGGAAAAGAGAC------CCGTGCCGCAGTTCCTCTCCCTTCATAGATGCTCGCGGGCGCCTG---TCTATGGGGAATGATGCCCGATTCATGGAA---GGA------------AAAAGAAGAATGTGCAGTCATTGTTGC------TGGAAAGAGATTAGACCC---------------TGGTGGCCCAGAATGCAATCTTTCTCGTCCAATCGAACGAACACTAATATATTGATCAAGCCGGTAAGAGCGAATTTTTCTTATCAAGGTGCTTCTCTAATAGCTCAAGAAATCTCTTGGAAATCAAAAGAAAGA---GAATCATTTGTACAAATCTGTACATCCATA---TTTGAAGAGATTCGGAAGTGC------AAACATGTGAAGGGAATCCGTATCTGTCGTTCAGGTAGATCAAACGGGGCAGAAATAGCTCAGACTGAATGCATAAAAGAGGGTTCAACATCTTTACATGTATCTTCCGATTGTCTTGATTACGCGGAAGCAGAAACATCTACTCGTTATGGAATCTCAGGGATCAAAGTGTGGATCTCATACTATCCG
>Goswamia
ACGGCACAAAAAGTAAATCCGATTTCGGTCAGACTTAATCTGAATCTACGTTCAGATTCAAGTTGGTTTAGTGATCATTACTACGGAAAATTGCTGCACCAAGATGTCAATCCTAGAGATTTTTTCAGTGAAATCTTTCCATTGCTTTTCTCTACCAGAGAGAGAAAGAAAACTAAGGAGGGAAAGAGAACTGAAGTGAGTTTGAGAACAAAAGGGAAGAATCACAAATCTGACCCCCGTCTCGGTAGGTGCATCATTCATCACTTCCCCAAAATGACATTCATCCATGTATTCTTCCCTGTGGTTGAATGGCGCCCATCATTATTCTTCGGTCGACGACATCGTCGACGACGCCAACCGAGGCCGTTAGGGTTCCGACGCCGCCTCGGGACAATAAAA---------TTTGAC---AAA------AGGGCTAACGGT---ACGGACAATACAGAA---------------------------ATAAAGAGTATAGGTTGTACATACGACGGAGAAGCAAAAGAGTTGCAATGGGCGAAGGGAAGTAGACGCGTA------------------------------------GGGGAAAAACACTACTCCGGATACCCTAATGAATCACCATCGATACAAAAGATTCAGAATAGATTCCTTAGAGTCAGCGGTTGGAAC---------------------GGG---------------------------------------------------------------------------------------------------------------AAACGCTACGTGTTTCCCGCCTCC---------GAACAATCTAAC---CTTTTCGCGGCAACTGCGCATACTATGCCC------------CTGATTGTGGAATTCTTTTTTGGAATGAGA---------AACGAAATTCATTCTGACCCTACTACAGTTAACATATCTGACGACAATTCT------------GTGACAGCGTTTTGTTCTAAGCCC---------AGCGGGAAC---------------------------GCCGGGCCTAGGTTC---ACAAAAAGGAAGAGGGAGAAGAATACGCTCTGTACGTGTATG---------------------------AAAAAGAGG------CTCTGTACGTATATGGGAAATACGGAATGTACATATATGGAAAGGGATCCGGAAAAGGAATGTATGTTTATAGATAAGGCTCTATGTACGGGGGTTAGA------------GGTTTGTGTTGCCGGAATTACTCCCATGAGAGAGATGCCCAGTGTGAATGTACAATCCCT---------------------------------------------------GGGAAAAGAGACCACCTCTCTTCCCGCAGTTCCTCTTCCTTCATGGATGCGAGCGGGCGCCTG---TCTATGGGGAATGATGCCCGTTTCATGGAA---GGA---------AAAAAAAGAAAAATGTGCAGTCACTGTTGC------TGGAGAGAGATTAGACCC---------------TGGTGGCCCAGAATGCAATCTTTCTCGTCCGATCGAACAAACACTAATATATTGATCAAGCCGGTAAGAGCGAATTTTTCTTATCAAAGTGCTTCTCCAATAGCTCAAGAAATCTCTTGGAAATCAAAAGAAAGA---GAATCATTCGTACAAATCCGTACATCCATA---TTTGAAGAGATTCAGAAGTGC------AAACATGTGAAGGGAATCCGTATCTGTCGTCCAGGTAGATCGAACGGGGCAGAAACAGCTCAGACTGAATGCATGAAAGAGGGTTCAACATCTTTACATGTATCTTCCGATTGTATTGATTACGCGGAAGCAGAAACATCTACTCGTTATGGAATCTCAGGGATCAAAGTGTGGATCTCATACTATCCG
>Haukia
ATGGCACAAAAAGTAAATCCGATTTCGGTCAGACTTAATCTGAATCGTAGTTCAGATTCAAGTTGGTTTAGTGATTATTACTACGGAAAATTGCTGCACCAAGATGTCAATTTTATCTATTTTTTCAGTTCAATCTTTCCCAGTCTTTTCTCTACCGGAGAGAGAAAGAAAACGTTGGAGGGAAAGGGAACTGAAGTGAGGAAGAGAACTAGGGGGAAGAATCACAAATTTGACCCCCGTCTCGGTAGGTGTATCATTCATCACTTTCCCAAAATGACATTCATCCATGTATTCTTCCTTATGGTTGAATGGCGCCCATCATTATTCTTCGGTCGACGACATCGTCGACGACGCCAATCAAGGCCTACAGGC---CTTAGCCGCCTCGGGTTTGTTAGA------------------AAA---TTCGGGGCTTACGGT---ACGGACGATACAGAA---------------------------ATAAAGGGTATAGGTTGTACATACGACGGAGAAGCGAGAGAGTTGCAATGGGCGAAAGGAAGTAAACGCGTA------------------------------------GGGAAAAAACACTACTCCGGATACCCTAATAAATCACCATCGATACAAAAGATTCAGAATAGATTCCTTAAAGTCAGCGGTTGGAAG---------------------GGGTGGGGGGCC------------------------------------------------------GGAGGCCCC------------------------------CCCCGGGCTGGCCTAAAGGGCCAGCCTCGGCCT---------CCGAACAATCTA---CTTTTCGCAGCAACTGCGCATACTATGCCC------------TTGATTGTGGAATTCTTTTTTGGAATGAAA---------AACAAAATGAATTTTGACCCTACTACAGTTAACATATCTGACGACAATTCT------------GTGACAGCGTTTTGTTCTAAGCCC------GGCGGCGGGAAC---------------------------GCCGGGCCTAGGTTC---ACGAAGAGGAAGAGGAAGAAGAATACGCTCTGTACGTGTATG---------------------------AAAAAGAGG------CTCTGTACGTATATGGGAAATACGGAATGTACATATATGGAAAGGGATCCGGAAAAGGAATGTATGTTTATAGATAAGGCTCTATGTACGGGAGTTAGA------------GGTTTGTGTTGCCGGAATTACTCCCATGAGAGAGATGCCCAATGTGAATGTACAATCCCT---------------------------------------------------GGGAAAAGAGAC------CCGTGCCGCAGTTCCTCTTCCTTCATAGATGCTCGCGGGCGCCTG---TCTATGGGGAATGATGCCCGATTCATGGAA---GGA------------AAAAGAAGAATGTGCAGTCATTGTTGC------TGGAAAGAGATTAGACCC---------------TGGTGGCCCAGAATGCAATCTTTCTCGTCCGATCGAACAAACACGTCTATATTGATCAAGCCGGTAAGAGCGAATTTTTCTTATCAAAGTGCTTCTCTAATAGCTCAAGAAATCTCTTGGAAATCAAAAGAAAGA---GAATCATTTGTACAAATCTGTACATCCATA---TTTGAAGAGATTCAGAAGTGC------AAACATGTGAAGGGAATCCGTATCTGTCGTTCAGGTAGATCAAACGGGGCAGAAATAGCTCAGACTGAATGCATGAAAGAGGGTGAAACATCTTTACATGTATCTTCCGATTGTCTTGATTACGCGAAAGCAGAAACATCTACTCGTTATGGAATCTCAGGGATCAAAGTGTGGATCTCATACTATCCG
>Whittieria
ATGGCACAAAAAGTAAATCCGATTTCGGTCAGACTTAATCTGAATCGTAGTTCAGATTCAAGTTGGTTTAGTGATTATTACTACGGAAAATTGCTGCACCAAGATGTCAATCTTAGAGATTTTTTCAGTGAAATCTTTCCCAGTCTTTTCTCTACCAGAGAGAGAAAGAAAACTAAGGAGGGAAAGAGAACTGAAGTGAGAAAGAGAACTAGGGGGAGGAATCCCAAATTTGACCCCCGTCTCGGTAGGTGTATCATTCATCACTTCCCCAAAATGACATTCATCCATGTATTCTTCCTTATGGTTGAATGGCGCCCATCATTATTCTTCGGTCGACGACATCGTCGACGACGCCAATCAAGGCCTACAGGC---CGACGCCGCCTCGGGACAAGAAAA---------TTTAAC---AAA------GGGGCTGACGGT---ACGGACAATACAGAA---------------------------ATAAAGGGTATAGGTTGTACATASGACGGAGAAGCGAGAGAGTTGCAATGGGCGAAAGGAAATAAACGCTCC------------------------------------GGGAAAAAACACTACTCCGGATACCCTAATAAATCACCATCGATACAGAGGATTCGGAATAGATTCCTTAAAGTCAGCGGTTGGAAG---------------------GGGCAGGGT---------------------------------------------------------GTCCTAAGGGCCTGTAAGGCAACGACCGATAGGGAGTTGGACACCTTTAAGGGGAAGCGCTACGCGCTTCCCCGGCCCTCCGAACAATCTAAC---CTTTTCGCAGCAACTGCGCATACTATGCCC------------TTGATTGTGGAATTCTTTTTTGGAATGAAA---------AACAAAATTCATTCTGACCCTACTACAGTTAACATATCTGACGACAATTCT------------GTGACAGCGTTTTGTTCTAAGCCC------GGCGGCGGGAACCACTAT---------------------AAGGGGCCTAGGTTC---ACAAAGAGGAAAAGGAAGAAGAATACGCTCTGTACGTGTATG---------------------------AAAAAGAGGCAACAATTCTGTACGTATATGGGAAATATGGAATGTACATATATGGAAAGGGATCCGGAAAAGGAATGTATGCTTATAGATAAGGCTCTATGTACGGGAGTTAGA------------GGTTTGTGTTGCCGGAATTACTCCCATGAGAGAGATGCCCAATGTGAATGTACAATCCCT---------------------------------------------------GGGAAAAGAGAC------CCGTGCCGCAGTTCCTCTTCCTTCATAGATGCTCGCGGGCGCCTG---TCTATGGGGAATGATGCCCGATTCATGGAA---GGA------------AAAAGAAGAATGTGCAGTCATTGTTGC------TGGAAAGAGATTAGACCC---------------TGGTGGCCCAGAATGCAATCTTTCTCGTCCGATCGAACAAACACTAATATATTGATCAAGCCGGTAAGAGCGAATTTTTCTCATCAAAGTGCTTCTCTAATAGCTCAAGAAATCTCTTGGAAATCAAAAGAAAGA---GAATCATTCGTACAAATCTGTACATCCATA---TTTGAAGAGATTCAGAAGTGC------AAACATGTGAAGGGAATCCGTATCTGTCGTTCAGGTAGATCAAACGGGGCAGAAATAGCTCAGACTGAATGCATGAAAGAGGGTTCAACAGCTTTACATGTATCTTCCGATTGTATTGATTACGCGAAAGCAGAAACATCTACTCGTTATGGAATCTCAGGGATCAAAGTGTGGATCTCATACTATCCG
>Helminthostachys
ACGGCACAAAAAGTAAATCCGATTTCGGTCAGACTTAATCTGAATCGTAGTTCAGATTCAAGTTGGTTTAGTGAtTATTATTACGGAAAATTGCCGTACCAAGATGTCAATTTTCGATATTTTTTCAGTTCAATTTTTCCCAGTATTTTTGATACTAGAGAAAGAAAGAAAACTGAGGAGGGAAAGAGAACTGAAGTAAGAAAGAAAACTAGGGGGAAGAATCCCAAATTTGACCCTCGTCTCGGTAGGTGTATTATTCATCATTTTCCCAAAATGACATTCATCCATGTATTTTTTCTTATGGTTGAATGGCGCCCACCATTATTCTTCGGTCGACGACATCGTCGACGACGCCAATCACATCCTACAGGC---CGACGCCGCCTCGGGGCAAGAAAA---------TTTGGCAGCAAAGTTTTTAGGGCTGACGGTAGTACGGACGGTACAGAA---------------------------ATAAAGGATATGGGTTGTACGTACGACGGGAAAGCGATAAAGTTGCAATGGGCAAAAGTAAGTAAACGCTCC------------------------------------AAGAAAAAACGCTAT---GGATACCCTAATGAATCACCATCAATACAAAAGATTCATAATAGATTCCTTCAAGTCAGCAGTTGGAAG---------------------GGGGGG------------------------------------------------------------AGCGCCGTC---------------------------AGGCGCTCCCCC---GGGAAACGCGGAGCG---TTTACCACCTCCAAACACTCTACC---CTTTTTGCAGCAACTGCGCATATTATGCCT------------TTGATTGTAGAATACTTCTTTGGAATGAAA---------AACAAAATTCATTTTGACCCTACTACAGTTAACATATCTGACGACAATTAT------------GTGACAGCGTTTTGTTCTAAGCCT------------GGGAAC---------------------------GCCGGGCCTAGGTTC---ACAAAGAAGAAGAGGAGGAAGAATACGCTCTGTACGTATATG---------------------------AAAAATAGA------CTCAGTACGTATATGGAAAAGACGGAATGTACATATATGGAAAGAGATCCGGGAAAAAAAGGTATGTATATAGATAAGGCTCTATGTATGGAAGTTAGA------------GATCTGTGTTGCCGGAATTACTCCTATGAGAGAGATNNNCAATGTGAATGTACAATACCC---------------------------------------------------GGTAAAATAGAC------CTGTGCCGCAGTTCCTCTTCCTTCATAGATGCCCGCGGACGCCTGTCGTCTATAGGGAAT---GCCCAATTTCTGGGA------------------AAAAGAAGAATGTGCAATCATTGTGGC------TGGAAAGAGATTAGACCT---------------TGGTGGCCTAGAATGCAATCTTTCTCGTCTGATTGAACAAACACTAATATATTGATTAAGCCAGTAAGAGCTCATTCTTTTTATCAAAGTGCTTCTCCAATAGCTCAAGAAATCTCTTGGAAATCAAAAGAAAGA---AAATCATTTGTACAAATTTGTACATCCATA---TTTGAAGAGATTTAGAAGTGC------AAATATGTGAAGGGAATCCGTATTTGTTGTTCAGGTAGATTAAACGGGGCAGAAATAGCTCAGACTGAATGCATGAAAGAAGGTTCAACCTCTTTACATGTATTTTCCGATTGCATTGATTATGCGAAAGCACAAACATCTACTCGTTATGGAATCTTAGGGATCAAAGTGTGGATCCCATATTACCCG
>Rhizoglossum
ATGGCACAAAAAGTAAATCCGATTTCGGTCAGACTTAATCTGAATCGTAGTTCAGATTCAAGTTGGTTTAGTGATTATTACTACGGAAAATTGCTGCACCAAGATGTCAATCTTAGAGATTTTTTCAGTGAAATCTTTCCCAGTATTTTCTCTACCAGAGAGAGAAAGAAAACTAAGGAGGGAAAGAGAACTGAAGTGAGAAAGAGAACTAGGGGGAGGAATCCCAAATTTGACCCCCGTCTCGGTAGGTGTATCATTCATCACTTCCCCAAAATGACATTCATCCATGTATTCTTCCTTATGGTTGAATGGCGCCCATCATTATTCTTCGGTCGACGACATCGTCGACGACGCCAATCAAGGCCTACAGGC---CGACGCCGCCTCGGGACAAGAAAA---------TTTAAC---AAA------GGGGCTGACGGT---ACGGACAATACAGAA---------------------------ATAAAGGGTATAGGTTGTACATACGACGGAGAAGCGAGAGAGTTGCAATGGGCGAAAGGAAATAAACGCTCC------------------------------------GGGAAAAAAAACTACTCCGGATACCCTAATAAATCACCATCGATACAGAGGATTCGGAATAGATTCCTTAAAGTCAGCGGTTGGAAG---------------------GGGCAGGGT---------------------------------------------------------GTCCTAAGGGCCTGTAAGGCAACGACCGATAGGGAGTTGGACACCTTTAAGGGGAAGCGCGTAGCGCTTCCCCGGCCCTCCGAACAATCTAAC---CTTTTCGCAGCAACTGCGCATACTATGCCC------------TTGATTGTGGAATTCTTTTTTGGAATGAAA---------AACAAAATTCATTCTGACCCTACTACAGTTAACATATCTGACGACAATTCT------------GTGACAGCGTTTTGTTCTAAGCCC------GGCGGCGGGAACGCC---------------------------GGGCCTAGGTTC---ACAAAGAGGAAAAGGAAGAAGAATACGCTCTGTACGTGTATG---------------------------AAAAAGAGGC------TCTGTACGTATATGGGAAATATGGAATGTACATATATGGAAAGGGATCCGGAAAAGGAATGTATGCTTATAGATAAGGCTCTATGTACGGGAGTTAGA------------GGTTTGTGTTGCCGGAATTACTCCCATGAGAGAGATGCCCAATGTGAATGTACAATCCCT---------------------------------------------------GGGAAAAGAGAC------CCGTGCCGCAGTTCCTCTTCCTTCATAGATGCTCGCGGGCGCCTG---TCTATGGGGAATGATGCCCGATTCATGGAA---GAA------------AAAAGAAGAATGTGCAGTCATTGTTGC------TGGAAAGAGATTAGACCC---------------TGGTGGCCCAGAATGCAATCTTTCTCGTCCGATCGAACAAACACTAATATATTGATCAAGCCGGTAAGAGCGAATTTTTCTCATCAAAGTGCTTCTCTAATAGCTCAAGAAATCTCTTGGAAATCAAAAGAAAGA---GAATCATTCGTACAAATCTGTACATCCATA---TTTGAAGAGATTCAGAAGTGC------AAACATGTGAAGGGAATCCGTATCTGTCGTTCAGGTAGATCAAACGGGGCAGAAATAGCTCAGACTGAATGCATGAAAGAGGGTTCAACATCTTTACATGTCTCTTCCGATTGTATTGATTACGCGAAAGCAGAAACATCTACTCGTTATGGAATCTCAGGGATCAAAGTGTGGATCTCATACTATCCG
>Mankyua
ATGGCACAAAAAGTCAATCCGATTTCGGTCAGACTTAATCTGAATCGTAGTTCAGATTCAAGCTGGTTTAGTGATTATTATTATGGAAAATTGCCGTACCAAGATGTCAATTTTAGATATTTTTTCAGTGAAATTTTTCCTAGTATTTTTTATACTAGAGAGAGAAAGAAAACTAGGGAGAGAAAGGGAACTGAAGTAAGAAAGAAAACTAGGGGGAAAACTCACAGATTTGACCCCCGTCTCGGTAGGTGTATTATTCATCATTTTCCAAAAATGACATTCCTCCATGTCTTTTTCCTTATGGTTGAACGGCGCCCACCATTATTCTTCGGTCGACGACATCGTCGACGACGCCAATCAAGCCGCGCTTCC---CCGCCTACGGCCCTCCCCGGAAAA---------TTTGGC---AAAGTTTTTAGGGCTGACGGTAGTACGGACGGTACAGAA---------------------------AGAAGGGATATGGGTTGTACGTACGACGGGAAAGCAATAAAGTTGCAATGGGCAAAAGTAAAGAAACGCTCCAAGGCCCCCCTTACGGGGCTTGGTTTTAGGGGGGCCAATAAAAACCGCTAT---AGATACCCTAATGAATCACCATCAATACAAAAGATTCAGAAGAAATTCCTTCTCGTCAGCGGTTGGAAG---------------------------------------------------------------------------------------------------------------------------------------------------------GCCTCC---------AAAAAATCTACC---CTTTTTGCAGCAACTGCGCATATTATGCCT------------TTGATTGTAGAATACTTCTTTAGAATGAAA---------AACAAAATTCATTTTGACCCTACTACAGTTAACATATCTGACGACAATTCT------------GTGACAGCGTTTTGTTCGTTGCCT------------GGTAAC---------------------------GTCGGGCCTAGGTTC---ACAAATCAAAAG---------------------------------------------------------------------------------------------------------------------------------------------------------------------------------------------------------------------------------------------------------------------------------------------------------------------------TGCCGCAGTTCCTCTTCTTTCATAGATGCCCGC---TTTAGCCCGTCCATAGGGAAT---GCCCGATTTGTGGAA------------------AAAAGAAAAATGTGCAGTCATTGTGGC------TGGAAAGGTATTAGACCT---------------TGGTGGCCTAGAATGCAATCTTTATTGTCTGATCGAACAAACACTAATATATTGATTAAGCCAGTAAGAGCTCATTTTTTTTCTCAAAGTGCTTCTCTAATAGCTCAAGAAATCTCTTGGAAATCAAAAGAAAGA---AAATCATTTGTCCAAATTTGTACATCCATA---TTCGGAGAGATTCGGAAGTAC------AAATATGTTAAGGGAATTCGTATTTGTTGTTCGGGTAGATTAAATGGGGCAGAAATAGCTCAGACTGAATGCATGAAAGAAGGTTCAACATCTTTACATGTATTTCCCGATTGCATTGATTATGCGAAAGCACAAACATCTACTCGTTATGGAATCTTAGGGATAAAGGTGTGGATCTCATATTATCCA
