# Supplementary material for: Organellar phylogenomics of Ophioglossaceae fern genera
Source: Front Plant Sci. 2024 Jan 15;14:1294716. doi: 10.3389/fpls.2023.1294716 (PMC10823028; doi:10.3389/fpls.2023.1294716)
Supplement: Supplementary file 3 [file DataSheet_3.zip › Supplementary file S2/mtDNA_CDS/trim/rps4.fas]

>Sahashia
ATGCTCGCGGAATTT---AAAATTTGTCGTCAAATGAAGGAAAACGTTCGGCGT---AAAAGACTGAATTCAAGAAAAAGAGCCCTCATTTGGGGGTTTCCCTTTCGGAAG---CTTCGG------AAGAAACCATTTAAGAAA------------CGAAAATCTGAGAGTTTTTCCGAAAAATCACAAACTACACGAAAGTTGTCCCCTTCCTATGGA---TTACCTATGAAAAAGAAGCTCCAGAAAGTTAAACCA---CTATTAGGAACTGTTAAAAGAAACATAAGTTTTCTACCCTTT---------TCGGAAAAAAGATTGGACGTTATTCCTGTTTGGGTCTCTTTTTGTAAACATATTCTTGAAGCAAGGCAGCCAATAAGGCATAAACATATTTATGTCAATCCTGAGATAGTCAATATTCTTGGTTTCATAGTATCCTGCGGTGATCCTATATCAGTTAAAGAGGCTTCTAAA------------------------------------GATCTTATTGAATCAAACGTAACAGAGTATAGA------------------------------------------------------------------------------------AGGAGAAAAAACGAAGTCAGAGAATCGATAACA------------CGACTAAACAAA---GTGAAACGAAAG---TTTTTGAGACCTTCATTTTACCCTTCCATTCATGAAATATCTATTACTCGTTCT------CGGGATACTTTTATTGAAAGATTTTCC---CCT---TATATT------------------------------------------------------------------------------------------------------------------------------------------------------------------------------------------------------TATAGG---------------------------------------------AGAGGAAGGAAGAGAAGGATAAATTATGGTAAA---------------------AAAGGAAAAAGA------------------------------------------------------------------------------------------------AGAAAGAATGTTCCT---------------------------------TTCCATTATCCAGACTTTTATTATCCA------------------------------------------------------------CATTATTCAGAGGTC------------------GAGTATRAAWAACTCAAT---------------------GTTGTTGTATTTGCCGAACCTCCG---------------TATAAGTATATAAAA------------------------TTACCTTACAGGAATATAGAA------------------------------AAGACCCACTTTATCCGA
>Helminthostachys
ATGCTTGCATCAGTATCTAAAATTTGTCGTCAAATGAAGGAAAACGTTCGGCAT---AAAAGACTGAATCCAAGAAAAAGAGCCCTCATTTGGGGGTTTCCCTTTCGGAAGCAGCTTCGA------AAAAAACCATTTAAAAGA------------TGAAAATCTGATAGTTTTTCCGAAAAATCATAAACTACACGAAAGTCGTCCCCTTCCTATGGA---TTACCCATGAAAAAGAAGCTCTGGGAGGTGAAACCA---TTATTAAGAACTATTAAAAGAAACATAAGTTTCCCACCCTTT---------CCAGAAAAAAGATTGGACGTTATTCCAGTTCGTATTTCTCCTTGTAAACATATTTCTGAAGCAAGGCAGCCAATAAGACATAAACATATTTATGTCAATCCTGAGATAGTCAATATTCTTGGTTTTATAGTATCCTGCGGTGATCCCATACCTATTAAAGAGGCTTCTAAG------------------------------------GATCTTATTAAATCAAACATAACGGAATATAGA------------------------------------------------------------------------------------GAGAGAAAAAACGAAATTAGAGAATCGATAAAA------------CGACTAAACAAA---GTGAAACGAAAG---TTTTTGAGACCTTCATTTTACCCTTCCATTCATAAAATATCTATTACTCGTTCT------CAGGATCCTTTTATTGAAAAATTTTCT---CCT---TATATT------------------------------------------------------------------------------------------------------------------------------------------------------------------------------------------------------GATAGG---------------------------------------------AGAGGAAGGAAGAGAAAGGTAAATTCTGGGAGA---------------------AAAAGAAAAAGA------------------------------------------------------------------------------------------------AGAAAAAATGTTCCT---------------------------------TCCCATTATCTAGACTTTTATTATCTG------------------------------------------------------------CATTATTCAGAGGTC------------------GAGTATGAAAAACTCAAT---------------------GTTGTTGTCTTTGCCGAACCTCCA---------------TATAAATATATAAAA------------------------TTACCTTATAGGAGTATAGAA------------------------------AGGACCCACTTTATCCGA
>Japanobotrychium
ATGCTCGCATCGGGACCTAAAATTTGTCGTCAAATGAAGGAAAACGTTCGGCAT---AAAAGACTGAATCCAAGAAAAAGAGCCCTCATTTGGGGGTTTCCCTTTCGGAAGCAGCTTCGA------AAAAAACCATTTAAAAGG------------CGAAAATCTGAGGGTTTTTCCGAAAAATCACAAACTACACGAAAGTTGTCCCCTTTCTATGGA---TTACCCATGAAAAAGAAGCTCTAGAAGGTTAAACCA---TTATTAGGAACTGTTAAAAGAAACATAAGTTTTCTACCCTTT---------CCAGAAAAAAGATTGGACGTTATTCCAGTTCGTATTTCTCCTCGTAAACACATTTTTGAAGCAAGGCAGTCAATAAGGCATAAACATATTTATGTAAATCCTGAGATAGTCAATATTCTTGGTTTTATAGTATCCTGCGGTGATCCCGTATCCGTTGAAGAGGCTTCTAAA------------------------------------GATCTTATTAAATCAAACGTAACAGAGTATAGA------------------------------------------------------------------------------------AAGAGAAAAGACTGAATTAGAGAATCGATAAAA------------CGACTAAACAAA---GCGAAACGAAAG---TTTTTGAGACCTTCATTCTACCCTTCCATCCACGAAATATCTGTTACTCGTTCT------CGGGATCCTTTTCTTGAAAAATTTTCC---CAAAAAAGGATT------------------------------------------------------------------------------------------------------------------------------------------------------------------------------------------------------TGTAGG---------------------------------------------AAAGGGAGGAAGAGAAAGAGAAATTATGGGGAA---------------------AGAGTGAAAAGG------------------------------------------------------------------------------------------------AGAAAGAATGTTCCT---------------------------------TTCCATTACCTAGACTTTTATTATCCG------------------------------------------------------------CATCATTCAGAGGTC------------------GAGTATGAAAAACTCAAT---------------------GTTGTTGTATTTGCCGAGCCTCCG---------------TATAAGTATATAAAA------------------------TTTCTTTACAGGAGTATAGAA------------------------------AAGACCCACTTTATCCGA
>Ophioglossum_austroasiaticum
---------------------------------ATGAAGGAAAACGTTCGGCAT---AAAAGACTGAATCCAAGAAAAAGAGCCCTCACTTGGGGGTTTCCCTTTCGGAAGCGACTTAGA------AAAAAACCATTTCAAAGA------------CGAAAATCTGAGAGTTTCTCTGAGAAATTACAAACTACACGAAAGTTGTCCCCTTTCTACGGA---TTACCCATGAAAAAGAAGCTCCGGAAAGTGAAACCA---TTATTAGGAACTATTAAAAGAAACGCAAGTTTTCTACCCTTC---------TCAGAAAAAAGATTGGACGTTATTCTAGTTCGTATCTCTCTTCGTAAACATATTTCTGAGGCAAGGCAGCTAGTGAGACATAAACATGTTTATGTAAATTCTGAGATAGTCGATGCTCCTGGTTCTATAGTATCTTGTGGTGATCTCATATCCATTGAAGAGGCTTCTAAG------------------------------------GATCTTGTTAAATCAAACATAACGGAGTGTGGA------------------------------------------------------------------------------------AAGAGAAAAAACGAGATTAGAAAATCGATAAAA------------CGACTAAACAAA---GTGAAACGAAAG---TTTTTGAGACCTTTATTCTACCCCTCCATTCATAGAATATCCATTACTCGTTCC------CGGGACCTTTTTCTTGAAAAATTCTCG---ACT---TATATT------------------------------------------------------------------------------------------------------------------------------------------------------------------------------------------------------GATGGG---------------------------------------------AAGGGAGGGAAAGTCGGGGGAAGTTCTGGGGGG---------------------GAAAAGAAAAGA------------------------------------------------------------------------------------------------AGAAAAAATGTTCTT---------------------------------TATTATTATCTAGACTTTTATTATCCA------------------------------------------------------------CACTATTTAGAGGTC------------------GAGTATGAAAAACTGAAT---------------------GTTGTTGTATTTGCCGAACCTCCG---------------TATAAATGTATCAGA------------------------TACCCTTATAGAAGTATGGAA------------------------------AGGACCCACTTTGTCCGA
>Botrychium
ATGCTTGCATCGGGACCTAAAATTCGTCGTCAAATGAAGGAAAACGTTCGGCAT---AAAAGACTGAATCCAAGAAAAAGAGCCCTCATTTGGGGGTTTCCCTTTCGGAAGCAGCTTCGA------AAAAAACCATTTAAAAGG------------CGAAAATCTGAGAGTTTTTCCGAAAAATCACAAACTACACGAAAGTTGTCCCCTTTCTATGGA---TTACCCATGAAAAAGAAGCTCTAGAAAGTTAAACCA---TTATTAGAAACTGTTAAAAGAAACATAAGTTTTCTACCCTTT---------CCAGAAAAGAGATTGGACGTTATTCCAGTTCGTACTTCTTCCCGTAAACATATTTCTGAAGCAAGGCAGTCAATAAGACATAAACATATCTATGTAAATCCTGAGATAGTCAATATTCTTGGTTTTATAGTATCCTGCGGTGATCCTGTATCCGTTAAAGAGGCTTCTAAA------------------------------------GATCTTATTGAATCAAACGTAACAGAATATAGA------------------------------------------------------------------------------------AAGAGAAAAAACTGAATTAGAGAATCGATAAAA------------CGACCAAACAGA---GCGAAACGAAAG---TTTCTGAGACCTTCATTTTACCCTTCCATTCATGAAATATCTATTACTCGTTCT------CGGGATCCTTTCCTTGAAAAATTTTAC---CCT---TATATT------------------------------------------------------------------------------------------------------------------------------------------------------------------------------------------------------TGTAGG---------------------------------------------AGAGGAAAGAAGAGAAAGATAAATTATGGGGAA---------------------AGAGTGAAGAGG------------------------------------------------------------------------------------------------AGAAAGAATGTTCCT---------------------------------TTCCATTACCTAGACTTTTATTATCCG------------------------------------------------------------CATTATTCAGAGGTC------------------GAGTATGAAAAACTCAAT---------------------GTTGTTGTATTTGCCGAACCTCCG---------------TATAAGTATATAAAA------------------------CTCCCTTACAGGAGTATAGAA------------------------------AAGACCCACTCTATCCGA
>Botrypus
ATGCTTGCATCGGGATCCAAAATTTGTCGTCAAATGAAGGAAAACGTTCGGCAT---AAAAGACTAAATTCAAGAAAAAGAGCCCTCATTTGGGGGTTTCCCTTTCGGAAGCAGCTTCGA------AAAAAACCATTTAAAAGG------------CGAAAATCTGAGAGTTTTTCCGAAAAATCACAAACTACACGAAAGTTGTCCCCTTTCTATGGA---TTACCCATGAAAAAGAAGCTCTAGAAAGTTAAACCA---TTATTAGAAACTGTTAAAAGAAACATAAGTTTTCTACCCTTT---------CCAGAAAAAAGATTGGACGTTATTCCAGTTCGTATTTCTTCTCGTAAACATATTTTTGAAGCAAGGCAGCCAATAAGGCATAAACATATTTATGTCAATTCTGAGATAGTCAATATTCTTGGTTTTATAATACCCTGCGGTGATCCTATATCCGTTAAAGAGGCTTCTAAA------------------------------------AATCTTATTGAATCGAACATAACAGAATGTAGA------------------------------------------------------------------------------------AAGAGAAAAAACTAAATTAGAGAATCGATGAAA------------CGACTAAACAAA---GTGAAACGAAAG---TTTTTGAGACCTTCATTTTACCCTTCCATTCATGAAATATCTATTACTCGTTCT------CGGGATCCTTTTCTTGAAAAATTTTAC---CCT---TATATT------------------------------------------------------------------------------------------------------------------------------------------------------------------------------------------------------TGTAGG---------------------------------------------AGAGGAAGGAAGAGAAAGATAAATTATGGGGAA---------------------AGAGTGAAAAGG------------------------------------------------------------------------------------------------AGAAAGAATGTTCCT---------------------------------TTCCATTACCTAGACTTTTATTATCCG------------------------------------------------------------CATTATTCAGAGGTC------------------GAGTATGAAAAACTCAAT---------------------GTTGTTATATTTGCCGAACCTCCT---------------TATAAGTATATAAAA------------------------TTTCCTTACAGGAGTCTAGAA------------------------------AAGACCCACTTTATCTGA
>Cheiroglossa
ACGCTTGCATCAGGATCCAAAATTTGTCGTCAAATGAAGGAAAACGTTTGGCAT---AAAAGACTGAATCCAAGAAAAAGAGCCCTCACTTGGGGGTTTCCCTTTCTTTTGCGACTTAGA------AAAAAACCAATTCAAAGA------------CGAAAATCTGAGAGTCTCTCTGAAAAATCACAAACTACACGAAAGTCGTCCCCTTTCTACGGA---TTACCCATGAAAAAGAAGCTCCAGAAAGTGAAACCT---------GGAACTATTAAAAGAAACGCAAGTTTTCCACCCTTT---------CCAGAAAAAAGATCGGACGTTATTCCAGTTTGTATTTCTCCCTGTAAACATATTTCCGAGGCAAGGCAGCCAGTGAGACATAAAAATGTTTATGTGAATTCTGAGATAGTCGATGCTCCTGGTTTTGTAGTATCTTGTGGTGATCCCATACCCATTGAAGAGGCTTCTAAG------------------------------------GATCTTGTTAAATCAAACACAACGGAGTGTGGA------------------------------------------------------------------------------------AAGAGAAAAAACGAGATTGGAAAATCGATAAAA------------CGACTAAACAAA---GTGAAACGAAAG---TTTTTGAGACCTTCATCCTACCCTTCCATTCATAGAATATCTATTACTCGTTCT------CGGGACCTTTTTCTTGAAAAATTCTCG---ACT---CATATT------------------------------------------------------------------------------------------------------------------------------------------------------------------------------------------------------GATGGG---------------------------------------------AAGGGAAGGAAAGTCGAGAGAAGGGTTTTGGAA---------------------------AAAAGA------------------------------------------------------------------------------------------------AGAAAAAATGTTCCT---------------------------------CACCATTATCTAGACTTTTATTATCCA------------------------------------------------------------CACCATTCAGAGGTC------------------GAGTATGAAAAACCCAAT---------------------GTGGTTGTATTTGCCGAACCTCCG---------------TATAAATGTATCAGA------------------------TACCCTTATAGAAGTATGGAA------------------------------AGGACCCACTTTGTCTGA
>Psilotum
ATGCTTGCATCGGGATCTAAAATTCGTCGTCAAATGAAGGAAAACGTTCGGCAT---AGAAGACTTAATCCGAGAAAGAGAGCTCTCGTTTGGGGGTTGACCTTCCGGAAAGAGCTTCGA------AAAAAACCATTCAAAAGA------------CGTAAATCTGAGGGTTTTTTCGAAAAACCACAAACCCCACGAAAGTTGTCCCTCTTTTATGGA---TTACCCATGAAGAAAAAGCTCCGAAAGGTTAAACCA---TTATTAAGCACTATCAAGAGAAACATAAGTTTTCTACCCCTT---------CTGGAAAGGAGATTGGACGTTATTCCGGTTCGTATTTCTTTCCGTAAACATATCTTACAAGCAAGACAGCCAGTGAGACATAAACATATTTATGTAAATTCTGGAATCGTAAATCTTCCCGGTTTTCTAGTATCCCGCGGTGATCCCATATCTATTAGGGAGGCTTCTAAA------------------------------------GATATTATTAGATCGAACATAACAGAGTATAGA------------------------------------------------------------------------------------GAGAGGACAAAACGAATTGGAAGATCAGTAAGA------------CAACTGAAGAAAGGAGTAAAACGAACT---TTTTTGAGACCTCTGTTTTATCCCTTTCTTCGGGGAATATCTATTCCTCGTTCT------TCGGATCCTTTTCTTGAAAAATTCTCT---CCC---TTTATT------------------------------------------------------------------------------------------------------------------------------------------------------------------------------------------------------CAGAAA---------------------------------------------AGAATAGGAGAGAGAAGAGGGAATTATGAGGGG---------------------AGGTTAAAAAGG------------------------------------------------------------------------------------------------------AATGTTCTT---------------------------------TTCCATTATCCAGACTTTTACCATCCA------------------------------------------------------------CACTATTTAGAGGTC------------------GAGTATGGAAAACCCAAT---------------------GTTGTTGTATTTGCCGAACCTCCG---------------TATCGGTATATCAAA------------------------TTCCCTTATAGGGATATAGAA------------------------------AAAACCCACTCTATTCAG
>Ophioderma
ACGCTTGCATCAGGATCCAAAATTTGTCGTCAAATGAAGGAAAACGTTTGGCAT---AAAAGACTGAATCCAAGAAAAAGAGCCCTTTTGTGGGGGTGGGGG---CAGAAGCGACTTAGAAAGTTTAAGGGCCCAATTCAAAGA------------CGAAAATCTGAGAGTCTCTCTGACAAATCACAAACTACACGAAAGTCGTCCCCTTTCTACGGA---TTACCCATGAAAAAGAAGCTCCAGAAACCTTCTAGCACATTGTTTTGTTCTTTTCAAAGAAACGCAAGTTTTCCACCCTTT---------CCAGAAAAAAGATCGGACGTTATTCCAGTTTGTATTTCTCCCTGTAAACAGATTTCCGAGGCAAGACAGCCAGTGAGACATCAACATGTTTATGTGAATAAAGAGATAGTCTCCTCTCCTGGTTTTGTAGTATCTTGTGGTGATCCCACACCCATTATTGAAGAGGCAAACTTAAAGTTTCAAAATGTGAAGGCAAACTTAAAGTTTCAAAATGTGAAAACAAATGGGTCCAGTTTTGGACTGGAGAAAAAACAAAGAAAAAAGCATTTTAGTGAAAAAAGCAAAGGATTTAACCAGTGCTTTCTAAACAATAAGCAAAAAGCAAAATTTAAAGAAAGTATTGGAAAATCGATAAAA------------CGACTAAACAAA---GTGAAACGAAAG---TTTTTGATACCTTCATCCTACCCTTCCATTCATAGAATATCTATTCTTAAACAAACAAAAAAACACCTCGTGTTAAAAGCTAAWGCT---CCT---CATATTGAATTGTTGGTAAAGAAAGTCATGGAATTTTTAATTAATTTAAATAATACAGCAATGGAATGCTTTGAAACAACTACTTTCAATACTAAAGTATTGGTGAATAAAGAACCATTTAACCATTTAACTACTACTACTACTACTACTTTCAAACCCAACTTTAAACCAACTTCTTTTAACCACCAAATGTATTTAAATAACTGTGGTTTAAAAACTTCCAACAAAGAAATCGCAGCAGCATTAGCAGCATTTAAGGGTGAACAAGCAAGCAAAACAACCAAGCCT---------------------AATTTCAAACGCTTAACGCCAATTATTGATTGCTTTAGCAAAGGTTCTATCACTAATGCGGCTTACTTAAATCAAACTGATACGGGTATTGCTAAATTACAGATTAGCAAAAAGAATCATCCGGAAAAAAGAAGCAAAATTGGTAATGTTACTCACCATTATTATCTAGACTTTTATTATCCA------------------------------------------------------------CACCATTCAGAGGTCTTATCCTTATCCAGTTCCGGTTTTAAACGAACGTTGGATTCGGTGTGGCCTAAATTTGTGGTTTTATTTGCCGAACCTCCG---------------TATCAATGTATCAGA------------------------TACCCTTATAGAAGTCTGGAA------------------------------AGGACCCACTTTGTCTAA
>Huperzia
ATGCCTGCATCAAAATTGAAAACTTGTCGTCGAATTTCGGAAAATGTTTGGCAGACCAAAAAACTTACTCAAAAACAGAAACACATTATTTTGGAGCTTCCGAAAAAAACAAAA------------------------------------------AAAAGACGATCCGACTTTTCCATACAATTACAAAATATACAAAGGTTGTCCCTTTTTTATGGAAAATTACCCATAAAAAAG---ATTAAAAGGGCTAAAACA------CACAGTTATCTAAATAAAGGAAAAAGTTTGCTATATTAT---------ATAGAAAAAAGATTAGATGTTATTCTGGTTCGTCTCAATTATTGTTCAACTATTTTTAAAGCAAGGCAGCTAATAAGTCATAAAAATATTTGTGTAAATTATGAAATGGTAAATATTCCTGGGTTTCAAGTATCCAAGGGTGATCTTATATCTATTAAAAAGAATTGTTTA------------------------------------GATTCTCTTAAATCAAACATGAGACAAAATCTA---------------------------------------------------------------------------------------AAAACTCACCGAATATGGAGAAGCATAAGA---------------------------TATCTGAGAAAA---ACTACCCCCCCATGGATATGGCATACTTGTAAACCTACCCAAAATTTCGAAGAAAAATTAAAAAAACTACTAAATGAGAAAAATTAT---TCTTTAGCTTTA---------------------------------------------------------------------------------------------------------------------------------------------------------------------------------------------------------------------------------------------------------TTAGCTCTTAAAAACAAACCTACTTTTTTAGAG---------------------AAAATGATAGCA------------------------------------------------------------------------------------------------CGAGAAGAGATAATT---------------------------------------------GCGGCACTAAAACCT------------------------------------------------------------CTTCATTTAGAGGTA------------------AATTATAAAACACTAAAA---------------------GCTGTGGTGTTATATGAACCTAATAAAATACTCTTTTCTTATGAACAAATTATGGAGAGGGATCTAGAAAAATATCTTTTACCTGAAAAAGATCTAGAGCCTCTT------------------------CGAAGCAGGAACGTCGCT
>Ginkgo
ACGCCTGCATTAAGATCTAAAACTTGTCGTCCACCTCCAGAAAATGTTCGGAAC---AAAAAACTTACAAGAATACAACGCCGCATT------------CCCCGAAGATCGAGAAACAAG------AGAAGATCTATTGAGAAAAATCTTTATCCGAGACAGAATTTGAACAGTTACATCAAATTACAAACTATACGAAAGTTGTCCCCTTCTCATGGAAATTTACCCATCACAGAG------------------------ATGCACGGAGGAACAGAACGAACT---TCATATATACCTTTTCCACTCAATCCAGAAACAAGATCGGACGCCACCCCGGTTCGTCCCCATTTCCGTGAAACTCTTCCTCAAGCAAGGCAGCCGATAAGTCACCGAAAGATTTGTGTGAATAATGGAATGGTCAACATTACTCGTTCTAAAGTGTCCCACGGTGATCCAATATCTATTAAAGAGAATTATGCAAGAACCGGAGAAGTAATGAAATATCCCCATATCGAAATATCAGTAAATGAAATAGTGATCAAATTTCTA------------------------------------------------------------------------------------GATCACCCGGAAAGAATGTGGAGAAGAACCGAAACAAAATGGCTCCGCCTACCGAAGAATAGAAAAGGGTGC---CGCCTCCCACCAAAATCCTGGTTTTCGCAACAGTTGCGTTCTTCTATACAAGAA------AAAGACTTAGAGAGGGAAAAGATTTCCAGATCAGAAAGGGTA------------------------------------------------------------------------------------------------------------------------------------------------------------------------------------------------------TGCTCA------------------------GGCAGTTTCTTTGCTGAGCACAAGAAAATGAAGAGAAATTTGCATTACTCCGAATTCTTACTATTATTGAAGAGAAGGAACGGAAAA------------------------------------------------------------------------------------------------AACCGAAATATTCCTACTCGAACAATGAGTCTTATTGTTAATAACGGAAATTTATGTAGCAATTCAACCTATTGTTCCGAATCCCCTTATTGCGATACCAGGAAGAGAAGAATCAAGGGAATCGAACCACCCACTCATTACTCGGAGGTC------------------AATCATAGAACACTGAAA---------------------GCTGTGGTATCCTATGGACCTGAC---------------ATGGGTCACATCCCT------------------------CACGACATAAGATTGAAAGATCCAAACCTTCCCCTTTGGAGCAGGAACGGACGTGGCCGGAACATATAA
>Ophioglossum_californicum
ACGCTTGCATCAGGATCCAAAATTCGTCGTCAAATGAAGGAAAACGTTCGGCAT---AAAAGACTGAATCCAAGAAAAAGAGCCCTCACTTGGGGGTTTCCCTTTCGGAAGCGACTTAGA------AAAAAACCATTTCAAAGA------------CGAAAATCTGAGAGTTTCTCTGAGAAATTACAAACTACACGAAAGTTGTCCCCTTTCTACGGA---TTACCCATGAAAAAGAAGCTCCGGAAAGTGAAACCA---TTATTAGGAACTATTAAAAGAAACGCAAGTTTTCTACCCTTC---------TCAGAAAAAAGATTGGACGTTATTCTAGTTCGTATCTCTCTTCGTAAACATATTTCTGAGGCAAGGCAGCTAGTGAGACATAAACATGTTTATGTAAATTCTGAGATAGTCGATGCTCCTGGTTCTATAGTATCTTGTGGTGATCTCATATCCATTGAAGAGGCTTCTAAG------------------------------------GATCTTGTTAAATCAAACATAACGGAGTGTGGA------------------------------------------------------------------------------------AAGAGAAAAAACGAGATTAGAAAATCGATAAAA------------CGACTAAACAAA---GTGAAACGAAAG---TTTTTGAGACCTTTATTCTACCCCTCCATTCATAGAATATCCATTACTCGTTCC------CGGGACCTTTTTCTTGAAAAATTCTCG---ACT---TATATT------------------------------------------------------------------------------------------------------------------------------------------------------------------------------------------------------GATGGG---------------------------------------------AAGGGAGGGAAAGTCGGGGGAAGTTCTGGGGGG---------------------GAAAAGAAAAGA------------------------------------------------------------------------------------------------AGGAAAAATGTTCTT---------------------------------TATTATTATCTAGACTTTTATTATCCA------------------------------------------------------------CACTATTTAGAGGTC------------------GAGTATGAAAAACTGAAT---------------------GTTGTTGTATTTGCCGAACCTCCG---------------TATAAATGTATCAGA------------------------TACCCTTATAGAAGTATGGAA------------------------------AGGACCCACTTTGTCCGA
>Whittieria
ATGCTTGCATCAGGATTTAAAATTCGTCGTCAAATGAAGGAAAACGTTTGGCAT---AAAAGACTGAATCCAAGAAAAAGAGCCCTCATTTGGGGGTTTCCCTTTCGGAAGCGACTTAGA------AAAAAACCATTTCAAAGA------------CGAAAATCTGAGAGTTTCTCTGAGAAATTACAAACTACACGAAAGTTGTCCCTTTTCTACGGA---TTACCTATGAGAAAGAAGCTCCAGAAAGTGAAACCA---TTATTAGGAACTATTAAAAGAAATGCAAGTTTTCTACCCTTT---------TTAGAAAAAAGATTGGACGTTATTTTAGTTTGTATTTCTTTTCGTAAACATATTTCTGAGGCAAGGCAGCTAGTGAGACATAAACATGTTTATGTGAATTCTGGGATAGTCGATGTTCCTGGTTTTATAGTATCTTGTGGTGATCTCATATCCATTGAAGAGGCTTCTAAG------------------------------------GATCTTGTTAAATCAAACATAATGGAGTGTGGA------------------------------------------------------------------------------------AAGAGAAAAAACGAGATTAGAAAATCGATAAAA------------CGACTAAACAAA---GTGAAACGAAAG---TTTTTGAGACCTTCATTCTACCCTTCCATTCATAGAATATCTATTACTCGTTCT------CGGGACCTTTTTCTTGAAAAATTCTCG---ACT---CATATT------------------------------------------------------------------------------------------------------------------------------------------------------------------------------------------------------GATGGG---------------------------------------------AAGAGAGGGAAAGTCGAGGGAAGTTCTGGGGGA---------------------GAAAAAAAAGGA------------------------------------------------------------------------------------------------AGAAAAAATGTTCCT---------------------------------CACCATTATCTAGACTTTTATTATCCA------------------------------------------------------------CACCATTCAGAGGTC------------------GAGTATGAAAAACCCAAT---------------------GTTGTTGTATTTGCCGAACCTCCG---------------TATAGATGTATCAGA------------------------TACCCTTACAGAAGTCTGGAA------------------------------AGGACCCACTTTGTCTGA
>Goswamia
ACGCTTGCATCAGGATCCAAAATTTGTCGTCAAATGAAGGAAAACGTTCGGCAT---AAAAGACTGAATCCGAGAAAAAGAGCCCTCACTTGGGGGTTTCCCTTTCGGAAGCGACTTAGA------AAAAAACCATTTCAAAGA------------CGAAAATCTGAGAGTCTCTCTGAAAAATCACAAACTACACGAAAGTCGTCCCCTTTCTACGGA---TTACCCATGAAAAAGAAGCTCCAGAAAGTGAAACCA---TTATTGGGAACTATTAAAAGAAACGCAAGTTTTCCACCCTTT---------TCAGAAAAAAGATCGGACGTTATTCCAGTTTGTATTTCTCCCTGTAAACATATTTCTGAGGCAAGGCAGCCAGTGAGACATAAACATGTTTATGTAAATTCTGAGATAGTCGATGCTCCAGGTTTTATAGTATCTTGTGGTGATCCCACACCCATTGAAGAGGCTTCTAAG------------------------------------GATCTTGTTAAATCAAACACAACGGAGTGTGGT------------------------------------------------------------------------------------TTGAGAAAGAACGAGATTAGAAAATCGATAAAA------------CGACTAAAAAAA---GTGGAACGAAAG---TTTTTGAGACCTTCATCCTACCCTTCCATTCATAGAATATCTACTACTCGTTCT------CGGGACCTTTTTCTTGAAAAATTCTCG---ACT---CATATT------------------------------------------------------------------------------------------------------------------------------------------------------------------------------------------------------GATGGG---------------------------------------------AAGGGAGGG---------------------GGA---------------------GAAAAAAAAAGA------------------------------------------------------------------------------------------------AGAAAAAATGTTCCT---------------------------------CACCATTATCTAGACTCTTATTATCCA------------------------------------------------------------CACCATTCAGAGGTC------------------GAGTATGAAAAACCCAAT---------------------GTTGTTGTATTTGCCGAACCTCCG---------------TATAAATGTATCAAA------------------------TACCCTTATAGAAGCATGGAA------------------------------AGGACCCACTCTGTCCGA
>Haukia
ACGCTTGCATCAGGATCCAAAATTTGTCGTCAAATGGAGGAAAACGTTCGGCAT---AAGAGACTGAATCCAAGAAAAAGAGCCCTCACTTGGGGGTTTCCCTTTCGGAAGCGACTCAGA------AAAAAACCATTTCAAAGA------------CGAAAATCTGAGAGTTTCTCTGAAAAATTACAAACTACACGAAAGTTGTCCCTTTTCTACGGA---TTACCCATGAGAAAGAAGCTCCGGAAAGTGAAACCA---TTATTAGGAACTATTAAAAGAAACGCCAGTTTTCTACCCTTT---------TCAGAAAAAAGATTGGACGTTATTCTAGTTCGTATTTCTTTTCGTAAACATATTTCTGAGGCAAGGCAGCTAGTGAGACATAAACATGTTTCTGTAAATTCTGAGATAGTCGATGCTCCTGGTTTTATAGTATCTTGTGGTGATCTTATACCCATTGAAGAGGCTTCTAAG------------------------------------GATCTTGTTAAATCGAACATAACGGAGTGTGGA------------------------------------------------------------------------------------AAGAGAATTTACTCGATTAGAGAATCGATAAAA------------CGACTAAACAAA---GTGAAACGAAAGcgatTTTTGAGACCTTTATTCTACCCTTCCATTCATAGAATATCTATTACTCGTTCT------CGGGACCTTTTTCTTGAAAAATTATCG---ACT---CATATT------------------------------------------------------------------------------------------------------------------------------------------------------------------------------------------------------GATGGG---------------------------------------------AAGGGAGGGAAAGTCGAGGGAAGTTCTGGGGGA---------------------GAAGGAAAAAGAAGC---------------------------------------------------------------------------------------------AGCTTTAATGTGCTT---------------------------------TATTATTATCTATACTTTTATTATCCA------------------------------------------------------------CACTATTTAGAGGTC------------------GAGTATGAAAAACAACAT---------------------GTTGTTGTATTTGCCGAACCTCCG---------------TATAAATGTATCAGA------------------------TACCCTTATAGAAGTATGGAA------------------------------AGGACCCACTTTGTCTGA
>Rhizoglossum
ATGCTTGCATCAGGATTTAAAATTCGTCGTCAAATGAAGGAAAACGTTTGGCAT---AAAAGACTGAATCCAAGAAAAAGAGCCCTCATTTGGGGGTTTCCCTTTCGGAAGCGACTTAGA------AAAAAACCATTTCAAAGA------------CGAAAATCTGAGAGTTTCTCTGAGAAATTACAAACTACACGAAAGTTGTCCCTTTTCTACGGA---TTACCTATGAGAAAGAAGCTCCAGAAAGTGAAACCA---TTATTAGGAACTATTAAAAGAAATGCAAGTTTTCTACCCTTT---------TTAGAAAAAAGATTGGACGTTATTTTAGTTTGTATTTCTTTTCGTAAACAGATTTCTGAGGCAAGGCAGCTAGTGAGACATAAACATGTTTATGTGAATTCTGAGATAGTCGATGTTCCTGGTTTTATAGTATCTTGTGGTGATCTCATATCCATTGAAGAGGCTTCTAAG------------------------------------GATCTTGTTAAATCAAACATAATGGAGTGTGGA------------------------------------------------------------------------------------AAGAGAAAAAACGAGATTAGAAAATCGATAAAA------------CGACTAAACAAA---GTGAAACGAAAG---TTTTTGAGACCTTCATTCTACCCTTCCATTCATAGAATATCTATTACTCGTTCT------CGGGACCTTTTTCTTGAAAAATTCTCG---ACT---CATATT------------------------------------------------------------------------------------------------------------------------------------------------------------------------------------------------------GATGGG---------------------------------------------AAGAGAGGGAAAGTCGAGGGAAGTTCTGGGGGA---------------------GAAAAAAAAGGA------------------------------------------------------------------------------------------------AGAAAAAATGTTCCT---------------------------------CACCATTATCTAGACTTTTATTATCCA------------------------------------------------------------CACCATTCAGAGGTC------------------GAGTATGAAAAACCCAAT---------------------GTTGTTGTATTTGCCGAACCTCCG---------------TATAGATGTATCAGA------------------------TACCCTTACAGAAGTATGGAA------------------------------AGGACCCACTTTGTCTGA
>Mankyua
ATGCTTGCATCAGGATTTAAAATTTGTCGTCAAATGAAGGAAAACGTTTGGCAT---AAAAGACTGAATCCAAGAAAAAGAGCCCTCATTTGGGGGTTTCCCTTTCGGAAGCAGCTTCGA------AAAAAACCATTGAAAAGG------------CGAAAATCTGATAGTTTTTCCGAAAAATCATAAACTACACGAAAGTCGTCCCTTTTCTATGGA---TTACCCATGAAAAAGAAGCTCCAGAAGGTTCAACCA---TTATTAAGAACTATTAAAAGAAACACAAGTTTTCCACCCTTT---------CCAGAAAAAAGATTGGACGTTATTCCAGTTCGTATTTCTTCTTGTAAACATATTTTTGAAGCAAGGCAACCGATAAGGCATAAACATATTTATGTCAATTCTGAGATAGTCAATATTCCTGGTTTTATAGTATCCTGCGGTGATCCTATATCTATTAAAGAGGCTTCTAAA------------------------------------GATCTTACTAAATCAAACATAACGGAATATAGA------------------------------------------------------------------------------------AAGAAAAAAACCCAAATTAGAAAATCGATAAAA------------CGACTAAAAAAA---GCAAAACGAAAG---TTTTTGAGACCTTCATTTTACCCTTCCATTCGGGAAAGATCCATTACTCGTTCT------CGGGATCCTTCCCTTGAAAAAGTTTCT---CCT---TTT---------------------------------------------------------------------------------------------------------------------------------------------------------------------------------------------------------GATAGG---------------------------------------------AGAGGAAAGAAAAGAAAGGGAAATTCTGAGAAA---------------------AAAAGAAAAAGA------------------------------------------------------------------------------------------------AGAAAAAATGTTCTT---------------------------------TCCCATTATTTAGACTTTTATTATCCA------------------------------------------------------------CACTATTCAGAGGTC------------------GAGTATGAAAAACTCAAT---------------------GTTGTTGTATTTGCCGAACCTCCA---------------TATAAATATATAAAA------------------------TTTCCTTATAGGAGTATAGAA------------------------------AAGACCCACTTTATCCGA
