# Supplementary material for: Organellar phylogenomics of Ophioglossaceae fern genera
Source: Front Plant Sci. 2024 Jan 15;14:1294716. doi: 10.3389/fpls.2023.1294716 (PMC10823028; doi:10.3389/fpls.2023.1294716)
Supplement: Supplementary file 3 [file DataSheet_3.zip › Supplementary file S2/mtDNA_CDS/trim/rps7.fas]

>Sahashia
TTGGATGGTGAAAAG------------AAACGATTAATCAACAAATTGGTCCACTTTTGCATGATTGATGGTAAAAAAACTCAATCTCGTGTTATTGTCTCTAAAACTATTTATCGTCTTTCT---TAAACTACACCCGATGCTATCACACTTTCGGCTAACGCCATAGAAAATGTCAAGCCTACTCGTGAAGTCAAAAAAGTCAGAATCGCAGGAACTACTNNN---AATGTACCCAAGATTTTAGCCAAAAAACGTCAAGAAACCTTAGCTTTTCGTTGGATCATGGAAGCAGCTGTCAAACGACGT------------------------------------------------ATTATGAGCCAAAATAGCGAAAGCTTCGATCAATGTTTATCTGCTGAAATACTGGAAGCTTCTTAAAAAAAGGGAAGTACTCGTAAAAGAAGAGATGATCCTCATAAATTGGCGGAAGCCAACAGGAGTTTCGCACATTATAGATGGTGGTAA
>Helminthostachys
TTGGATGGTGAAAGA------------AAACGATTAATCAACAAATTGGTCCACTTTTGCATGATTGATGGTAAAAAAACGAAATCTCGTGTTATTGTTTCTAAAACTATTTCTCGTCTTTCC---CAAATTACACCCGAGGTTATCACACTTTCGGCGTTAGCCATAGAAAATGTCAAGCCTACTCGTGAAGTCAAAAAAGTCAGAATCGCAGGAACTACTCAT---AATGTACCCAAGATTTTAGCCAAAAAACGTTAAGAAACCTTAGCTTTTCGTTGGATCATGGAAGCAGCTGTCAAACGACGT------------------------------------------------ATTATGAGCCAAAGTAACGAAAGCTTCGATCAATGCTTATCCGCTGAAATACTGGAAGCTTCTTAAAAAAAGGGAAGTACTCGCAAAAGAAGGGATGATCTTCACAAATTGGCGGAAGCCAACAGGAGTTTCGCACATTATAGATGGTGGTAA
>Botrychium
TTGGATGGTGAAAAG------------AAACGATTAATCAACAAATTGGTCCACTTTTGCATGATTGGTGGTAAAAAAACGAAATCTCGTGCTATTGTCTCTAAAACTATTTCTCGTCTTTCT---CAAACTGCACCCGATGCTATCACACTTTCGGCTAACGCCATAGAAAATGTCAAGCCTACTCGTGAAGTCAAAAAAGTCAGAATCGCAGGAACTACTCAT---AATGTACCCAAGATTTTAGCCAAAAAACGTCAAGAAACCTTAGCTTTTCGTTGGATCATGGAAGCAGCTGTCAAACGACGT------------------------------------------------ATTATGAGCCAAAATAGCGAAAGCTTCGATCAATGTTTATCTGCTGAAACACTGGAAGCTTCTCAAAGAAAGGGAAGTACTCGTAAAAGAAGAGATGATCCTCATAAATTGGCGGAAGCCAACAGGAGTTTCGCACATTATAGATGGTGGTAA
>Japanobotrychium
TTGGATGGTGAAAAA------------AAACGATTAATCAACAAATTGGTCCACTTTTGCATGATTGGCGGTAAAAAAACGAAATCTCGTGCTATTGTCTCTAAAACTATTTCTCGTCTTTCT---CAAACTGCACCCGATGCTATCACACTTTCGGCTAACGCCATAGAAAATGTCAAGCCTACTCGTGAAGTCAAAAAAGTCAGAATCGCAGGAACTACTCAT---AATGTACCCAAAATTTTAGCCAAAAAACGTCAAGAAACCTTAGCTTTTCGTTGGATCATGGAAGCAGCTGTCAAACGACGT------------------------------------------------ATTATGAGCCAAAATAGCGAAAGCTTCGATCAATGTTTATCTGCTGAAATACTGGAAGCTTCTCAAAGAAAGGGAAGTACTCGTAAAAGAAGAGATGATCCTCATAAATTGGCGGAAGCCAACAGGAGTTTCGCACATTATAGATGGTGGTAA
>Sceptridium
TTGGATGGTGAAAAA------------AAACGATTAATCAACAAATTGGTCCACTTTTGCATGATTGGTGGTAAAAAAACGAAATCTCGTGCTATTGTCTCTAAAACTATTTCTCGTCCTTCT---CAAACTGCACCCGATGCTATCACACTTTCGGCGTTAGCCATAGAAAATGTCAAGCCTACTCGTGAAGTCAAAAAAGTCAGAATCGCAGGAACTACTCAT---AATGTACCCAAGATTTTAGCCAAAAAACGTCAAGAAACCTTAGCTTTTCGTTGGGTCATGGAAGCAGCTGTCAAACGACGT------------------------------------------------ATTATGAGCCAAAATAGCGAAAGCTTCGATCAATGTTTATCTGCTGAAATACTGGAAGCTTCTCAAAGAAAGGGAAGTACTCGTAAAAGAAGAGATGATCCTCATAAATTGGCGGAAGCCAACAGGAGTTTCGCACATTATAGATGGTGGTAA
>Botrypus
TTGGATGGTGAAAAA------------AAACGATTAATCAACAAATTGGTCCACTTTTGCATGATTGATGGTAAAAAAACGAAATCTCGTGCTATTGTCTCTAGAACTATTTCTCGTCTTTCT---CAAACTACACCCGATGTTATCACACTTTCGGCTAACGCCATAGAAAATGTCAAGCCTACTCGTGAAGTCAGAAAAGTCAGAATCGCAGGAACTACTCAT---AATGTACCCAAGATTTTAGCCAAAAAACGTTAAGAAACCTTAGCTTTTCGTTGGATCATGGAAGCAGCTGTCAAACGACGT------------------------------------------------ATTATGAGCCAAAATAGCGAAAGCTTCGATCAATGTTTATCTGCTGAAATACTGGAAGCTTCCCAAAGAAAGGGAAGTACTCGTAAAAGAAGAGATGATCCTCATAAATTGGCGGAAGCCAACAGGAGTTTCGCACATTATAGATGGTGGTAA
>Ophioglossum_austroasiaticum
TTGGACGGTGGAAAG------------AAACGATTGATCAACAAATTGGTCCACTCTTGCATGATTGGTGGTGAAAAAACGAAATCTCGTGCTACTGTCTCTAAAACTTTCTCTCGTCTCTCT---CAAACCACACCCGATGTTATCACACTTCTGGCTCACGCCATAGAAAATGTCAAGCCTACTCGTGAAGTCGAAAAAGTCAGAATTGCGGGGACTACTCAT---AACGTACCCAAGATTCTAGCCAAAAAACGTCAAGAAACCTTAGCTTTTCGTTGGATCGTGGAAGCAGCTGTCAAACGACGT------------------------------------------------ATTATGAGCCAAAGGAACGAAAGCTTCGATCAATGCTTATCCGCCGAAATACCGGAAGCTTCTCAAAAAAGGGGAAGTACTCGTAAAAGAAGGGATGATCTTCATAAATTGGCGGAAGCCAATAGGAGTTTTGCGCATTATAGATGGTGGTGA
>Ophioglossum_californicum
TTGGACGGTGGAAAG------------AAACGATTGATCAACAAATTGGTCCACTCTTGCATGATTGGTGGTGAAAAAACGAAATCTCGTGCTACTGTCTCTAAAACTTTCTCTCGTCTCTCT---CAAACCACACCCGATGTTATCACACTTCTGGCTCACGCCATAGAAAATGTCAAGCCTACTCGTGAAGTCGAAAAAGTCAGAATTGCGGGGACTACTCAT---AACGTACCCAAGATTCTAGCCAAAAAACGTCAAGAAACCTTAGCTTTTCGTTGGATCGTGGAAGCAGCTGTCAAACGACGT------------------------------------------------ATTATGAGCCAAAGGAACGAAAGCTTCGATCAATGCTTATCCGCCGAAATACCGGAAGCTTCTCAAAAAAGGGGAAGTACTCGTAAAAGAAGGGATGATCTTCATAAATTGGCGGAAGCCAATAGGAGTTTTGCGCATTATAGATGGTGGTGA
>Ophioderma
TTGCACTGCGATAAAGTAAAACAGCAGAAACGATTGATCAACAAATTGGTCCACTCTTGCATGATTGGTGGTGAAAAAACGAAATCTCGTGCTATTGTCTCTAAAACTTCCTATCGTATCTCTCTTCTTTCCACACCCGATGTTATCACACTTTTTGCTAACGCCATAGAAAATGTCAAGCCTACTTGTGAAGTAAAAAAAGTCAGAATCGCAGGAACTACGAAT---TTAGTACCCAAGATTCTAGCCTTTAAACGTCAAGAAACATTAGCTTTTCGTTGGATCGTGGAAGCAGCTGAAAAAAGAAAACAAACGCAGTCAAAGCAGCTAAGGAAGAACAGGAGGTTAAGCGAACAAGCTGTTAGCAAAGTAGTTCTTTCGTTCGATCAATGCTTATCYRCCGAAATACTGGAAGCTTCTCAAAAAAGGGGAAGTACTCGTAAAAGAAGGGATGATCTTCATAAATTGGCTTCCGCCAATAGGAGTTTCGCGCATTATAGATGGTGGTCT
>Ginkgo
TTGGATGGTGGACAG------------AAACAATTGATTAATAAGCTAGTCAACTTTCGCACGATCGATGGTGAAAGAACGAGAGCCCGTGCTATTGCTCATCAAACTTTTCACCGCCCGGCT---CGAACTGAACGCGATGTAACCAAACTTCCGGTTAACGCTGTAGAGAATATAAAGCCCATATGCGAAGTGGGAAAAGTAAGAGTCGCAGGTACTACTCAT---AATGTACCTGAGATTGCAGCCAGGGATCGTCAACAAACCTTAGCTATTCGTTGGATCCTTGGAGCAGCTTTCAAACGACGT------------------------------------------------------ATAAGCAACAGGATAGGCTCAGATAAATGTTCATCTGCTGAGATACCGGATGCTTACCGAAAGAGGGGAATTGCACGTAAGAAAAGGGATGATCCTCATGAACCGGCTCCCACCAATCGAAGTTTCGCGCATCTCAGATGGTGGTAA
>Whittieria
TTGGACGGTGGAAAG------------AAACGATTGATCAACAAATTGGTCCACTCTTGCATGATTGGTGGTGAAAAAACGAAATCTCGTGCTATTGTCTCTAAAACTTCCTCTCGTCTCTCT---CAAACCACACCTGATGTTATCACACTTTTGGCTCACGCCATAGAAAATGTCAAGCCTACTTGTGAAGTCAAAAAAGTCAGAATCGCAGGAACTACTCAT---AACGTACCCAAGATTCTAGCCGAAAAACGTCAAGAAACCTTAGCTTTTCGTTGGATCGTGGAAGCAGCTGTCAAACGACGT------------------------------------------------ATTACGAGCCAAAGGAGCGAAAGCTTCGATCAATGCTTATCCGCCGAAATACTGGAAGCTTCTCAAAAAAGGGGAAGTACTCGTAAAAGAAGGGATGATCTTCATAAATTGGCGGAAGCCAATAGGAGTTTCGCGCATTATAGATGGTGGTGA
>Goswamia
TTGGACGGTGAAAAG------------AAACGATTGATCAACAAATTGGTCCACTCTTGCATGATTGGTGGTGAAAAAACGAAATCTCGTGCTATTGTCTCTAAAACTTCCTCTCGTCTCTCT---CAAACCACACCCGATGTTATCACACTTTTGGCTCACGCCATAGAAAATGTCAAGCCTACTTGTGAAGTCAAAAAAGTCAGAATCGCAGGAACTACTCAT---AACGTACCTAAGATTCTAGCCAAGAAACGTCAAGAAACCTTGGCTTTTCGTTGGATCGTGGAAGCAGCTGTCAAACGACGT------------------------------------------------ATTATGAGCCAAAGGAGCGAAAGCTTCGATCAATGCTTATCCGCCGAAATACTGGAAGCTTCTCAAAAAAGGGGAAGTACTCGCAAAAGAAGGGATGATCTTCATAAATTGGCGGAAGCCAATAGGAGTTTCGCGCATTATAGATGGTGGTGA
>Haukia
TTGGACGGTGGAAAG------------AAACGATTGATCAACAAATTGGTCCACTCTTGCATGATTGGTGGTGAAAAAACTACATCTCGTGCTACTGTCTCTAAAACTTTCTCTCGTCTCTCT---CAAACCACACCCGATGTTATCACACTTCTGGCTCACGCCATAGAAAATGTCAAGCCTACTCGTGAAGTCAAAAAAGTCAGAATTGCAGGAACGTATCAT---TTAGTACCCAAGATTCTAGCCAAAAAACGTCAAGAAACCTTAGCTTTTCGTTGGATCGTGGAAGCAGCTGTCAAACGACGT------------------------------------------------ATTATGAGCCAAAGGAACGAAAGCTTCGATCAATGCTTATCCGCCGAAATACTGGAAGCTTCTCAAAAAAGGGGAAGTACTCGTAAAAGAAGGGATGATCTTCATAAATTGGCGGAAGCCAATAGGAGTTTTGCGCATTATAGATGGTGGTGA
>Psilotum
TTGGATGGTAGAGAA------------AGACAATTAATCACCAAATTGGTCCACTCTTGCATGATTGATGGTAAAAAAGCGAAATCTCGTGTTATAGTCTCTAAAACCCTCTCTTGTCTTTCT---CAAACTACACCTGATGTTATCACACTTCCGGCTAACGCCATAGAGAATGCCAAGCCTACTTGTGAAGTCAGAAGGGTCAGAATCGCAGGAACTACCCAT---AATGTACCCAAGATTCTGGCAAAAAAACGTCAAGAAACCTTAGCTTTTCGTTGGATCATGGAAGCAGCTATCAAACGACGT------------------------------------------------CTTATGAGCCGAAATAGCCAAAGCTTAGATCAATGTTTATCCGCTGAAATACTGGAAGCTCCTGAAAAAAGAGGGAGTGCTCGTAAAAGAAGGGATGATCTTCATAAACTGGCGGAAGCCAATAGGAGTTTCGCACATTACAGATGGTGGTAA
>Sahashia
TTGGATGGTGAAAAG------------AAACGATTAATCAACAAATTGGTCCACTTTTGCATGATTGATGGTAAAAAAACTCAATCTCGTGTTATTGTCTCTAAAACTATTTATCGTCTTTCT---TAAACTACACCCGATGCTATCACACTTTCGGCTAACGCCATAGAAAATGTCAAGCCTACTCGTGAAGTCAAAAAAGTCAGAATCGCAGGAACTACTNNN---AATGTACCCAAGATTTTAGCCAAAAAACGTCAAGAAACCTTAGCTTTTCGTTGGATCATGGAAGCAGCTGTCAAACGACGT------------------------------------------------ATTATGAGCCAAAATAGCGAAAGCTTCGATCAATGTTTATCTGCTGAAATACTGGAAGCTTCTTAAAAAAAGGGAAGTACTCGTAAAAGAAGAGATGATCCTCATAAATTGGCGGAAGCCAACAGGAGTTTCGCACATTATAGATGGTGGTAA
>Mankyua
TTGCGGGGTTAAAAG------------AAACGATTAATCAACAAATTGGTCCACTCTTGCATGATTGAGGGGAAAAAA-CGAAATCTCGTGTTATTGTCTCTAAACCTATTTCTCGTCCTTCT---TAGACTACACCCGATGTTATCACACTCTCGGCTAACGCCATAGAAAATGTCAAGCCTACTCGTGGAGTCGAAAGAGTCGGAATCGCAGGAACTACTACTCCTAATGCACCCAAGTCTTAA------------------------------------------------------------------------------------------------------------------------------------------------------------------------------------------------------------------------------------------------------------------------
>Rhizoglossum
TTGGACGGTGGAAAG------------AAACGATTGATCAACAAATTGGTCCACTCTTGCATGATTGGTGGTGAAAAAACGAAATCTCGTGCTATTGTCTCTAAAACTTCCTCTCGTCTCTCT---CAAACCACACCTGATGTTATCACACTTTTGGCTCACGCCATAGAAAATGTCAAGCCTACTTGTGAAGTCAAAAAAGTCAGAATCGCAGGAACTACTCAT---AACGTACCCAAGATTCTAGCCGAAAAACGTCAAGAAACCTTAGCTTTTCGTTGGATCGTGGAAGCAGCTGTCAAACGACGT------------------------------------------------ATTACGAGCCAAAGGAGCGAAAGCTTCGATCAATGCTTATCCGCCGAAATACTGGAAGCTTCTCAAAAAAGGGGAAGTACTCGTAAAAGAAGGGATGATCTTCATAAATTGGCGGAAGCCAATAGGAGTTTCGCGCATTATAGATGGTGGTGA
