# Supplementary material for: Organellar phylogenomics of Ophioglossaceae fern genera
Source: Front Plant Sci. 2024 Jan 15;14:1294716. doi: 10.3389/fpls.2023.1294716 (PMC10823028; doi:10.3389/fpls.2023.1294716)
Supplement: Supplementary file 3 [file DataSheet_3.zip › Supplementary file S2/mtDNA_CDS/trim/sdh4.fas]

>Sahashia
GTAGGGCATTGGCTTCTTCAAAGAACTACTGCT------------------GTCCCAACCATTCCT---ATAGCCAATGTTTCCACTTTG---ATTCTGCTCAATATCCTGTTATTCTGGCATATCCATGTAGGAATCGAAGAGATTCTGGCAGATCATGTTCACCAC--------ACGAAATTGGATCTTGATTCTTCTCAGAATCTTCCTGTTAGTTATTATCAAAGATGTTTTTGTGTTTTCT
>Ophioderma
ACTCAGCATTATTTGTTTTTCAATTTGAGTTCAGTCCCATTTGCCATTCTTCTTCCTCTAGCTTTTTCCCTAGCCAATGTTTCCACTTTAGCTTTTTTCCTGCTTCTATTGTTATTCCGGCATATCCATATAGGAATCAAAGAGATTCTGGCAGATCATGTTCACCATGAAGTCACACGAAATCGGATCTTGATTCTTCTCAGAATCTTACTGTTAGTCATTATCAAAGACTTCTTCGTTTTTAAT
>Ophioglossum_austroasiaticum
CTAGGGCATTGGCTCGTTCAAAGAACTACTGCT---------GCTTTTTCAGTCCCAACCATTCCT---ATAGCCAATGCTTCCACTTCG---ATCCTGCTTAGTATATTGTTATTCCGGCATATCCATATAGGGATCAAAGAGATTCTGGCAGATCATGTTCACCATGAAGTCACACGAAATCGGATCTTGATTCTTCTCAGAATCTTCCTGTTAGTCATTATCAAAGACGTTCCTGTGCTTTCC
>Ophioglossum_californicum
CTAGGGCATTGGCTCGTTCAAAGAACTACTGCT---------GCTTTTTCAGTCCCAACCATTCCT---ATAGCCAATGCTTCCACTTCG---ATCCTGCTTAGTATATTGTTATTCCGGCATATCCATATAGGGATCAAAGAGATTCTGGCAGATCATGTTCACCATGAAGTCACACGAAATCGGATCTTGATTCTTCTCAGAATCTTCCTGTTAGTCATTATCAAAGACGTTCCTGTGCTTTCC
>Huperzia
TTAAGGCATTGGCTTCTTCAAAGAATTACCGCT---------GTTTTTTTAATCCCAACCATTTTT---ATAGCAAATGTTTCCACTTTG---ATTATGCTAAATATTTTGTTATTCTGGCATACTAATGTGGGAATCGAAGAGATTCTGGCAGATCATGTTCACCATGAAGTAACACGAAATCGGATCTTGATTCTTGTCAGAGTATTTTTTTCAATAATCATCAAATATGTTTTTGTGTTCTTT
>Ginkgo
AAGAGAACCGGGCTTTTCCGAAGAATTACTGCT---------GCTTCCCCACCCCCTTTGATTATC---ATATCGAAAGTTTCTTCCACT---TCTCCACCAAATATCTATTTATTCCGGCATATTGATGTAGGGATCGGAGAGATTACGGCAGATCATGTTCACCAAGAAATGACCCGAAATTGGATCCTAATCTATCCGGGATCGTTCCTTTTAATCGTAATAAAAGATGCTTTCCTGTCTTTC
>Psilotum
TCTGGGCATTGGCTTATTCAAAGAAGTACTGCT---------GCTTTTCCGGCCCTAACCCTTATT---ATAGCCAATGCTCCCATTCTG---ATCCTGCTCAATATACTGTTATTCTGGCATATTCATGTAGGAATCGAAGAGATTCTGGCAGATTATGTTCACCATGAAGTCACACGGAATTGGATCTTGATTCTTCTCAGAATCCTCTCGTTAGTCATTATCAAAGATGTCTTTGTGTTTTTC
>Whittieria
CTAGGGCATTGGCTTGTTCAAAGAACTACTGCT---------GCTTTTTCAGTCCCAACCATTCCT---ATAGCCAATGTTTCCACTTTG---ATCCTGCTTAGTATATTGTTATTCTGGCATATCCATATAGGAATCAAAGAGATTCTGGCAGATCATGTTCACCATGAAGTCACGCGAAATCGGATCTTGATTCTTCTCAGAATCTTCCTGTTAGTCATTATCAAAGACGTTCTTGTGCTTTTC
>Goswamia
CTAGGGCATTGGCTTGTTCAAAGAACTACTGCT---------GCTTTTTCAGTCCCAACCATTCCT---ATAGCCAATGTTTCCACTTTG---ATCCTGCTTAGTATATTGTTATTCCGGCATATCCATATAGGAATCAAAGAGATTCTGGCAGATCATGTTCACCATGAAGTCACACGAAATCGGATCTTGATTCTTTTCAGAATCTTCCTGTTAGTCATTATCAAAGACGTTCTTGTGCTTTTC
>Haukia
CTAGGGCATTGGCTTGTTCAAAGAACTACTGCT---------GCTTTTTCAGTCCCAACCATTCCT---ATAGCCAATGTTTCCACTTTG---ATCCTGCTTAGTATATTGCTATTTCGGCACATCCATATAGGAATCAAAGAGATTCTGGCAGATCATGTTCACCATGAAGTCACACGAAATCGGATCTTGATTCTTCTCAGAATCTTCCTGTTAGTCATTATCAAAGACGTTCTTGTGCTTTTC
>Cheiroglossa
CTAGGGCATTGGCTTGTTCAAAGAACTACTGCT---------GCTTTTTCAGTCCCAATCATTCCT---ATAGCCAATGTTTCCACTTTG---ATCCTGCTTAGTATATTGTTATTCCGGCATATCCATATAGGAATCAAAGAGATTCTGGCAGATCATGTTCACCATGAAGTCACACGAAATCGGATCTTGATTCTTCTCAGAATCTTCCTGTTAGTCATTATCAAAGACGTTCTTGTGCTTTTC
>Japanobotrychium
CCAATCTTGAGGCTTCTTCAAAGAACTACTGCT---------GCTTTTTCAGTCCCAACCATTCTT---ATAGCCAATGTTTCCACTTTG---ATTCTGCTCAATATCCTGTTATTCTGGCATATCCATGTAGGAATCGAAGAGATTCTGGCAGATCATGTTCACCATGAAGTCACACGAAATTGGATCTTGATTCTTCTCAGAATCTTCTTGTTAGTTATTATAAAAGATGTTTTTGTGTTTTTT
>Botrychium
CTAGGGCATTGGCTTCTTCAAAGAACTACTGCT---------GCTTTTTCAGTCCCAACCATTCTT---ATAGCCAATGTTTCCACTTTG---ATTCTGCTCAATATCCTGTTATTCTGGCATATCCATGTAGGAATCGAAGAGATTCTGGCAGATCATGTTCACCATGAAGTCACACGAAATTGGATCTTGATTCTTCTCAGAATCTTCTTGTTAGTTATTATCAAAGATGTTTTTGTTTTGTTC
>Botrypus
CTAGGGCATTGGCTTCTTCAAAGAACTACTGCT---------GCTTTTTCAGTTCCAACCATTCTT---ATAGCCAATGTTTCCACTTTG---ATTCTGCTCAATATCCTGTTACTCTGGCATATCCATGTAGGAATCGAAGAGATTCTGGCAGATCATGTTCACCATGAAGTCACACGAAATTGGATCTTGATTCTTCTCAGAATCTTCCTGTTAGTTATTATCAAAGATGTTTTTGTGTTTTTT
>Rhizoglossum
CTAGGGCATTGGCTTGTTCAAAGAACTACTGCT---------GCTTTTTCAGTCCCAACCATTCCT---ATAGCCAATGTTTCCACTTTG---ATCCTGCTTAGTATATTGTTATTCTGGCATATCCATATAGGAATCAAAGAGATTCTGGCAGATCATGTTCACCATGAAGTCACGCGAAATCGGATCTTGATTCTTCTCAGAATCTTCCTGTTAGTCATTATCAAAGACGTTCTTGTGCTTTTC
>Mankyua
TTAGGACATTGGCTTATTCAAAGAACTACTGCT---------GCTTTTTCAGTCCCAACCATTCTT---CTAGCCAATGTTTCCACTTTG---ATTCTGCTCAATCTCTTGTTATTCTGGCATATCCATGTGGGAATCAAAGAGATTCTGGCAGATCATGTTCACCATGAAGTCACACGAAATTGGATCTTGATTCTTCTCAGAATCTTCCTGTTAGTTCTTATCAAAGATGTTTTTGTGTTTTTT
