# Supplementary material for: Organellar phylogenomics of Ophioglossaceae fern genera
Source: Front Plant Sci. 2024 Jan 15;14:1294716. doi: 10.3389/fpls.2023.1294716 (PMC10823028; doi:10.3389/fpls.2023.1294716)
Supplement: Supplementary file 3 [file DataSheet_3.zip › Supplementary file S2/mtDNA_CDS/untrim/atp4.fas]

>Sahashia
ACGAGA------AATAGAATCATGCGTGAA---------------------------------TTAGTTCTATTTGCT---ATTCCAATCCTTAGTGTATTGAGTTCAAAATAGATTTTGATTTATAATGAAGAAATACTAGTAGCTGTTCGTTTGGTAGGGTTTGTTCCCTTTAGTAAAAAGACTTTTGGTGACACTATCAGAGCGATTTCTGAGGCGAGGGCCGGAGGCATTCAAACAGATTTACAGCATCTTCCTAGTTCTCAAGAAGCTCTGTGGTCTGAGTTCAAGGAACAGCATGAATCCCTATTACTCAGCCTGCGCTCAAGTACGCAAATGATTGGAGAATCATGT---CCGAATGAGATGGCGGAGCGC------------------TCACCGTTGTGCAAACAAACGGTGCAAGCTGTGTTATGCCAACAAATAGAGATTTAGTTAGAAGNNCTG---AACGCTATTCGGGAGCAT---TCTCGCCGT---GGTTTTCAAGGAAAGATAGTAAGTTGTTTCCGCAAGCCG---GTTGGTGACGAATGCCGTAGG---------------------------------------------CCGGAGGCGGTAGGCGGC---------CGGCCCTCCGATTGG---------------CAAAACCCTCAGCCAGCCCTAATTCAA------CAAAGCATG---GTATTCTTGAATGAGAGAAGGGGGGTCCGTTAG------------------------------------------------------------------------------------------------------------------------------------------------------------------------------------------------------------------------------------------------------------
>Mankyua
ACGAGA------AAGATCATTATGCGTGAA---------------------------------TTGGTTCTATTTGCC---ATTCCAATTTTTAGTGTTTCGAGTTCAAAACAAATTTCGATTTATAATGAAGAAATACTAGTAGCTGTTCGTTTGGTAGGTTCTGCTCCCTTTAGTAAAAAGACTTTCGGTGACACTATCAGAGCGACTCCTGAGGCGAGGGCCGGAGGCATTCAGACAGATTTACAGCATCTTCTTAGTTCTCAAGAAGCTCTGTGGTCTGAGTTAAAGGAACAGCATGAATCCTTATTACTCAGCTTGCGCTCGAGTACGCAAATGATTGGAGAATCATGT---CCGAATGAGATGGCAGAGCGC------------------TCACCGTTGTGCAAACAAACGGTGCAAGCTGTGTTATGCCAACAAATAGAGATTCAGTTAGAAGCACTG---AACGCTCTTCGGGAGCAT---TCTCGCCGT---GGTTTTCAAAGAAAGATAGGTTGTTGCTTTCGCAAGTCG---GTTGGTGACGAATGCCTACGGCAGGGCGCCGTAAGGCGCCCGCAGAAAACGCTACGCGTTTTCTTGCCGGAGGCCTACGGCGGCCTCCGCCTACGGCCCTCCAATTGG---------------CCAAACCCTCAGCCAGCCCTAATTCAA------CAAAGCATG---GTCTTCTTGAATGAGAGAGGGGGTTATTCCATAACCCCCCAAAAATCTCAGAGGGCGGCCTTCGCTGTTTTCCACTCACCACAAAGATATCAAGCAAGTTCCACCCACCACGTTTGGTTATGTTTTGCCTTCGGGGGGGCGGTAAAACCGCTACGCGTTTTCCCGGGTCCCGGGGGAAGCGCAAACGCTTTCCCTAGTTGTTTCACCGGACAAAAACCGCCACCCGGGATTTTTGACATATCCAGCTTTTCCGGGATTACCACTCACCAAAGGTCGATCGATTGA
>Japanobotrychium
ACGATA------AATAGAATTATGCGCGAA---------------------------------TTGGTTCTATTTGCT---ATTCTAATTCTTAGTGTATTGAGTTCAAAACAAATTTTGATTCATAATGAAGAAATACTAGTAGCTGTTCGTTTAGTAGGGTTTGTTACTTTTAGTCAAAAGACTTTTGGTGACATTATCAGAGCGACTTCTGAGGCGAGGGCCGGAGGCATTCAAACAGATTTACAGCATCTTCCTAGTCCTCAAGAAGCTCTGTGGTCTGAGTCCAAGGAACAGCATGAATCCCTACTACTCAGCCTGCGCTCAAGTACGCAAATGATTGGAGAATCATGT---CCGAATGAGATGGCGGAGCGC------------------TCACCGTTGTGCAAACAAACGGTGCAAGCTGTGTTATGCCAACAAATAGAGATTTAGTTAGAAGCACCG---AACGCTATTCGGGAGCAT---TCTCGCCGT---GGTTTTCAAGGAAAGATAGTAAGTTGTTTTCGCAAGTCG---GTTGGTGACGAATGCCTACGG---------------------------------------------------------------------------CCCTCCGATTGG---------------CAAAACCCTCAGCCAGCCCTGATTCTA------CAAAGCATG---GTCTTCTTGAATGAGAGAGGGGGTTCTGAAACAACCCCCAAAAAT---------CTCGGCTGTTTTCCA---------------------CGAACCACAAGGATATAA---------------------------------------------------------------------------------------------------------------------------------------------------------------------------------
>Botrychium
ACGAGA------AATAGAATTATGCGCGAA---------------------------------TTGGTTCTATTTGCT---ATTCTAATTTTTAGTGTATTGAGTCCAAAATAAATTTCGATTCATAATGAAGAAATACTAGTAGCTGTTCGTTTGGTAGGGTTTGTTCCCTTTAGTCAAAATACTTTTGGTGACACTATCAGAGCGACTTCTGAGGCGAGGGCCGGAGGCATTCAAGCAGATTTACAGCATCTTCCTAGTCCTCAAGAAGCTCTGTGGTCTGAGTCCAAGGAACAGCATGAATCCCTACTACTCAGCCTGCGCTCAAGTACGCAAATGATTGGAGAATCATGT---CCGAATGAGATGGCGGAGCGC------------------TCACCGTTGTGCAAACAAACGGTGCAAGCTGTGTTATGCCAACAAATAGAGATTTAGTTAGAAGCACCG---AACGCTATTCGGGAGCAT---TCTCGCCGT---GGTTTTCAAGGAAAGATAGTAAGTTGTTTTCGCAAGTCG---GTTGGTGACGAATGCCTACGG---------------------------------------------------------------------------CCCTCCGATTGG---------------CAAAACCCTCAGCCAGCCCTGATTCAA------CAAAGCATG---GTCTTCTTGAATGAGAGAGGGGGTTCTGAAACAACCCCCAAAAAATCTCGGCTGTTTTCCACGAACCAC---------------------AAGGATATAAAGTTCCACCACGTTTGGTTATGTTTTCAGGTTATTGGATGGTTTTGTCTGTGTCATTAG------------------------------------------------------------------------------------------------------------------------------
>Sceptridium
---------------------------------------------------------------------------------------------------------------------------TATAATGAATAAATACTAGTAGCTGTTCGTTTGGTAGGGTTTGTTCCCTTTAGTCAAAATACTTTTGGTGACACTATCAGAGCGACTTCTGAGGCGAGGGCCGGA------------------------------------------------------------------------------------------------------------------------------------------------------------------------------------------------------------------------------------------------------------------------------------------------------------------------------------------------------------------------------------------------------------------------------------------------------------------------------------------------------------------------------------------------------------------------------------------------------------------------------------------------------------------------------------------------------------------------------------------------------------------------------------------------
>Cheiroglossa
ACGAGG------AATAGAATTACGCGTGAA---------------------------------TTGGTTCCATTTGCC---ATTCTAATCTTTAGTGTTTTGAGTTCAAAATCAATCTCGGTTCATAATGAAGAAATACTAGTAGCTGTTTGTTTGGTAGGTTTTGTTCCCTCTAGTCAAAAGACTCTTGGTGACACTATCAGAGCGATTTCTGAGGCGAGGGCCGGAGGCATTCAAACAGATCTACAGCATACTCCTGGTTCTCAAGAAGCTCTGTGGTCTGAGTTCAAGGAACAGCACGAATCCCTATTACTCAGCTTGCGCTCAGGTACGCAAATGATTGGAGAATCATGT---CCGAATGAGACGGCGGAGCGC------------------TCACCGTTGTGCAAACAAACGGTGCAAGCTGTGCCATGCCAACAAATAGAGATTCAGTTAGAAGCACTG---AACGCTATTCGGGAGCTC---------CGT---GGTTTTCAAGGAAAGATAGTAAGTTGTTTCCGCAAGTCG---GTTGGTGACGAATGCCGTAGG------------------------------------------------------------------------------GGGGTTGTC------------AGCGCGTTAGCGCAA------AGGGGCAGG---------CCTGCCCTTTTCGAGTGCGCAAAAAGGCCGGCGTAG------------------------------------------------------------------------------------------------------------------------------------------------------------------------------------------------------------------------------------------------------------------
>Whittieria
ACGAGG------AATAGAATTACGCGTGAA---------------------------------TTGGTTCCATTTGCC---ATTCCAATCTTTAGTGTTTTGAGTTCAAAATCAATCTCGGTTCATAATGAAGAAATACTAGTAGCTGTTTGTTCGGTAGGTTTTGTTCCCTCTAGTCAAAAGACTCTTGGTGACACTATCAGAGCGACTTCTGAGGCGAGGGCCGGAGGCATTCAAACAGATTTACAGCATACTCCTGGTTCTCAAGAAGCTCTGTGGTCTGAGTTCAAGGAACAGCATGAATCCCTATTACTCAGCTTGCGCTCAGGTACGCAAATGATTGGAGAATCATGT---CCGAATGAGACGGCGGAGCGC------------------TCACCGTTGTGCAAACAAACGGTGCAAGCTGTGCCATGCCAACAAATAGAGATTCAGTTAGAAGCACTG---AACGCTATTCGGGAGCAT---TCTCGCCGT---GGTTTTCAAGGAAAGATAGTAAGTTGTTTCCGCAAGTCG---GTTGGTGACGAATGCCGTAGG------------------------------------------------------------------------------CAGGTAAGT------------------------------------------------------------CAGCTTAGCGCTGACTTCCCCCTTTGA------------------------------------------------------------------------------------------------------------------------------------------------------------------------------------------------------------------------------------------------------------------
>Rhizoglossum
ACGAGG------AATAGAATTACGCGTGAA---------------------------------TTGGTTCCATTTGCC---ATTCCAATCTTTAGTGTTTTGAGTTCAAAATCAATCTCGGTTCATAATGAAGAAATACTAGTAGCTGTTTGTTCGGTAGGTTTTGTTCCCTCTAGTCAAAAGACTCTTGGTGACACTATCAGAGCGACTTCTGAGGCGAGGGCCGGAGGCATTCAAACAGATTTACAGCATACTCCTGGTTCTCAAGAAGCTCTGTGGTCTGAGTTCAAGGAACAGCATGAATCCCTATTACTCAGCTTGCGCTCAGGTACGCAAATGATTGGAGAATCATGT---CCGAATGAGACGGCGGAGCGC------------------TCACCGTTGTGCAAACAAACGGTGCAAGCTGTGCCATGCCAACAAATAGAGATTCAGTTAGAAGCACTG---AACGCTATTCGGGAGCAT---TCTCGCCGT---GGTTTTCAAGGAAAGATAGTAAGTTGTTTCCGCAAGTCG---GTTGGTGACGAATGCCGTAGG------------------------------------------------------------------------------CAGGTAAGT------------------------------------------------------------CAGCTTAGCGCTGACTTCCCCCTTTGA------------------------------------------------------------------------------------------------------------------------------------------------------------------------------------------------------------------------------------------------------------------
>Ophioderma
TTGTTT------TTACGAATTACGCGTGAA---------------------------------TTGGTTCCATTTGCC---ATTCCTTTAGTTAGTGTTTTGAGTTCAAAATCAATCTCGGTTCATAATGAAGAAATACTAGTAGCTGTTTGTTTGGTAGGTTTTGTTACCTCTAGTAAAAAGACTCTTGGTGACACTATCAGAGCGACTTCTGAGGCGAGGGCCGGAGGCATTCAAACAGATCTACAGCATACTCCTGGTTCTCAAGAAGCTCTGTGGTCTGAGTTCAAGGAACAGCATGAATCCCTATTACTCAGCTTGCGCTCAGGTACGCAAATGATTGGAGAATCATGTATTCCGAATCAACAATCTATTGATGAGATCAAGCTTTTGTTTTCACCC------AAACAAACGGTGCAAGCTGTGCCATGCCAACAAATAGAGCAGAGGTTAGAAGCACTG---AACGCTCAAAGGGAGCAT---TCTTTGATT---GGTTTTCAAGGAAAGATAGTAAGTTGTTTCCGAAAGAATTTTTTACTGGAAGGCTGTGAAGAA------------------------------------------------------------------------------GGTTCTATC---------------ACTGGAGGAAAAAAAAACTTTAAATCA---------------------ATTTAA------------------------------------------------------------------------------------------------------------------------------------------------------------------------------------------------------------------------------------------------------------------------------------
>Botrypus
ACGATA------AATAGAATTATGCGTGAA---------------------------------TTGGTTCTATTTGCT---ATTCCAATCTTTAGTGTATTGAGTTCAAAATAAATTTTGATCTATAATGAAGAAATACTAGTAGCTGTTTGTTTGGTAGGTTTTGTTCCCTTTAGTAAAAAAACTTTTGGTGACACTATAAGAGCGACTTCTGAGGCGAGGGCCGGAGGCATTCAAACAGATTTACAGCATCTTCCTAGTTCTCAAGAAGCTCTGTGGTCTGAGTTCAAGGAACAGCATGAATCCCTACTACTCAGCCTGCGCTCAAGTACGCAAATGATTGGAGAATCATGT---CCGAATGAGATGGCGGAGCGC------------------TCACCGTTGTGCAAACAAACGGTGCAAGCTGTGTTATGCCAACAAATAGAGATTTAGTTAGAAGCACTG---AACGCTATTCGGGAGCAT---TCTCGCCGT---GGTTTTCAAGGAAAGATAGTAAGTTGTTTTCGCAAGTCG---GTTGGTGACGAATGCCTACGG---------------------------------------------------------------------------CCCTCCGATTGG---------------CAAAACCCTCAGCCAGCCCTAATTCAA------CAAAGCATG---GTCTTCTTGAATGAGAGAGGGGGTTCTGAAACAACCCCCAAAAAATCTCGGATGGCTGGCTGTTTTCCA---------------------CGAACCACAAAGATATAA---------------------------------------------------------------------------------------------------------------------------------------------------------------------------------
>Haukia
ACGAGG------AATAGAATTATGCGTGAA---------------------------------TTGGTTTTATTTGCC---ATTCTAATCCTTAGTGTTCTGAGTCCAAAATCAATCTTGGTTTATAATGAAGAAATACTAGTAGCTGTTTGTTTGGTAGGTTTTGTTCTTTTTAGTCAAAAGACTCTTGGTGACACTATCAGAGCGACTTTTGAGGCGAGGGCCGGAGGCATTCAAACAGATCCACAGCATACTCTTGGTTCTCAAGAAGCTCTGTGGTCTGAGTTCAAGGAACAGCATGAATCCCTATTACTCAGCTTGCGCTCAGGTACGCAAATGATTGGAGAATCATGT---CTGAATGAGATGGCGGAGCGC------------------TCACCGTTGTGCGAACAAACGGTGCAAGCTGTGCTATGCCAACAAATAGAGATTCAGTTAGAAGCACTG---AACGCTATTCGGGAGCAT---TCTCGCCGT---GGTTTTCAAGGAAAGATAGTAAGTTGTTTCCGCAAGTCG---GTTGGTGACGAATGCCGTAGG------------------------------------------------------------------------------CAGGGAACC---------------CAGGGTTGTCAG------------------------------------CGCGGCACGCGCTGA---------------------------------------------------------------------------------------------------------------------------------------------------------------------------------------------------------------------------------------------------------------------------
>Goswamia
ACGAGG------AATAGAATTACGCGTGAA---------------------------------TTGGTTCCATTTGCC---ATTCCAATCTTTAGTGTTTTGAGTTCAAAATCAATCTCGGTTCATAATGAAGAAATACTAGTAGCTGTTCGTTTGGTAGGTTTTGTTCTTTCTAGTCAAAAGACTCTTGGTGACACTATCAGAGCGACTTCTGAGGCGAGGGCCGGAGGCATTCAAACAGATCTACAGCATACTCCCGGTTCTCAAGAAGCTCCGTGGTCTGAGTTCAAGGAACAGCATGAATCCCTATTACTCAGCTTGCGCTCAGGTACGCAAATGATTGGAGAATCATGT---CCGAATGAGACGGCRGAGCRC------------------TCAYCGTTGTGCAAACAAAYGGTGCAAGCTGTGCCATGCCAACAAATAGAGATTCAGTTAGAAGCACTG---AACGCTATTCGGGAGCAT---TCTCGCCGT---GGTTTTCAAGGAAAGATAGTAAGTTGTTTCCGCAAGTCG---GTTGGTGACGAATGCCGTAGG------------------------------------------------------------------------------CAGGGAACC---------------CAGGTTTGTCAGCTTAGCGCTGACCTC------TTTGAAGGG------GTGGCCTAG---------------------------------------------------------------------------------------------------------------------------------------------------------------------------------------------------------------------------------------------------------------------------------
>Ophioglossum_austroasiaticum
ACGAGG------AATAGGATTACGCGTGAA---------------------------------TTGGTTCCATTTGCC---ATTCCAATCTTTAGTGTTTCGAGTTCAAAATCAATCTCGGTTCATAATGAAGAAATACTAGTAGCTGTTTGTTTGGTAGGTTTTGTTCCCTCTAGTCAAAAGACTCTTGGTGACACTATCAGAGCGACTTCTGAGGCGAGGGCCGGAGGCATTCAAACAGATCTACAGCATACTCCTGGTTCTCAAGAAGCTCTGTGGTCTGAGTTCAAGGAACAGCATGAATCCCCATTACTCAGCTTGCGCTCAGGTACGCAAATGATTGGAGAATCATGT---CCGAATGAGACGGCGGAGCGC------------------TCACCGTTGTGCGAACGAACGGTGCAAGCTGTGCCATGCCAACAAATAGAGATTCAGTTAGAAGCACTG---AACGCTATTCGGGAGCAT---TCTCGCCGT---GGTTTTCAAGGAAAGATAGTAAGTTGTTCCCGCAAGTCG---GTTGGTGACGAATGCCGTAGG------------------------------------------------------------------------------CAGGGAACC---------------CAGGGCCCGAAGGGCAACTCCGACCGA------CAGGGAGGA------GTTGGTTGTCAGCGCTAA------------------------------------------------------------------------------------------------------------------------------------------------------------------------------------------------------------------------------------------------------------------------
>Ophioglossum_californicum
ACGAGG------AATAGGATTACGCGTGAA---------------------------------TTGGTTCCATTTGCC---ATTCCAATCTTTAGTGTTTCGAGTTCAAAATCAATCTCGGTTCATAATGAAGAAATACTAGTAGCTGTTTGTTTGGTAGGTTTTGTTCCCTCTAGTCAAAAGACTCTTGGTGACACTATCAGAGCGACTTCTGAGGCGAGGGCCGGAGGCATTCAAACAGATCTACAGCATACTCCTGGTTCTCAAGAAGCTCTGTGGTCTGAGTTCAAGGAACAGCATGAATCCCCATTACTCAGCTTGCGCTCAGGTACGCAAATGATTGGAGAATCATGT---CCGAATGAGACGGCGGAGCGC------------------TCACCGTTGTGCGAACGAACGGTGCAAGCTGTGCCATGCCAACAAATAGAGATTCAGTTAGAAGCACTG---AACGCTATTCGGGAGCAT---TCTCGCCGT---GGTTTTCAAGGAAAGATAGTAAGTTGTTCCCGCAAGTCG---GTTGGTGACGAATGCCGTAGG------------------------------------------------------------------------------CAGGGAACC---------------CAGGGCCCGAAGGGCAACTCCGACCGA------CAGGGAGGA------GTTGGTTGTCAGCGCTAA------------------------------------------------------------------------------------------------------------------------------------------------------------------------------------------------------------------------------------------------------------------------
>Psilotum
ATGAAT---ACATCGACAGGGAGAAGAGAGGGTAAAAATAGTTGGTTGGTAATTATGCGTGAATTGGTTCTATTTGCT---ATTCCAATCTTTAGTGTTTCGAGTTCGAAACAAATATTGATTTATAATGAAGAAATACTAGTAGCTGTTCGTTCGGTGGGTTTCGTTATCTCTAGTAGAAAGACTTTCGGTGACACTATCGGAGCGATTTTTGAGGTGAGAAGCGAAGCTATTCAAACAGGTTTACAGCATCTTACTAGTTCTGAAGAAGCTCTGTGGTCTGAGTTAGATGAACAGCATGAATTACCACTACTCAGCTTACGCTCAAGTACGCAAATGGTTGAAGAATCCTGT---ATAAATGATATGGTGGAGCGC---------------TGTGCACCGTTGTGCAAACAAACAGTGCAAGCTGTGTTATGTCAACAAATAGAGATTCAGTCAAAAGCACTG---TTGGCTATTCAAGGACAT---TCTCGCCTA---CGTTTTCAAGGAACAATAGTAAGTTGTTTTTGCAAGTCA---GTCGGTGACGAATTTCGCTTT------------------------------------------------------------------------------TCCGATTGG---------------CAAAAACAACCTCAGTCGACACTGATT------CAAGAAAGCCTGGTATTCTCGGAAAGCTGA---------------------------------------------------------------------------------------------------------------------------------------------------------------------------------------------------------------------------------------------------------------------------
>Huperzia
---------------------ATGCGTGAA---------------------------------TTGGTTATATTTGCT---ATTTCAATTCTTAGTGTTTCGAGTCCAAAACAAATCTTAATTTATAATGAAGAAATTGTGGTAGCTTTAAGTTTTGTGCTTTTTGTTATATTTAGTCAAAAAACTTTTGGTGAAACTTTCAAAGCGACTTTGGAGGCGAGAAGCGAAGCTATTCTTTCAGAGTTACAGCATTTGATGAGTTCTCAAGAAGCTTTGTGGTCCGAATCAAAGAAACAGCACGAATTACGTAGTATCAGCTTGCGTTCAAGCACGCAAATGATTGGAGAATCATGT---ATAAATAATATGGTTACGCGC---------------TGTGCACCTAAGTGCAAACAAACAGTGCAAGCTGCGTTAGGCCAGCAAATAGAGCTTCAGTTAAAAACACTG---TTAGCTATGAAAGAGCATTATTCTCGCATC---CGTTTTCAAGACAAGATAGTAACTTGTTTCCGCTTCTCA---GTGGATGACGAATTTCGCTTT------------------------------------------------------------------------------TCGAAATTG---------------CGAAAACATCAGTCAAAACTGGTTCAA------CAAAGCATG---GTACTATTGCAAAGGAAAAAACACAATGAAAACACAAATGAACTTTAA---------------------------------------------------------------------------------------------------------------------------------------------------------------------------------------------------------------------------------------------
>Ginkgo
ATGAGATTTAGTTCCACGAATACGAAGGAG------------------------------GGAAATATGCCATTCGCTGCTATTCCATTTATTCGTGTATTAAGTTCGAAGGGGATCTCGATATACAACGAAGAAATGATAGTAGCTCGTCGTTCCACAGGCTTTATCATATTCAGTCAGAAGAGTTCGGGTAATACCTCCGAAGCGACTCTCGACGGGAGAATCGGAGCTATTCAGAGGGAATTGCAGCAATTCCCCAATCCTGACGAAGTTGTTTCTCCGGAATCCAATGAACAGCAGCAATTACTTGGGATCAGCTTGCGTTCAATCACGCCAGAAATTGTAGAACCATTA---CCAAATGAGACGGCACGCTGT------------------GCGCCTAAGTGCGAAAAGACAGTGCAAGCTGTGTTATGCCGAAACCTAAATGTGGAGTCAGCGACACCTCCAAATGCCATTTCT---------TCCCGCCGCATCCGTCTTCGGGACGATATAGTCACAGGTCTTCACTTCTCG---GTGAGTGATCAATTTGTCCCC------------------------------------------------------------------------------CGCACCACC---------------GATACGAAAAAAGCTTTTATCGTAGAACCGATCCGAGAAGGC------TTGGTGGTATCAAGAATGGTTTCTCGAAACGGAGGGCATCGA------------------------------------------------------------------------------------------------------------------------------------------------------------------------------------------------------------------------------------------------
