# Supplementary material for: Organellar phylogenomics of Ophioglossaceae fern genera
Source: Front Plant Sci. 2024 Jan 15;14:1294716. doi: 10.3389/fpls.2023.1294716 (PMC10823028; doi:10.3389/fpls.2023.1294716)
Supplement: Supplementary file 3 [file DataSheet_3.zip › Supplementary file S2/mtDNA_CDS/untrim/ccmFN.fas]

>Sahashia
ACGTATAATGAATTGGGTCATTATTTCTCAGTATCGAATATTTTCGTTGCATTAACCTACAACAAAAAACTCGCAGCCTTTGTTGTTTCACCTCACTCTTTTTCGTTTACTCTTTCTTTACTTGGTTTTTTGTTCCGTTATATTCTTTCCGACTTTACTAATTACAACGCATTTACTAACCCCAATGCTAATGCGCCTTTATTTCATAAAATCTCAGGAACATGGTCTAATCATGAGGGTAGTCCGTTATTACGGTGTCGGATCCCAAGTTTTTATGGATTCCTTTTCGGTTATCGGGCTTGACCTTGCAATACATCG---------AAACGGAAGAAAAAGTTTTGTTACTTTGTTCTACACTTTGTGAATAATTCCATT---------------------------------------------------------------CCCGCTTTTTTTCCACACTCCCTTCGTTCTACAAACCTTTGTTCCTTCATAAACGAAGTT---------TCTGCCGCAATTTCG---TGTTTTTGGTTGAAATTGGCATGAAATGTGAAAGAGAAAGCTTCGTCTATTGATGAACAGCGGATTGACTCATATAAGGGCATTGCTTTATTTTCTTCTCCCTTTCCATCAGCAAGTTCCAATCCTTTTGTTTGAATTTCATTTGTTTGTACCAAATTCCTCGCAGAATCAAATCCTGTTCCACAAGATCCTATATTAGCTATACATCCTCCTCGCATTTATGCAGGATACGTTGCCAGTGCTATTGGCTTTTGCTTACGTATATACAGGATAATGAACAGGATCTCTGCACTCTACTTGCCAGTGCAAAAGGATGGCTGGGCG---------GGGGGAGACTCAAGGAGGCTGGAGGCCGGGGATAAAGCC------------------------------------------------GGGAAAAAA------------ACGCGC---GTCGAAGCCCACATAACAAGCAAGCTTGTTACCCGG------------------------GATAATGCGTTCTCTTCAGAATGCCATCCCAGTTTCGCTCCCATGTTGCTACGC---------CTGCTCCTGCTTTGGCGCTTCGCCCTTTTGGCCCCTACCCCCGAACCG---TGGGTCCCGGGTAAACCGCGAAGCGTTTTCCGGATG------CGGGGGCCGGGTAAATTGCGAAGCAAT---------------------------------------------------------TTACGCCTGGCGGCCGGGTCCAAACTCTCAGGG------CCCCTCCAGTTCTCCCCC---------TCCCTCTCTTTGCTCTGGCCAAGAGAGCGGCTAAAGCAG---GGGACGGAGCAGGCAAAGCATGTTGTTCGTAATGCGAATAACATGTATTTGCTTTTTCGTTGGACCGCCATC---------------TGTGGCGCGAATACAGTGGTCTCTAACCCGAAATACCTTTGGTGGAAACAAATTAGAATTTGGATCTTGACATGTTGGTGTTTCTTAACCGTAGGTATATTGCCAGGAAGTTGGTGGGCTCATCATGAATCAGGTCGGGGTGGCTGGTGGTTCCGGGATCCCGTAGAAAATGCTCCTTTCATGCCTCGGGTATTAGCTACAGCTCGTATTCATCCAGTAATTATACCTAAATTGAATTCGTGGACCTTGTTTCTCAATATGGTTACTCTTCTATGCCGTGTTTCAGGAACTTTTTTCGTACGTTCTGGATTGCTAGCTTCCGTTCATAGTCCTGCTACAGATTCTACACGAGGAATCTTTTTATGGTGTTTCTCTCTCCTAATCACCAGCATATCTTTGATTCTTTTTCTCTAA------------------------------------------------------------------------------------------------------------------------------------------------------------------------------
>Psilotum_KX171638_ccmFN
ACGTATAATGAATTGGGTCATTATTCTTTAGTCCTGAGTATCCCTGTCGCATCAACTTGCAACAAAAAACCTGCGGCCTTTGTTGTTTCACCTTACCTTTCTTTGTTAACTCTTTCTTTATTCGGTCTTTTGTTTCGTTATATTCCAGAAGATCTTCTCAATTGCAACGTCTTTACCCACCCTAATGCTAATGCGCCTTTGTTTCATAAAATCTCAGGAACATGGTCTAATCATGAGGGTAGTCCGTTATTACGGTGTCGGATCCCAAGTTTCTACGTATTCCTTTTCGGTTATAGGGCTCGACCTTGCGATGTATCG------GGCCGTGGGAGAATAAAGTTTTGTTCCTTTGTTCCACACTTTGTGAAGAACTCCATTCTATCCCCTGTCGGAAGTGGGGCTACG------------------------------------CCCCCCTTTTTCCGACACTCTCTTCGTTATACGAAC------CCCTTCACGAACAAAGTTCGAAGTCAAACCCATTGTTTCCCTCCGTGTTGTTGGTTTCAATTGGCGCGGAATGCGAAAGATAAAGCTTCGTTTATTGATGAATAGCGGATTGAC------CAGGGCATTGCTTTCTTTCTCTCCCTCCTTCCATTAGCAAGTTCTAATCCTTTCGTTCGAATTTCCTTTGTTTGTACTAAATCACTTGCAGAATCGAATCCTGTTTCGCAAGATCCTATATCAGCTATACATCCTCCTCGCATTTATGCGGGATACGTCGCCAGTGCTATTGGCTTTTGCTTATGCATGTGCAGAATAATGAACGGGATCCCCGCACTCTACCTGCCAATGCGGAAGGATGGCTGGGTACCC------GGGGGAGACTCGGGGAGGCCGAAGGCCGGGGATAAAGCGCTTATCAGCGCTTTCCCGGTC------------------------------GGAGAGAAGCTTTGC---TCTGGATGCGTCGAAGCCCCG------------------AGCAAGCCC------------CGGGAAGATGATAATGCATTCTCCGGC------CATCCCAGTTTCGCTCTCAGATTGCATAGCAATAGGAGCTCGCTCATGCTTCGGCGCCTCGCCCGGGAGGGGGGCCCC------CCCGAGTGGGGACCC---------------------------------------------------------------------------------------------------------------------CTCCGCCCCTTCCCGGGCCCCGAG------GGGGGGACCCCCCTACAGTTC------GCCCGGGGGTACCTCCCTTCGCTTTGGCCAAGAGAGCGGTTAAAGCGCACAGGGACG------GCGAAGCGTGTTGTTCGTAATGCAAATACTATGTCTTTGCTTTTTCGTTGGACCGCC---------------------GGCGCGAATATAGTGGTCCCC------------CTCTGGTGGAAACGAATTAGAATTTGGATCTCGACATGTCAGTGTTTTTTAACCGTAGGCATATTGCCGGGAAGTTGGCGGGCTTATCACGAATTAGGTCGGGGTGGCTGGTGGTTTCGGGATCCCGTGGAAAATGCTTCCTCTATGCCTTGGGTATTAGCCACAGCTCGTATTCATTCAGTGATTATATCTAAATTGAATCTTCGGACCTTGTTCCTCAATATGGTTACTCTTTTATGCCGTGTTTCGGGAACTTTTTTCGTACGTTCTGGATTGCTAGCTCCCGTTCATAGTTCTGCTACAGATTCTGCATGAGGAATCTTTCTATGGTGTTTTTTCCTCCTAATTACCAGCATATCTCTGATTCTTTTTACCCAAATAAAGCAGCCATCCAGTACCAAGCTGGTCAGTGCATTATCTTACCCATCACTGAACCATGGTCAATTCAACCCAAAACCCATGAACAATATCTTGTGGCATTCGCGAAGATTCGTGTAC------------CATTTCACTCGTTTAGCGAAGCTAATGGTATGA---------
>Sceptridium
ATGTATAATGAATTGGGTCATTATCTTTCAGTCTCGAATGTTTTCGTTGCATTAACCTACAACAAAAAACTCGCAGCCTTTGTTGTTTCACCTCACTCTTTTTCGTTCACTCTTTCTTTACCTGGTTTTTTGTTTCGTTATATCCCTTCCGACTTTACCAATTACAACGCATTCACTAACCCCAATGCTAATGCGCCTTTATTTCATAAAATCTCAGGAACATGGTCTAATCATGAGGGTAGTCCGTCATTACGGTGTCGGATCCCAAGTTTTTATGGATTCCTTTTCGGTTATCGGGCTTGACCTTGCAATACATCAAAACGAGGCCGCGGGAAGGAAAAGTTTTGTTACTTTGTCCTACACTTTGTGAAGAATTCCATTCCCTCCTTCGTTCGTGTAGAAAAAAGGGGGGAGCCGGAGGCGGTAGGCCGCCTCGGCCTACGGCCCCCTTTTTTTCTACACTCCCTTCGTTCTACAAACCTTTGTTCCTTCATAAACGAAGTTTGAAAGAAAACCGCCGCAATTTCG~~~TGTTCTTGGTTGAAATTGGCATGAAATGCAAAAGAGAAAGCTTCGTCTATTGATGAACAGCGGATTGACTTATATAAGGGCATTGCTTTATTTTCTTCTCCCTTTCCATCAGCAAGTTCCAATCCTTTTGTTTGAATCTCATTTGTTTGTACCAAATTCCTCGCAGAATCAAATCCTGTTCCACAAGATCCTGTATTAGCTATACATCCTCCTCGCATTTATGCAGGATACGTTGCCAGTGCTATTGGCTTTTGCTTACGTATATACAGTATAATGAACAGGATCTCTGCACTCTACTTGCCAGTGCAAAAGGATGGCTGGGCCCCCCCCGAGGGGGGAGATTCAAGGAGGCCGGAGGCCGGGGATAAAGCGCAACTCAGCGCTTTCCCGGTCCCTAACGAGCCCGCCTCAAGGGTCGAAGGGAAAAAAACGCTTTGCAGCTCTAAATGCGTCGAAGCCCACATAACAAGCAAGCTTGTTACCCGGCCCCTTCTCCCCCAAAAAGGGGAAGATAATGCGTTCTCTTCAGAATGCCATCCCAGTTTCGCTCCCATGTTGCTACGCAATAGGAGCCTGCTCTTGCTTCGGCGCTTCGCCCGGGAGGGGGGCCCCCCTACCCCCGAGTGGGTCCCGGGTAAACCGCGAAGCGTTTTCCGGCAATTCGGAGGGGGCCCGGGGAAATTGCGAAGCAATTTACGCCTGGCGGCCCCCTTTAGGGAGAAAGGGCGTGGAGCGCGAAGGCGCTTCCGCCTTCGGCCCTTCTCGGGGTCCAAACTCTCAGGGGGGGCCCCCCTCCAGTTCTCCCCCTCCCGGGGGTCCCTCTCTTTGCTCTGGCCAAGAAAGCGGCTAAAGCGCACGGGGACGGAGCAGGCAAAGCATGTTGTTCGTAATGCGAATAACATGTATTTGCTTCTTCGTTGGACCGCCGCCCTTTCTCTCTTAAAAGGGGGCGCGAATACAGTGGTCTCTAACCCGAAATACCTTTGGTGGAAACAAATTAGAATTTGGATCTTGACATGTCGGTGTTTCTTAACTGTAGGTATATTGCCAGGAAGTTGGTGGGCTCATCATGAATCAGGTCGGGGTGGCTGGTGGTTCCGGGATCTCGTAGAAAATGCTCCTTCCATGCCTCGGGTATTAGCTACAGCTCGTATTCATCCAGTAATTATACCTAAATCGAATTCGTGGACCTTGTCTCCCAATATGGTTACTCTTCTATGCCGTGTTTCAGGAACTTTTTCCGTACGTTCTGGATTGCTAGCTTCCGTTCATAGTCCTGCTACAGATTCTACATGAGGAATCTTTTTATGGTGTTTCTTTCTCCTAATCACCAGCATATCTTTGATTCTTTTTCTCTAAATGAAGTAGCCATCAAGTATCAAGCTAGTTGGTGCATTATCTTATCCATCATCGAACCGAAGTAAATTAAACTCAAACCCTATAAACAAGGCCTTGTGGCATTCGCGAAGCACTCTATTCGTGCACCCGCGCAAATTCACTCGTTTAGCGAAGCTAATGGCGAGCGGCGAATAA
>Botrychium
ATGTATAATGAATTGGGTCATTATTTTTCAGTCTCGAATGTTTCCGTTGCATTAACCTACAACAAAAAACTCGCAGCCTTTGTTGTTTCGCCTCACTCTTTTTCGTTCACTCTTTCTTTACCTGGTTTTTTGTTCCGTTATATTCCTTCCGACTTTACCAATTACAACGCATTTACTAACCCCAATGCTAATGCGCCTTTATTTCATAAAATCTCAGGAACATGGTCTAATCATGAGGGTAGTCTGTTATTACGGTGTCGGATCCCAAGTTTTTATGGATTCCTTTTCGGTTATCGGGCTTGACCTTGCAATACATCAAAACGAGGCCGCGGTAAGGAAAAGTTTTGTTACTTTGTTCTACACTTTGTGAAGAATTCCATTCCCTCCTTCGTTCGTGTCGAAAAAAGGGGGGAG------------------------------CCCCCTTTTTTTCTACACTCCCTTCGTTCTACAAACCTTTGTTCCTTCATAAACGAAGTTTGAAAGAAAACCGCCGCAATTTCG---TGTTCTTGGTTGAAATTGGCATGAAATGCAAAAGAGAAAGCTTCGTCTATTGATGAACAGCGGATTGACTTATATAAGGGCATTGCTTTATTTTCTTCTCCCTTTCCATCAGCAAGTTCCAATCCTTTTGTTTGAATTTCATTTGTTTGTACCAAATTCCTCGCAGAATCAAATCCTGTTCCACAAGATCCTATATTAGCTATACATCCCCCTCGCATTTATGCAGGATACGTTGCCAGTGCTATTGGCTTTTGCTTACGTATATACAGTATAATGAACAGGATCTCTGCACTCTACTTGCCAGTGCAAAAGGATGGCTGGGCCCCCCCCTCGGGGGGAGATTCGAGGAGGCCGGAGGCCGGGGATAAAGCGCAACTCAGCGCTTTCCCGGTCCCTAACGAGCCCGCCTCAAGGGTCGAAGGGAAAAAAACGCTTTGC---TCTAGATGCGTCGAAGCCCACATAACAAGCAAGCTTGTTACCCGGCCCCTTCTCCCCCAAAAAGGGAAAGATAATGCGTTCTCTTCAGAATGCCATCCCAGTTTCGCTCCCATGTTGCTACGCAATAGGAGCCTGCTCTTGCTTCGGCGCTTCGCCCGGGAGGGCTTAAGCCCTCCCCCCGAGTGGGTCCCGGGTAAACCGCGAAGCGTTTTCCGGCAATTCGGAGGGGGGCCGGGGAAATTGCGAAGCAATTTC---CTGGCGGCCCCCTTTAGGGAGAAAGGGCGTGAAGCGCGAAGGCGCTTCCGCCTTCGGCCCTTCTCGGGGTCCAAACTCTCGGGGGGGGCCCCCCTCCAGTTCTCCCCCTCCCGGGGGTCCCTCTCTTTGCTCTGGCCAAGAGAGCGGCTAAAGCGCACGGGGACGGAGCAGGCAAAGCATGTTGTTCGTAATGCGAATAACACGTATTCGCTTCTTCGTTGGACCGCCGCCCTTTCTCTCTTAAAAGGGGGCGCGAATCCAGTGGTCTCTAACCCGAAATACCTTTGGTGGAGACAAATTAGAATTTGGATCTTGACATGTCGGTGTTTCTTAACCGTAGGTATATTGCCAGGAAGTTGGTGGGCTCATCATGAATCAGGTCGGGGTGGCTGGTGGTTCCGGGATCTCGTAGAAAATGCTCCTTCCATGCCTCGGGTATTAGCTACAGCTCGTATTCATCCAGTAATTCTCCCTAAATCGAATTCGTGGACCTTGTTTCTCAATATGGTTACTCTTCTATGCCGTGTTTCAGGAACTTTTTCCGTACGTTCTGGATTGCTAGCTTCCGTTCATAGTCCTGCTACAGATTCTACATGAGGAATCTTTTTATGGTGTTTCTTTCTCCTAATCACCAGCATATCTTTGATTCTTTTTCTCTAA------------------------------------------------------------------------------------------------------------------------------------------------------------------------------
>Botrypus
ATGTATAATGAATTGGGTCATTATTTTTCAGTCTCGAATATTTTCGTTGCATTAACCTACAACAAAAAACTCGCAGCCTTTGTTGTTTCACCTCACTCTTTTTCGTTCACTCTTTCTTTACCTGGTTTTTTGTTCCGTTATATTCTTTCCGACTTTACCAATTACAACGCATTTACTAACCCCAATGCTAATGCGCCTTTATTTCATAAAATCTCAGGAACATGGTCTNATCATGAGGGTAGTCCGTTATTACGGTGTCGGATCCCAAGTTTTTATGGATTCCTTTTCGGTTATCGGGCTTGACCTTGCAATACATCAAAACGAGGCCGCGGGAAGGAAAAGTTTTGTTACTTTGTTCTACACTTTGTGAAGAATTCCATTCCCTCCTTCGTTCGTGTAGAAAAAAGGGGGGAG------------------------------CCCCCTTTTTTTATCCACTCCCTTCGTTCTACAAACCTTTGTTCCTTCATAAACGAAGTCTGAAATAAAACCGCCGCAATTTCG---TGTTTTTGGTTGAAATTGGCATGAAATGCAAAAGAGAAAGCTTCGTCTATTGATGAACAGCGGATTGACTTCTATAAGGGCATTGCTTTATTTTCTTCTCCCTTTCCATCAGCAAGTTCCAATCCTTTTGTTTGAATTTCATTTGTTTGTACCAAATTCCTCGCAGAATCAAATCCTGTTCCACAAGATCCTGTATTAGCTATACATCCTCCTTGCATTTATGCAGGATACGTTGCCAGTGCTATTGGCTTTTGCTTACGTATGTACAGTATAATGAACAGGATCTCTGCACTCTACTTGCCAGTGCAAAAGTATGGCTGGGCCCCCCCCTCGGGGGGAGACTCAAGGAGGCCGGAGGCCGGGGAGAAAGCGCAACTCAGCGCTTTCCCGGTCCCTAACGAGCCCGCCTCAAGGGTCGAAGGGAAAGAAACGCTTTGC---TCTAGATGCGTCGAA---CACATAACAAGCAAGCTTGTTACCCGGCCCCTTCTCCCCCAAAAAGGGGAAGATAATGCGTTCTCTTCAGAATGCCATCCCAGTTTCGCTCCCATGTTGCTACGCAATAGGAGCCTGCTCTTGCTTCGGCGCTTCGCCCGGGAGGGTGGCCCCCCTACCCCCGAGTGGGTCCCGGGTAAACCGCGAAGCGTTTTCCGGCAATTCGGAGGGGGGCCGGTTAAATTGCGAAGCAATTTACGCCTGGCGGCC------------------------------------------CTCCGCCCCTTCTCGGGGTCCAAACTCTCAGGGGGGGCCCCCCTCCAGTTCTCCCCCTCCCGGGGGTCCCTCTCTTTGCTCTGGCCAAGAGAGCGGCTAAAGCGCACGGGGACGGAGCAGGCAAAGCATGTTGTTCGTAATGCGAATAACATGTATTTGCTTTTTCGTTGGACCGCCGTC---------------TGTGGCGCGAATACAGTGGTCTCTAACCCGAAATACCTTTGGTGGAAACAAATTAGAATTTGGATCTTGACACGTTGGTGTTTCTTAACCGTAGGTATATTGCCAGGAAGTTGGTGGGCTCATCATGAATCAGGTCGGGGTGGCTGGTGGTTCCGGGATCTCGTAGAAAATGCTTCTTCCATGCCTCGGGTATTAGCTACAGCTCGTATTCATCCAGTAATTATACCTAAATCGAATTCGTGGACCTTGTTTCTCAATATGGTTACTCTTCTATGCCGTGTTTCAGGAACTTTTTCCGTACGTTCTGGATTGCTAGCTTCCGTTCATAGTCCTGCTACAGATTCTACATGAGGAATCTTTTTATGGTGTTTCTTTCTCCTAATCACCAGCATATCTTTGATTCTTTTTCTCTAAATGAAGTAGCCATCAAGTACCAAGCTAGTTGGTGCATTATCTTATCCATCATCGAACCGAAGTAAATTAAACTCAAACCCTATAAACAAGGCCTTGTGGCATTCGCGAAGCACTCTATTCGTGCACCCGCGCAAATTCACTCGTTTAGCGAAGCTAATGGCGAGCGGCGAATAA
