# Supplementary material for: Organellar phylogenomics of Ophioglossaceae fern genera
Source: Front Plant Sci. 2024 Jan 15;14:1294716. doi: 10.3389/fpls.2023.1294716 (PMC10823028; doi:10.3389/fpls.2023.1294716)
Supplement: Supplementary file 3 [file DataSheet_3.zip › Supplementary file S2/mtDNA_CDS/untrim/cob.fas]

>Psilotum
------ATGGCCGCCAGACGACTCTCAATTCTAAAACAACCCGTATTTTCTACACTTAACCAGCATTTAATAGATTATCCAACCCCGAGCAATATAAGTTATTGGTGGGGTTTTGGTTCGTTAGCTGGTCTTTGTTTAGGCATTCAGATCATTACCGGCGTTTTCCTAGCTATGCATTATACACCTCATGTCGATCTAGCTTTCCACAGCGTAGAACACATTATGAGGGATGTAAAGGGAGGCTGGTTGCTCCGTTATATGCATGCTAATGGGGCCAGTATGTTCTTCATCGTAGTCTATCTCCATATTTTTCGTGGTTCATACTATGGAAGTTATACTAGTCCTAGAGAATTCGTTCGGTGCCTTGGAGTGGTCATCTCATTACTAATGATCGTTACCGCTTTTATAGGGTACGTACTACCTTGGGGTCAAATGAGCTTTTGGGGAGCTACAGTAATTACCAGCTTAGCCAGTGCTATACCTGTGGTAGGAGACACTATAGTCACTTGGCTTTGGGGTGGGTTCTCTGTAGACAATGCCACTTTGAATCGTTTTTTTAGCCTTCATTACTTACTACCTTTCCTTATAGCAGGCGCTAGTATTCTTCATCTGGCTGCATTACACGAATATGGATCCAATAATCCATTGGGTATAAATTCTTCCGTCGATAAAATAGCTCTTTATCCATATTTATACGTCAAAGATCCGGTGGGTTGGGTAGCCTTTGCCATCTTCTCTTCCATTTGGCTTTTTCATGCACCCAATGTCTCAGGACATCCCGACAATTATATACCGGCCAATCCGATGTCTACCCCGGCTCATATTGTACCAGAATGGTATTTCTTACCAATCTATGCCATTCTGTGAAGTATTCCGAACAAATTAGGAGGGGTCGCTGCCATAGGACTAGTCTTTGCGTCACTAGTGGCCTTACCTTTTCTGAACACTCATGCAGTACGTAGTTCAAGTTTTCGACTCATTCACCAAAGACTGTTTTGGGTGCTTTTGGCTGATCGCTTACCGTTAGGTTGGATTGGATGTCAACCAGTGGAGGCACCTTACGTGACTATTGGCCAACTGGCCTCGTGCGTGTTTTTCTTGTACCTTGCCATCACGCCCATTCCTGGTCAAATAGAAGCCGGATTGATACAACAAAACGCCGACGGTACGATAAGTCGGCACTTTGCTATGCTTGCCAATCCAATAGGGGTCAGCTACCGCCTCTTAGAGCCCGCTCCATATCCATATTGA
>Ginkgo
ATGACTATGGGGAAACAACGATTCTCTGTTCTTAAACAACCTATATTATCTACACTTAACCAGCATTTGATAGATTATCCAACCCCGAGCAATATAAGTTATTGGTGGGGGTTTGGTTCGTTAGCTGGTATTTGTTTAGCCATTCAGATAGTGACCGGCGTTTTTCTAGCTATGCATTACACACCTCATGTGGATCTAGCTTTCAACAGCGTAGAACACATTATGAGAGATGTTGAAGGGGGCTGGTTGCTTCGTTATATGCATGCTAATGGGGCAAGTATGTTTTTCATTGTGGTTTACCTTCATATTTTTCGTGGTTTGTATTACGCGAGTTGTGGCAGTCCTAGGGAATTCGTCTGGTGTCTCGGAGTTGTCATCTTCCTATTAATGATTGTGACAGCTTTTATAGGATACGTACTACCTTGGGGTCAGATGAGCTTCTGGGGAGCTACAGTAATTACAAGCTTAGCTAGCGCTATACCTGTAGTAGGAGATACTATAGTGACTTGGCTTTGGGGTGGTTTCTCCGTGGACAATGCCACCTTGAATCGTTTCTTCAGTCTCCATTATTTACTCCCTTTTATTCTAGTAGGCGCCAGTCTTCTTCATCTGGCCGCATTGCATCAATATGGATCAAATAATCCATTGGGTGTACATTCAAAGATGGATAAAATTGCTTTTTATCCATATTTTTACGTAAAGGATCTAGTAGGTTGGGTAGCTTTTGCTATCTTTTCTTCCATTTGGATTTTTTATGCTCCTAATGTTTTAGGGCATCCCGACAATTATATACCTGCTAATCCGATGTCCACCCCGCCTCATATTGTGCCGGAATGGTATTTCCTACCAATCTATGCCATTCTTCGCAGTATACCTAACAAATTAGGAGGTGTAGCCGCAATAGCACTAGTTTTTATATCTCTGTTGGCTCTACCTTTTATTAAGAGTTTGTATGTGCGTAGTTCAAGTTTTCGCCCAATTTACCAGAAAATATTTCGGTTGTTCCTGGCGGATTGCTTACTATTAGGTTGGATCGGATGTAAACCTGTGGAGGCACCATATGTTACTATTGGACAAATTTCTTCAGTAGCTTTCTTCTTGTTCTTCGCCATAATGCCCATTCCGGGACGAGTT------GGAAGAATA---ATTACCAATCATTACACCAAG---------------------------------------AATCTACAAGTGGATGAGATCGATCGCACCTGA------
>Huperzia
------ATG---GCCAGACGACTATCGATTCTTGAACAACCTATATTTTCTACACTTAACCATCATTTGATAGATTATCCAACCCCGAGCAATTTAAGTTATTGGTGGGGCTTTGGTTCGTTAGCAGGTATTTGTTTAGTTATTTAGATAATTACAGGCGTTTTCTTAGCTATGCATTATACACCTCATGTGGATCTTGCTTTCTTAAGCGTAGAACACATAATGAGAGATGTGAAGGGAGGCTGGTGGCTTCGTTATATGCATGCTAATGGGGCCAGTATGTTTTTCATTGTGGTTTATCTTCATATTTTTCGTGGTTTATACTACGGGAGTTATGCGAGTCCTAGGGAATTAGTTTGGTGTATTGGAGTGATCATTTTGTTACTAATGATCGTCACAGCTTTTACAGGATACGTACTTCCATGGGGTCAGATGAGCTTTTGGGGAGCTACAGTCATTACCAGCTTAGCTAGCGCCATACCCGTAGTAGGAGACACTATAGTAACTTGGCTTCGGGGTGGCTTCTCCGTAGACAATGCCACCTTAAATCGTTTCTTTAGCCTCCATTACTTACTTCCTTTTTTAATAGTAGGCGCTAGTATTCTTCATCTGGCAGCATTACATCAATATGGATCCAATAATCCATTGGGTATAAATTCTTCTGCGGATAAAATAGCTTTTTATCCTTATTTTTACGTCAAAGATCTAGTGGGTTGGGTAGCATTTGCCATCTTTTTTTCCATTTTTGTTTTTTATGCACCTAATTTATTAGGGCATCCCGACAATTATATACCCGCAAATCCGATGTCCACTCCGGCTCATATTGTGCCAGAATGGTATTTCTCACCTATCTATGCAATTCTTCGAAGTATACCTAACAAATTAGGGGGTGTAGCTGCCATAGGACTAGTTTTCGTGTCATTATTGGCTTCACCTTATATTAACACTTCATATGTACGTAGTTCAAGTTCTCGACCTATTCACCAAAGATTGTTTTGGTTGCTTTTGGCAGATTGTTTACTTTCAGGTTGGATTGGATGTCAACCCGTAGAAGCACCATATGTAACTATTGGACAAATAGCCTCAGTAGGCTTTTTCTTTTATTTCGCCATTACGCCTATTCTTGGCAAATTAGAAGCCAAATTCGTC---------------------------------------------------------------AAATCCATCTCTGGCGAATCTGGCAAATGA---------
>Ophioderma
------ATGAGTGCCAGACGACTTTCGATTCTCAAACAACCCGTCTATTCTACGCTTAACTAGCATTTGATAGATTATCCAACCCCGAGCAATCTGAGTTATTGGTGGGGTTTTGGTTCGTTAGCTGCTATTCGTTCAGTAATTCAGACCATTACCGGCGTTTTCCCAGCCATGCATTATACACCTCATGTCGATCTAGCTTTCCACAGCGTGGAACACATTATGAGAGATGTAAAAGGAGGCTGGTTGCTTCGTTATATGCATGCCAATGGGGCGAGTATGTTCTTCATTGTAGTTTATCTCCATTTCTTCCGTGGTTTATACTACGGAAGTTATACCAGTCCTAGAGAATTCGTTTGGTGCCTTGGAGTGGTCATTTTACTATTCATGATTGTGACTGCTTTTATAGGGTACGTACTACCTTGGGGTCAAATGAGCTTTTGGGGAGCTACAGTAATTACCAGCTTAGCCAGTGCTATACCCGTAGTGGGAGACACTATAGTAACTTGGCTTTGGGGGGGTTTCGCCGTAGATAATGCCACCCTAAATCGTTTCTTCAGCCTTCACTACTTACTACCCTTTCTCATTGCAGGCGCTAGTATTCTTCATTTGGCTGCCCCACATCAATATGGATCCAATAATCCATTGGGTATTCATTCCTCTGCGGATAAAATCGCTTTGTATCCATACTTTTACGTGAAAGATCTAGTGGGTTGGGTAGCCTTTGCCCTATTTTTTGCTCTTTGGCTATTCTATGCACCGTTGGCCTTAGGACATCCCGACAATTCTATCCCAGCTAATCCGATGTCCACCCCGGCTCATATTGTACCAGAATGGTATTTCTCACCAATTCATGCCATTTTGCGAAGTATCCCTAACAAATTGTTTGGGGTAGCTGCCATAGGACTAGTCTTTGCATCACTATTGGCCTCACCCTTTCCGAACACTTCTGCAGTACGTAGTTCAAGTTCTTAACTACTTTTCCAAAGACTTTTTTGGGTGCTTCTGGCTGATCGCTTACTGTTAGGTTGGATTGGGTGTCAACCGGTGGAGGCACCTTACGTGACTATTGGCTAAATGGCTTCGATAGTGTTTTTCTTGTATTCCGCTATCACGCCCCTGATTGGTCAATTAGAAGCTTTTTCAATA---AATTTGAAT---GGGGTTAAACAAAAC---------------------------------ACCTTGCAAAAGGGAGAAATAAAGTTTTAA---------
>Botrypus
------ATGAGCGCCAGACGACTTTCGATTCTCAAACAACCTGTCTTTTCTACACTTAACCAGCATTTGATAGATTATCCAACCCTGAGCAATCTGAGTTATTGGTGGGGGTTTGGTTCNNNNNNNNNNNNNNGTTTAGTAATTTAGATCATTACCGGCGTTTTCCCAGCCATGCATCATACACCTCATGTCGATCCAGCTTTCCACAGCGTAGAACACATTATGAGAGATGTAAAAGGAGGCTGGTTGCTCTGTTATATGTATGCCAATGGGGCTAGTACGTTCTTCATTGTGGTTTATCTTTATTTTTTTCGTGGTTTATACTACGGAAGTTATACCAGTCCTAGAGAATTCGTTCGGTGCCTTGGAGTGGTCATCTTACTATTAATGATTGTGACTGCTTCTACAGGGTACGTACCACCTCGGGGTCAAATGAGCTTTCGGGGAGCTACAGTAATTACCAGCTTAGCCAGTGCTATACCTGTAGTAGGAGACACTATAGTCACTTGGCTTTGGGGGGGTTTCGCCGTAGACAATGCTACCCCAAATCGTTTTTTCAGCCCTCATTACTTACTCCCTTTTCTCATTGCAGGCGCTAGTCTTCTTTATCCGGCTGCCTTACATCAATATGGATCCAATAATCCATTGGGTATTAATTCTTCTGCGGATAAAATCGCTTTCCATCCATATTCTTACGCGAAAGATCTAGTGGGTTGGGTAGCCTTTGCCATCTTTTTCTCTCTTCGGCTCTTCTATGCACCTAATGTATTAGGACATCCCGACAATTATATACCAGCTAATCCGATGTCCACTCCGGCTCATATTGTACCAGAATGGTATTTCTTACCAATCCATGCCATTCTGCGAAGTATCCCTAACAAATTGGGAGGGGTAGCTGCCATAGGACTAGTCTTTGCATCACTATTGGCCTCAYCTTTTCTGAACACTTCTGCAGTACGTAGTTCAAGTTCTTAACTCCTTCACTAAAGACTGTTTTGGGTGCTTTTGGCTGATCGCTTACTGTTAGGTTGGATTGGATGTCAACCAGTGGAGGCACCTTACGTGACTATTGGCTAAATGGCTTCGATAGTGTTTTTCTCGTATTTCGCTATCACGCCCCTGATTGGTCAATTAGAAGCCAGATTAATA---CTTGATGCCGACGATCCAAGAAGTCGGCAC------------------------------CCAACCATTATAGATGTATTCGCGCTGTGCGCGA-----
>Japanobotrychium
------ACGAGCGCCAGACGACTTTCGATTCTCAAACAACCTGTCTTTTCTACACTTAACCAACATTTGATAGATTATCCAACCCTGAGCAATCTGAGTTATTGGTGGGGGTTTGGTTTGTTAGCTGGTCTTCATTTAGTAATTCAGATCATTACCGGCGTTTTCCCAGCCATGCATCATACACCTCATGTCGATCCAGCTTTCCACAGCGTAGAACACATTATGAGAGATGTAAAAGGAGGCTGGTTGCTTCGTTATATGCACGCCAATGGGGCTAGTATGTTCTCCATCGTAGTTTATCTTTATTTTTTTCGTGGTTTATACTACGGAAGTTATACCAGCCCTAGAGAATTCGTTCGGTGCCTTGGAGTGGTCATCTTACTATTAATGATTGTGACTGCTTTTATAGGGTACGTACCACCTCGGGGTCAAATGAGCTTTCGGGGAGCTACAGTAATTACCAGCTTAGCCAGTGCTATACCTGTAGTAGGAGACACTATAGTCACTTGGCTTTGGGGGGGTTTCGCCGTAGACAATGCCACCCCAAATCGTTTTTTCAGCCCTCATTACTTACTCCCTTTTCTCATTGCAGGCGCTAGTCTTCTTTATCTGGCTGCCTTACATCAATATGGATCCAATAATCCATTGGGTATTAATTCTTCTGCGGATAAAATCGCTTCTCATCCATATTTTTACGCGAAAGATCTAGTGGGTTGGGTAGCCCTTGCCATCTTTTTCTCTCTTCGGCTCTTCTATGCACCTAATGTATTAGGACATCCCGACAATTATATACCAGCTAATCCGATGTCCACTCCGGCTCATATTGTACCAGAATGGTATTTCTTACCAATCTATGCCATTCTGCGAAGTATCCCTAACAAATTGGGAGGGGTAGCTGCCATAGGACTAGTCTTTGCATCACTATTGGCCTCACCTTTTCTGAACGCTTCTGCAGTACGTAGTTCAAGTTCTTAACTCCTTCACTAAAGACTGTTTTGGGTGCTTTTGGCTGATCGCTTACTGTTAGGTTGGATTGGGTGTCAACCAGTGGAGGCACCTTACGTGACTATTGGCCAAATGGCTTCGATAGTGTTTTTCTCGTATTTCGCTATCACGCCCCTGATTGGTCAATTAGAAGCCAGATTAATC---CTTGATGCCGACGATCCAAGAAGTCGGCAC------------------------------CCAACCATTATAGATGTATTTGCGCTGTGCGCGA-----
>Botrychium
-----------------------------------------------------------------------------------------------------------------------------------------------------------------------------------------------------------------------------------------------------------------------------------------------------------------------------------------------------------------------------------------------------------------------------------------------------------------------------------------------------------------------------------------------------------------------------------------------------------------------------------------------------------------------------------------------------------------------------------------------------------------------------------------------------------------------------------------------------------------------------------------------------------------------------------------------------------------------------------TTCTGCAGTACGGAGTTCAAGTTTTCAACTCTCTCACTAAAGACCGTTTCGGGTGCTTTTGGCTGATTGCTTACTGTTAGGGTGGATTGGATGTCAACTAGTGGAGGCACCTGTAGTGACTATTGGCCAAATGGCTTCGGTAGTGTTTTGACTGGATTTTGCTATCATGCTCATTCCCGGTCAATTAGGAGCCAGATTAA--------------------------------------------------------------------------------------------------------
>Cheiroglossa
-------------------GACTTTCGATTATCAAACAACCCGTCTCTTCTACGCTTAACTAGCATTTGATAGATTATCCAACCCCGAGCAATCTGAGTTATTGGTGGGGTTTTGGTTTGTTAGCTGCTATTCGTTCAGTAATTCAGACCATTACCGGCGTTTTCCCAGCCATGCATTATACACCTCATGTCGATCCAGCTTTCCACAGCGTGGAACACATTATGAGAGATGTAAAAGGAGGCTGGTTGCTTCGTTATATGCATGCCAATGGGGCTAGTATGTTCTTCA--------------------------------------------------------------------------------------------------------------------------------------------------------------------------------------------------------------------------------------------------------------------------------------------------------------------------------------------------------------------------------------------------------------------------------------------------------------------------------------------------------------------------------------------------------------------------------------------------------------------------------------------------------------------------------------------------------------------------------------------------------------------------------------------------------------------------------------------------------------------------------------------------------------------------------------------------------------------------------------------------
>Whittieria
------ATGAGTGCCAGACGACTTTCGATTATCAAACAACCCGTCTCTTCTACGCTTAACTAGCATTTGATAGATTATCCAACCCCGAGCAATCTGAGTTATTGGTGGGGTTTTGGTTCGTTAGCTGCTATCCGTTCAGTAATTTAGACCATTACCGGCGTTTTCCCAGCCATGCATTATACACCTCATGTCGATCCAGCTTTCCACAGCGTGGAACACATTATGAGAGATGTAAAAGGAGGCTGGTTGCTTCGTTATATGCATGCCAATGGGGCTAGTATGTTCTTCATTGTAGTTTATCTCTATTTCTTCCGTGGTTTATACTACGGAAGTTATACCAGTCCTAGAGAATTTGTTTGGTGCCTTGGAGTGGTCATCTCACTATTAATGATTGTGACTGCTTTTATAGGGTACGTACTACCTTGGGGTCAAATGAGCTTTCGGGGAGCTACAGTAATTACCAGCTTAGCCAGTGCTATACCCGTAGTGGGAGACACTATAGTCACTTGGCTTTGGGGGGGTTTCGCCGTAGACAATGCCACCCTAAATCGTTTCTTCAGCCTTCACTACTTACTCCCCTTTCTCATTGCAGGCGCTAGTATTCTTCATTCGGCTGCCCCACATCAATATGGATCCAATAATCCATTGGGTATTCATTCCTCTGCGGATAAAATCGCTTTGTATCCATACTTTTACGTGAAAGATCTAGTGGGTTGGGTAGCCTTTGCCCTCTTTTTCTCTCTCTGGCTCTTCTATGCACCTAATGCCTTAGGACATCCCGACAATTATATCCCAGCTAATCCGATGTCCACCCCGGCTCATATTGTACCAGAATGGTATTTCTCACCAATTCACGCCATTTTGCGAAGTATCCCTAACAAATTGGGAGGGGTAGCTGCCATAGGACCAGTCTCTGCATCACTATTGGCCTTACCTTTTCCGAACACTTCTGCAGTACGTAGTTCAAGTTCTTAACTCCTTCACTAAAGACTGTTTTGGGTGCTTCTGGCTGATCGCTTACCGTTAGGTTGGATTGGGTGTCAACCAGTGGAGGCACCTTACGTGACTATTGGCTAAATGGCTTCGATAGTGTTTTCCTTGTATTCCGCTATCACGCCCCTGATTGGTCAATTAGAAGCCGGATCAATC---CTTGATGCCGACGATCCAAGAAGTCGGCAT------------------------------GCTATGCGAGAGGGTAAGATCTATTGCTCCGCAAATTGA
>Ophioglossum_austroasiaticum
------ATGAGTGCCAGACGACTTTCGATTATCAAACAACCCGTCTCTTCTACGCTTAACTAGCATTTGATAGATTATCCAACCCCGAGCAATCTGAGTCATTGGTGGGGTTTCGGTTCGTTAGCTGCTATTCGTTCAGTAATTTAGACCATTACCGGCGTTTTCCCAGCCATGCATTATACACCTCATGTCGATCCAGCTTTCCACAGCGTGGAACACATTATGAGAGATGTAAAAGGAGGCTGGTTGCTTCGTTATATGCATGCCAATGGGGCTAGTATGTTCTTCATTGTAGTTTATCTCTATTTCTTCCGTGGTTTATACTACGGAAGTTATACCAGTCCTAGAGAATTTGTTTGGTGCCTTGGAGTGGTCATCTCACTATTAATGATTGTGACTGCTTTTATAGGGTACGTACTACCTCGGGGTCAAATGAGCTTTCGGGGAGCTACAGTAATTACCAGCTTAGCCAGTGCTATACCCGTAGTGGGAGACACTATAGTCACTTGGCTTTGGGGGGGTTTCGCCGTAGACAATGCCACCCCAAATCGTTTCTTCAGCCTTCACTACTTACTCCCCTTTCTCATTGCAGGCGCTAGTATTCTTCATTTGGCTGCCCCACATCAATATGGATCCAATAATCCATTGGGTATTCATTCCTCTGCGGATAAAATCGCTCCTTATCCATACTTTTACGTGAAAGATCTAGTGGGTTGGGTAGCCTTTGCCCTCTCTTTCTCTCTTTGGCTCTTCTATGCGCCTAATGCCTTAGGACATCCCGACAATTATATCCCAGCTAATCCGATGCCCACCCCGGCTCATATTGTACCAGAATGGTATTTCTCACCAATTCATGCCATTTCGCGAAGTATCCCTAACAAATTGGGAGGGGTAGCTGCCATAGGACCAGTCTTTGCATCACTATTGGCCTCACCTTTCCCGAACACTTCTGCAGTACGTAGTTCAAGTTCTTAACTCCTTCACTAAAGACTGTTTTGGGTGCTTCTGGCTGATCGCTTACTGTTAGGTTGGATTGGGTGTCAACCAGTGGAGGCACCTTACGTGACTATTGGCTAAATGGCTTCGATAGTGTTTTCCTTGTATTCCGCTATCACGCCCCTGATTGGTCAATTAGAAGCCGGATCAATC---CTGGATGCCGACGATCCAAGAAGTCGGCAT------------------------------GCTATGCGAGAGGTTAAGATCTATTGCTGA---------
>Ophioglossum_californicum
------ATGAGTGCCAGACGACTTTCGATTATCAAACAACCCGTCTCTTCTACGCTTAACTAGCATTTGATAGATTATCCAACCCCGAGCAATCTGAGTCATTGGTGGGGTTTCGGTTCGTTAGCTGCTATTCGTTCAGTAATTTAGACCATTACCGGCGTTTTCCCAGCCATGCATTATACACCTCATGTCGATCCAGCTTTCCACAGCGTGGAACACATTATGAGAGATGTAAAAGGAGGCTGGTTGCTTCGTTATATGCATGCCAATGGGGCTAGTATGTTCTTCATTGTAGTTTATCTCTATTTCTTCCGTGGTTTATACTACGGAAGTTATACCAGTCCTAGAGAATTTGTTTGGTGCCTTGGAGTGGTCATCTCACTATTAATGATTGTGACTGCTTTTATAGGGTACGTACTACCTCGGGGTCAAATGAGCTTTCGGGGAGCTACAGTAATTACCAGCTTAGCCAGTGCTATACCCGTAGTGGGAGACACTATAGTCACTTGGCTTTGGGGGGGTTTCGCCGTAGACAATGCCACCCCAAATCGTTTCTTCAGCCTTCACTACTTACTCCCCTTTCTCATTGCAGGCGCTAGTATTCTTCATTTGGCTGCCCCACATCAATATGGATCCAATAATCCATTGGGTATTCATTCCTCTGCGGATAAAATCGCTCCTTATCCATACTTTTACGTGAAAGATCTAGTGGGTTGGGTAGCCTTTGCCCTCTCTTTCTCTCTTTGGCTCTTCTATGCGCCTAATGCCTTAGGACATCCCGACAATTATATCCCAGCTAATCCGATGCCCACCCCGGCTCATATTGTACCAGAATGGTATTTCTTACCAATTCATGCCATTTCGCGAAGTATCCCTAACAAATTGGGAGGGGTAGCTGCCATAGGACCAGTCTTTGCATCACTATTGGCCTCACCTTTCCCGAACACTTCTGCAGTACGTAGTTCAAGTTCTTAACTCCTTCACTAAAGACTGTTTTGGGTGCTTCTGGCTGATCGCTTACTGTTAGGTTGGATTGGGTGTCAACCAGTGGAGGCACCTTACGTGACTATTGGCTAAATGGCTTCGATAGTGTTTTCCTTGTATTCCGCTATCACGCCCCTGATTGGTCAATTAGAAGCCGGATCAATC---CTGGATGCCGACGATCCAAGAAGTCGGCAT------------------------------GCTATGCGAGAGGTTAAGATCTATTGCATTGAAAGGTGA
>Haukia
------ATGAGTGCCAGACGACTTTCGATTATCAAACAACCCGTCTCTTCTACGCTTAACTAGCATTTGATAGATTATCCAACCCCGAGCAATCTGAGTTATTGGTGGGGTTTTGGTTCGTTAGCTGCTATTCGTTCAGTAATTTAGACCATTACCGGCGTTTTCCCAGCCATGCATTATACACCTCATGTCGATCCAGCTTTCCACAGCGTGGAACACATTATGAGAGATGTAAAAGGAGGCTGGTTGCTTCGTTATATGCATGCCAATGGGGCTAGTATGTTCTTCATTGTAGTTTATCTCTATTTCTTCCGTGGTTTATACTACGGAAGTTATACCAGTCCTAGAGAATTTGTTTGGTGCCTTGGAGTGGTCATCTCACCATTAATGATTGTGACTGCTTTTATAGGGTACGTACTACCTCGGGGTCAAATGAGCTTTTGGGGAGCTACAGTAATTACCAGCTTAGCCAGTGCTATACCCGGAGTGGGAGACACTATAGTCACTTGGCTTTGGGGGGGTTTCGCCGTAGACAATGCCACCCCAAATCGTTTCTTCAGCCTTCACTACTTACTCCCCTTTCCCATTGCAGGCGCTAGTATTCTTCATTTGGCTGCCCCACATCAATATGGATCCAATAATCCATTGGGTATTCATTCCTCTGCGGATAAAATCGCTTCTTATCCATACTTTTACGTGAAAGATCTAGTGGGTTGGGTAGCCTTTGCCCCCTCTTTCTCTCTTTGGCTCTTCTATGCACCTAATGCCTCAGGACATCCCGACAATTATATCCCAGCTAATCCGATGCCCACCCCGGCTCATATTGTACCAGAATGGTATTTCTCACCAATTCATGCCATTTCGCGAAGTATCCCTAACAAATTGGGAGGGGTAGCTGCCATAGGACCAGTCTCTGCATCACTATTGGCCTCACCTTTTCCGAACACTTCTGCAGTACGTAGTTCAAGTTCTTAACTCCTTCACTAAAGACTGTTTTGGGTGCTTCTGGCTGATCGCTTACTGTTAGGTTGGATTGGGTGTCAACCAGTGGAGGCACCTTACGTGACTATTGGCTAAATGGCTTCGATAGTGTTTTCCTTGTATTCCGCTACCACGCCCCTGATTGGTCAATTAGAAGCCGGATCAATC---CTTGATGCCGACGATCCAAGAAGTCGGCAT------------------------------GCTATGCGAGAGGTTAAGATCTATTGCTCCGCAAATTGA
>Dryopteris
---------------------------------------------------------------------------------------------------------------------------------------------------------------------------ATGCATCATACACCCCATGTCGATTTGGCTTTCAACAGCGTAGAACACATTATGAGAGATGTGAGGGGAGGCTGGTTGCTTTGTTACATGTATGCCAATGGGGCCAGTATGTTCCTTACTGCAGTTCATATTTATATTTTCCGCGGTTCGTTTTATGGAAGCTATACCAGTCTCAGAGAATTCCTTCGGTGTCTCGGAGTGGTCATCCTTTTACCAACGATTGTTACCGCTTCTATAGGCCATGCACCTCCTTGGGGTTAAATGAGCTCTCGGGGAGCTATAGTAATTACCAGCCCAGCTAGTGCCGTACTTATAGTAGGAAACACCATAGTCACTTGGCTTCGGGGTGGTTTTTCCGTAGACAATGCCACCTCAAATCGTTTCTCCAGTCCTTATTACTTACTTCCTTTCGCAATTGCAGGCGCTAGTCCTATCTATTCGGCTGCGTTGTATTAATACGGACTCAATAATCCATTGGGCATAAATTCTTCTGTGGATAAAATCGCTTCTTATCCCTATTTTTACGCTAAAGATTTAGTAGGTCGGGTAGCATTTGCCATCTTCTTCTCCATTCGGCTCTTCTATGCACCTAATGTCTTGGGACACCCTGACAATTATATGCCTGTGAATCCGATGTTCATTTTAGCTTATATTGTACTAGAACGGTATCCCTTATCAATCCATGCCATTCTGTGAAGTATCCCCAACAAATTAGGAGGAGTGGCCGCTACAGGATCAGTCTTTGTATCATTATTAGCCCTACTTTCCCTTAACACTTCCGCAGTACGGAGTTTAAGTTCTTGACTAATTTACTAA------------------------------------------------------------------------------------------------------------------------------------------------------------------------------------------------------------------------------------------------------------------------
>Goswamia
------ACGAGTGCCAGACGACTTTCGATTATCAAACAACCCGTCTCTTCTACGCTTAACTAGCATTTGATAGATTATCCAACCCCGAGCAATCTGAGTTATTGGTGGGGTTTTGGTTCGTTAGCTGCTATTCGTTTAGTAATTTAGACCATTACCGGCGTTTTCCCAGCCATGCATTATACACCTCATGTCGATCCAGCTTTCCACAGCGTGGAACACATTATGAGAGATGCAAAAGGAGGCTGGTTGCTTCGTTATATGCATGCCAATGGGGCTAGTATGTTCTTCATTGTAGTTTATCTCCATTTCTTCCGTGGTTTATACTACGGAAGTTATACCAGTCCTAGAGAATTTGTTCGGTGCCTTGGAGTGGTCATCTCACTATCAATGATTGTGACTGCTTTTATAGGGTACGTACCACCTCGGGGTCAAATGAGCTTTCGGGGAGCTACAGTAATTACCAGCTTAGCCAGTGCTATACCCTACGTGGGAGACACTGTAGTCACCTGGCTTTGGGGGGGTTTCGCCGTAGACAATGCCACCCTAAATCGTTTCTTCAGCCTTNACTACTTACTCCCCTTTCTCATTGCAGGCGCTAGTATTCTTCATTTGGCTGCCCCACATCAATATGGATCCAATAATCCATTGGGTATTCATTCCTCTGCGGATAAAATCGCTTCTTATCCATACTTTTACGTGAAAGATCCAGTGGGTCGGGTAGCCTTTGCCCTCTCTTTCTCTCTCTGGCTTTTCTATGCACCTAATGCCTCAGGACATCCCGACAATTATATCCCAGCTGATCCGATGCCCACCCCGGCTCATATTGTACCAGAATGGTATTTCTCACCAATTCATGCCATTTCGCGAAGTATCCCTAACAAATTGGGAGGGGTAGCTGCCACAGGACTACGTGCTGCATCACTATTGGCCTCACCTTTTCCGAACACTTCTGCAGCACGTAGTTCAAGTTCTTAACTCCTTCACTAAAGACTGTTTTGGGTGCTTCTGGCTGATTGCTTACTGTTAGGTTGGATTGGGTGTCAACCAGTGGAGGCACCTTACGTGACTATTGGCTAAATGGCTTCGATAGTGTTTTCCTCGTATTCCGCTGTCACGCCCCTGATTGGTCAATTAGAAGCCGGATCAATC---CTTGATGCCGACGATCCAAGAAGTCGGCATCGACCATTCCTCTTTCCTAGCCAGCCCTTTCCCTTCCAGCGTATCGTTCTCTTCCTTGGCTGA------
>Rhizoglossum
------ATGAGTGCCAGACGACTTTCGATTATCAAACAACCCGTCTCTTCTACGCTTAACTAGCATTTGATAGATTATCCAACCCCGAGCAATCTGAGTTATTGGTGGGGTTTTGGTTCGTTAGCTGCTATCCGTTCAGTAATTTAGACCATTACCGGCGTTTTCCCAGCCATGCATTATACACCTCATGTCGATCCAGCTTTCCACAGCGTGGAACACATTATGAGAGATGTAAAAGGAGGCTGGTTGCTTCGTTATATGCATGCCAATGGGGCTAGTATGTTCTTCATTGTAGTTTATCTCTATTTCTTCCGTGGTTTATACTACGGAAGTTATACCAGTCCTAGAGAATTTGTTTGGTGCCTTGGAGTGGTCATCTCACTATTAATGATTGTGACTGCTTTTATAGGGTACGTACTACCTTGGGGTCAAATGAGCTTTCGGGGAGCTACAGTAATTACCAGCTTAGCCAGTGCTATACCCGTAGTGGGAGACACTATAGTCACTTGGCTTTGGGGGGGTTTCGCCGTAGACAATGCCACCCCAAATCGTTTCTTCAGCCTTCACTACTTACTCCCCTTTCTCATTGCAGGCGCTAGTATTCCTCATTCGGCTGCCCCACATCAATATGGATCCAATAATCCATTGGGTATTCATTCCTCTGCGGATAAAATCGCTTTTTATCCATACTTTTACGTGAAAGATCTAGTGGGTTGGGTAGCCTTTGCCCTCTTTTTCTCTCTCTGGCTCTTCTATGCACCTAATGCCTTAGGACATCCCGACAATTATATTCCAGCTAATCCGATGTCCACCCCGGCTCATATTGTACCAGAATGGTATTTCTCACCAATTCACGCCATTTTGCGAAGTATCCCTAACAAATTGGGAGGGGTAGCTGCCATAGGACCAGTCTCTGCATCACTATTGGCCTTACCTTTTCCGAACACTTCTGCAGTACGTAGTTCAAGTTCTTAACTCCTTCACTAAAGACTGTTTTGGGTGCTTCTGGCTGATCGCTTACCGTTAGGTTGGATTGGGTGTCAACCAGTGGAGGCACCTTACGTGACTATTGGCTAAATGGCTTCGATAGTGTTTTCCTTGTATTCCGCTATCACGCCCCTGATTGGTCAATTAGAAGCCGGATCAATC---CTTGATGCCGACGATCCAAGAAGTCGGCAT------------------------------GCTATGCGAGAGGGTAAGATCTATTGCTCCGCAAATTGA
>Mankyua
------ATG---GCCAGACGACTTTCGATTCTCAAACAACCTGTCTTTTCTACGCTTAACCAGCATTTGATAGATTATCCAACCCCGAGCAATCTGAGTTATTGGTGGGGGTTTGGTTCGTTAGCCGGTATTCGTTCAGTAATTTAGATCATTACCGGCGTTTTTCTAGCTATGCATCATACACCTCATGTAGATTCAGCTTTCCACAGCGTAGAACACATTATGAGAGATGTAAAAGGAGGCTGGTTGCTTCGTTATATGCATGCCAATGGGGCTAGTACGTTCTTCATTGTAGTTTATCTTCATTTTTTTCGTGGTTTATACTACGGAAGTTATACTAGTCCTAGAGAATTCGTTTGGTGCCTTGGAGTAGTCATCTTACTATTAATGATTGTGACTGCTTTTATAGGGTACGTACTACCTTGGGGTCAAATGAGCTTTCGGGGAGCTACAGTAATTACCAGCTTAGCCAGTGCTATACCTGTAGTAGGAGACACTATAGTCACTTGGCTTTGGGGGGGTTTTGCCGTAGACAATGCCACCCCAAATCGTTTTTTCAGCCCTCATTACTTACTACCTTTTCTCATTGCAGGCGCTAGTATTCTTCATCTGGCTGCCTTACATCAATATGGATCCAATAATCCATTGGGTCTTCATTCTTCTGTGGATAAAATCGCTTTTCATCCATATTTTTACGCGAAAGATCTAGTGGGTTGGGTAGCCTTTGCCATATTTTTTTCTCTTTGGCTCTTCTATGCACCTAATGTCTTAGGACATCCCGACAATTATATTCCAGCTAATCCGATGTCCACCCCGGCTCATATTGTACCAGAATGGTATTTCTTACCAATCTATGCCATTCTGCGAAGTATCCCTAACAAATTGGGAGGGGTAGCTGCCATAGGACTAGTCTTTGCATCACTATTGGCCTCACCTTTTCTGAAAACTTCTGCAGTACGTAGTTCAAGTTCTCAACTCTTTCACCAAAGGCTGTTTTGGGTGCTTTTGGCTGATCGCTTACTGTTAGGTTGGATTGGGTGTCAACCAGTGGAGGCACCTTACGTGACTATTGGCTAAATGGCTTCGATAGTGTTTTTCTCGTATTTCGCTATCACGCCCATTCTTGGTCAATTAGAAGCCAGATTAATC---CTTAATGCCGACGATCCAATAAGTCGGCAT------------------------------GCTATGCTTCTTTCCGATTAA------------------
