# Supplementary material for: Organellar phylogenomics of Ophioglossaceae fern genera
Source: Front Plant Sci. 2024 Jan 15;14:1294716. doi: 10.3389/fpls.2023.1294716 (PMC10823028; doi:10.3389/fpls.2023.1294716)
Supplement: Supplementary file 3 [file DataSheet_3.zip › Supplementary file S2/mtDNA_CDS/untrim/cox1.fas]

>Sahashia
---------ACGAACAAT---TTGGCA---------CAAAGATGGCTGTTTTCCACGAACCACAAGGATATAGGTACTCTATATTTAATATTCGGTGCCATGGCTGGAGTAATGNNGACATGCTTCTCGGTACCAATTTGGATGGAATTAGCACAACCTGGCAATCAAATTCTTAGTGGGAATCATTAACTTTATAATGTGTTAATAACGGCTTACGCTCCTTCAATGATATYCTCTATGGTTATGCCGGCGATGATARGTGGATCTGGTAATTGGTCCGTTCTGACTACTATAGGTGCACCACCTGACATGGCATCTCCGCGATTAAATAATATTTTC----------------CTTCGCTGTTGCTTCTATTAAGCTCAGCCTTGGTAGAGGTGGGTAGCGGCACTGGGTTTTAGGTCTATCCGCCCTTAAGTGGTATAATCAGTCATTCTGGAGGAGCTGTTGATTCAGCCATTTCTAGTCCTCATTTATCAGGTGTTTCATCTATTTCAGGTTCTATCAATTTTATCACTACTATCTTCAACATGCGCGGACCTGGAATGACCATGCATAGATTACCCCTATTTGTGTGGTCTGTTTTAGTGACAGCATTCTCACTTTTATTATCCCTTCCAGTACTGGCAGGTGCAATAACCATGTTATTAACCGATCGAAACTCTAATACCACCTTTTTCGATCCTGCTGGAGGAGGAGACCCTATCTCATACTAGCATCTCTTTCGGTTCTTCGGCCATCCAGAGGTTCATATTCCAATTTCGCCAGGATTCGGTATAATTAGTAGTATCGTCTCTACCTTTTCAAGAAAACCAGTCTTCGGTTATCCAGGCACGGTGTATGTCATGATCAGTATTGGAGTTCTTGGGTTTATTGCTCGGGCTTATCATACGTTTACTGTAGGCTTAGACGTGGATACACGTGCTTACTCTACGGCGGCCACCATGATTATCGCCGTGCCTACTGGAATAAAGATTTCTAGTCGGATTGCTACCATGTGGGGGGGGTCAATATAA------TACAAAATACTTATGCTATTTGCGGTAGGGTTTATCTTCTTGTTTACCATAGGAGGACTTACTGGGATAGTCTTGGCCAATTCCGGGCTAGACATTGCTCTACATGATACTTATTATGTGGTTGCACATTCCTATTATGTATTATCTATGGGAGCCGTTTTTGCTTTATTTGCAGGCTTCYACTATTGGATAGGKAAAATMTCGGGTCTTCAATATCCAGAGACTCTGGGGCAAATTCATTTTTGGATTACTCTCTTCGGAGTTAATTTGACTTTTTTTCCTATGCATTTCCCAGGTCTTTCAGGTATGCCACGTCGCATTCCTGATTATCCAGATGCTTACGCTGGATGGAATGCCTTGAGTAGTTTCGGCTCTTACGTCTCCGTAGTGGGGATTGTTCGTTTTTTCGTAGTAGTCTTTATGACTTTAACTAGTGAAATCAAGTGTGCTCCAAGTCCTTGGGCT---GTTGAACATAATTAC---------------------------------------------ACCACGCTTGAATGGATGGTACAAAGTCCTCTAGCCTTTCATACTTTTGAAGAACTTCCAGCGATCAGGGAAACCATTGGAGAAGAAACGGCAGTCGTCGACCCGGCTGCC---ACACCTACCACCAGGGAAGAG---ATC------AGAACGCGCCTCTGCCCGGAAGAC---------CATCAATGA---------------------------------------------------------------------------------------------------------
>Sceptridium
------------------------------------------------------------------------------------------------------------------------------------------------------------------------------------------------------------------------------------------------------------------------------------------------------------------------------------------------------------------------------------------------------------------------------------------------------------------------------------------------------------------------------------------------------------------------------------------------------------------------------------------------------------------------GCAATCACCATGTTATTAACCGATCGAAACTCTAATACCACCTCTTCCGATCCTGCTGGAGGAGGAGACCCTATCTCATACTAGCATCTCTTTCGGTTCTTCGGCCATCCAGAGGTTCATATTCCAATTCCGCCAGGATTTGGTATCATTAGTAGTATCGTCTCTACTTTTTCAAGAAAACCAGTCTCCGGTTATCCAGGCACGGTGTATGTCATGATCAGTATCGGAGTTCTTGGGTTTATTGTCCGGGCTTATCATACGTTTACTGTAGGCTCAGACGTGGATACACGTGCTTACTCTACGGCGGCCACCATGATTATCGCCGTGCCTACCGGAATAAAGATTTCTAGTCGGATTGCTACCATGTGGGGGGGGTCAATATAA------TACAAAATGCCTATGTTATTTGCGGTGGGGTTTATCTTCTTGTTTACCATAGGAGGACTTACTGGGATAGTCTCGGCCAATTCCGGGCTAGACATTGCTCTACATGATACTTATTATGTGGTTGCACATTCCTATTATGTATCATCTATGGGAGCCGTTTTTGCTTTATCTGCAGGCTTCCACTATTGGATAGGGAAAATATCGGGTCTTCAATATCCAGAGACTCTGGGGCAAATTCATCTTTGGATTACTCTCTTCGGAGTTAATTTGACTTTTTCTCCTACGCATTTCCCAGGTCTTTCAGGTATGCCACGTCGCATTCCTGATTATCCAGATGCTTACGCTGGATGGAATGCCTTGAGTAGTTTCGGCTCTTACGTCTCCGTAGTGGGGATTGTTCGTTTTTTCGTAGTAGTCTTTATGACTTTAACTAGTGAAATCAAGTGTGCTCCAAGTCCTTGGGCT---GTTGAACATAATTAC---------------------------------------------ACCACGCCTGAATGGATGGTACAAAGTCCTCTAGCCTTTCATACTTTTGAAGAACTTCCAGCGATCAGGGAAACCGTTAGAGAAGAAACGGCAGTCGTCGACCCGGCTGCC---ACACCTACCACCAGGGAAGAG---ATC------AGAACGCGCCTCTGCCCGATAAGG---------GGGAAGACC---ATC---AATTAG------------------------------------------------------------------------------------------
>Botrypus
---------ACGAACAAT---TTGGCA---------CAAAGATGGCTATTTTCCACGAACCACAAGGATATAGGGACTCTACATTTAATATTCGGTGCCATGGCTGGAGTAATGGGGACATGCTTCTCGGTACCAATTTGGATGGAATTAGCACAACCTGGCAATCAAATTCTTAGTGGGAATCATTAACTTTATAATGTGTTAATAACGGCTCACGCTCCTTCAATGATATCCTCTATGGTTATGCCGGCGATGATAGGTGGATCTGGTAATTGGTTTGTTCCGATTCCTATAGGTGCACCT---GACATGGCATCTCCGCGATTAAATAATATTTTCTTTCGGTTGTTGCCACCTTCGCTGTTGCTTCTATTAAGCTCAGCCTTGGTAGAGGTGGGTAGCGGCACTGGGTGGACGGTCTATCCGCCCTTGAGTGGTATAACCAGTCATTCTGGAGGAGCTGTTGATTCAGCCATTTCTAGTCCTCATTTATCAGGTGTTTCATCTATTTCAGGTTCTATCAATTCCATCACTACTATATTCAACATGCGCGGACCTGGAATGACCATGCATAGATTACCCCTATTTGTGTGGTCTGTTTTAGTGACAGCATTCTCACTTTTATTATCCCTTCCAGTACTGGCAGGTGCAATCACCATGTTATTAACCGATCGAAACTCTAATACCACCTCTTTCGATCCTGCTGGAGGAGGAGACCCTATCTCATACCAGCATCTCTTTCGGTTCTTCGGCCATCCAGAGGTTCATATTCCAATTTCGCCAGGATTCGGTATCATTAGTAGTATCGTCTCTACTTTTTCAAGAAAACCAGTCTTCGGTTATCCAGGCACGGTGTATGTCATGATCAGTATTGGAGTTCTTGGGTTTATTGTCCGGGCTTATCATACGCTTACTGTAGGCTCAGACGTGGATACACGTGCTTACTCTACGGCGGCCACCATGATTATCGCCGTGCCTACTGGAATAAAGATTTCTAGTCGGATTGCTACCATGTGGGGGGGGTCAATATAA------TACAAAATACTTATGCTATTTGCGGTAGGGTTTATCTTCTTGTTTACCATAGGAGGACTTACTGGGATAGTCTTGGCCAATTCCGGGCTAGACATTGCTCTACATGATACTTATTATGTGGTTGCACATTCCCATTATGTATTATCTATGGGAGCCGTTTTTGCTTTATCTGCAGGCTTCCACTATTGGATAGGTAAAATATCGGGTCTTCAATATCCAGAGACTCTGGGGCAAATTCATTTTCGGATTACTTTCCTCGGAGTTAATTTGACTTTTTTTCCTATGCATTTCCCAGGTCTTTCAGGTATGCCACGTCGCATTCCTGATTATCCAGATGCTTACGCTGGATGGAATGCCTTGAGTAGTTTCGGCTCTTATGTCTCCGTAGTGGGTATTGTTTGTTTTTTCGTAGTAGTCTTTATGACTCTAACTAGTGAAATCAAGTGTGCTCCAAGTCCTTGGGCT---GTTGAACATAATTAC---------------------------------------------ACCACGCTTGAATGGATGGTACAAAGTCTTCTAGCCTTTCATACTTTCGAAGAACTTCCAGCGATCAGGGAAACCATTGGAGAAGAAACGGCAGTCGTCGACCCGGCTGCC---ACACCTACCACCAGGGAAGAG---ATC------AGAACGCGCCTCTGCCCGATAAGG---------GGGAAGACC---ATC---AATTAG------------------------------------------------------------------------------------------
>Cheiroglossa
---------ATGAACAAT---TTGGCA---------CAAAGATGGCTGTTTTCCACGAACCACAAGGATATAGGGACTCTATATTTAGTCTTCGGTGCCATGGCCGGAGTAATGGGGACATGCTTCTCGGTACTAATCCGTATGGAATTAGCACAACCTGGCAATCAAATTCTTGGTGGG------CAACTTTATAATGTGTTAATAACGGCTCATGCCTTTCTAATGATATTTTTTATGGTTATGCCGGCGATGATAGGTGGATTTGGGAATTGGTTCGTTCCGATTCTTATAGGTGCACCC---GACATGGCATTTCCGCGATTAAATAATATTTCCTTTTGGTTGTTGCCGCCTTCGCTGTTGCTTCTATTAAGCTCAGCTTTGGTAGAGGTGGGTAGCGGCACTGGGTGGACAGTCTATCCGCCCTTGAGTGGTATAACCAGTCATTCTGGAGGAGCTGTTGATTTAGCCATTTCTAGTCTTCACTTATCAGGTGTTTCATCCATTTTAGGTTCTATTAATTTCATCACTACCATATTTAACATGCGTGGACCTGGAATGACCATGCATAGATTACCCCTCTTCGTGTGGTCTGTTTTAGTGACAGCATTCTTACTCCTACTATCCCTTCCAGTACTGGCAGGTGCAATCACCACGTTATTAACCGATCGAAACTTTAATACCACCTTCTTTGATCCCGCCGGAGGAGGGGACCCTATCTTATACCAGCATCTCTTTTGGTTCTTCGGCCATCCAGAGGTTTATATTTTAATTCTGCCGGGATTTGGTATTATTAGTAGTATTGTCTCTACCTTTTCAAGAAAACCAGTCTTCGGTTATCTAGGCATGGTGTATGCCATGATCAGTATCGGAGTCCTTGGGTTTATTGTCTGGGCTCATCATATGTTTACTGTAGGCTTAGATGTGGATACACGTGCTTACTTTACGGCGGCCACCATGATTATCGCCGTGCCTACTGGAATAAAGATTTTTAGTTGGATTGCTACCATGTGGGGGGGGTCAATACAG------TACAAAACACCTATGTTATTTGCGGTGGGTTTTCTCTTTTTGTTCACCATAGGAGGACTCACTGGGATAGTCTTGGCCAATTCCGGGCTAGACATTGCTCTACACGATACTTATTATGTGGTTGCACATTTCCATTATGTACTCTCTATGGGAGCCGTTTTTGCTTTATTTGCAGGCTTCTACTATTGGATAGGTAAAATATCGGGTCTTCAGTATCCAGAGACTCTGGGGCAAATTCATTTTTGGATTACTTTTTTCGGGGTTAATCTTACTTTCTTTCCTATGCATTTCCTAGGTCTTTCAGGTATGCCACGTCGCATTCCTGATTATCCAGATGCTTACGCTGAATGGAATGCCTTGAGTAGTTTCGGCTCTTACGTTTCCGTAGTGGGGATTGTTTGTTCCTTCGTAGTAGTCTTTATGACTTTAACCAGTGGAATCAAGTGTGCTCCAAGTCCTTGGGCT---GTTGAACATAATTAC---------------------------------------------ACCACGCTTGAATGGATGGTACAAAGTCCTCCAGCCTTTCATACTTTTGAAGAACTTCCAGCAATCAGGGAAACCATTGGAGAAGAAACGGCAGTCGTCGACCCGGCGGCTGCCACAAATCAGCCCGGGTTTATC---CGGGTCATCTTCCACTGA------------------------------------------------------------------------------------------------------------------------------------------
>Whittieria
---------ATGAACAAT---TTGGCA---------CAAAGATGGCTGTTTTCCACGAACCACAAGGATATAGGGACTCTATATCTAGTCTTCGGTGCCATGGCCGGAGTAATGGGGACATGCTTCTCGGTACTAATCCGTATGGAATTAGCACAACCTGGCAATCAAATTCTTGGTGGAAATCATCAACTTTATAATGTGTTAATAACGGCTCATGCCTTTCTAATGATATTTTTTATGGTTATGCCGGCGATGATAGGTGGATTTGGGAATTGGTTCGTTCCGATTCTTATAGGTGCACCT---GACATGGCATTTCCGCGATTAAATAATATTTCCTTTTGGTTGTTGCCGCCTTCGCTGTTGCTTCTACTAAGCTCAGCTTTGGTAGAGGTGGGTAGCGGCACTGGGTGGACGGTCTATCCGCCTTTGAGTGGTATAACCAGTCATTCTGGAGGAGCTGTTGATTCAGCCATTTTTAGTCTTCACTTATCAGGTGTTTCATCCATTTTGGGTTCTATCAATTTTATCACTACCATCTTTAACATGCGTGGACCTGGAATGACCATGCATAGATTACCCCTCTTCGTGTGGTCTGTTTTAGTGACAGCATTCTTGCTCTTACTATCCCTTCCAGTACTGGCAGGTGCAATCACCATGTTATTAACCGATCGAAACTTTAATACCACCTTCTTTGATCCCGCCGGGGGAGGGGACCCTATCTTATACCAGCATCTTTTTTGGTTTTTTGGCCATCCAGAGGTTTATATTTTAATTCTGCCAGGATTCGGTATTATTAGTAGTATCGTCTCTACCTTTTCAAGAAAACCAGTCTTTGGTTATCTAGGCATGGTGTATGCCATGATCAGTATCGGAGTCCTTGGGTTTATTGTCTGGGCTCATCATATGTTTACTGTAGGCTTAGATGTGGATACACGTGCTTACTTTACGGCGGCCACCATGATTATCGCCGTGCCTACTGGAATAAAGATTTTTAGTTGGATTGCTACCATGTGGGGGGGGTCGATACAG------TACAAAACCCCTATGTTATTTGCGGTAGGTTTTATCTTTTTGTTCACCATAGGAGGACTTACCGGGATAGTCTTGGCCAATTCCGGGCTAGACATTGCTCTACACGATACTTATTATGTGGTTGCACATTTCCATTATGTACTCTCTATGGGAGCCGTTTTTGCTTCATTTGCAGGCTTTTACTATTGGATAGGTAAAATATCGGGTCTTCAGTATCCAGAGACTCTGGGGCAAATTCATTTTTGGATTACTTTCTTCGGGGTTAATTTTACTTTCTTTCCTATGCATTTTCTAGGTCTTTCAGGCATGCCACGTCGCATTCCTGATTATCCAGATGCTTACGCTGGATGGAATGCCTTGAGTAGTTTTGGCTCTTACGTTTCCGTAGTGGGGATTGTTTGTTCCTTCGTAGTAGTCTTCATGACTTTAACCAGTGGAATCAAGTGTGCTCCAAGTCCTTGGGCT---GTTGAACATAATTAC---------------------------------------------ACCACGCTCGAATGGATGGTATAAAGTCCTCCAGCCTTTCATACTTTTGAAGAACTTCCAGCAATCAGGGAAACCATTGGAGAAGGAACCGCA---GTCGACCCGGCTGCC---ATAAAGCAAAAGGTTTTCTCA---GAG------AACTTTTAT------------------------TGCTTTTTG---AGG---GAGGTG------------------------------------------------------------------------------------------
>Rhizoglossum
---------ATGAACAAT---TTGGCA---------CAAAGATGGCTGTTTTCCACGAACCACAAGGATATAGGGACTCTATATCTAGTCTTCGGTGCCATGGCCGGAGTAATGGGGACATGCTTCTCGGTACTAATCCGTATGGAATTAGCACAACCTGGCAATCAAATTCTTGGTGGAAATCATCAACTTTATAATGTGTTAATAACGGCTCATGCCTTTCTAATGATATTTTTTATGGTTATGCCGGCGATGATAGGTGGATTTGGGAATTGGTTCGTTCCGATTCTTATAGGTGCACCT---GACATGGCATTTCCGCGATTAAATAATATTTCCTTTTGGTTGTTGCCGCCTTCGCTGTTGCTTCTACTAAGCTCAGCTTTGGTAGAGGTGGGTAGCGGCACTGGGTGGACGGTCTATCCGCCTTTGAGTGGTATAACCAGTCATTCTGGAGGAGCTGTTGATTCAGCCATTTTTAGTCTTCACTTATCAGGTGTTTCATCCATTTTGGGTTCTATCAATTTTATCACTACCATCTTTAACATGCGTGGACCTGGAATGACCATGCATAGATTACCCCTCTTCGTGTGGTCTGTTTTAGTGACAGCATTCTTGCTCTTACTATCCCTTCCAGTACTGGCAGGTGCAATCACCACGTTATTAACCGATCGAAACTTTAATACCACCTTCTTTGATCCCGCCGGGGGAGGGGACCCTATCTCATACCAGCATCTTTTTTGGTTTTTTGGCCATCCAGAGGTTTATATTTTAATTCTGCCAGGATTCGGTATTATTAGTAGTATCGTCTCTACCTTTTCAAGAAAACCAGTCTTCGGTTATCTAGGCATGGTGTATGCCATGATCAGTATCGGAGTCCTTGGGTTTATTGTCTGGGCTCATCATATGTTTACTGTAGGCTTAGATGTGGATACACGTGCTTACTTTACGGCGGCCACCATGATTATCGCCGTGCCTACTGGAATAAAGATTTTTAGTTGGATTGCTACCATGTGGGGGGGGTCGATACAG------TACAAAACCCCTATGTTATTTGCGGTAGGTTTTATCTTTTTGTTCACCATAGGAGGACTTACCGGGATAGTCTTGGCCAATTCCGGGCTAGACATTGCTCTACACGATACTTATTATGTGGTTGCACATTTCCATTATGTACTCTCTATGGGAGCCGTTTTTGCTTCATTTGCAGGCTTTTACTATTGGATAGGTAAAATATCGGGTCTTCAGTATCCAGAGACTCTGGGGCAAATTCATTTTTGGATTACTTTCTTCGGGGTTAATTTTACTTTCTTTCCTATGCATTTCCTAGGTCTTTCAGGCATGCCACGTCGCATTCCTGATTATCCAGATGCTTACGCTGGATGGAATGCCTTGAGTAGTTTTGGCTCTTACGTTTCCGTAGTGGGGATTGTTTGTTCCTTCGTAGTAGTCTTCATGACTTTAACCAGTGGAATCAAGTGTGCTCCAAGTCCTTGGGCT---GTTGAACATAATTAC---------------------------------------------ACCACGCTCGAATGGATGGTATAAAGTCCTCCAGCCTTTCATACTTTTGAAGAACTTCCAGCAATCAGGGAAACCATTGGAGAAGGAACAGCC---GTCGACCCGGCTGCC---ACAAAGCAAAAGTTTTTCTCA---GAG------GTTAAA---------------------------GTTTTTAGT---TCT---GACTAG------------------------------------------------------------------------------------------
>Haukia
---------ATGAACAAT---TTGGCA---------CAAAGATGGCTGTTTTCCACGAACCACAAGGATATAGGGACTCTATATTTAGTCTTCGGTGCCATGGCCGGAGTAATGGGGACATGCTTCTCGGTACTAATCCGTATGGAATTAGCACAACCTGGCAATCAAATTCTTGGTGGAAATCATCAACTTTATAATGTGTTAATAACGGCTCATGCCTTTCTAATGATATTTTTTATGGTTATGCCGGCGATGATAGGTGGATTTGGGAATTGGTTCGTTCCGATTCTTATAGGTGCACCT---GACATGGCATTTCCGCGATTAAATAATATTTCCTTTTGGTTGTTGCCGCCTTCGCTGTTGCTTCTACTAAGCTCAGCTTTGGTAGAGGTGGGTAGCGGCACTGGGTGGACGGTCTATCCGCCCTTGAGTGGTATAACCAGTCATTCTGGAGGAGCTGTTGATTTAGCCATTTTTAGTCTTCACTTATCAGGTGTTTCATCCATTTTAGGTTCTATCAATTTTATCACTACCATCTTTAACATGCGTGGACCTGGAATGACCATGCATAGATTACCCCTCTTCGTGTGGTCTGTTTTAGTGACAGCATTCTTACTCTTACTATCCCTTCCAGTACTGGCAGGTGCAATCACCATGTTATTAACCGATCGAAACTTTAATACCACCTTCTTTGATCCCGCCGGAGGAGGGGACCCTATCTTATACCAGCATCTTTTTTGGTTCTTTGGCCATCCAGAGGTTTATATTTCAATTCTGCCAGGATTTGGTATTATTAGTAGTATTGTCTCTACCTTTTCAAGAAAACCAGTCTTCGGTTATCTAGGCATGGTGTATGCCATGATCAGTATTGGAGTCCTTGGGTTTATTGTCTGGGCTCATCATATGTTTACTGTAGGCTTAGATGTGGATACACGTGCTTACTTTACGGCGGCCACCATRATTATCGCCGTGCCTACTGGAATAAAGATTTTTAGTTGGATTGCTACCATGTGGGGGGGGTCAATACAG------TACAAAACACCTATGTTATTTGCGGTAGGTTTTCTATTTTTGTTCACCATAGGAGGACTCACTGGGATAATCTTGGCCAANTCCGGGCTAGACATTGCTCTACACGATACTTATTATGTGGTTGCACATTTCCATTATGTACTCTCTATGGGAGCCGTTTTTGCTTTATTTGCAGGCTTCTACTACTGGATAGGTAAAATATCGGGTCTTCAGTATCCAGAGACTCTGGGGCAAATTCATTTTTGGATTACTTTCTTCGGGGTTAATTTTACTTTCTTTCCTATGCATTTCCTAGGTCTTTCAGGTATGCCACGTCGCATTCCTNATTATCCAGATGCTTACGCTGGATGGAATGCCTTGAGTAGTTTCGGCTCTTACGTTTCCGTAGTGGGGATTGTTTGTTTTTTCGTAGTAGTCTTTATGACTTTAACTAGTGGAATCAAGTGTGCTCCAAGTCCTTGGGCT---GTTGAACATAATTAC---------------------------------------------ACCACGCTTGAATGGATGGTACAAAGTCCCCCAGCCTTTCATACTTTTGAAGAACTTCCAGCAATCAGGGAAACCATTGGAGAAGAAACGGCAGTCGTCGACCCGGCTGCC---ACAAATCAAAAGGGTTCTTCA---GAT------TATTCCTCCTTGGGTTCCTCTTCCGAG------GGCCAGGTA---AGC---CGTTAG------------------------------------------------------------------------------------------
>Goswamia
---------ATGAACAAT---TTGGCA---------CAAAGATGGCTGTTTTCCACGAACCACAAGGATATAGGGACTCTCTATTTAGTCTTCGGTGCCATGGCCGGAGTAATGGGGACATGCTTCTCGGTACTAATCCGTATGGAATTAGCACAACCTGGCAATCAAATTCTTGGTGGAAATCATCAACTTTATAATGTGTTAATAACGGCTCATGCCTCTCTAATGATACTTTTCATGGTTATGCCGGCGATGATAGGTGGATTTGGGAATTGGTTCGTTCCGATTCTTATAGGTGCACCT---GACATGGCATTTCCGCGATTAAATAATATTCCCTTTTGGTTGTTGCCGCCTTCGCTGTTGCTTCTACTGAGCTCAGCTTTGGTAGAGGTGGGTAGCGGCACTGGGTGGACGGTCTATCCGCCCTTGAGTGGTATAACCAGTCATTCTGGAGGAGCTGTTGATTCAGCCACTTTTAGTCTCCACTTATCAGGTGTTTCATCCATTTTAGGTTCCATCAATTTTATCACTACCATCTTTAACATGCGTGGACCTGGAATGACCATGCATAGATTACCCCCCTTCGTGTGGTCTGTTTTAGTGACAGCATTCTTACTCTTACTATCCCTTCCAGTACTGGCAGGTGCAATCACCATGTTATCAACCGATCGAAACTTTAATACCACTTTCTTTGATCCCGCCGGAGGAGGGGACYCTATCTCATACCAGCATCTTTTTTGGTTCTTTGGCCATCCAGAGGTTTATATTTCAATTCTGCCAGGATTTGGTATTATTAGTAGTATTGTCTCTACCTTTTCCAGAAAACCAGTCTTCGGTTATCTAGGCATGGTGTATGCCATGATCAGTATCGGAGTCCTTGGGTTTATTGTCTGGGCTCATCATATGTTTACTGTAGGCTTGGATGTGGATACACGTGCTTACTCTACGGCGGCCACCATGATTATCGCCGTGCCTACTGGAATAAAGATTTCTAGTTGGATTGCTACCATGTGGGGGGGATCAATACAG------TACAAAACACCTATGTTACTTGCGGTAGGTTTTATCTTTTTGTTTACCATAGGAGGACTCACTGGGATAGTCCTGGCCAATTCCGGGCTAGACATTGCTTCACACGATACTTATTATGTGGTTGCACATTTCCACTATGTACTCTCTATGGGAGCCGTTTTTGCTTCATTTGCAGGCTTTTACTATTGGATAGGTAAAATATCGGGTCTTCAGTATCCAGAGACTCTGGGGCAAATTCATTTCTGGATTACTTTCTTCGGGGTTAATTTTACTCCCTTTCCTATGCATTTCCTAGGTCTTTCGGGTATGCCACGTCGCATTCCTGATTATCCAGATGCTTACGCTGGATGGAATGCCTTGAGTAGTTTCGGCTCTTATGTTTCCGTAGTGGGGATTGTTTGTTCCTTCGTAGTAGTCTTCATGACTTCAACCAGTRGAATCAAGTGTGCTCCAAGTCCTTGGGCT---GTTGAACATAATTAC---------------------------------------------ACCACGCTTGAATGGATGGTAGAAAGTCCTCCAGCCTTTCATACTTTTGAAGAACTTCCAGCAATCAGGGAAACCATTGGAGAAGAAACGGCAGTCGTCGACCCGGCTGCC---ACGGATCAAAAGGGTTCTTCA---GAT------TCCTCCTCG---GGGTCTTCTGCTGAGGTTTCTGCGGAGGTA---GAA---ACTATTATCGAAGAAGCTCCCCGTAGAAATTCCTTTCACCCTTTCAACACTTCCACCTTCGGTATGTTCGTGGCGATAGTCCCAGGGCGAACTTAA
>Ophioderma
---------ATGAACAAC---TTTAATTTGTTTTTTCAAAGATGGCTGTTTTCCACGAACCACAAGGATATAGGTACTCTCTATTTAGTCTTCGGTGCCATGGCCGGAGTAATGGGGACATGCTTCTCGGTACTAATCCGTATGGAATTAGCACAACCTGGCAATCAAATTCTTGGTGGAAATCATCAACTTTATAATGTGTTAATAACGGCTCATGCCTTTCTAATGATCTTTTTTCTGGTTATGCCGGCGATGATAGGTGGATTTGGGAATTGGTTCGTTCCGATTCTTATAGGTGCACCC---GACATGGCATTTCCGCGATTAAATAATATTTCCTTTTGGTTGTTGCCGCCTTCGCTGTTGCTTCTACTAAGCTCAGCTTTGGTAGAGGTGGGTAGCGGCACTGGGTGGACAGTCTATCCGCCCTTGAGTGGTATAACCAGTCATTCCTCCGGAGCTGTTGATTTAGCCATTTTTAGTCTTCACTTATCAGGTGTTTCATCCATTTTAGGTTCTATTAATTTCATCACTACCATTGTGAACATGCGTGGACCTGGAATGACCATGCATAGATTACCCCTATTCGTGTGGTCTGTTTTAGTGACAGCATTCTTACTCCTACTATCCCTTCCAGTACTGGCAGGTGCAATCACCACGTCATTAACCGATCGAAACTTTAATACCACCTTCTTTGATCCCGCCGGAGGAGGGGACCCTATCTTATACCAGCATCTCTTTTGGTTCTTCGGCCATCCAGAGGTTTATATTTTAATTCTGCCGGGATTTGGTATTATTAGTAGTATTGTCTCTACCTTTTCAAGAAAACCAGTCTTCGGTTATCTAGGCATGGTGTATGCCATGATCAGTATCGGAGTCCTTGGGTTTATTGTCTGGGCTCATCATATGTTTACTGTAGGCTTAGATGTGGATACACGTGCTTACTTTACGGCGGCCACCATGATTATCGCCGTGCCTACTGGAATAAAGATTTTTAGTTGGATTGCTACCATGTGGGGGGGGTCTCAACTAAATTTGTACAAAACACCTATGTTATTTGCGGTGGGTTTTCTCTTTTTGTTCACCATAGGAGGACTCACTGGGATAGTCTTGGCCAATTCCGGGCTAGACATTGCTCTACACGATACTTATTATGTGGTTGCACATTTCCATTATGTACTATCTATGGGAGCCGTTTTTGCTTTATTTGCCGGCTTCTACTATTGGATAGGTAAAATCTCGGGTCTTCAGTATCCAGAGACTCTGGGGCAAATTCATTTTTGGATTACTTTCTTTGGGGTGAATTTGACTTTCTTTCCTATGCATTTCCTAGGTCTTTCAGGTATGCCACGTCGCATTCCTGATTATCCAGATGCTTACGCTGGATGGAATGCCTTGAGTAGTTTCGGCTCTTATGTTTCCGTAGTGGGGATTGTTTGTTCCTTCGTAGTAGTCTTTATGACTTTAACTTTTGGACAAGATTGTGCTCCAAGTCCTTGGAAACTGGTAGAAAGCAATGCTAATAGCGTTGATTTTCAGCAAAGCTTTGATGCATTAGTTAATGAAACCACGCTTGAATGGATGGTACAAAGTCCTCCAGCCTTTCATACTTTTGAAGAACTTCCAGCAATCAGGGAAACCATCAAATAA------------------------------------------------------------------------------------------------------------------------------------------------------------------------------------------------------------------
>Ginkgo
---------ACGACAAAT---TTGGTT------------CGATGGCTGTTCTCTACTAACCACAAGGATATAGGGACTCTATATTTAATCTTCGGTGCCATTGCTGGAGTGATGGGCACATGCTTCTCAGTACTAATTCGTATGGAATTAGCACAACCCGGCGATCAAATTCTTGGTGGGAATCATCAACTTTATAATGTGTTGATAACGGCTCACGCTTTTCTAATGATCTTTTTTATGGTTATGCCGGCGGTGATAGGTGGATTTGGCAATTGGTTCGTTCCGATTCTTATAGGTGCACCT---GACATGGCATTTCCACGATTGAATAATATTTCATTCTGGTTGTTGCCACCTTCGCTGTTGCTCCTATTAAGCTCAGCCTTGGTAGAAGCGGGTAGCGGCACTGGGTGGACGGTCTATCCGCCCCTAAGTGGTATTACCAGTCATTCTGGAGGAGCTGTTGATTTAGCAATTTTTAGTCTTCACTTATCAGGTGTCTCATCCATTTTAGGTTCTATCAATTTTATAACTACTATCTTCAACATGCGCGGACCTGGAATGACTATGCATAGATTACCCCTATTTGTGTGGTCCGTTCTAGTGACAGCATTCCTACTCTTACTATCACTTCCGGTACTGGCAGGGGCAATTACCATGTTATTAACCGATCGAAGCTTTAATACAACCTTTTTTGATCCTGCTGGAGGGGGAGACCCGATATTATACCAGCATCTCTTTTGGTTCTTCGGTCATCCAGAGGTGTATATTCTCATTCTGCCCGGATTCGGTATCATTAGTCATATCGTATCTACTTTTTCGGGAAAACCGGTATTCGGGTATCTAGGCATGGTTTATGCCATGATCAGTATTGGTGTTCTTGGATTTCTTGTTTGGGCTCATCATATGTTTACTGTGGGCTTAGACGTTGATACGCGTGCTTACTTTACCGCAGCTACCATGATCATAGCTGTCCCCACTGGAATCAAAATCTTTAGTTGGATCGCTACCATGTGGGGAGGTTCGATACGA------TACAAAACACCCATGTTATTTGCTGTAGGGTTTATCTTTTTGTTCACCATAGGGGGACTCACCGGAATAGTCCTGGCAAATTCTGGGCTAGACATTGCTCTGCATGATACTTATTATGTGGTTGCACATTTCCATTATGTACTTTCTATGGGAGCCGTTTTTGCTTTATTTGCAGGATTTTACTTTTGGGTGGGTAAAATCTCTGGTCGAACATACCCTGAAACTTTAGGTCAAATCCATTTTTGGATCACTTTTTTCGGGGTTAATTTGACCTTCTTTCCCATGCATTTCTTGGGGCTTTCGGGTATGCCACGTCGCATTCCAGATTATCCAGATGCTTACGCTGGATGGAATGCCCTTAGCAGTTTCGGCTCTTATATATCCGTAGTTGGGATTTGTTGTTTCTTTGTGGTCGCAACAATCACTTTA---AGCAACAAGAGATGTGCTCCAAGTCCTTGGGCT---GTTGAACATAATCCA---------------------------------------------ACCACACTGGAATGGATGGTACAAAGTCCTCCAGCTTTTCATACTTTCGAGGAACTTCCAGCTATCAAGGAGACCTTGTGA---------------------------------------------------------------------------------------------------------------------------------------------------------------------------------------------------------------------
>Ophioglossum_austroasiaticum
---------ATGAACAAT---TTGGCA---------CAAAGATGGCTGTTTTCCACGAACCACAAGGATATAGGGACTCTACATTCAGTCTTCGGTGCCATGGCCGGAGTAATGGGGACATGCTTCTCGGTACTAATCCGTATGGAATTAGCGCAACCTGGCAATCAGATTCCTGGTGGAAATCATCAACTTTATAATGTGTTAATAACGGCTCATGCCTCTCTAATGATATTTTTTCTGGTTATGCCGGCGATGATAGGTGGATTTGGGAATTGGTTCGTTCCGATTCTTATAGGTGCACCT---GACATGGCATTTCCGCGATTAAATAATATTTCCTTTTGGTTGTTGCCGCCTTCGCTGCTGCTTCTACTAAGCTCAGCTTTGGTAGAGGTGGGTAGCGGCACTGGGTGGACGGTCTATCCGCCCTTGAGTGGTATAACCAGTCATTCTGGAGGAGCTGTTGATTTAGCCATTTCTAGTCTCCACTTATCAGGTGTTTCATCCATTTCAGGCTCTATCAATTTTATCACTACCATCTTCAACATGCGTGGACCTGGAATGACCATGCATAGATTACCCCTCTTCGTGTGGTCTGTTTCAGTGACAGCATTCTCACTCTTACTATCCCTCCCAGTACTGGCAGGTGCAATCACCATGTTATTAACCGATCGAAACTTTAATACCACCTTCTTTGATCCCGCCGGAGGAGGGGACCCTATCTTATACCAGCATCCCTCTCGGTTCTTCGGCCATCCAGAGGTTTATATTTCAATTCTGCCAGGATTTGGTATTATTAGTAGTATTGTCTCTACCTTTTCAAGAAAACCAGTCTTCGGTTATCTAGGCACGGTGTATGCCATGATCAGTATCGGAGTCCTTGGGTTCATTGTCTGGGCTCATCATATGTTTACTGTAGGCTTGGATGTGGATACACGTGCTTACTTTACGGCGGCCACCATGATTATCGCCGTGCCTACTGGAATAAAGATTTTTAGTTGGATTGCTACCATGTGGGGGGGGTCAATACAG------TACAAAACACCTATGTTACTTGCGGTAGGTTCTCTATTTTTGTCCACCATAGGAGGACTCACTGGGATAGTCCTGGCCAATTCCGGGCTAGACATTGCTCTACACGATACTTATTATGTGGTTGCACATTTCCATTATGTACTCTCTATGGGAGCCGTTTCTGCTTCATCTGCAGGCTTCTACTACTGGATAGGTAAAATATCGGGTCTTCAGTATCCAGAGACTCTGGGGCAAATTCATTTTCGGATTACTTTCTTCGGGGTTAATTTTACTTCCTTTCCTATGCATTTCCCAGGTCCTTCGGGTATGCCACGTCGCATTCCTGATTATCCAGATGCTTACGCTGGATGGAATGCCTCGAGTAGTTTCGGCTCTTACGTTTCCGTAGTGGGGATTGTTTGTTCCTTCGTAGTAGTCTTTGTGACTTCAACCAGTGGAATCAAGTGTGCTCCAAGTCCTTGGGCT---GTTGAACATAATTAC---------------------------------------------ACCACGCTTGAATGGATGGTACAAAGTCCTCCAGCCTTTCATACTTCTGAAGAACTTCCAGCAATCAGGGAAACCATTGGAGAAGAAACGGCAGTCGTCGACCCGGCTGCC---ACAAATCAAAAGGGTTCTTCA---GAT------TTCTCCTCG------------------------GGGTCACTT---AAG---TGCTGA------------------------------------------------------------------------------------------
>Ophioglossum_californicum
---------ATGAACAAT---TTGGCA---------CAAAGATGGCTGTTTTCCACGAACCACAAGGATATAGGGACTCTACATTCAGTCTTCGGTGCCATGGCCGGAGTAATGGGGACATGCTTCTCGGTACTAATCCGTATGGAATTAGCGCAACCTGGCAATCAGATTCCTGGTGGAAATCATCAACTTTATAATGTGTTAATAACGGCTCATGCCTCTCTAATGATATTTTTTATGGTTATGCCGGCGATGATAGGTGGATTTGGGAATTGGTTCGTTCCGATTCTTATAGGTGCACCT---GACATGGCATTTCCGCGATTAAATAATATTTCCTTTTGGTTGTTGCCGCCTTCGCTGCTGCTTCTACTAAGCTCAGCTTTGGTAGAGGTGGGTAGCGGCACTGGGTGGACGGTCTATCCGCCCTTGAGTGGTATAACCAGTCATTCTGGAGGAGCTGTTGATTTAGCCATTTCTAGTCTCCACTTATCAGGTGTTTCATCCATTTCAGGCTCTATCAATTTTATCACTACCATCTTCAACATGCGTGGACCTGGAATGACCATGCATAGATTACCCCTCTTCGTGTGGTCTGTTTCAGTGACAGCATTCTCACTCTTACTATCCCTCCCAGTACTGGCAGGTGCAATCACCATGTTATTAACCGATCGAAACTTTAATACCACCTTCTTTGATCCCGCCGGAGGAGGGGACCCTATCTTATACCAGCATCCCTCTCGGTTCTTCGGCCATCCAGAGGTTTATATTTCAATTCTGCCAGGATTTGGTATTATTAGTAGTATTGTCTCTACCTTTTCAAGAAAACCAGTCTTCGGTTATCTAGGCACGGTGTATGCCATGATCAGTATCGGAGTCCTTGGGTTCATTGTCTGGGCTCATCATATGTTTACTGTAGGCTTGGATGTGGATACACGTGCTTACTTTACGGCGGCCACCATGATTATCGCCGTGCCTACTGGAATAAAGATTTTTAGTTGGATTGCTACCATGTGGGGGGGGTCAATACAG------TACAAAACACCTATGTTACTTGCGGTAGGTTCTCTATTTTTGTCCACCATAGGAGGACTCACTGGGATAGTCCTGGCCAATTCCGGGCTAGACATTGCTCTACACGATACTTATTATGTGGTTGCACATTTCCATTATGTACTCTCTATGGGAGCCGTTTCTGCTTCATCTGCAGGCTTCTACTACTGGATAGGTAAAATATCGGGTCTTCAGTATCCAGAGACTCTGGGGCAAATTCATTTTTGGATTACTTTCTTCGGGGTTAATTTTACTTCCTTTCCTATGCATTTCCCAGGTCCTTCGGGTATGCCACGTCGCATTCCTGATTATCCAGATGCTTACGCTGGATGGAATGCCTCGAGTAGTTTCGGCTCTTACGTTTCCGTAGTGGGGATTGTTTGTTCCTTCGTAGTAGTCTTTGTGACTTCAACCAGTGGAATCAAGTGTGCTCCAAGTCCTTGGGCT---GTTGAACATAATTAC---------------------------------------------ACCACGCTTGAATGGATGGTACAAAGTCCTCCAGCCTTTCATACTTCTGAAGAACTTCCAGCAATCAGGGAAACCATTGGAGAAGAAACGGCAGTCGTCGACCCGGCTGCC---ACAAATCAAAAGGGTTCTTCA---GAT------TTCTCCTCG------------------------GGGTCACTT---AAG---TGCTGA------------------------------------------------------------------------------------------
>Japanobotrychium
---------ACGAACAAT---TTGGCA---------CAAAGATGGCTGTTTTCCACGAACCACAAGGATATAGGGACTCTATATTTAATATTCGGTGCCATGGCTGGAGTAATGGGGACATGCTTCTCGGTACCAATTCGGATGGAATTAGCACAACCTGGCAATCAAATTCTTAGTGGGAATCATTAACTTTATAATGTGTTAATAACGGCTTACGCTCCTTCAATGATATCCTCTATGGTTATGCCGGCGATGATAGGTGGATCTGGTAATTGGTCCGTTCCGACTCCTATAGGTGCACCT---GACATGGCATCTCCGCGATTAAATAATATTTTCTCTCGGTTGTTGCCACCTTCGCTGTTGCTTCTATTAAGCTCAGCCTTGGTAGAGGTGGGTAGCGGCACTGGGTGGACGGTCTATCCGCCCTTGAGTGGTATAACCAGTCATTCTGGAGGAGCTGTTGATTCAGCCATTTCTAGTCCTCATTTATCAGGTGTTTCATCTATTTCAGGTTCTATCAATTTTATCACTACTATATTCAACATGCGCGGACCTGGAATGACCATGCATAGATTACCCCTATTTGTATGGTCTGTTTTAGTGACAGCATTCTCACTTTTATTATCCCTTCCAGTACTGGCAGGTGCAATCACCATGTTATTAACCGATCGAAACTCTAATACCACCTCTTCCGATCCTGCTGGAGGAGGAGACCCTATCTCATACTAGCATCTCTTTCGGTTCTTCGGCCATCCAGAGGTTCATATTCCAATTCCGCCAGGATTCGGTATCATTAGTAGTATCGTCTCTACTTTTTCAAGAAAACCAGTCTTCGGTTATCCAGGCACGGTGTATGTCATGATCAGTATCGGAGTTCTTGGGTTTATTGTCCGGGCTTATCATACGTTTACTGTAGGCTCAGACGTGGATACACGTGCTTACTCTACGGCGGCCACCATGATTATCGCCGTGCCTACTGGAATAAAGATTTCTAGTCGGATTGCTACCATGTGGGGGGGGTCAATATAA------TACAAAATGCCTATGTTATTTGCGGTAGGGTTTATCTTCTTGTTTACCATAGGAGGACTTACTGGGATAGTCTCGGCCAATTCCGGGCTAGACATTGCTCTACATGATACTTATTATGTGGTTGCACATTCCTATTATGTATCATCTATGGGAGCCGTTTTTGCTTTATTTGCAGGCTTCCACTATTGGATAGGTAAAATATCGGGTCTTCAATATCCAGAGACTCTGGGGCAAATTCATTTTTGGATTACTTTCTTCGGAGTTAATTTGACTTTTTTTCCTATGCATTTCCCAGGTCTTTCAGGTATGCCACGTCGCATTCCTGATTATCCAGATGCTTACGCTGGATGGAATGCCTTGAGTAGTTTCGGCTCTTACGTCTCCGTAGTGGGGATTGTTCGTTTTTTCGTAGTAGTCTTTATGACTTTAACTAGTGAAATCAAGTGTGCTCCAAGTCCTTGGGCT---GTTGAACATAATTAC---------------------------------------------ACCACGCTTGAATGGATGGTACAAAGTCCTCTAGCCTTTCATACTTTTGAAGAACTTCCAGCGATCAGGGAAACCATTGGAGAAGAAACGGCAGTCGTCGACCCGGCTGCC---ACACCTACCACCAGGGAAGAG---ATC------AGAACGTGCCTCTGCCCGATAAGG---------GGTAAATCATCAATTAGCTCGTGA------------------------------------------------------------------------------------------
>Mankyua
---------ACGAACAAT---TTGGCA---------CAAAGATGGCTGTTTTCCACGAACCACAAGGATATAGGGACTCTATATTTAATCTTCGGTGCTATGGCTGGAGTAATGGGGACATGCTTCTTGGTACCAATCCGTATGGAATTAGCACAACCTGGCAATCAAATTCTTAGTGGAAATCATCAACTTTATAATGTGTTAATAACGGCTCATGCTCCTCCAATGATATCCTCTATGGTTATGCCGGCGATGATAGGTGGATCTGGTAATTGGTCCGTTCCGATTCCTATAGGTGCACCT---GACATGGCATCTCCGCGATTAAATAATATTTCCTTTCGGTTGTTGCCACCTTCGCTGTTGCTTCTATTAAGCTCAGCTTTGGTGGAGGTGGGTAGCGGCACTGGGTGGACGGTCTATCCGCCCTTGAGTGGTATAACCAGTCATTCTGGAGGAGCTGTTGATTCAGCCATTTCTAGTCTTCACTTATCAGGTGTTTCATCCATTTTAGGTTCTATCAATTTTATCACTACTATCTTCAACATGCGCGGACCCGGAATGACCATGCATAGATTACCCCTATTTGTGTGGTCTGTTTTAGTGACAGCATTCTTACTCTTATTATCCCTTCCAGTACTGGCAGGTGCAATCACCATGTTATTAACCGATCGAAACTCTAATACCACCTTTTTCGATCCTGCTGGAGGAGGAGACCCTATCTCGTATCAGCATCTCTTTCGGTTCTTCGGCCATCCAGAGGTTCATATTCCAATTTCGCCAGGATTCGGTATTATTAGTAGTATCGTCTCTACCTTTTCAAGAAAACCAGTCTTCGGTTATCCAGGCATGGTGTATGCCATGATCAGTATTGGAGTTCTTGGGTTTATTGTCTGGGCTCATCATACGTTTACTGTAGGCTCAGACGTGGATACACGTGCTTACTCTACGGCGGCCACCATGATTATCGCCGTGCCTACTGGAATAAAGATTTTTAGTTGGATTGCTACCATGTGGGGGGGGTCAATACAA------TACAAAACACCTATGTTATTTGCGGTAGGGTTTATCTTCTTGTTTACCATAGGAGGACTCACTGGGATAGTCTCGGCCAATTCCGGGCTAGACATTGCTCTACATGATACTTATTATGCGGTTGCACATTCCCATTATGTACCCTCTATGGGAGCCGTTTTTGCTTTATTTGCAGGCTTCCACTATTGGATAGGGAAAATATCGGGTCTTAAATATCCAGAGACTCTGGGGCAAATTCATTTTTGGATTACTTTCTTCGGAGTTAATTTGACTTTTTTTCCTATGCATTTCCTAGGTCTTTCAGGTATGCCACGTCGCATTCCTGATTATCCAGATGCTTACGCTGGATGGAATGCCTTGAGTAGTTTCGGCTCTTACGTTTCCGTAGTGGGGATTGTTCGTTTCTTCGTAGTAGTCTTTATGACTTTAACCAGTGAAATCAAGTGTGCTCCAAGTCCTTGGGCT---GTTGAACATAATTAC---------------------------------------------ACCATGCTTGAATGGATGGTACAAAGTCCTCCAGCCTTTCATACTTTTGAAGAACTTCCAGCCATCAGGGAAACCCTTGGAGAAGAAACGGCAGTCGTCGACCCGGCTGCC---ACACCTACCTACCACCAGGGAAGAGAT---CAGAACGCGCCTCTGCCCGATGAGGGGGAAGGAGGTGGGTGGACTTACCTAAGCAGCCTTTTTCCCCGTGGGATTGAGGCCGAGGCGGTAAGGCCAAAACCGTTTCGGGGAAAGCCGGTCGAGCCAGTCGACCGCGCGAGTTGA------
>Huperzia
---------ACGAACAAT---TTTGCA---------CAAAGATGGCTTTTTCCCACGAACCACAAAGATATAGGTACTCCATATCGTATTTTTGGTGCCATTGCTGGAGTAATGGGTACATGCTTTTCCGTACTAATTCGTATGGAATTAGCACAACCTGGCAATCAAATTCCTGGTGGGAATCATCAACTTTATAATGTGTTAATTACAGCTCATGCTTTTCCAATGATCTTTTTTATGGTTATGCCAGCGATGATAGGTGGATTTGGTAATTGGTTCGTTCCGATTCTTATAGGTGCACCT---GACATGGCATTTCCACGATTAAATAATATTCCCTTTTGGTTGTTGCCACCTTCGCTGTTGCTTTTATTAAGCTCAGCCTTGGTAGAGGTGGGTAGCGGCACTGGGTGGACGGTCTATCCGCCCTTAAGCGGTATAACCAGCCATTCCGGAGGATCCGTTGATTCAGCAATTTTTAGTCCTCATTTATCAGGTGTTTCATCTATTTTAGGTTCTATAAATTTTATTACTACTATTTTCAACATGCGCGGCCCTGGAATGACCATGCATAGATTACCTCTATTTGTTTGGTCTGTTTCAGTCACCGCATTCTCACCTTCATTATCCCTTCCTGTATTGGCAGGTGCAATTACCATGTTATTAACCGATAGAAATTTTAATACAACCTTTTTTGATCCTGCTGGAGGGGGAGATCCAATTTTATACCAGCATCTTTTTTGGTTCTTCGGTCATCCAGAGGTTTATATTCCAATTTTGCCAGGATTTGGTATTATTAGTCATATCGTTTCTACCTTTTCAAGAAAACCTGTATTCGGTTATCTAGGCATGGTTTATGCCATGATCAGTATTGGAGTTCTTGGATTTATTGCGCGGGCCCATCATATGTTTACTGTAGGTTTAGACGTTGATACACGTGCTTACTTTACCGCAGCTACAATGATTACTGCTGTGCCTACTGGAATAAAGATTTTTAGTTGGATCGCTACCATGTGGGGAGGTTCAATACAA------TATAAAACACCCATGTTATTCGCAGTAGGTTTTATTTTCTTGTTCACCATAGGAGGCCTTACTGGAATAGTCTTGGCCAATTCTGGGCTGGACATTGCTCTACATGATACTTATTATGTTGTTGCACATTTCCATTATGTACTTTCTATGGGAGCTGTTTTTGCTTTATTTGCAGGATCCTATTATTGGATAGGTAAAATCCCTGGTCTTCAATATCCAGAGACTTTAGGTCAAATTCATTTTTGGATTACTTTCTTTGGAGTAAATTCGACTTCCTTTCCTATGCATTTTCTAGGTCTTGCGGGTATGCCACGTCGTATTCCAGATTATCCAGATGCTTATGCTGGATGGAATGCCTTTAGTAGTTTCGGCTCATATGTCTCTGTAGTAGGGATTTCTTGTTTCTTTGTCGTGGTTTTTCTTACTTTAACCAGTGAAAACAAGTGTGCTCCAAGTCCTTGGGCT---GTTGAACAGAATTCA---------------------------------------------ACCACGCTTGAATGGATGGTACAAAGCCCTCCAGCTTTTCATACCTTTGAAGAACTTCCAGCTATCAAAGAAAGCATTGGC------ACTTTTCCGCTCCGCCCTCGTTGG---ACCTAG------------------------------------------------------------------------------------------------------------------------------------------------------------------------------
>Psilotum
---------ACGAACCATTATTTTGCA---------CAAAGATGGCTGTTTTCCACGAACCACAAAGATATAGGGACTCTATATTCAATCTTCGGTGCCTTGGCTGGAGTAATGGGTACATGCTTCTCTGTACTAATTCGTATGGAATTGGCACAACCTGGCCCTCAAATTCCTGGTGGGAATCATCAACTTTATAATGTGTTAATAACCGCTCACGCTTTTCCAATGATCTCCTCTATGGTTATGCCGGCAATGATAGGTGGATTTGGTAATTGGTTCGTTCCGATTCTTATAGGTGCACCT---GACATGGCCTTTCCATGATCGAATAATATTCCCTTCCGGTTGTTGCCACCTCCGCTGTTGCTCCTACTAAGTTCAGCCTTGGTAGAGGTGGGTAGCGGCACTGGGTGGACAGTCTATCCGCCCTTAAGTGGTATAACCAGTCATTCCGGAGGAGCGGTTGATTTGGCCATTCTTAGCCTTCATTTATCAGGTGCTTCCTCCATTCCAGGTTCTATCAATTTTATCACGACTATCTCTAACATGCGCGGGCCTGGAATGACCATGCATAGATTACCCCTATTTGTGTGGTCCGTTTTAGTGACAGCATTCCTACTTTTATTATCTCTTCCAGTACTGGCAGGTGCAATTACCATGTTATTAACCGATCGAAACTTTAATACCACCTTCTTTGATCCTGCTGGAGGGGGAGACCCTATCTTATACCAGCATCCCTCTCGGTTCTCCGGCCATCCAGAGGTTCATATTCCAATTCCGCCAGGATTCGGTATCATTAGTCATATCGTCTCTACTTTCCCAGGAAAACCAGTCTTCGGTTATCTAGGCATGGTGTATGCCATGATCAGTATTGGAGTTCTTGGATTCATTGCGTGGGCTCATCATATGTTCACTGTAGGCTCAGACGTAGATACACGTGCTTACTTTACGGCGGCCACCATGATTATCGCTGTGCCTACTGGAATAAAGATCTTTAGTTGGATTGCTACCATGTGGGGAGGTTCGATACGG------TACAAAACACCCATGTTATTCGCGGTAGGTTTTATCTCCCTGTTCACCATAGGAGGACTCACTGGTATAGTCTTGGCCAATTCCGGGCTAGACATTGCTCTACATGATACTTATCATGCGGTGGCACATTCCCATTATGTACCCTCCATGGGAGCCGTTTTTGCTCTATTCGCAGGATTCCACTATCGGATAGGTAAAATATCTGGTCTTGAATATCCAGAGACTTTGGGTCAAATTCATTTTTGGATCACTTTTTTTGGAGTGAATTTGACTTTCTTCCCCATGCATTTCCTGGGTCTTTCAGGTATGCCACGTCGCATTCCCGATTATCCAGATGCTTACGCTGGATGGAATGCCTTGAGTAGTTTAGGCTCCTATGCCGCCGTAGTGGGGATTGGTCGTTTCTCCGTAGTGGTCTTTATGACCTTAACCAGCGAAGGCAAGTGTGCTCCAAGCCCTTGGGCT---GTTGAACAGAATTCC---------------------------------------------ACCACGCTGGAATGGATGGTACAGAGTCCTCCAGCCTTTCATACTTTCGAACAACTTCCAGCGATCAAGGAAACCGTTGGAGGAGAAGCGGCGGTCGTCAACCCGGCTGCCGCAACCGTGTATTCCGCTCCCGAA---ACTTAG------------------------------------------------------------------------------------------------------------------------------------------------------
>Dryopteris
ATGAGGGGTACAAACCGT---TTCGTG---------TAAAGATGGCTATTTTCCACGAACCACAAAGATATAGGTACTCCACACTTAATCTTTGGTGCTACGGCTGGAGTAATGGGCACACGCCTCTTAGTATCAATCTGTATGGAATCAACATAACCTGGCCACTAAATTCCTAGTGGAAATCATTAACCTTATAATGTGTTAACAATCGCTTACGCTTCTTCGATGACATCCCTTCCGGTTACGCTGGCGATGATAGGTGGATTCGGTAACCGGTTCGTTCTGATTCTTACAGGTGCACCC---GACATGGCATTTCTATGATTAAATAATATTCTATTTCGGTTGTCGCCATCTTCGTTGTTGCTTCCATTAAGTTTAGCCTTGGTAGAGGTGGGTAGTGGCACTGGGTGGATGGTCTATCCTCCTTTGAGTAGTATAACCAGTTATTCCGGAGGAGCTGTTGATTTAGCCATTTTCAGTCCCTACCTATCAGGTGTTTTCCCTATTTTAGGCCTCATTAATTTCATAACCATTATCCCTAACACGCGCGGGCCCGGAATGACCATGTATAGATTACTCTTATCCGTTCGGTTCGTTTCAGTGACAGCATTCCCACTTTTACCACCCCCTCTCGTGCCGGCAGGTGCAACTACCATGTCATTAACCGATTGAAACTCTAATATCACCTCTTCCGACCCTGCTGGAGGAGGGGACCCTATCTCATACTAGCATCCCCTTTGGCTCCCTGGTTATCTAGAGGTTCATATCTCTATTCCGTCAGGACTTGGTATCATTAGCTATATTGTCTCCACTCTCTTCAGAAAACCTGTCTTCGGTTATTCAGGCACGGTGTATGCCATGATCAGTACCGGAGTTCTCGGATTTACTGCTCGGGCTTATTATACGTCCACCGTAGGCTTAGACGTGGATACACGTGCCTACTTCACGGCGGCCATCATGACTATCGCCGTGCTTATTGGAATCAAGGTTCCTAGTCGGATTGTCATCATGTGGGGAGGCTCGATATAA------TACAAAACACTCATGTCATTTGCAGTAGGGTCTATATTTCCGTTTACTATAGGAGGACCTACTGGTATAGTCTTGGCTAATTCCGGGATAGACGTTGCTCCGTACGATACCTACTACGTGGTTGTATATTTCTATCATGCATCTCTTATGGGAGCTGTTTTCGCCCTATCTGTAGGGTTCCACTACCGGATAGGTAAAATGCCTGGTCTTCAATACCTAGAGACTTCGGGTTAAATTTATCCTCGGATTACTCTCTTTGGAGCGAATCCGACCCCCTTTCTCACGCATTTCCTAGGTCCTTCGGGTATGCCACGTCGCATCCCTGATTATCCAGATGCTTACGTTGGATGGAATGCCTTAAGTAGTTTCGGCCTTTATGTTCTTGTACCGGGGATCCCTCGTTCTTTTGTAGTAGTTTTCAAAACTTCGAGCGGTGGGAACAGGTGTGCTCCAAGTCCTCGGGCT---GGTGAATAGAATTCA---------------------------------------------ACCATATTTGAATGGATGGTATAAAGTCCTCCAGCTTTTCATACTTTTGGAGAACTTTCAGCTATCAGGGAAACCGCAACCGGA---ACC---ATCGAACGGAACATG------CCCTGATTCCTCGAGATTTTT---CGCTTGTAA---------------------------------------------------------------------------------------------------------------------------------------------------
>Botrychium
----------------------------------------------------------------------------------------------------------------TGGGGACATGCTTCTCGGTACCAATTCGGATGGAATTAGCACAACCTGGCAATCAAATCCTTAGTGGGAATCATTAACTTTATAATGTGTTAATAACGGCTTACGCTCCTTCAATGATATCCTCTATGGTTATGCCGGCGATGATAGGTGGATCTGGTAATTGGTCCGTTCCGATTCCTATAGGTGCACCT---GACATGGCATCTCCGCGATTAAATAATATTTTCTCTCGGTCGTTGCCACCTTCGCTGTTGCTTCTATTAAGCTCAGCCTTGGTAGAGGTGGGTAGCGGCACTGGGTGGACGGTCTATCCGCCCTTGAGTGGTATAACCAGTCATTCTGGAGGAGCTGTTGATTCAGCCATTTCTAGTCTTCATTTATCAGGTGTTTCATCTATTTCAGGTTCTATCAATTTTATCACTACTATATTCAACATGCGCGGACCTGGAATGACCATGCATAGATTACCCCTATTTGTATGGTCTGTTTTAGTGACAGCATTCTCACTTTTATTATCCCTTCCAGTACTGGCAGGTGCAATCACCACGTTATTAACCGATCGAAACTCTAATACCACCTCTTCCGATCCTGCTGGAGGAGGAGACCCTATCTCATACTAGCATCTCTTTCGGTTCCTCGGCCATCCAGAGGTTCATATTCCAATTCCGCCAGGATCCGGTATCATTAGTAGTATCGTCTCTACTTTTTCAAGAAAACCAGTCTCCGGTTATCCAGGCATGGTGTATGTCATGATCAGTATCGGAGTTCTTGGGTTTATTGCCCGGGCTTATCATACGTTTACTGTAGGCTCAGACGTGGATACACGTGCTTACTCTACGGCGGCCACCATGATTATCGCCGTGCCTACTGGAATAAAGATTTCTAGTCGGATTGCTACCATGTGGGGGGGGTCAATATAA------TACAAAATGCTTATGTTACTTGCGGTAGGGTTTATCTTCTTGTTTACTATAGGAGGACTTACTGGGATAGTCTCGGCCAATTCCGGGCTAGACATTGCTCTACATGATACTTATTATGTGGTTGCACATTCCCATTATGTATCATCTATGGGAGCCGTTTTTGCTTTATCTGCAGGCTTCCACTATTGGATAGGTAAAATATCGGGTCTTCAATATCCAGAGACTCTGGGGCAAATTCATTTTTGGATTACTCTCTTCGGAGTTAATTTGACTCTTTCTCCTACGCATTTCCCAGGTCTTTCAGGTATGCCACGTCGCATTCCTGATTATCCAGATGCTTACGCTGGATGGAATGCCTTGAGTAGTTTCGGCTCTTACGTCTCCGTAGTGGGGATTGTTCGTTTTTTCGTAGTAGTCTTTATGACTTTAACTAGTGAAATCAAGTGTGCTCCAAGTCCTTGGGCT---GTTGAACATAATTCC---------------------------------------------ACCACGCTTGAATGGATGGTACAAAGTCCTCTAGCCTTTCATACTTTTGAAGAACTTCCAGCGATCAGGGAAACCATTGGAGAAGAAACGGCAGTCGTCGACCCGGCTGCC---ACACCTACCACCAGGGAAGAG---ATC------AGAACGCGCCTCTGCCCGATAAGA---------GGGAAGACC---ATC---AATTAG------------------------------------------------------------------------------------------
