# Supplementary material for: Organellar phylogenomics of Ophioglossaceae fern genera
Source: Front Plant Sci. 2024 Jan 15;14:1294716. doi: 10.3389/fpls.2023.1294716 (PMC10823028; doi:10.3389/fpls.2023.1294716)
Supplement: Supplementary file 3 [file DataSheet_3.zip › Supplementary file S2/mtDNA_CDS/untrim/cox3.fas]

>Helminthostachys
ATGAGTGTCTCCCAAAAGCATCCTTATCATTTAGTAGATCCAAGTCCATGGCCTCTTTTGGGGTCACTGGGAGCTTTGGCCAGCACCATTGGTGGTGTTATGTACATGCATTCATTTACAGGAGGTGCAACACTTCTTAGTTTAGGCTCGGGATTGATCTTATATACCATGTTTGTATGGTGGCGCGATGTTTTACGTGAATCCACTTACGAAGGACATCATACCAAAGTGGTACAATTAGGACTTCGTGTAGGTTTTCTTTCGTTTATCGTCTCCGAGGTCATGTTTTTCTTAGCTTTCTTTCGGGCTTTCTTTCACTCTTCTCTGGCACCTACGGTAGAGATCGGAGCTATTCGGCCCCCCAAAGGAATTGAGGTTTTAGATCCTTGGGGAATTCCTTTTTTAAATACCCTGATTCTACTTTCCCCTGGAGCTGCCGTAACTTGGGCTCATCATGCTATACTCGC---AGGTTCAAAA------------------------------------------------------------------------------------------------------------------------------------------------------TAACAAGCGGTTTCCGCTTTAGTAGCTACCGTTTGGCTGGCTCCAGTCTTCACTGGGTTTCAAGGAATGGAATATGTAGAAGCACCTTTTACTATTTCTGATGGTATTTATGGTTCCACCTCCTCCTCAGCCACTGGATTTCATGGTTTTCATGTCATTATAGGCACTATTTTCTCAATAATCTGTGGTATTCGTCAATACCTGGGGCATTTTAGCCCTTCGCATCACTTTGGCTTCGAAGCAGCTGCTTGGTACTGGCATTCCGTGGACGTGGTATGGTTATTTTCATTCGTATCCATTTATTGGTGGGGAGGTCTGTAG------------------------------------------
>Japanobotrychium
ATGAGTGTCTCTCAGAAGCATCCTTATCATTTAGTAGATCCAAGTCCATGGCCTCTTTTGGGGTCACTGGGAGCTTTGGCCAGCACCATTGGTGGTGTTATGTACATGCATTCATTTGCAGGAGGTGCAACACTTCTTAGTTTAGGCTCGGGATTGATCTTATATACCATGCTTGTATGGTGGCGCGATGTTTTACGTGAATCCACTTACGAAGGACATCATACCAAAGTGGTACAATTAGGACTTCGTGTAGGTTTTCTTCCGTTTACCGTCTCCGAGGTCATGTTTTTTTTAGCTCTCTCTCGGGCTTTTTTTCATTCTTCTCTGGCACCTACGGTAGAGATCGGAGCTATTCGGCCCCCCAAAGGAATTGAGGTTTTAGATCCTTGGGGAATTCTTTTTTTAAATACCCTTACTCCACTTTCATCTGGAGCTGCCGTAACTTGGGCTCATCATGCTATACTC---GCAGGTTCAAAA------------------------------------------------------------------------------------------------------------------------------------------------------TAACAAGCGGTTTACGCTTTAGTAGCTACCGTTTGGCTGGCTCCTATATTTACTGGGTTTCAAGGGATGGAATATGTAGAAGCACCTTCCACTATTTCTGATGGTATTTATGGTTCTACCTTCTTCTCAGCTACTGGATTTCATGGTTTTCATGTCATTATAGGCACTATTTTCTCAATAATCTGTGGTATTCGTTAATATCTGGGGCATTTTAGCCCTTCGCATCACTTTGGCTTCGAAGCAGCTGCTTGGTACTGGCATTCCGTGGACGTGGTGTGGTTATTTCCATTCGTATCCATTTATTGGTGGGGAGGTCTGTAG------------------------------------------
>Botrypus
ATGAGTGTCTCTCAGAAGCATCCTTATCATTTAGTAGATCCAAGTCCATGGCCTCTTTTGGGGTCACTGGGAGCTTTGGCCAGCACCATTGGTGGTGTTATGTACATGCATTCATTTGCAGGAGGTGCAACACTTCTTAGTTTAGGCTCGGGATTGATCTTATATACCATGCTTGTATGGTGGCGCGATGTTTTATGCGAATCCACTTACGAAGGACATCATACCAAAGTGGTACAATTAGGACTTCGTGTAGGTTTTCTTCTGTTTACCGTCCCCGAGGTCATGTTTTTTTTAGCTTTCTCTCGGGCTTTTTCTCATTCTTCTTTGGCACCTACGGTAGAGATCGGAGCTATTCGGCCCCCCAAAGGAATTGAGGTTTTAGATCCTTGGGGAATTCCTTTTCTAAATACCCTTATTCTACTTCCATCTGGAGCTGCCGTAACTTGGGCTCATCATGCTATACTC---GCAGGTTCAAAA------------------------------------------------------------------------------------------------------------------------------------------------------TAACAAGCGGTTTACGCTTTAGTAGCTACCGTTTGGCTGGCTCCAGTATTTACTGGGTTTCAAGGAATGGAATATGTAGAAGCACCTTTTACTATTTCTGATGGTATTTATGGTTCTACCTCCTCTTCAGCTACTGGATTTCATGGTTTTCATGTCATTATAGGCACTATTTTCTCAATAATCTGTGGGATTCGTTAATATCTGGGGCATTTTAGCCCTTCGCATCACTTTGGCTTCGAAGCAGCTGCTTGGTACTGGCATTCCGTGGACGTGGTGTGGTTACTTTCAGTTGTG---------------------------------------------------------------------
>Cheiroglossa
ATGAGTGTCTCCCAGAAGCATCCTTATCATTTAGTAGATCCAAGTCCATGGCCTCTTTTGGGGTCACTGGGAGCTTTGGCCAGCACCCTTGGTGGTGTTATGTACATGCATTCATTTACAGGAGGTGCAACACTTCCTGGTTTAGGCTTGGGATTAATCTTATATACTATGTTTGTATGGTGGCGCGATGTTTTGCGTGAATCCACTTACGAAGGACATCATACCAAAGTGGTACAATTAGGACCTCGTGTAGGTTTTCCTTCGTTCACCGTCTCCGAGGTCATGTTTTTTTTAGCTTTCTTTTGGGCTTCCTTTCATTCTTCTTTGGCACCTACGGTAGAGATCGGAGCTATTCGGCCCCCCAAAGGAATTGAGGTTTTAGATCCTTGGGGAATTCCTTTCCTAAATACCCTTATTCTACTCCCATCCGGAGCTGCCGTGACTTGGGCTCATCATGCTATACTC---GCAGGTTCAAAA------------------------------------------------------------------------------------------------------------------------------------------------------CAACAAGCGGTTTACGCTTTAGTAGCTACCGTTTGGCTGGCTCCAGTCTTTACTGGGTTTCAAGGAATGGAATATGTAGAAGCACCTTTTACTACTTCTGATGGGATTTATGGTTCGACTTTCTCCTCAGCTACTGGATTCCATGGGTTTCACGTCATTATAGGCACCATCTTCTCAATAATCTGCGGTATTCGTTAATATCTGGGGCATTTTAGCCCTTCGCATCACTTTGGCTTCGAAGCAGCTGCTTGGTACTGGCACTCCGTGGACGTGGTGTGGTTATTTCCATTCGTATCTATTTATTGGTGGGGAGGTCTGTAG------------------------------------------
>Ophioglossum_austroasiaticum
ATGAGTGTCTCCCAGAAGCATCCTTATCATTTAGTAGATCCAAGTCCATGGCCTCTTTTGGGGTCACTGGGAGCTTTGGCCAGCACCCTTGGTGGTGTTATGTACATGCATTCATTTACAGGAGGTGCAACACTTCCTGGTTCAGGCTTGGGATTAATCTTATATACCATGTTTGTATGGTGGCGCGATGTTTTACGTGAATCCACTTACGAAGGGCATCATACCAAAGTGGTACAATCAGGACCTCGTGTAGGTTCTCCTTCGTTCACCGTCTCCGAGGTCATGTTTCTTTTAGCTTTCTTTCGGGCTTCCTTTCATTCTTCTTTGGCACCTACGGTAGAGATCGGAGCTATTCGGCCCCCCAAAGGAATTGAGGTTTTAGATCCTTGGGGAATTCCTTTCCCAAATACCCTTATTCTACTCCCATCCGGAGCTGCCGTGACTTGGGCTCATCATGCTATACTC---GCAGGTTCAAAA------------------------------------------------------------------------------------------------------------------------------------------------------AAACAAGCGGTTTACGCTTTAGTAGCTACCGTTTGGCTGGCTCCAGTCTTTACTGGGTTTCAAGGAATGGAATATGTAGAAGCACCTTTTACTACTTCTGATGGGATTTATGGTTCGACTTTCTCCTCAGCTACTGGATTCCATGGGTTTCACGTCATTATAGGCACCATTTTCTCAATAATCTGCGGTATTCGCTAATATCTGGGGCATTTTAGCCCTTCGCATCACTTTGGCTTCGAAGCAGCTGCTTGGTACTGGCATTCCGTGGACGTGGTGTGGTTATTTTCATTCGTATCTATTTATTGGTGGGGAGGTCTGTAG------------------------------------------
>Ophioglossum_californicum
ATGAGTGTCTCCCAGAAGCATCCTTATCATTTAGTAGATCCAAGTCCATGGCCTCTTTTGGGGTCACTGGGAGCTTTGGCCAGCACCCTTGGTGGTGTTATGTACATGCATTCATTTACAGGAGGTGCAACACTTCCTGGTTCAGGCTTGGGATTAATCTTATATACCATGTTTGTATGGTGGCGCGATGTTTTACGTGAATCCACTTACGAAGGGCATCATACCAAAGTGGTACAATCAGGACCTCGTGTAGGTTCTCCTTCGTTCACCGTCTCCGAGGTCATGTTTCTTTTAGCTTTCTTTCGGGCTTCCTTTCATTCTTCTTTGGCACCTACGGTAGAGATCGGAGCTATTCGGCCCCCCAAAGGAATTGAGGTTTTAGATCCTTGGGGAATTCCTTTCCCAAATACCCTTATTCTACTCCCATCCGGAGCTGCCGTGACTTGGGCTCATCATGCTATACTC---GCAGGTTCAAAA------------------------------------------------------------------------------------------------------------------------------------------------------AAACAAGCGGTTTACGCTTTAGTAGCTACCGTTTGGCTGGCTCCAGTCTTTACTGGGTTTCAAGGAATGGAATATGTAGAAGCACCTTTTACTACTTCTGATGGGATTTATGGTTCGACTTTCTCCTCAGCTACTGGATTCCATGGGTTTCACGTCATTATAGGCACCATTTTCTCAATAATCTGCGGTATTCGCTAATATCTGGGGCATTTTAGCCCTTCGCATCACTTTGGCTTCGAAGCAGCTGCTTGGTACTGGCATTCCGTGGACGTGGTGTGGTTATTTTCATTCGTATCTATTTATTGGTGGGGAGGTCTGTAG------------------------------------------
>Ophioderma
------------AAATTGCATCCTTATCATTTAGTAGATCCAAGTCCATGGCCTCTTTTGGGGTCACTGGGAGCTTTGGCCAGCACCCTTGGTGGTGTTATGTACATGCATTCATTTACAGGAGGTGCAACACTTCCTGGTTTAGGCTTGGGATTAATCAACTATACTATGTTTGTATGGTGGCGCGATGTTTTGCGTGAATCCACTTTAGAAGGACATCATACCAAAGTGGTACAATTAGGACCTCGTGTAGGTTTTCCTTCGTTCACCGTCTCCGAGGTCATGTTGTTTTTCGCTTTCTTTTGGGCTTCCTTTCATTCTTCTTTGGCACCTACGGTAGAGATCGGAGCTATTCGGCCCCCCAAAGGAATTGAGGTTTTAGATCCTTGGGGAATTCCTTTCCCAAATACCCTTATTCTACTCCCATCCGGAGCTGCCGTGACTTGGGCTCATCATGCTATACTCGTTTTACAACGTAAAAATTATTACGAGAAAAAAGGTGTGTTAAATAACACTAGCTTGTTAAATTGGTTTAAGAAAGCTTTGACTACTTCCTTCAACGCTTTGCGTTCAACCAATTCTACAGAAGTAGTTTTCTTAAATAATTTAAATGTGCCAAAAGAAACTTCAAGAGATGCGGTTTACGCTTTAGTAGCTACCGTTTGGCTGGCTCCAGTCTTTACTGGGTTTCAAGGAATGGAATATGTAGAAGCAACTTTTAATACTTCTGATGGTATTTATGGTTCGACTTTCTCCTCAGCTACTGGATTCCATGGGTTTCACGTCATTATAGGCACCATCTTCTCAATAATCTGCGGTATTCGTTAATCTTTGGGGCATTTTAGCCCAAAGCATCACTTTGGCTTCGAAGCAGCTGCTTGGTACTGGCACTCCGTGGACGTGGTGTGGTTATTTCCATTCGTCTCTATTTATTGGTGGGGAGGTCATTAA------------------------------------------
>Huperzia
ATGAATGTCTCTCAAAAGCATCCTTATCATTTAGTAGATCCAAGTCCATGGCCTATTTTGGGTTCACTGGGAGCTTTGGCAAGCACTATGGGTGGCGTTATGTACATGCACTCTTTTGCGGGAGGTGGAACACTTCTTAGTTCAGGCTTGGGAATAATCTTATACACCATGTTTTTATGGTGGCGCGATGTTATACGTGAATCCACTTACGAAGGACATCATACATTTGTGGTACAATTAGGACTTCGCTACGGTTTTATTTTGTTCATTGTCTCAGAGGTTATGTCTTTTCTAGCTTTCTTTTGGGCTTTTTTCCATTCTTCTCTAGCACCTACAGTAGATATTGGAGCTATTTGGCCCCCCGAGGGAATTGAGGTGTTAGATCCTTGGGGGATTCCTTTTTTAAATACTCTTATCCTACTTTCATCTGGAGCTGCCGTAACTTGGGCTCATCATGCTATATTA---GCGGGATTAAAA------------------------------------------------------------------------------------------------------------------------------------------------------CAGCAAGCCGTTTACGCTTTAGTAGCTACCATTTGGCTGGCTTTAGTCTTTACAGGGCTTCAAGTAATGGAATATGTAGAAGCTCCTTTCACTATTTCCGATGGTATTTATGGTTCTACCTTTTTCTTAGCCACAGGATTTCATGGGTTTCATGTTATTATAGGTACTATTTTTCCAATAACATGTGGTATTCGTCAATATTTGGGTCATTTCACCCAAAAGCATCACTTTGGCTTTGAAGCAGCTGCTTGGTACTGGCATTTTGTAGACGTGGTTTGGTTATTCTCATTTGTCTCTATTTATTGGTGGGGTGGTCATCAA------------------------------------------
>Ginkgo
ATGGTTTCATCCCAGAGGCATTCTTATCATTCGGTAGATCCAAGTCCATGGCCTATTCCGGGTCCACTCGGAGCTTTGGCAACCACCGTTGGAGGTGTTATGTACATGCACTCATTTACAGGGGGTGCAACACTTCTCAGTTCGGGCTTAATATTGATCCCATATACCATGTTCGTACGGTGGCGCGATGTTATACGTGAATCCACGTTGGAGGGACATCATACCGAGGTCGTACAATTAGGACTTCGATATGGTTCTATCCCGTCCATCGTATCGGAGGTCATGTTCCTTTTTGCTCTCCTTCGGGCTTCTTCTCATTCTCCTTCGGCACCTGCGGTAGAGATCGGAGGTATCCGGCCCCCCAAAGGGATCGGGGTTCCAAATCCTTGGGAAATCCCTTTTCTTAATACCCCTATTCTCCCTCCATCTGGAGCTGCCGTAACTTGGGCTCATCATGCTATACCC---GCGGGGAAGGAG------------------------------------------------------------------------------------------------------------------------------------------------------CAACAAGCAGTTTACGCTTCAGTAGCTACCGTTTCACTGGCTCTAGTATCCACTGGGTTTCAAGGAATGGAATATTACCAAGCACCTCTCACTATTCCGGATGGTATTTATGGTTCTACCTTTTCCTCAGCAACTGGGTTTCATGGTTTTCATGTGATTACAGGTACTATTCACTCAATCATATGTGGTATTCGCCAATATCTGGGTCATTTGACCAAGGAGCATCACGTTGGCTCCGAAGCAGCTGCATGGTACCGGCATTTCGTAGACGTGGTTCGGTCATCCCCATCTGTCCCTATCTATTGGTGGGGAGGTCTATGA------------------------------------------
>Botrychium
ATGAGTGTCTCTCAGAAGCATCCTTATCATTTAGTAGATCCAAGTCCATGGCCTCTTTTGGGGTCACTGGGAGCTTTGGCCAGCACCATTGGTGGTGTTATGTACATGCATTCATTTGCAGGAGGTGCAACACTTCTTAGTTTAGGCTCGGGATTGATCTTATATACCATGCTTGTACGGTGGCGCGATGCTTTACGTGAATCCACTTACGAAGGACATCATACCAAAGTGGTACAATTAGGACTTCGTGTAGGTTTTCTTCCGTTTATCGTCTCCGAGGTCATGTTTTTTTTAGCTCTCCCTCGGGCTTTTTTTCATTCTTCTCCGGCACCTACGGTAGAGATCGGAGCTATTCGGCCCCCCAAAGGAATTGAGGTTTTAGATCCTTGGGGAATTCTTTTTTCAAATACCCTTATTCTACCTTCACCTGGAGCTGCCGTAACTTGGGCTCATCATGCTATACTC---GCAGGTTCAAAA------------------------------------------------------------------------------------------------------------------------------------------------------TAACAAGCGGTTTACGCTTTAGTAGCTACCGTTTGGCTGGCTCCTATATTTACTGGGTTTCAAGGAATGGAATATGTAGAAGCACCTTCCACCATTTCTGATGGTATTTATGGTTCTACCTCCTTCTCAGCTACTGGATTTCATGGTTTTCATGCCATTACAGGCACTATTTTCTCAATAATCTGTGGTATTCGTTAATATCTGGGGCATTTTAGCCCTTCGCATCACTTTGGCTTCGAAGCAGCTGCTTGGTACTGGCATTCCGTGGACGTGGTGTGGTTATTTCCATTCGTATTCATTTATTGGTGGGGAGG-------------------------------------------------
>Whittieria
ATGAGTGTCTCCCAGAAGCATCCTTATCATTTAGTAGATCCAAGTCCATGGCCTCTTTTGGGGTCACTGGGAGCTTTGGCCAGCACCCTTGGTGGTGTTATGTACATGCATTCATTTACAGGAGGTGCAACACTTCCTGGTTCAGGCTTGGGATTAATCCTATATACCATGTCTGTATGGTGGCGCGATGTTTTACGTGAATCCACTTACGAAGGACATCATACCAAAGTGGTACAATTAGGACTTCGTGTAGGTTTTCTTTTGTTCATTGTCTCCGAGGTCATGTTTTTTCTAGCTTTCTTTTGGGCTTTCTTTCATTCTTCTTTGGCACCTACGGTAGAGATTGGAGCTATTTGGCCCCCCAAAGGAATTGAGGTTTTAGATCCTTGGGGAATTCCTTTCCTAAATACCCTTATTTTACTCTCATCCGGAGCTGCCGTGACTTGGGCTCATCATGCTATACTC---GCAGGTTCAAAA------------------------------------------------------------------------------------------------------------------------------------------------------CAACAAGCGGTTTACGCTTTAGTAGCTACCGTTTGGCTGGCTCTAGTCTTTACTGGGTTTCAAGGAATGGAATATGTAGAAGCACCTTTTACTACTTCTGATGGGATTTATGGTTCGACTTTCCCCTCAGCTACTGGATTCCATGGGTTTCACGTCATTATAGGCACCATTTTCTCAATAATTTGCGGTATTCGTTAATATCTGGGGCATTTTAGCCCTTCGCATCACTTTGGCTTCGAAGCAGCTGCTTGGTACTGGCATTCCGTGGACGTGGTGTGGTTATTTTCATTCGTATCTATTTATTGGTGGGGAGGTCTGTAG------------------------------------------
>Goswamia
ACGAGTGTCTCCCAGAAGCATCCTTATCATTTAGTAGATCCAAGTCCATGGCCTCTTTTGGGGTCACTGGGGGCTTTGGCCAGCACCCTTGGTGGTGTTATGTACATGCATTCATTTACAGGAGGTGCAACACTTCCCGGTTTAGGCTCGGGATTAATCTTATACACCATGTTTGTATGGTGGCGCGATGTTTTACGTGAATCCACTCACGAGGGACATCATACCAAAGTGGTACAATTAGGACCTCGTGTAGGTTTTCCTTCGTTCACCGTCTCCGAGGTCATGTTTCTTCCAGCTTTCTTTCGGGCTTCCTTTCATTCTTCTTTGGCACCTACGGTAGAGATCGGAGCTATTCGGCCCCCCAAAGGAATTGAGGTTTTAGATCCTTGGGGAATTCCTTTCCCAAATACCCTTATTCTACTCCCATCCGGAGCTGCCGTGACTTGGGCTCATCATGCTATACTC---GCAGGTTCAAAA------------------------------------------------------------------------------------------------------------------------------------------------------CAACAAGCGGTTTACGCTTTAGTAGCTACCGTTTGGCTGGCTCCAGTCTTTACTGGGTTTCAAGGAATGGAATATGTAGAAGCACCTTTTACTACTTCTGATGGGATTTATGGTTCGACTCCCTCCTCAGCTACTGGATTCCATGGGTTTCACGTCATTATAGGCACCATTTTCTCAATAATCTGCGGTATTCGTTAGTATCTGGGGCATTTTAGCCCTTCGCATCACTTTGGCTTCGAAGCAGCTGCTTGGTACTGGCATTCCGTGGACGTGGTGTGGTTATTTTCATTCATATCTATTTATTGGTGGGGAGGTCTGCAGAATAGGGATGGGCGTGAAGCGCGAAGCTTCCGCCCTTACTAG
>Haukia
ATGAGTGTCTCCCAGAAGCATCCTTATCATTTAGTAGATCCAAGTCCATGGCCTCTTTTGGGGTCACTGGGAGCTTTGGCCAGCACCCTTGGTGGTGTTATGTACATGCATTCATTTACAGGAGGTGCAACACTTCTTGGTTTAGGCTTGGGATTAATCTTATATACCATGTTTGTATGGTGGCGCGATGTTTTACGTGAATCCACTTACGAGGGACATCATACCAAAGTGGTACAATTAGGACCTCGTGTAGGTTCTCCTTCGTTTACCGTCCCCGAGGCCATGTTTTTTTTAGCTTTCTTTCGGGCTTCCTTTCATTCTTCTTTGGCACCTACGGTAGAGATCGGAGCTATTCGGCCCCCCAAAGGAATTGAGGTTTTAGATCCTTGGGGAATTCCTTTCCCAAATACCCTTATTCTACTCCCATCCGGAGCTGCCGTGACTTGGGCTCATCATGCTATACTC---GCAGGTTCAAAA------------------------------------------------------------------------------------------------------------------------------------------------------AAACAAGCGGTTGTAGCTTTAATAGCTACCGTTTGGCTGGCTCCAGTCTTTACTGGGTTTCAAGGAATGGAATATTACGAAGCACCTTTTACTACTTCTGATGGGATTTATGGTTCGACTTTCTCCCCAGCTACTGGATCCCATGGGTTTCACGTCATTACAGGCACCATTTTCTCAATAATCCGCGGTATTCGTTAATATCTGGGGCATTTTAGCCCTTCGCATCACTTTGGCTTCGAAGCAGCTGCTTGGTACTGGCATTCCGTGGACGTGGTGTGGTTATTTTCATTCGTATCTATTTATTGGTGGRGAGGTCTGTAG------------------------------------------
>Psilotum
ATGAGTGTATCTCAAAAGCATCCTTATCATTTAGTAGATCCAAGTCCATGGCCTCTTTTGGGGTCACTGGGAGCTTTGGCCAGCACCATTGGTGGTGTTATGTACATGCATCCATTCGCGGGAGGTGCAACACTTCTAAGTTCAGGCTCGGGATTGATCTTATATACCATGTTTGTATGGTGGCGCGATGTTCCACGTGAATCCACCTACGAAGGACATCATACCAAAGTGGTACAATTAGGGCTTCGCTACGGTTTTACTCTGTTTATCGTCTCCGAGGTCATGTTTTTCTCAGCTTTCTTTCGGGCCTTTTTTCATTCTCCTTTGGCACCTACGGTAGAGATCGGAGCTATTCGGCCCCCCGAAGGAATTGAGGTTTTAGACCCTTGGGGAATTCCTTTTCTAAATACCCTTATTCTACTTTCATCCGGAGCTGCCGTAACTTGGGCTCATCATGCTATACTC---ACGGGTTTAGAG------------------------------------------------------------------------------------------------------------------------------------------------------CAGCAAGCGGTTTACGCTTTAGTAGCTACCGTTTGGCTGGCTCTAGTCTTTACTGGGTTTCAGGGAATGGAATATGTAGAAGCACCCTTTACTATTTCCGATGGTATTTATGGTTCTACCTTCTTCTTAGCTACCGGATTTCATGGTTTTCATGTCATTATAGGCACTCTTTTTCCAATCATCTGTGGTATTCGCCAATATCTAGGTAATTTTAGCCCTTCGCATCACTCCGGCTTTGAAGCAGCTGCTTGGTACCGGCATTTTGTGGACGTGGTTTGGTTATTTCCATTCGTCTCTATTTATTGGTGGGGAGGTCTATAA------------------------------------------
>Rhizoglossum
ATGAGTGTCTCCCAGAAGCATCCTTATCATTTAGTAGATCCAAGTCCATGGCCTCTTTTGGGGTCACTGGGAGCTTTGGCCAGCACCCTTGGTGGTGTTATGTACATGCATTCATTTACAGGAGGTGCAACACTTCCTGGTTCAGGCTCGGGATTAATCCTATATACCATGTTTGTATGGTGGCGCGATGTTTTACGTGAATCCACTTACGAAGGACATCATACCAAAGTGGTACAATTAGGACTTCGTGTAGGTTTTCTTTTGTTCATTGTCTCCGAGGTCATGTTTTTTCTAGCTTTCTTTTGGGCTTTCTTTCATTCTTCTTTGGCACCTACGGTAGAGATTGGAGCTATTTGGCCCCCCAAAGGAATTGAGGTTTTAGATCCTTGGGGAATTCCTTTCCTAAATACCCTTATTTTACTCTCATCCGGAGCTGCCGTGACTTGGGCTCATCATGCTATACTC---GCAGGTTCAAAA------------------------------------------------------------------------------------------------------------------------------------------------------CAACAAGCGGTTTACGCTTTAGTAGCTACCGTTTGGCTGGCTCTAGTCTTTACTGGGTTTCAAGGAATGGAATATGTAGAAGCACCTTTTACTACTTCTGATGGGATTTATGGTTCGACTTTCCCCTCAGCTACTGGATTCCATGGGTTTCACGTCATTATAGGCACCATTTTCTCAATAATTTGCGGTATTCGTTAATATCTGGGGCATTTTAGCCCTTCGCATCACTTTGGCTTCGAAGCAGCTGCTTGGTACTGGCATTCCGTGGACGTGGTGTGGTTATTTTCATTCGTATCTATTTATTGGTGGGGAGGTCTGTAG------------------------------------------
>Mankyua
ATGAGTGTCTCCCAGAAGCATCCCTATCATTTAGTAGATCCAAGTCCATGGCCTCTTTTGGGGTCACTGGGAGCTTTGGCCAGCACCATTGGTGGTGTTATGTACATGCATTCATTTACAGGAGGTGCAACACTTCTTAGTTTAGGCTCGGGATTGATCTTATATACCATGTTTGTATGGTGGCGCGATGTTTTACGTGAATCCACTTATGAAGGGCATCATACCAAAGTGGTACAATTAGGACTTCGTGTAGGTTTTCTTCCGTTTATCGTCTCCGAGGTCATGTTTTTTTTAGCTTTCTTTTGGGCTTTCTTTCATTCTTCTTTGGCACCTACGGTAGAGATCGGAGCTATTCGGCCCCCCAAAGGAATTGAGGTTTTAGATCCTTGGGGAATTCCTTTTCTAAATACCCTTATTCTACTTTCATCTGGAGCTGCCGTAACTTGGGCTCATCACGCTATACTC---GCAGGTTCAAAA------------------------------------------------------------------------------------------------------------------------------------------------------GAACAAGCGGTTTACGCTTTAGTAGCTACCGTTTGGCTGGCTACAGTATTTACTGGGTTTCAAGGAATGGAATATGTAGAAGCACCTTTTACTATTTCTGATGGTATTTATGGTTCTACCTTCTTCTCAGCCACTGGATTTCATGGTTTTCATGTCATTATAGGCACTATTTTCTCAATAATCTGTGGTATTCGCCAATATCTGGGGCATTTTAGCCCTTCGCATCACTTTGGCTTCGAAGCAGCTGCTTGGTACTGGCATTCCGTAGACGTGGTGTGGTTATTTCCATTCGTATCCATTTATTGGTGGGGAGGTCTGTAG------------------------------------------
