# Supplementary material for: Organellar phylogenomics of Ophioglossaceae fern genera
Source: Front Plant Sci. 2024 Jan 15;14:1294716. doi: 10.3389/fpls.2023.1294716 (PMC10823028; doi:10.3389/fpls.2023.1294716)
Supplement: Supplementary file 3 [file DataSheet_3.zip › Supplementary file S2/mtDNA_CDS/untrim/matR.fas]

>Mankyua
ATGAGGTGCGGAGCTTTGCATCTGACATTCGTTGGGATGAATCCCCCTGCAGGAGCCAGCGTCCGGGAAATCGCTCCAAAGGAGCGATTTCCC---GGGGAGGCCTACGGGGGAAGCCGCGTTAGCGGCTTCCCCCGCCTTAAGAGTGCTTCGCACTCGACCGGCGGGGGAAGCGCTCCTTCTCCGCGCTTCCCCGGTCGAGTGCGATATCTGCACTCGACCGGCCTCGCCTTG------------------------------------------------------------------------------------------------------------------------------------------------------------TGCAGTAAACCCCTC------------------------------------------------------TGGGCGACGATCCGAAGACTAGTAGGTCCCGCGAAGCTT------TCGGAGAAGGGTAGCCTAGTGTGTAAGCACAGCAATGAACCGCGAACCCATCGGACGACCCATCTAAGATTAGGGGGATATCCTAGGCGGTTACCCCGTAACAACTATTCTCCAGACCTATACGTGTACCGAATGCTCATACGGGAAAGTGCGCTCCTAGGT---CTGGAACCA------------------------------------GGG---------------------------------------------------------AGGGTT---------------------------------------------------------------------------------------------------------------------------------------GCTCCG---------------------------------AGAAATCCTTTCTCGTCTCCCCCAGGG---GGTGCGGAC---------------------------------------------------------------------------ACACCCGCGCGGATTACAGGTGACAGCTAC---AAGGATGGCAGGGAAGGAAACAGTACCCGACATCCAGGGATGAATGCAAACCCATCGGATGGGGATAATCATTCTGGT---------CCTGGGAGAAAATACTCACCAGCGGTGGTAGACACCAGTCTGAGGGGCGCGAAGCGC------------------------TATTCATCACTGAGACGACGACAGGGCGCGAAGCGCACCCCC---CACCATGTACTACTCAGAACTATTGCGGACAAAAGACTGCTACTGGCG------------------------------------------------------CCGGGAAGCGCTACCGGGCCG------------------------------------------------------------------------------------------------------------------------------------------------------------------------------------------------------------------------------------------------------------------------------------------------------------------------------------------------------------------------------------------------------------------------------------------------------------------------------------------------------------------------------------------------------------------------------------------------------------------------------------------------------------------------------------------------------------------------------------------------ATGATTCTTTTGCAAAAAACGGGCTTTGCTCTCGAGTTTAGACTGCTCACAGTAGTAGCACCGAGAGACAGGATCATTCAAGAGGCGATAAGGACGATACTCGAATCTATTTACGAGCCCAAGTTTCTGGACACATCGCACGGATTCCGCCCGGGTCAAGGCTGCCACTCGGCCCTGAAACAGATCAAAACACAGTGG---GCTGGAACCTATTGGTTT---TTAGAATTCAAC---ATCAGAAAGTGTTTTGACACTATCGACTTACATCGACTCATCTCAATCTTGAAGGAG---GGGATCGACGATCCTAATTTCTTTAACCCAACTCACAAACTGTTTTCCGCCGGACTTGTGGGAGGTGAGAAGGGCGCCCCTGGGAAAGCTCTTAAAATCGCTTTCCCTCGGGGAAAACGCTACGCGTTTTCCCGCGGCCCTTCCTCCAAGGGG---GTTCTACAAGGCAGTGTACTATCACCCCTATTA---------TGCAACATCTACCCACATAAGCTCGATCGGGAGATAGAG---AGGATCCGA------------------CAAGAGCACGAAACTCCGAAGGCTCAGAGAATAAAATAG---------------------------------------------------------------------------------------------------------------------------------------------------------------------------------------------------------------------------------
>Goswamia
ATGAGGTGCGGAGCTTTGCATCTGACATTCGTTGGGATGAATCCCCCTGCAGGAGCCAGCGTCCCCTCAAGGGTCCGGAGGACACTCGAACCGATAGGTGAG---------------------------------------------------------------------------------------------------------------------------AGGGCCTTG------------------------------------------------------------------------------------------------------------------------------------------------------------TGCAGTAAACCCCTC------------------------------------------------------TGGGCGACGATCCGAATAATAGTAGGTCCCGCGAAGCTT------TCGGAGAAGGGTAGCCTAGTGTGTAAGCACAGCAATGAACCGCGAACCCATCGGACGACCCATCTAATATTAGGGGCATATCCCAGGTGGTTCCCCCGTAAC---TCTTCCCAAATCCTATACGTGTACCGAATGCTCATACGGGAAAGTGCGCTCCTAGGT---CTGGAACCA------------------------------------GGGAATAATTCCGAATCATGGCGAAGCTCGGACAACTCCCCCGATAGGGGG---AGTTGGGGGGTT---------------------------------------------------------------------------------------------------------------------------------------GCTCCG---------------------------------AGAAAGACTTTATCGTCTCCCCCAGGG---GGTGCGGGC---------------------------------------------------------------------------ACACCCGCGCGGATTACAGGTGACGGCTAC---AAGGGTGGCGGGGAAGAAAACAGTACCCGACATCCAGGGATGAATGGTTACCCCTTCAAGGGGTATAATCATTCTGGT---------CCTGGGAGGAAAGACTCACCAGCGGTGGTAGACACCAGCCCTCCCTCTCAGAAAAGG------------------------------------------GGGGTAGGCGCGGAGCGCACCCCCCCCCATGATGTACTACTCATAACTATTGCGGACAAAAGACTGCTACCGGCGGCATCCGCGAAGCGGGAATCAAGTTTCCCGTCCCATGAGCGAATCAAGTCTGAACCAGCAGGCAACTCAAACCCC------------------------------------GGCGGAGAGGAG------------------------------GGCATTTACGCGGGAAGCGCC------------------------------------------------------------GATAGCTTCCCCGGCTCATTCTTG---AAAACTTGTTTACCTTTGGAATGGTTGGAGAGAGCCCCGCAGCGCCGCCTMCTGTCAGGCGCCTTGTTCAAGCCCGCAAGGAAGGTGATGATACCGCTCATTCATGGAAACGAGTTTTTAGAAATTGCATCTGGGCGAACTAAAAAACCGCTTCGCGGC------CCGGCCTTT---TCTATAGATCCTACT------------------------------------------------------------ACTTCCGGG---------------CAGGGGGTTAAAGGGGTAAGTAGCGCTTACCCGGCCCGG---------GAAAGCGCGGAGCGCTTTACC------------------------------------------------------------------------------------------------CACCCTTCGAATCCTTGCGCCCCCGCC---GGAAAACGCTACGCGTTTTCC------------------------------------TGGCCGGTGATTCTTTCGCAAAAAACGGGCAAAGTTCTCGAATCCGGACTGCTCACAGTAGTAGCACCGAAAGACAGGATCATTCGAGAGGCGATAGGGACGATACTCGAATCCATTTACGAGCCCGAGTTTCTGGACACATCGCACGGATTCCGCCCGGGTCGAGGCTGCCACTCGGCCCTGAGACAGATCAAAACACAGTGG---GCTGAAACCTCTTGGTTC---TTAGGATTCAAC---ATCAGAAAGTGTTTCGACACCATCGACTTACACCGGCTCATCCCAATCCTGGAGGAG---GGGATCGACGATCCTAATTCCTTGAACCCAACCCAAAAACTGTTTTCCGCCGGACTTGCAGGAGGTGAGAAG------------------------------------------------------------GGTGGCCCTTCCCCCAGGGGA---GTCCTACGGGGCAGTGTACTATCACCCCTATTA---------TGCAACATCTACCCACACAAGCTCGATCGGGAGATAGAG---AGGATCCGA------------------CAAGAGCACGAAACTCCGAAGGCC---------------------------------------------------------------------------GTGGCTTTTTCTCCCCCTTAG------------------GGTGGTGAGTGA------------------------------------------------------------------------------------------------------------------
>Sahashia
ATGAGGTGCGGAGCTTTGCATCTGACATTCGTTGGGATGAATCCCCCTGCAGGAGCCAGCGTCCTCTCAAGG---------------------------------------------------------------------------------------------------------------------------------------------------------AGGGCCTTG------------------------------------------------------------------------------------------------------------------------------------------------------------TGCAGTAAACCCCTC------------------------------------------------------TGGGCGACGATCTGAAGACTATACGGTCCCGCGAAGCTT------TCGGAGAAGGGTAGCCTAGTGTGTAAGCACAGCAATGAACTGCGAACCCATCGGACGACCTATCTAAGATTAGGGGGATATCCTAGGTGGTTACCTCGTAAC---TCTTCCCCAGACCTATACGTGTACCGAATGCTCATACGGGAAAGTGCGCTCCTAGGT---CTG------------------------------------------------------------------------------------------------------GGGGTT---------------------------------------------------------------------------------------------------------------------------------------GCTCCG---------------------------------AGAAATCCTTTCTCGTCTCCG---------GGTGCGGAC---------------------------------------------------------------------------ACACCCGCGCGGATTACAGGTGACGGCTAC---AAGGATGGCGGGGAAGGAAACAGTACCCGACATCCAGGGATGAATGTAAACCCATCTTCAGGGGATAATCATTCTGGT---------CCTAGGAGAAAAGACTCACCAGCGGTGGTAGACACA---------GGCGCGAAGCGC------------------------TATGAGTCACTGAGACGACGACAGGGCGCGAAGCGCACCCCC---CATGTACTATTCAGAACTATTGCG---GACAAAAGACTGCTACTGGCG------------------------------TCCTATGAGCGAATCAAGTCTAAACCAGGCGGCAACTTAACCCCC------------------------------------GGCGGAGAG---GGCCGGAGGCGGGAAGCCGTTAGGCTTCCCGGCATTTATGCGGGAAGCGCCGATAGGCTAAGCCGCCGAAGGCGAGAAAGCGCTACGCGCTTTCTCCGCTTCCCC------GGCTCATTTTTGAAAACTTGTTTC------------ATCTCTTTGGAATGGTTGGAGAGATCCTCG---CAGCGCCTCCTGTCAGGCGCCTTGTTCAAGCCCGCGAGAAAGGTGATGATACCGCTCATTTCTGAAAACGAGTTTTTAGGC------------------------------------------------------------------------------------------------------------------------------------------------------------------------------------------------------------------------TTCGCGGTG------------------------------------------------------------------------------------------------------------------------------------------------------------------------------------------ATGATTCTTTTGCAAAAAACGGGCTTTGCTCTCGAGTTTAGACTGCTCACAGTAGTAGCACCGAGAGACAGGATCATTCAAGAGGCGATAAGGACGATACTCGAATCTATTTACGAGCCCGAGTTTCTGGACACATCGCACGGATTCCGCCCGGGTCGAGGCTGCCACTCGGCCCTGAGACAGATCAAAACACAGTGG---GCTGGAACCTCTTGGTTT---TTAGAATTCAACGCCATCAGAAAGTGTTTTGACACCATCGACTTGCATCGACTCATCCCAATCTTGAAGGAG---GGGATCGACGATCCTAATTTCTTTCACCCAACTCACAAACTGTTT---------TTCGCCGGAGGTGAGAAG------------------------------------------------------------------------------GGG---GTCCCACAAGGCAGTGTACTATCACCCCTACTA---------TGCAACATCTACCCACATAAGCTCGATCAGGAGATAGAG---AGGATCCGG------------------CAAAAGCACGAAACTCCGAAGGCTCAGAGAAGA------------------------------------------GAATCA------------------------------GGGTTATTCATTCAAGATGACAAGTCGAGAGGACCAAGAAAA---------------CTCTGGAAAAGAAGCAAG------CTTCAACTCTCTCCC---AGTAGACAACAGAGCCGCCATCATGGCATCGCGTTTTCTTCCGCGCGCCGATAG
>Botrypus
ATGAGGTGCGGAGCTTTGCATCTGACATTCGTTGGGATGAATCCCCCTGCAGGAGCCAGCGTCCTCTCA------------------------------------------------------------------------------------------------------------------------------------------------------------AGGGCCTTG------------------------------------------------------------------------------------------------------------------------------------------------------------TGCAGTAAACCCCTC------------------------------------------------------TGGGCGACGATCCGAAGACTATACGGTCCCGCGAAGCTT------TCGGAGAAGGGTAGCCTAGTGTGTAAGCACAGCAATGAACCGCGAACCCATCGGACGACCTATCTAAGATTAGGGGGATATCCTAGGTGGTTACCTCGGAAC---TCTTCCCCATACCTATACGTGTACCGAATGCTCATACGGGAAAGTGCGCTCCTAGGT---CTGGAACCA------------------------------------GGG---------------------------------------------------------AGGGTT---------------------------------------------------------------------------------------------------------------------------------------GCTCCG---------------------------------AGAAAGACTTTCTCGTCTCCCCCAAGG---GGTGCGGAC---------------------------------------------------------------------------ACACCCGCGCGGATTACAGGTGACGGCTAC---AAGGATGGCGGGGAAGGAAACAGTACCCGACATCCAGGGATGAATGTAAACCCATCGGATGGGGATAATCATTCTGGT---------CCTGGGAGAAAAGACTCACCAGCGGTGGTAGACACCAGTATGAGGGGCGCGAAGCGC------------------------TATGAGTCACTGAGACGACGACAGGGCGCGAAGCGCACCCCC---CATGGACTACTCAGAACTATTGCTGCGGACAAAAGACTGCTACTGGCG------------------------------TCCTATGAGCGAATCAAGTCTAAACCA---GGCAACTTAACCCCC------------------------------------GGTGGAGAG---------------------------------GGCATTTATGTGGGAAGCGCCTATCGG---------------------------------------CGCTTCCCC------GGCTCATTTTTCAAAACTTGTTTC---AAGAAGGGGATCTCTTTGGAATGGTTGGAGAGAGCCTCG---CAGCGCCTCCTGTCAGGCGCCTTGTTCAAGCCCGCGAGAAAGGGGATGATACCGCTCATTCCTGAAAACGAGTTTTTAGGAATTGCATTTGGGGCGGAG---------------------------------------------------------------------------------------------------------------------------------------------CCGGGA---------------------------------------------AACCGCTTCGCGTTT---------------------------------------------------------------------------------------------TACCCGGCCTTTTCTATAGATCCT------------------ACTTTCGGG---------------------------------------CCGATGATTCTTTTGCAAAAAACGGGCTTTGCTCTCGAGTTTAGACTGCTCACAGTAGTAGCACCGAGAGACAGGATCATTCAAGAGGCGATAAGGACGATACTCGAATCTATTTACGAGCCCGAGTTTCTGGACACATCGCACGGATTCCGCCCGGGTCGAGGCTGCCACTCGGCCCTGAGACAGATCAAAACACAGTGG---GCTGGAACCTCTTGGTTT---TTAGAATTCAAC---ATCAGAAAGTGTTTCGACACCATCGACTTGCATCGACTCATCCCAATCTTGAAGGAG---GGGATCGACGATCCTAATTTATTTCACCCAACCCACAAACTGTTTTCCGCCGGACTTGTGGGAGGTGAGAAG------------------------------------------------------------GGGGGCCCTTCCTCCGGGGGG---GTCCCACAAGGCAGTGTACTATCACCCCTACTA---------TGCAACATCTACCCACACAAGCTCGATCAGGAGATAGAG---AGGATCCGA------------------CAAGAGCACGAAACTCCGAAGGCTCAGGGAAAAAATCAGGTTTATTCATTCAAGATGACAAGTCGAGAGGACCAAGAAAAC------TCTGGAAAAGAAGCAAGCTTCAACTCTCTCCCAGTAGACAACAGAGCCATCATGGGGGTGAAACGCATTCAACGTGAAGCG---------TTTTATTCCCGGGAGGTTTATTGTGGGCGGGGAAGCGCCGATAGGCGCATAACCGGTCGGAGCGGGGAAGCGCCAATAGGCGCATAA
>Sceptridium
ATGAGGTGCGGAGCTTTGCATCTGACACTCGTTGGGATGAATCCCCCTGCAGGAGCCAGCGCCCTCTCA------------------------------------------------------------------------------------------------------------------------------------------------------------AGGGCCTTG------------------------------------------------------------------------------------------------------------------------------------------------------------TGCAGTAAACCCCTC------------------------------------------------------TGGGCGACGATCTGAAGACTATACGGTCCCGCGAAGCTT------TCGGAGAAGGGTAGCCTAGTGTGTAAGCACAGCAATGAACCGCGAACCCATCGGACGACCTATCTAAGATTAGGGGGATATCCTAGGTGGTTACCTCGTAAC---TCTTCCCCATACCTATACGTGTACCGAATGCTCATACGGGAAAGTGCGCTCCTAGGT---CTGGAACCA------------------------------------GGG---------------------------------------------------------AGGGTT---------------------------------------------------------------------------------------------------------------------------------------GCTCCG---------------------------------AGAAATACTTTCTCGTCTCCCCCAGTTTGGGGTGCGGAC---------------------------------------------------------------------------ACACCCGCGCGGATTACAGGTGACGGCTAC---AAGGATGGCGGGGAAGGAAACAGTACCCGACATCCAGGGATGAATGTAAACCCATCGGATGGGGATAATCATTCTGGT---------CCTGGGAGAAAAGACTCACCAGCGGTGGTAGACACCAGTATGAGGGGCGCGAAGCGC------------------------TATGAGTCACTGAGACGACGACAGGGCGCGAAGCGCACCCCC---CATGTACTACTCAGAACTATTGCTGCGGACAAAAGACTGCTACTAGCG------------------------------TCCTATGAGCGAATCAAGTCTAAACCA---GGCAACTTAACCCCC------------------------------------GGCGGAGAG---------------------------------GCACCGGAGGCGGGAAGCGCCGATAGG---------------------------------------CGCTTCCCC------GGCTCATTTTTGAAAACTTGTTTC---AAGAAGGGGATCTCTTTGGAATGGTTGGAGAGAGCCTTG---CAGCGCCTCCTGTCAGGCGCCTTGTTCAAGCCCGCGAGGAAGGTGATGATACCNCTCATTCCTGGAAACGAGTTTTTAGGAATCGCATTTGGGCCGAAGGGCGCTTGCGCCTTCGCGGTTTCCCCGCCCTTTCTC---------CCCCTT------------------------------------------------------------TGGAAGAGA---------------GGGGGGCCGGGA---------------------------------------------AACCGCTTCGCGTTT---------------------------------------------------------------------------------------------TCCCCGGCCTTTTCTATAGATCCT------------------ACTTTCGGG---------------------------------------CCGATGATTCTTTTGCAAAAAACGGGCTTTGCTCTCGAGTTTAGACTGCTCACAGTAGTAGCACCGAGAGACAGGATCATTCAAGAGGCGATAAGTACGATACTCGAATCTATTTACGAGCCCGAGTTTCTGGACACATCGCACGGATTCCGCCCGGGTCGAGGCTGCCACTCGGCCCTGAGACAGATCAAAACACAGTGG---GCTGGAACCTCTTGGTTT---TTAGGATTCAAC---ATCAGAAAGTGTTTTGACACCATCGACTTGCATCGACTCATCCCAATCTTGAAGGAG---GGGATCGACGATCCTAATTTCTTTCACCCAACCCACAAACTGTTTTCCGTCGGACTTGTGGGAGGTGAGAAG------------------------------------------------------------GGTGGCCCTTCCTCCGGGGGG---GTCCCACAAGGCAGTGTACTATCACCCCTACTA---------TGCAACATCTACCCACACAAGCTCGATCAGGAGATAGAG---AGGATCCGA------------------CAAGAGCACGAAACTCCGAAGGCTCAGGGAAGAGAATCAGGTTTATTCATTCAAGATGAC------------------------------------------------------------------------------------------------------------------------------------------------------------------------------------------------------------
>Japanobotrychium
ATGAGGTGCGGAGCTTTGCATCTGACACTCGTTGGGATGAATCCCCCTGCAGGAGCCAGCGCCCTCTCA------------------------------------------------------------------------------------------------------------------------------------------------------------AGGGCCTTG------------------------------------------------------------------------------------------------------------------------------------------------------------TGCAGTAAACCCCTC------------------------------------------------------TGGGCGACGATCCGAAGACTATACGGTCCCGCGAAGCTT------TCGGAGAAGGGTAGCCTAGTGTGTAAGCACAGCAATGAACCGCGAACCCATCGGACGACCTATCTAAGATTAGGGGGATATCCTAGGTGGTTACCTCGTAAC---TCTTCCCCATACCTATACGTGTACCGAATGCTCATACGGGAAAGTGCGCTCCTAGGT---CTGGAACCA------------------------------------GGG---------------------------------------------------------AGGGTT---------------------------------------------------------------------------------------------------------------------------------------GCTCCG---------------------------------AGAAATCCTTTCTCGTCTCCCCCAGTTTGGGGTGCGGAC---------------------------------------------------------------------------ACACCCGCGCGGATTACAGGTGACGGCTAC---AAGGATGGCGGGGAAGGAAACAGTACCCGACATCCAGGGATGAATGTAAACCCATCGGATGGGGATAATCATTCTGGT---------CCTGGGAGAAAAGACTCACCAGCGGTGGTAGACACCAGTATGAGGGGCGCGAAGCGC------------------------TATGAGTCACTGAGACGACGACAGGGCGCGAAGCGCACCCCC---CAT---GTACTACTCAGAACTATTGCGGACAAAAGACTGCTACTAGCG------------------------------TCCTATGAGCGAATCAAGTCTAAACCA---GGCAACTTAACCCCC------------------------------------GGCGGAGAG---------------------------------GCACCGGAGGCGGGAAGCGCCGATAGG---------------------------------------CGCTTCCCC------GGCTCATTTTTAAAAACTTGTTTC---AAGAAGGGGATCTCTTTGGAATGGTTGGAGAGAGCCTTG---CAGCGCCTCCTGTCAGGCGCCTTGTTCAAGCCCGCGAGGAAGGTGATGATATCGCTCATTCCTGAAAACGAGTTTTTAGGAATCGCATTTGGGCCGAAGGGCGCTTGCGCCTTCGCGGTTTCCCCGCCCTTTCTC---------CCCCTT------------------------------------------------------------TGGAAGAGA---------------GGGGGGCCGGGA---------------------------------------------AACCGCTTCGCGTTT---------------------------------------------------------------------------------------------TCCCCGGCCTTTTCTATAGATCCT------------------ACTTTCGGG---------------------------------------CCGATGATTCTTTTGCAAAAAACGGGCTTTGCTCTCGAGTTTAGACTGCTCACAGTAGTAGCACCGAGAGACAGGATCATTCAAGAGGCGATAAGTACGATACTCGAATCTATTTACGAGCCCGAGTTTCTGGACACATCGCACGGATTCCGCCCGGGTCGAGGCTGCCACTCGGCCCTGAGACAGATCAAAACACAGTGG---GCTGGAACCTCTTGGTTT---TTAGGATTCAAC---ATCAGAAAGTGTTTTGACACCATCGATTTGCATCGACTCATCCCAATCTTGAAGGAG---GGGATCGACGATCCTAATTTCTTTCACCCAACCCACAAACTGTTTTCCGTCGGACTTGTGGGAGGTGAGAAG------------------------------------------------------------GGTGGCCCTTCCTCCGGGGGG---GTCCCACAAGGCAGTGTACTATCACCCCTACTA---------TGCAACATCTACCCACACAAGCTCGATCAGGAGATAGAG---AGGATCCGA------------------CAAGAGCACGAAACTCCGAAGGCTCAGGGAAGAGAATCAGGTTTATTCATTCAAGATGAC------------------------------------------------------------------------------------------------------------------------------------------------------------------------------------------------------------
>Cheiroglossa
ATGAGGTGCGGAGCTTTGCATCTGACATTCGTTGGGATGAATCCCCCTGCAGGAGCCAGCGTCCTCTCA------------------------------------------------------------------------------------------------------------------------------------------------------------AGGGCCTTG------------------------------------------------------------------------------------------------------------------------------------------------------------TGCAGTAAACCCCTC------------------------------------------------------TGGGCGACGATCCGAATAATAGTAGGTCCCGCGAAGCTT------TCGGAGAAGGGTAGCCTAGTGTGTAAGCACAGCAATGAACCGCGAACCCATCGGACGACCCATCTAGTATTAGGGGCATATCCCAGGTGGTTCCCCCGTAAC---TACTCCCCAGACCTATACGTGTACCGAATGCTCATACGGGAAAGTGCGCTCCTAGGT---CTGGAACCAGGGTCCGACCTAACGGGAGGACAACTCCGACCTAACGGG---------------------------------------------------------AGGGCCAGGCCCCCCGATAGGGGGGGCCGGCGGGTGGCCTTCGGCCACCCAGCCCGTCAGGACACTCAACCGACCAGTTGGAGGTTGAGAAGTTGGTCCGAGCGAAGCGAGGACAACTCCCCGGGA---------------GCTCCG---------------------------------AGAAAGACTTCATCGTCTCCCCCAGGG---GGTGCGGAC---------------------------------------------------------------------------ACACCCGCGCGGATTACAGGTGACGGCTAC---AGGGATGGCGGGAAAGAAAACAGTAACCGACATCCAGGGATGAATGGTTACCCATCAGATGGGTATAATCATTCTGGT---------CCTGGGAGG------TCACCAGCGGTGGTAGACACAAGCCCTCCCTCTCAAAAAAGG------------------------------------GGGGTATGCGGCGGCACGAAGCGCACCCCC---CATGATGTACTACTA---ACTATTGCGGACAAAAGACTGCTACCGGCGGCG---------------------------CGAAGCGGGAATCAAGTTTCCCGTCCTATGAGCAAATCAAGTCTGAACCAG------------------------------CAGGCAACTCAA------------------------------ACCCCGGCGGAGAGGAGGGCATTTACG---------------------------------------CGGGAAGCGCCGATAGGCGCTCCGCTC------ATTTTT---GAAAACTCGTTCACC---TCTTGGTTGGAGAGAGCCCCGCAGCGCCGCCTCCTGTCAGGCGCCTTGTTCAAGCCCGCAAGGAAGGTGATGATACCGCTCATTCATGGAAACGAGTTTTTAGGAATTGCATTTGGGGCGGAGCTGGGAAACCGCGAAGCGGTTTCCCAACCGGCCTTTTCCATAGATCCTACT------------------------------------------------------------ACTTCCGGG---------------CAGGGGGCCGGG---GTAAGT------------------------------TTAAAAGAGCGCTTTACC------------------------------------------------------------------------------------------------CACCCTTCGAATCCTTGCGCCCCCGCC---GGAAAACGCGTAGCGTTTTCC------------------------------------TGGCCACTT------TCGCAAAAAACGGGCTTTGTTCTCGAATCCGGACTGCTCACAGTAGTAGCACCGAAAGACAGGATCATTCGAGAGGCGATAGGGACGATGCTCGAATCTATTTACGAGCCCGAGTTTCTGGACACATCGCACGGATTCCGCCCGGGTCGAGGCTGCCACTCGGCCCTGAGACAGATCAAAACACAGTGG---GCTGAAACCTCTTGGTTT---TTAGGATTCAAC---ATCAGAAAGTGTTTCGACACCATCGACTTACACCGACTCATCCCAATCCTGAAG---------GTCGACGATCCTAAT---TTGAACCCAACCCACAAACTGTTTTCCGCCGGACTTGCGGGAGGTGAGAAG------------------------------------------------------------GGTGGCCCTTCCTCCAGGGGG---GTCCTACAGGGCAGTGTACTATCACCCCTATTA---------TGCAACATCTACCCACATAAGCTCGATCAGGAGATAGAG---AGGATCCGA------------------CAAGAGCACGAAACTCCGAAGGCC---------------------------------------------------------------------------GTGACTTTTTCTCCCCCA---------------------ACGGCGGTGAGTTAG---------------------------------------------------------------------------------------------------------------
>Botrychium
ATGAGGTGCGGAGCTTTGCATCTGACACTCGTTGGGATGAATCCCCCTGCAGGAGCCAGCGTCCTCTCA------------------------------------------------------------------------------------------------------------------------------------------------------------AGGGCCTTG------------------------------------------------------------------------------------------------------------------------------------------------------------TGCAGTAAACCCCTC------------------------------------------------------CGGGCGACGATCTGAAGACTATACGGTCCCGCGAAGCTT------TCGGAGAAGGGTAGCCTAGTGTGTAAGCACAGCAATGAACCGCGAACCCATCGGACGACCTATCTAAGATTAGGGGGATATCCTAGGTGGTTACCTCGTAAC---TCTTCCCCATACCTATACGTGTACCGAATGCTCATACGGGAAAGTGCGCTCCTAGGT---CTGGAACCA------------------------------------GGG---------------------------------------------------------AGGGTT---------------------------------------------------------------------------------------------------------------------------------------GCTCCG---------------------------------AGAAATACTTTCTCGTCTCCCCCAGTTTGGGGTGCGGAC---------------------------------------------------------------------------ACACCCGCGCGGATTACAGGTGACGGCTAC---AAGGATGGCGGGGAAGGAAACAGTACCCGACATCCAGGGATGAATGTAAACCCATCGGATGGGGATAATCATTCTGGT---------CCTGGGAGAAAAGACTCACTAGCGGTGGGAGACACCAGTATGAGGGGCGCGAAGCGC------------------------TATGAGTCACTGAGACGACGACAGGGCGCGAAGCGCACCCCC---CAT---GTACTACTCAGAACTATTGCGGACAAAAGACTGCTACTAGCG------------------------------TCCTATGAGCGAATCAAGTCTAAACCA---GGCAACTTAACCCCC------------------------------------GGCGGAGAG---------------------------------GCGCCGGAGGCGGGAAGCGCCGATAGG---------------------------------------CGCTTCCCC------GGCTCATTTTTGAAAACTTGTTTC---AAGAAGGGGATCTCTTTGGAATGGTTGGAGAGAGCCTTG---CAGCGCCTCCTGCCAGGCGCCTTGTTCAAGCCCGCGAGGAAGGTGATGATACCGCTCATTCCTGAAAACGAGTTTTTAGGAATCGCATTTGGGCCGAAGGCGGAAACCGCCTTCGCGGTTTCCCCGCCCTTTCTC---------CCCCTT------------------------------------------------------------TGGAAGAGA---------------GGGGGGCCAGGA---------------------------------------------AACCGCTTCGCGTTT---------------------------------------------------------------------------------------------TCCCCGGCCTTTTCTATAGATCCT------------------CCTTTCGGG---------------------------------------CCGATGATTCTTTTGCAAAAAACGGGCTTTGCTCTCGAGTTTAGACTGCTCACAGTAGTAGCACCGAGAGACAGGATCATTCAAGAGGCGATAAGTACGATACTCGAATCTATTTACGAGCCCGAGTTTCTGGACACATCGCACGGATTCCGCCCGGGTCGAGGCTGCCACTCGGCCCTGAGACAGATCAAAACACAGTGG---GCTGGAACCTCTTGGTTT---TTAGGATTCAAC---ATCAGAAAGTGTTTTGACACCATCGACTTGCATCGACTCATCCCAATCTTGAAGGAG---GGGATCGACGATCCTAATTTCTTTCACCCAACCCACAAACTGTTTTCCGTCGGACTTGTAGGAGGTGAGAAG---------------------------------------------------------GGTGGTGGCCCTTCCTCCAGGGGG---GTCCCACAAGGCAGTGTACTATCACCCCTACTA---------TGCAACATCTACCCACACAAGCTCGATCAGGAGATAGAG---AGGATCCGA------------------CAAGAGCACGAAACTCCGAAGGCTCAGGGAAGAGAATCAGGTTTATTCATTCAAGATGACAAGTCGAGAGGACCAAGAAAACTCTGGAAAAGAAGCAAGCTTCAACTCTCTCCCAGT---------------------AGACAACAGAGCCATCATGGGGGTAAAACG---------CATCCAACGTGA---------------------------------------------------------------------------
>Ophioglossum_californicum
ATGAGGTGCGGAGCTTTGCATCTGACATTCGTTGGGATGAATCCCCCTGCAGGAGCCAGCGTCCTCTCA------------------------------------------------------------------------------------------------------------------------------------------------------------AGGGCCTTG------------------------------------------------------------------------------------------------------------------------------------------------------------TGCAGTAAACCCCTC------------------------------------------------------TGGGCGACGATCCGAATAATAGTAGGTCCCGCGAAGCTT------TCGGAGAAGGGTAGCCTAGTGTGTAAGCACAGCAATGAACCGCGAACCCATCGGACGACCCCTCTAATATTAGGGGCATATCCCAGGTGGTTCCCCCGTAAC---TATTCCCCAGACCTATACGTGTACCGAATGCTCATACGGGAAAGTGCGCTCCTAGGT---CTGGCA---------------------------------------GGG---------------------------------------------------------AGGGTT---------------------------------------------------------------------------------------------------------------------------------------GCTCCG---------------------------------AGAAAGACTTTATCGTCTCCCCCAGGG---GGTGCGGAC---------------------------------------------------------------------------ACACCCGCGCGGATTACAGATGACGGCTAC---AAGGGTGGCGGGGAAGAAAACAGTACCCGACATCCAGGGATGAATGGTTACCCATCAGATGGGTATAATCATTCTGGT---------CCTGGGAGGAAAGACTCACCAGCGGTGGTAGACACCAGCCCTCCCTCTCGAAAAAGG------------------------------------------GGGGTAGGCGCGAAGCGCACCCCC---CATGATGTACTACTCATAACTATTGCGGACAAAAGACTGCTACCGGCGGCATCCGCGAAGCGGGAATCAAGTTTCCCGTCCTATGAGCGAATCAAGTCTGAACCAGCAGGCAACTCAAACCCC------------------------------------GGCGGAGAGGAG------------------------------GGCATTTACGCGGGAAGCGCA------------------------------------------------------------GGCGTTTTTGAAAGGCTCATTTTT---GAAAACTTGTTCACCCTTGGAATGGTTGGAGAGAGCCCCGCAGCGCCGCCTCCTGTCAGGCGCCTTGTTCAAGCCCGCAAGGAAGGTGATGATACCGCTCATTCATGGAAACGAGTTTTTAAGAATTGCATTTGGGGCGGAGCTGGG---CGCTTCGCGGTTTCCCACCCGGCCTTTTCTATAGATCCTACT------------------------------------------------------------ACTTCCGGG---------------CAGGGGGCCGGG---GTAAGTAGC---------------------------GTCGCTACGCGCTTTACCCGG---------------------------------------------------------------------------------------------GCCCCTTCGAATCCTTGCGCCCCCGCC---GGAAAACGCGTAGCGTTTTCC------------------------------------TGGCCGATGATTCTTGCGCAAAAAACGGGCTTTGTTCTCGAATCTGGACCGCTCACAGTAGTAGCACCGAAAGACAGGATCATTCGAGAGGCGATAGGGACGATACTCGAATCTATTTACGAGCCTGAGTTTCTGGACACATCGCACGGATTCCGCCCGGGTCGAGGCTGCCACTCGGCCCTGAGACAGATCAAAACACAGTGG---GCTGAAACCTCTTGGTTT---TTAGGATTCAAC---ATCAGAAAGTGTTTCGACACCATCGACTTACACCGACTCATCCCAATCCTGAAGGAG---GGGATCGACGATCCTAATTTCTTGAACCCAACCCACAAACTGTTTCCCGCCGGACTTGCGGGAGGTGAGAAG------------------------------------------------------------GGTGGCCCTTCCTCCAGGGGG---GTCCTACAGGGCAGTGTACTATCACCCCTATTA---------TGCAACATCTACCCACACAAGCTCGATCAGGAGATAGAG---AAGATCCGA------------------CAAGAGCACGAAACCCCGAAGGCCGTG------------------------------------------------------------------------GTGGCTTTTTCTCCCCCT---------------------GCCGGGGCCCGGTGA---------------------------------------------------------------------------------------------------------------
>Haukia
ATGAGGTGCGGAGCTTTGCATCTGACATTCGTTGGGATGAATCCCCCTGCAGGAGCCAGCGTCCTCTCA------------------------------------------------------------------------------------------------------------------------------------------------------------AGGGCCTTG------------------------------------------------------------------------------------------------------------------------------------------------------------TGCAGTAAACCCCTC------------------------------------------------------TGGGCGACGATCCGAATAATAGTAGGTCCCGCGAAGCTG---CTTTCGGAGAAGGGTAGCCTAGTGTGTAAGCACAGCAATGAACCGCGAACCCATCGGACGACCCATCTAATATTAGGGGCATATCCCAGGTGGTTCMCCCTACAC---TATTCCCCAGACCTATACGTGTACCGAATGCTCATACGGGAAAGTGCGCTCCTAGGT---CTGGAACCA------------------------------------GGG---------------------------------------------------------AGGGTT---------------------------------------------------------------------------------------------------------------------------------------GCTCCG---------------------------------AGAAAGACTTTATCGTCTCYCCCAGGG---GGTGCGGAC---------------------------------------------------------------------------ACACCMGCGCGGATTACAGGTGACGGCTAC---AAGGGTGGCGGGGAAGAAAACAGTACCCGACATCCAGGGATGAATGGTTACCCATCAGATGGGTATAATCATTCTGGT---------CCTGGGAGGAAAGACTCACCAGCGGTGGTAGACACCAGCCCTCCCTCTCGAAAAAGG------------------------------------------GGGGTAGGCGCGAAGCGCACCCCC---CATGATGTACTACTCATAACTATTGCGGACAAAAGACTGCTACCGGCGGCATCCGCGAAGCGGGAATCAAGTTTCCCGTCCTATGAGCGAATCGAGTCTGAACCAGCAGGCAACTCAAACCCC------------------------------------GGCGGAGAGGAG------------------------------GGCATTTACGCGGGAAGCGCA------------------------------------------------------------GGC------GCCCGGCTCATTTTT---GAAAACTTGTTCACCTTTGGAATGGTTGGAGAGAGCCCCGCAGCGCCGCCTCCTGTCAGGCGCCTTGTTCAAGCCCGCAAGGAAGGTGATGATACCGCTCATTCATGGAAACGAGTTTCTAGGAATTGCATTTGGGGCGGAGCTGGG---CGCTTCGCGGTKTCCCACCCGGCCTTTTCTATAGATCCTACT------------------------------------------------------------ACTTCCGAG---------------CAGGGGGCCGGG---GTAAGTAGCGCTTACCCGGCGTACCCGGGANNA---AGCGCTACGCGCTTTACCCGG---------------------------------------------------------------------------------------------GCCCCTTCGAATCCTTGCGCCCCCGCAAGCCGGAAAACGATACGCGTTTTCCAAACC------------------------------TGGCCGATGATTCTTTCGCAAAAAACGGGCTTTGTTCTCGAATCTGGACCGCTCACAGTAGTAGMACCGAAAGACAGGATCATTCGAGAGGCGATAGGGACGATACTCGAATCTATTTACGAGCCCGAGTTTCTGGACACATCGCACGGATTCCGCCCGGGTCGAGGCTGCCACTCGGCCCTGAGACAGATCAAAACACAGTGG---GCTGAAACCTCTTGGTTT---TTAGGATTCAAC---ATCAGAAAGTGTTTCGACACCATCGACTTACACCGACTCATCCCAATCCTGAAGGAG---GGGATCGACGATCCTAATTTCCTTCACCTAACCCACTTTCTGTTTCCCGCCGGACTTGCGGGAGGTGAGAAG------------------------------------------------------------GGTGGCCCTTCCTCCAGGGGG---GTCCTACAGGGCAGTGTAYTATCACCCCTATTA---------TGCAACATCTACCTACACAAGCCCGATCAGGAGATAGAG---AGGATCCGA------------------CAAGAGCACGAAACTCCGGCRTGGTGG------------------------------------------------------------------------------------CCCCCC---------------------AACGGGGCAGCTTCGCGGTTGGCACTCAAC---------CCCTTTTTTTAG---------------------------------------------------------------------------
>Whittieria
ATGAGGTGCGGAGCTTTGCATCTGACATTCGTTGGGATGAATCCCCCTGCAGGAGCCAGCGTCCTCTCA------------------------------------------------------------------------------------------------------------------------------------------------------------AGGGCCTTG------------------------------------------------------------------------------------------------------------------------------------------------------------TGCAGTAAACCCCTC------------------------------------------------------TGGGCGACAATCCGAATAATAGTAGGTCCCGCGAAGCTT------TCGGAGAAGGGTAGCCTAGTGTGTAAGCACAGCAATGAACCGCGAACCCATCGGACGACCCATCTAATATTAGGGGCATATCCCAGGTGGTTCCCCCGTAAC---TATTCCCCAGACCTATACGTGTACCGAATGCTCATACGGGAAAGTGCGCTCCTAGGT---CTGGAACCA------------------------------------GGGTCCGAG------------CGAACGAGGAAAACTCCGCCCGACGAAGGGCGGAGTTGGGGGGTT---------------------------------------------------------------------------------------------------------------------------------------GCTCCG---------------------------------AGAAAGACTTTATCGTCTCCCCCAGGG---GGTGCGGAC---------------------------------------------------------------------------ACACCCGCGCGGATTACAGGTGACGGCTAC---AAGGATGGCGGGGAAGAAAACAGTACCCGACATCCAGGGATGAATGGTTACCCATCAGATGGGTATAATCATTCTGGT---------CCTGGGAGGAAAGACTCACCAGCGGTGGTAGACACCAGCCCTCCCTCTCAAAAAAGG---------------------------------------------CGGGGTGCCGCGGGCACCCCC---CATGATGTACTACTCATAACTATTGCGGACAAAAGACTGCTACCGGCGGCATCCGCGAAGCGGGAATCAAGTTTCCCGTCCTATGAGCGAATG------------------------------------------------------------------------------------------------------------------------------------------------------------------------------------------------------------------------------------------------TTGGAGAGAGCCCCGCAGCGCCGCCTTCTGTCAGGCACCTTGTTCAAGCCCGCAAGGAAGGTGATGATACCGCTCATTCATGGAAACGAGTTTTTAGGAATTGCATTTGGGGCGGAGCCGGGAAACCGCTTCGCGGTTTCC---CCGGCCTTTTCTATAGATCCTACT------------------------------------------------------------ACTCCCGGG---------------CAGGGGGCCGGG---GTAAGTAGCGCTTACCCGGCCCGG------------GAAGCGCGGCTTCCCGGGCCC------------------------------------------------------------------------------------------------CCTTCGAATCCTTGCGCCCCCGCATCCGGAAAACGCGTGACCGCGTTAACCATT------------------------------GTGCCGATGATTCTTTCGCAAAAAACGGGCAAAGTTCTCGAATCTGGACTGCTCACAGTAGTAGCACCGAAAGACAGGATCATTCGAGAGGCGATAGGGACGATACTCGAATCTATTTACGAGCCCGAGTTTCTGGACACATCGCACGGATTCCGCCCGGGTCGAGGCTGCCACTCGGCCCTGAGACAGATCAAAACACAGTGG---GCTGAAACCTCTTGGTTT---TTAGGATTCAAC---ATCAGAAAGTGCTTCGACACCATCGACTTACACCGACTCATCCCAATCCTGAAGGAG---AGGATCGACGATCCCAATTTCTTGAACCCAACCCACGAACTGTTTTCCGCCGAACTTGCGGGAGGTGAGAAG------------------------------------------------------------GGTGGCCCTTCCTCCAGGGGGGGGGTCCTACGGGGCAGTGTACTATCACCCCTATTA---------TGCAACATCTACCCACACAAGCTCGATCAGGAGATAGAG---AGGATCCGA------------------CAAGAGCACGAAACTCCGAAGGCACTA------------------------------------------------------------------------TAA------------------------------------------------------------------------------------------------------------------------------------------------------------------
>Rhizoglossum
ATGAGGTGCGGAGCTTTGCATCTGACATTCGTTGGGATGAATCCCCCTGCAGGAGCCAGCGTCCTCTCA------------------------------------------------------------------------------------------------------------------------------------------------------------AGGGCCTTG------------------------------------------------------------------------------------------------------------------------------------------------------------TGCAGTAAACCCCTC------------------------------------------------------TGGGCGACAATCCGAATAATAGTAGGTCCCGCGAAGCTT------TCGGAGAAGGGTAGCCTAGTGTGTAAGCACAGCAATGAACCGCGAACCCATCGGACGACCCCTCTAATATTAGGGGCATATCCCAGGTGGTTCCCCCGTAAC---TATTCCCCAGACCTATACGTGTACCGAATGCTCATACGGGAAAGTGCGCTCCTAGGT---CTGGAACCA------------------------------------GGGTCCGAG------------CGAACGAGGAAAACTCCGCCCGACGAAGGGCGGAGTTGGGGGGTT---------------------------------------------------------------------------------------------------------------------------------------GCTCCG---------------------------------AGAAAGACTTTATCGTCTCCCCCAGGG---GGTGCGGAC---------------------------------------------------------------------------ACACCCGCGCGGATTACAGGTGACGGCTAC---AAGGATGGCGGGGAAGAAAACAGTACCCGACATCCAGGGATGAATGGTTACCCATCAGATGGGTATAATCATTCTGGT---------CCTGGGAGGAAAGACTCACCAGCGGTGGTAGACACCAGCCCTCCCTCTCAAAAAAGG---------------------------------------------CGGGGTGCCGCGGGCACCCCC---CATGATGTACTACTCATAACTATTGCGGACAAAAGACTGCTACCGGCGGCATCCGCGAAGCGGGAATCAAGTTTCCCGTCCTATGAGCGAATG------------------------------------------------------------------------------------------------------------------------------------------------------------------------------------------------------------------------------------------------TTGGAGAGAGCCCCGCAGCGCCGCCTCCTGTCAGGCACCTTGTTCAAGCCCGCAAGGAAGGTGATGATACCGCTCATTCATGGAAACGAGTTTTTAGGAATTGCATTTGGGGCGGAGCCGGGAAACCGCTTCGCGGTTTCC---CCGGCCTTTTCTATAGATCCTACT------------------------------------------------------------ACTCCCGGG---------------CAGGGGGCCGGG---GTAAGTAGCGCTTACCCGGCCCGG------------GAAGCGCGGCTTCCCGGGCCC------------------------------------------------------------------------------------------------CCTTCGAATCCTTGCGCCCCCGCATCCGGAAAACGCGTGACCGCGTTTTCC---------------------------------TGGCCGATGATTCTTTCGCAAAAAACGGGCTTTGTTCTCGAATCTGGACTGCTCACAGTAGTAGCACCGAAAGACAGGATCATTCGAGAGGCGATAGGGACGATACTCGAATCTATTTACGAGCCCGAGTTTCTGGACACATCGCACGGATTCCGCCCGGGTCGAGGCTGCCACTCGGCCCTGAGACAGATCAAAACACAGTGG---GCTGAAACCTCTTGGTTT---TTAGGATTCAAC---ATCAGAAAGTGCTTCGACACCATCGACTTACACCGACTCATCCCAATCCTGAAGGAG---AGGATCGACGATCCCAATTTCTTGAACCCAACCCACGAACTGTTTTCCGCCGAACTTGCGGGAGGTGAGAAG------------------------------------------------------------GGTGGCCCTTCCTCCAGGGGG---GTCCTACGGGGCAGTGTACTATCACCCCTATTA---------TGCAACATCTACCCACACAAGCTCGATCAGGAGATAGAG---AGGATCCGA------------------CAAGAGCACGAA------AAGGCC---------------------------------------------------------------------------GTGGCTTTTTCTCCCCCA---------------------ACGGGGCCCGGT---GAGTTAGCTTCGCGGCACTCAACCCCTTTTTTTGGATAA------------------------------------------------------------------------
>Psilotum
ATGAGGTGCGGAGCTTTGCATCTGACCTCCGTTGGGCTTCAGCCCTCTGCAGGAGCCAGCGCCCTTCCA------------------------------------------------------------------------------------------------------------------------------------------------------------AGGGCCTTG------------------------------------------------------------------------------------------------------------------------------------------------------------TGCAGTAAACTCCTC------------------------------------------------------CGGGCGACGATCCGAATACTAGTAGGTCCCGCGAAGCTT------TCAGAGAGGGGTAGCCTGGTGTGTAAGCACAGCAATGAACCGCGAACCCATCGGACGACC------------GGGGGATATCCTAAGTGGTTACCTCGTCAC---TCTTCCCCATACCTATACGTGTACCAAATGCTCATATGGGAAAGTGCGCTCCTAGGTAAACTGGGACCT------------------------------------AGG---------------------------------------------------------AGATCCAAGGAGTCCCTTAACTTCGTGCCACAGTGGCCCTCAGACCTCCTC---------------AGAGGAATAGAAGGGGGACTAACTCCTTGGATCCGACGTCGTTTAGGTCGTTTT---------------------GCTCTG---------------------------------AGAAAGACG---ACTTTATTGTCCGGG---GGTGCGGAC---------------------------------------------------------------------------ACACCTGCGCGGATTACAGGTGACGGCTAC---AAGGATGGCGGGGAAGGAAACAGTACCCGACATCCAGGGATGAATGTAAACCCATCGGACAGGGATAATCATTCTGGT---------CCTGAGAGAGGATACTCACCGGCGGTGGTAGACACCAGTCTGAGGGGCGCGGAGCGC------------------------TATGAGTCACTGGGACGACGACAGGGCGCGAAGCGCACCCGT------------GTACTCGGAACTATGGCGGACGAAAGACTGCTACTGGCG------------------------------TCTCATGAGCGAATCAAGCCTAAACCA---GGCCACTCAAACCTTGATATTAGGGCCACTTTAAATGAGTGCGGAGAGGGAGGGGGTGGGGAG------------------------------GGGTTAAACGGGGCCCCCTCCCCCACC---------------------------------------ACCTCCCCACCCCAGGGCTCATTTTTGAAACCCTGTTTTAGTAAGAAGGGAATCTCTTTGGAATGGTTGGAGAGAGCCTCG---CAGCGCCTCCTGCCAGGCGCCTGGCCC------------GGGGTGATGATACCGCTCATTCCTGAAAACAAGGCCTCAGAAATCGCATTTGGGGCT------GGATATTCTCTCTCCTTATCTTCGGGCCACTTCTACCAGGGTCCCATGAGATACACTCGACCGAAAGGTTCTGACGGGGAATACACTCGACCGATAGGGTCTGACCCGTGGCGGGGAAGACACGATACCAAAGGGCCTAACGGG---GAAGACACT---------------------------CTTAGCACCCGGGTTCCCTACAGGGTGGGATCCAAGTCCCCCGGCACGGGACACTCGACCTGGGACACTCGACCTTTGACGGGCGAGGGAGAGGGTCTGACCCAGGAAGACACTCGACCAATTATAGGGTCTGACCCA------GGAAGACACTCGACCTTTGACGGGAGAGGGGATAAAGAGGCAGCACGGGGCCCTCATAGGCCGATGATAGCTTTATTG---CCAGGCTTTGCTCCTGAGTTTGAACCGCTCGCAGTAGTAGCACCGAGAGACAAGATCATTCAGGGGGCGATAAAGACGGTACTCGAATCTATTCAC------GAGTTTCTAGACACATCGCACGGATTCCGCCCGGGTCGAGGCTGCCACTCGGCCCTGATACGGATCAGAGCACGGTGG---GCTGGAACCTCTTGGTTT---TCAGAATCCGAC---CTCGTAAAGTGTTTTTACACCATCGACCGACCTCGACTTATCTCAATCTCGAAAGGG---GAGATCGACGATCCCAATTTATTGAACCCAACTCACAAAATG------GCCGGACTTGTAGAGGGTGGGAAG------------------------------------------------------------GGTGGCCCTTCCTCCAGGGGG---GTCCCACAAGGCAGTGTACTATCACCCCCACCA---------CGCAACATCTACCTACACCAGACAGATCGAGAGATAGAG---AGGATCCGA------------------CAAGAGCACGAAACTCCGAAGGCTCAGATAAGAGAATCG---TTCTTCTTCAAGATGACGGGTCGAGAGAACCAGGAAAAC------TCTAGAGAAGAAGCAAGCTTCAACTCTCCC---------------------CTAGTAGACAACAGAACCGGGGGTAAAACG---------CATCCAACGCGAAGCGTTTCCCGGGAGGGGTACCGGGGTAAGCGCGTAGCGCTTACCCGGTCCAGAAGATGA---------------
>Ginkgo
---------------------------GGGTCGAAGTTTAGACCGCTCGCAGTAGTAGTACCGATAGAA------------------------------------------------------------------------------------------------------------------------------------------------------------AAGATCATTAAAGAGGCGATAAAAGCGGTACCCGAATCCATCTACGATCCCGAGTTTCCGGACGCATCGCACTTCCGCCCGGGTCGAGGCTGCCACTCGGCCCTAATACGGATAAGAAAAGAGTGGGGAACCTCCCGTTGGTTCTTGGAATTCGGCATCATAGGGTGTTTCCACACCATCGACCGACATCGACTCATCTCAATCTTTAAGGAAGAGATCGACGATCCCAAGTTCTTTCACCCCACTCAGAAACTGTTTTCCGCCGGACGACTTGTAGGAGGTGAGAAGGGTGGCCGCTCTTCCCCCTATGGGGTGGTCCCACACAGTGTACTACTATCGGCCCTACTAGGCAACATCTACCCACACAAGCTCGATCAGGAG---ATAGGGAGGATCCGACAGAAGCACGAAATTCCGATTGTTCAGATAATCAGATTGGTTCCATTAGAGACA------------------------------------GGT---------------------------------------------------------CGTATTGATGACCAAGAAAACTCTGGAGAAGAAGCAAGCTTCAACTCTCCCCCAGTGGGAGACAACAGAGCCATCGTTGTGGGGGGGGTAAAAAGCATCCAACGCAAAGCGGCGTTTCATTCCCTCGTTTTGTCGTGGCACACCCCCCCCACAAGCACCCCCCAACGGAGGGGGGACCAGAAAACGCCTTTGGTTTCCCCCCCTTCGTCGGGGGGCCCCCTTGCCGCCTTCTTCAACAAGCCCTCGAGCCTCCTTTGCGCCGCCTTCCTCATTCGTAAAGGAGCCGCCGGGTTGACCCCGAAACGAATAAAGGCCGGAGGTAGAGAACGCCCCTCATCTAATAAGAATGATAATAGGGTAGCGTTCTCCACGAAAAACCCTATTAGGTATTGCAAAAGAAGGGGCCTGCTGATAGAGCTGGGCGGGGAGGCGGTACTAGTCATCGGATTCGAAAGACGCCTAGCCCGTAAGCAGGGGCTATCCCCCGTTCACTTCAATGACCCATACTTGATTAGGATTTGTTACGCGCGATACGCC---GACGACTTACCACTGGGAATCGTGGGTACCGTAGAGCTCATAAGAGGA------------------------------ATCCAAAGACGTATCACCCACTTCCCACAATCCGGCCCGAACCTCGAG---------------------------------GTAGGCTCTGCA------------------------------AGATCAACTTACATAGCTGCACGGAGT---------------------------------------ACGGTAGAATCCCCCGGTACGGTCATTCGGGAAGTCCCT---TCGAGGGCGACTCCCATACAATTCTTGCGAGAGCCGGAGAAGCGTCGGAGAGTAAAGCACCGTATCCATCTCACAGCTTCCCACCTACGCTCCGCCATCCATTCCAAGTTAGAGGACCTAGGGAGGAGTATCCTGATCCAACAGCTGACGAAGGGGATGAGCGGAACAGGGAGTCTA---CAGGACGCGGTT------------------------------------------------------------------------------------CAACCAGCGGAG---------ACT---------------------------CTTAGAACAGCTGGAGTAATA---------------------------------------------------------------------------------------------AGTCCCCAAGTGAGCGTGGGCGTATTA---CGGGAGACCGTCAAGCACATC------------------------CGGCGAAGATCAGGGGAAATATCGTTGTTGCATAGCCCAGGTCGGAGC------------------------AACGTGCCATCAGAC------GTTCAACAGGCAGTCTCACGATCGGGCAAATCGTTGAGC------GTCTGGGAGTTGTCATTGTATACTCCCAGAGAAGCGCTGGGAGGTCGGGAGGCGGCGGGGGAAGGGGGGGGACGCTGG---GAACAGACGGGATCTTTCAGCAGCAAATTCACC---ATACAGATA---------AAGGCGCCTATAAAAAAGATACTCCAAAGGCTTCGGGATCGAGGTATCATTAGCCGGAGAAGACCCTGGCCAACCCACGTGGCCTGCTCGACGAACGTCAGCGACGAAGACATC---------------------------------------------------------------------------GCAAAT---TGGTTCGCGGGCGTCGCGATAAGTCCTCTGTCCTACTATAGGTGCTGCGACAACCCCTATCAGGTCCGAACGATTGTCGACTACCAGATCCGCTGGTCCGCTATATCCACCCCTGCCCACAAGCACAAATCCTCGGCGCGGAAGATAATCCCAAAGTACTCCAAAGACTCACATATAGTCAATAAAGAAGGT------GGTAAGACCCCTGCCGAGTCCCCCAACAGC---------------------ATAGAGCTTGGGAAGCTTGGACCAGAGTCA---------TTCCTTACAAGTCAAGATCTGAACAACAAGGAGCACGCGTACAAGACCTTATATCAG------------------------------
>Huperzia
------------------------------------------------------------------ATG------------------------------------------------------------------------------------------------------------------------------------------------------------AAATTGGTT------------------------------------------------------------------------------------------------------------------------------------------------------------TGTTTCCAACGCCAAGCG---------------------------------------------------TTTTCTTCCAATCAAACGCGTTTTGGA------------------------------------------------------------------------------------------------------CGTTTTATTCCC------------------------------------ATTTTACAAAGAGAGAGAAAAAGAGCCTTC------------------------------------------------TCT---------------------------------------------------------CGTCGAGAGAACCAAGAAAACTCTAGGGAGGAAGCAGGCTTTGAATTGAAA------------------------------------------------------------------------------------------TCTCCC------------------------------------------------------CCA---------------------------------------------------------------------------------------------------------------------------------------------------------------------------------------------------------------------------AGAGACGACAGAGCCAACGTGGAAGTTAGT------------------------------------------------------------AGGATCCGTTACGTCCGATATGCC---GACGGCTCCCAATTGGGAATTGTGGGTCCTGTAGAGTTGATAGGAAAA------------------------------ATACGAGAAAGTATTACCCACTTCCTAAGATCCGACCTGAACCTTGAG---------------------------------GTGGGCTCTGTA------------------------------AGATTTACTCACACAGCTGCA---GGG---------------------------------------ACGGTAGAATTCCTCGGTACGGTCATTCGGGGAGTCCCG---GCTTCGGAAAGTAGATTATCG------CGAAAGCTGGAGAAGCGTCGGAGAGTAAAGCACCGTATCCATCTCACAGCTTCCCACCGACGCTCCGCCATCCATTCCAAGTTAGAAAACCTAGGGAATAGTCTCCTGGTCCGACAGCTGACAAAGGGGAGAAGAGAAACAGGGAGTCTACATTTAGCGGGACTT------------------------------------------------------------------------------------CAACTAGCAGAG---------ACT---------------------------CTGAAAACAGCAGGAGTC------------------------------------------------------------------------------------------------AGCCCCCAAGTGAGC------GTCTTA---CGGGAGACCGCCAAAAATATA------------------------CAGCAAAGATCAAGGGAAATC------TTGCATAGCCTAGGTTGGAGC------------------------AACGTGCCATCAGAC------ATTCAACAGGCAGTCTCACGATTGGACGAATCGTTGAGC------GTCTGGATGTCTTCATTGGAGACTCCCAGAGCGCATAATAAAGGTCGGAAAGGCCAGCAGCAGGAAGGAGGAGGGTGGCACGAACAGACGGGGTCTTTC---AGCAAGCTATCC---ATACGAATC---------CAGGCGCCTACGAAGAAGATACTCCAAAGGCTTCGTGACCGAGGTATCATTAGCCAGAGGAAGGCCCGCCCAACCCACGTGGCCCGCTTGACGAACGTCAGCGACGGAGACATC---------------------------------------------------------------------------GTCAAT---TGGTTTGCGAGCATTGCAATAGGTCTTTTGTCTTACTATAGATGTTGTGACAATCTTTACCAAGTCCGAGCCATTGTCGACTACCAAATTCGCTGGTCCGCTATATTTACCCTTGCCCACAAGCACAAATCCTCGGCGCGGAATAGAATCCTAAAGCACTGCAAAGACTTACACATAGTCAATGGAGAA---------GGTAAGACCCTTACCAAGTTTCCCACCAGC---------------------ATGGAACTTAGGAAGCTTTTTTAG------------------------------------------------------------------------------------------------------
