# Supplementary material for: Organellar phylogenomics of Ophioglossaceae fern genera
Source: Front Plant Sci. 2024 Jan 15;14:1294716. doi: 10.3389/fpls.2023.1294716 (PMC10823028; doi:10.3389/fpls.2023.1294716)
Supplement: Supplementary file 3 [file DataSheet_3.zip › Supplementary file S2/mtDNA_CDS/untrim/mttB.fas]

>Sahashia
ACGAATTTTGTCCCCAAAACTATTATGGAGGAATCGAGAATTCGTGTTTTTCGGATCTTGATTCGCTTTAGTTTGACATGGCTTTCGTGTTATTGGTTCCCGGAAGAATTACCATTTTTACTGGCCAAACCCCCTATT------ACTTTGCCTTATCCAGACTCGTCTCCTATTCGTACACAATCAACGGAGGCCTCGAGCACA---TATGTTACTACGTCCTTAATACCACGCTTCTACTTTGTATTACCTTTTTTAAGTTATTAAATTTGGTGCTCTTTGATCCTCAGTTGCTATGGGAAACGGAGAAAATAATCCAAAAAGTTGTTTTACTTAAGTGGTTCTCGTTTCTTTTTGTTCTCCCTCGTAACTCTTGTTCGGGTAGTTCCCAATGTTCGGCACTTTTCATCCCATTTA---AGTACAACCTCGACTAATTCGCTCATAATCAAGTTACAACCTAGAATTTATGACTATATCATGTTAACCGTTCGTATTTTGTTCATTCCGTCAATATGCCCTCAAGTCCCTGTAATGGTGATCTGTCTGCCAGAATCAAAAGCTATTTCTTTGAAAACCCGTCTAAAAAATTGTCGTATTTTGATGGTTTTTTTGCTTCTTACAGCAGCTTTGTTCACACCTCCAGATATCTGGTGTCAAATTGTCGCTCGTTTACCTCCCTATTCCCCAATAGAGTTGACCATCTTTGTAGCCTTGATTATTTCGGTTTATAAGAAGCAA------CTATCCGGATAG---------------------------------------------------------------------------------
>Ophioderma
ACGAATTTTGTCCCCAAAACTATTACTACGGAATCGAGAATCCGTGTTTCTCGGATCTTGATTCGCTTTAGTTTTACATGGCTTTCGTGTTATTGGCGGTGTGAAGAATTACCATTTTTATTGGCCAAACCCCCCATTACTTTAACGTTGCCTTATCCAGACTCGTCCCCCATTCGTACACAATCAACGGAGGCCTCGAGCACA---TATGTCACTACGTCCTTAACACTACGCTCCTACTTTGTATTACCCTTCCCAAGTCATCAAACTCGGTGCTCCTTGATCTTCAGTTGCAATTATTACCAATTTCAATTCATTAATCATCTTATTAAGTGGTTCTCGCTTCTTAATTATTTGTTCTCCCTTTTTACTTTCGCTCGGGTAGTTCCCAACGTTCGGCATTTTTCATACCATTCGAGTACAACCTCAACAACTAATTTGCTCATAACCAAGTCACAACCTAGAATTTATGACTATATCATGTTAACCGTTCGCATTTTGTTCATTCCGCCAATACGCCCTCAAGTCCCTGTAATGGTGATCTGTCCGTCAAAAGCTATTTCTTTGAGAAAGACCCTAAATCTAAAAAATCGTCGGATTTTGATGGTGGTTTTGCTTTTTACAGCAGCTTCGTTCGCACCTCCAGATCAATGGTGTCAAATCGTCGCTCGTTTCTCTCCCTATTCCCCAATAGAGTTGACCATCTTTGTAGCCTCGATCCTTTCGGTCTATAATAACTAA---------CGGGGTTAA---------------------------------------------------------------------------------
>Haukia
ATGAATTTTGTCCCCAAAACTATTATGGAGGAATTGAGAATCCGTGTTTCTTGGATCTTGATTCGCTTCAGTTTGACACGGCTTTCGTGTCATTGGTTCCCGGAAGAATTACTCTTTTTATTGGCCAAACCCTTTATT------ACTTTGCCTTATCCAGACTCGTCCTTCATTTGTACACAATTAACGGAGGCCTTGAGCACA---TATGTTACTACGTCCTTAATATTATGCTTCTACTTCGTATCACCCTTCTCAAGTTACCAAATTTGGTGCTTTTTGATCCCCAGTTGCTATGGGAAACGGAAAAAGCAGGACAAAAAGTTGTGTTATTTAAGTGGTTCTTGTTTATTCTTGTTCCCTCCTGCAACTTTTGCTTGGGTAGTTCCCAACGTTTGGCATTTTTTCTACCATTTG---AGTACAACCTCAACTAATTTGCTCATAATCAAGTTACAACCTAGAATTTATGACTATATCATGTTAACTGTTCGTATTTTGTTCATTTCGTCAATATGCTCTCAAGTCCCTTACATGGTGATCTGTCTGTTAAAATCAAAAGTTCTTTCTTTGAGAACCTGTCTAAAAAATCGTCGGATTTTGATGGTGGTTTTGCTTTTTATAGCAGCTTTGTTTGCACCTCCAGATATCTGGTGTCAAATTGTTGTTTGTTTCTCTCTATACTTCCCAATAGAGTTGACCATCTTTGTAGCCTTGATCCTTTCGGTCTATAAGAAGCAA------CTATCCGGATGGgTAGGCCCAAGCAAGCTTACCCTCCAAGCACGAAGAATGCCGGGGCGTAGCCTACAGGATTAG------------------
>Ginkgo
ACGAATTTTGCATCGGAAACTATTCCGGGAGAAGCTAGAATCCGTTCCGTTCGGATATTTATTGGTCCTAGTTCGACACGGTTTACGCGTCATTGGTTCCCGGAAGAGTCGATATTTCCATCGGCTAAACCCTCT---------CCGACCCCGCCTTTGGACCCGTATCCCGTTCGTACACGATCAACGGAGGCCTCTTCAACA---TGTGTTACTACGTCTCCAGTAGCATGCTCCTACTTCGTCTTTCCCTTCATAAGTTATCAAATTTGGTGCCCTTCGATCCCCAGTTGCTACGGAGAACGGAGGACGAGATACAATCAATTTTTTCACCCAAGTGGTTTTCGCTCCTTCCCGTTCCTGTTTCTAACTCTTTCCCGGGTAGTTCCCAATGTTCGGCACTTCCCATACTTTGTG---GGTACAACATCAACTAATTTGCTCACGATCAAGTTACAACCCAAGATTTCTGACCATATTATGTCAACTGTTCGTATTTCGTTCATTCCATCAATATGCTCCCAAGTACCCGTAATTGTGATCCGTTTGCCAGAACCAAAGGGTATTCCTGTGAAAACCTCCACGGAGAATCGTCGTTTTTTCATGGTTTCTCCGCTTCCCACAGCAGCTTTTTTCACACCTCCAGATATCTGGTGTCAAATCGTCGCTCGTTTACCTATTTATTCGATGATAGAGTTGACCATCTCTGTGGCATCGATTGTACGAGTTCGTAAGGAGCAACAGCTCCTATCTGGACAGGTGGGCCAGAATGAGGAAGAATCTAGTGCTTCCTGA---------------------------------------------
>Cheiroglossa
ACGAATTTTGTCCCCAAAACTATTACGGAGGAATCGAGAATCCGTGTTTCTCGGATCTTGATTCGCTTTAGTTTGACATGGCTTTCGTGTTATTGGTTCCCGGAAGAATTACCATTTTTATTGGCCAAACCCCCCATT------ACTTTGCCTTATCCAGACTCGTCCCCCATTCGTACACAATCAACGGAGGCCTCGAGCACA---TATGTCACTACGTCCTTAACACCACGCTCCTACTTTGTATTACCCTTCCCAAGTCATCAAACTCGGTGCTCCTTGATCTTCAGTTGCTATGGGAAACGGAAAAAGTAGGACAAAAAGTTGTTTTACTTAAGTGGTTCTCGCTTCTTTTTGTTCTCCCTTGTAACTTTCGCTCGGGTAGTTCCCAACGTTCGGCATTTTTCATACCATTCG---AGTACAACCTCAACTAATTTGCTCATAACCAAGTCACAACCTAGAATTTATGACTATATCATGTTAACCGTTCGCATTTTGTTCATTCCGCCAATACGCCCTCAAGTCCCTGTAATGGTGATCTGTCCGTCAAAATCAAAAGCTATTTCTTTGAGAACCCGTTCAAAAAATCGTCGGATTTTGATGGTGGTTTTGCTTTTTACAGCAGCTTCGTTCGTACCTCCAGATATCTGGTGTCAAATCGTCGCTCGTTTCTCTCCCTATTCCTTAATAGAGTTGACCATCTTTGTAGCCTCGATCCTTTCGGTCTATAAGAAGCAA------CTATCCGGATAG---------------------------------------------------------------------------------
>Goswamia
ACGAATTTTGTCCCCAAAACTATTATGGAGGAATCGAGAATCCGTGTTTCTCGGATCTTGATTCGCTTTAGTTTGACACGGCTTCCGTGTTATTGGTTCCCGGAAGAATCACCATTTTTATTGGCCAAACCCCCCATT------ACTTTGCCTCATCCAGACTCGTCCCCCATTCGTACACAATCAACGGAGGCCTCGAGCACA---TATGTTACTACGTCCTTAACACCACGCTCCTACTTTGTATTACCCTTCCCAAGTCATCAAACTCGGTGCTCCTTGATCTTCAGTTGCTATGGGAAACGGAAAAAGTAGGACAAAAAGTTGTTTCACTTAAGTGGTTCTCGTTTCTTTTTGTTCTCCCTTGTAACTTTTGCTCGGGTAGTTCCCAACGCTCGGCATTTTTCATACCATTCG---AGTACAACCTCAACTAATTTGCTCATAACCAAGTCACAACCTAGAATTTATGACTATATCATGTTAACCGTTCGCATTTTGTTCATTCCGCCAATACGCCCTCAAGTCCCTGTAATGGTGATCTGTCCGTCAAAATCAAAAGCTACTTCTTTGAGAACCCGTCCAAAGAATCGTCGGATTTTGATGGTGGTTTTGCTTTTCGCAGCAGCTTTGTTCGCACCTCCAGATATCTGGTGTCAAATCGTCGCTCGTTTATCCTCCTATTCCCCAATAGAGTTGACCATCTTTGTAGCCTCGATCCTTTCGGTCTATAAGAAGCAA------CTATCCGGATAG---------------------------------------------------------------------------------
>Whittieria
ACGAATTTTGTCCCCAAAACTATTATGGAGGAATCGAGAATCCGTGTTTCTCGGATCTTGATTCGCTTTAGTTTGACACGGCTTTCGTGTTATTGGTTCCCGGAAGAATTACCATTTTTATTGGCCAAACCCTCCATT------ACTTTGCCCTATCCAGACTCGTCCTTCATTCGTACACAATTAACGGAGGCCTTGAGCACA---TATGTTACTACGTCCTTAACCCTATGCTCCTACTTTGTATTACCCTTCTTAAGTTATCAAACTCGGTGCTTTTTGATCTTCAGTTGCTATGGGAAACGGAAAAAGTAGGACAAAAAGTTGTTTCACTTAAGTGGTTCTCGTTTCTTTTTGTTCTCCCTTGTAACTTTTGCTCGGGTAGTTCCCAACGTTCGGCTTTTTTCATACCATTCG---AGTACAACCCCAACTAATTTGCTCATAACCAAGTCACAACCTAGAATTTATGACTATATCATGTTAACTGTTCGCATTTTGTTCATTCCGCCAATACGCCCTCAAGTCCCTGTAGTGGTGATCTGTCCGTCAGAATCAGAAGCTATTTCTTCGAGAACCCGTCCAAAGAATCGTCGGATTTTGATGGTGGTTTTGCTTTTTACAGCAGCTTTGTTCGCACCTCCAGATATCTGGTGTCAAATCGTCGCTCGTTTATCTCCCTATTCCCCAATAGAGTTGACCATCTTTGTAGCCTCGATCCTTTCGGTCTATAAGAAGCAA------CTATCCGGATAG---------------------------------------------------------------------------------
>Helminthostachys
ACGAATTTTGTACCCAAAACTATTATGGAGGAATCGAGAATTCGTGTTTTTCGGATCTTGATTCGCTTTAATTTGACACGGCTTTCGTGTTATTGGTTCCCGGAAGAATTACCATTTTTATTGGCCAAACCCCCTATT------ACTTTGCCTTATCCAGACTCGTCTCCTATTCGTACACAATCAACGGAGGCCTCGAGCACC---TATGTTACTACGTCCTTAATACCACGCTTCTACTTTGTATTACCCTTCTTAAGTTATTAAATTCGGTGCTCCTTGATCTTCAGTTGCTACGGAAAACGGAAAAAATAATCCAAAAAGTTGTTTTACTTAAGTGGTTCTCGTTCCTTTTTGTTCTCTCTTGTAACTCTTGTTCGGGTAGTTTTCAATGTTCGGCATTTTTCACCTCATTTG---AGTACAACCTCGACTAATTTGCTAATAATAAAGTTACAACCTAGAATTTATGACTATATCATGTTAACTGTTCGTATTTTGTTCATTCCGTCAATATGCCCTCAAGTCCCTGTAATGGTGATCTGTCTGCCAAAATCAAAAGCTATTTCTTTGAAAACCCGTCCAAAAAATCGTCGTCTTTTGATGGTTCTTTTGCTTCTTACAGCAGCTTTGTTCATACCTCCAGATATCTGGTGTCAAATCGTCGCTCGTTTACCCCCCTATTCCCCAATAGAGTTTACCATCTTTGTAGCCTTGATTATTTCAGTTTATAAGAAGCAA------CTATCCGGATAG---------------------------------------------------------------------------------
>Botrychium
ACGAATTTTGCCCCCAAAACTATTATGGAGGAATCGAGAATTCGTGTTTTTCGGATCTTGATTCGCTTTAGCTTGACACGGCTTTCGTGTTATTGGTTCCCGGAAGAATTACCATTTCTATTGGCCAAACCCCCTATT------ACTTTGCCTTATCCAGACTCGTCTCCTATTCGTACACAATCAACGGAGGCCTCAAGCACA---TATGTTACTACGTCCTTAATACCACGCTTCTACTTTGTATTACCTTTTTTAAGTTATTAAATTCGGTGCTCTTTGATCCTCAGTTGCTATGGAAAACGGAAGAAATAATCCAAAAAGTTGTTTCGCTTAAGTGGTTCTCGCTTCTTTTTGTTCTCCCTTGTAACTCTTGTTCGGGTAGTTCCCAATGTTCGGCACTTTCCATCCCATTTG---AGTACAACCTCGACTAATTCGCCCATAACCAAGTCACAACCTAGAATTTATGACTATACCATGTTAACCGTTCGTATTTTGTTCATTCCGTCAATATGCCCTCAAGTCCCTGTAATGGTGATCTGTCTGCCAAAACCAAAAGCTATTTCTTTGAAAACCCGTCTAAAAAATTGTCGTATTTTGATGGTTTTTTCGCTTCTTACAGCAGCTTCGTTCACACCTCCAGATATCTGGTGTCAAATTGTCGCTCGTTTATCTACCTATTCCTCAATAGAGTTGACCATCTTTGTAGC-------------------------------------------------------------------------------------------------------------------------------
>Japanobotrychium
ACGAATTTTGCCCCCAAAACTATTATGGAGGAATCGAGAATTCGTGTTTTTCGGATCTTGATTCGCTTTAGTTTGACATGGCTTTCGTGTTATTGGTTCCCGGAAGAATTACCATTTCTATTGGCCAAACCCCCTATT------ACTTTGCCTTATCTAGACTCGTCTCCTATTCGTACACAATCAACGGAGGCCTCAAGCACA---TATGTTACTACGTCCTTAATACCACGCTTCTACTTTGTATTACCTTTTTTAAGTTATTAAATTCGGTGCTCTTTGATCCTCAGTTGCTATGGAAAACGGAAGAAATAATCCAAAAAGTTGTTTCGCTTAAGTGGTTCCCGCTCCTTTTTGTTCTCCCTTGTAACTCTTGTTTGGGTAGTTCCCAATGTTCGGCACTTTCCATCCCATTTG---AGTACAACCTCAACTAATTCGCTCATAATCAAGTTACAACCTAGAATTTATGACTATATCATGTTAACCGTTCGTATTTTGTTCATTCCGTCAATATGCCCTCAAGTCCCTGTAATGGTGATCTGTCTGCCAAAACCAAAAGCTATTTCTTTGAAAACCCGTCTAAAAAATTGTCGTATTTTGATGGTTTTTTTGCTTCTCACAGCAGCTTCGTTCACACCTCCAGATATCTGGTGTCAAATTGTCGCTCGTTTATCTCCCTATTCCCCAATAGAGTTGACCATCTTTGTAGCCTTGATTATTTCAGTTTATAAGAAGCAA------CTACCCGGATAG---------------------------------------------------------------------------------
>Botrypus
ACGAATTTTGTCCCCAAAACTATTATGGAGGAATCGAGAATTCGTGTTTTTCGGATCTTGATTCGCTTTAGTTTGACATGGCTTTCGTGTTATTGGTTCCCGGAAGAATTACCATTTTTATTGGCCAAACCCCCTATT------ACTTTGCCTTATCCAGACTCGTCTCCTATTCGTACACAATCAACGGAGGCCTCGAGCACA---TATGTTACTACGTCCTTAATACCACGCTTCTACTTTGTATTACCTTTTTTAAGTTATTAAATTCGGTGCTCTTTGATCCTCAGTTGCTATGGAAAACGGAAAAAATAATCCAAAAGGTTGTTTCGCTTAAGCGGTTCCCGCTCCTTCTTGTTCTCCTTCGTAACTCTTGTTCGGGTAGTTCCCAATGTTCGGCACTTTCCATCCCATTTA---AGTACAACCTCGACTAATTCGCTCATAATCAAGTTACAACCTAGAATTTATGACTATATCATGTTAACCGTTCGTATTTTGTTCATTCCGTCAATATGCCCTCAAGTCCCTGTAATGGTGATCTGTCTGCCAGAATCAAAAGCTATTTCTTTGAAAACCCGTCTAAAAAATTGTCGTATTTTGATGGTTCTTTTGCTTCTTACAGCAGCTTTGTTCACACCTCCAGATATCTGGTGTCAAATTGTCGCTCGTTTACCTCCCTATTCCTCAATAGAGTTGACCATCTTTGTAGCCTTGATTATTTCAGTTTATAAGAAGCAA------CTATCCGGATAG---------------------------------------------------------------------------------
>Mankyua
ACGGATTTTGTCCCCAAAACTATTATGGAGGAATCGAGAATTCGTGTTTTTCGGATCTTGATTCGCTTTAGTTTGACATGGCTTTCGTGTTATTGGTTCCCGGAAGAATTCCTATTTTTATTGGCCAAACCCCCTATTACT---ACTTTGCCTTATCCAGACTCGTTTCTTATTCGTACACAATCAACGGAGGCCTCGAGCACA---TATGTTACTACGTCCTTAATATCACGCTTCTACTTTGTATTACCTTTCTTAAGTTATCAAATTCGGTGCTCTTTGATCCTCAGTTGCTATGGAAAACGGAAAAAATAATCCAAAAGTTTGTTTTACTTAAGTGGTTCTCGTTTCTTTTTGTTCTATCTTGTAACTCTTGTTCGGGTAGTTCCAAATGTTCGGCATTTTTCATCCTATTCGGGTACAACAACCTCAACTAATTTGCTCATAATCAAGTTACAACCTAGAATTTATGACTATATCATGTTAACCGTTCGTATTTTGTTCATTTCGTCAATATGCCCTCAAGCCCCGGTAATGGTGATCTGTCTGCCAAAATCAAAAGCTATTTCTTTGAAAACCCGTCTAAAAAATCGTCCTATTTTGATGGTTCTTTCGTTTATTACAGCAGCTTTGTTCATACCTCCAGATATCTGGTGTCAAATTGTCGCTCGTTTACCTCCCTATTCCCCAATCGAGTTGACCATCTTTGTAGCCTTGATTATTTCGGTTCATAAGAAGCAA------CTATCCAGATGG---------------------------------------------------------------------------------
>Ophioglossum_austroasiaticum
ATGAATTTTGTCCCCAAAACTATTATGGAGGAATTGAGAATCCGTGTTCCTTGGATCTTGATTTGCTTTAGTTTGACACGGCTTTCGTGTTATTGGTTCTCGGAAGAATTACTATTTTCATTGGCCAAACCCTTTATT------ACTTTGCCTTATCCAGACTCGTCCCCCATTCGTACACAATTAACGGAGGCCTCGGGCACA---TATGTTACTACGTCCCCAATATTATGCTTCTACTTCGTATTACCCTTCTTAAGTTATCAAATTCGGTGCTTTTTGATCCCCAGTTGCTATGGGAAACGGAAAAAGCAGGACAAGAAGTTGTTTCATCTAAGTGGTCCTTGTTTATTTTTGTTCTCTCCTGTAACTTTTGCTTGGGTAGTTCCCAACGTTTGGCATTTTTCATATCATTTG---AGTACAACCCCAACTAATTTGCTCATAATCGAGTCACAACCTAGAATTTATGACTATATCATGTTAACTGTTCGTATTTTGTTCATTTCGTCAATATGCTCTCAAGTCCCTGTAATGGTGATCTGTCCGTTAAGATCAAAAGTGCTTTCTTTGAGAACCTGTCTAAAGAATCGTCGGATTTTGATGGTGGTTTTGCTTTTTGTAGCAGCTTTGTTTGCACCTCCAGATACCTGGTGTCAAATTGTTGTTTGTTTATCTCTATATCTCCCAATAGAGTTGACCATCTCTGTAGCCTTGATCCTTCCGGTCTATAGGAAGCAA------CTATCCGGATAG---------------------------------------------------------------------------------
>Ophioglossum_californicum
ATGAATTTTGTCCCCAAAACTATTATGGAGGAATTGAGAATCCGTGTTCCTTGGATCTTGATTTGCTTTAGTTTGACACGGCTTTCGTGTTATTGGTTCTCGGAAGAATTACTATTTTCATTGGCCAAACCCTTTATT------ACTTTGCCTCATCCAGACTCGTCCCCCATTCGTACACAATTAACGGAGGCCTCGGGCACA---TATGTTACTACGTCCCCAATATTATGCTTCTACTTCGTATTACCCTTCTTAAGTTATCAAATTCGGTGCTTTTTGATCCCCAGTTGCTATGGGAAACGGAAAAAGCAGGACAAGAAGTTGTTTCATCTAAGTGGTCCTTGTTTATTTTTGTTCTCTCCTGTAACTTTTGCTTGGGTAGTTCCCAACGTTTGGCATTTTTCATATCATTTG---AGTACAACCCCAACTAATTTGCTCATAATCGAGTCACAACCTAGAATTTATGACTATATCATGTTAACTGTTCGTATTTTGTTCATTTCGTCAATATGCTCTCAAGTCCCTGTAATGGTGATCTGTCCGTTAAGATCAAAAGTGCTTTCTTTGAGAACCTGTCTAAAGAATCGTCGGATTTTGATGGTGGTTTTGCTTTTTGTAGCAGCTTTGTTTGCACCTCCAGATACCTGGTGTCAAATTGTTGTTTGTTTATCTCTATATCTCCCAATAGAGTTGACCATCTCTGTAGCCTTGATCCTTCCGGTCTATAGGAAGCAA------CTATCCGGATAG---------------------------------------------------------------------------------
>Psilotum
ATGAATTTAGGAACGAAGACTATTATGGAGGAATCGAGAATTCGTGGTTTTCGGATCTTGATTCGCTTTAGTTTGACATGGCTTTCGCGCTATTGGTTTCCGGAAGAATTCATCCTTTCATTGGCCAAACCCTTTATT------ACTTCGCCTTATCCAGACTCGTATTTTATTTGCACACAATCAACGGAGGCCTCGAGCACG---TATGTTACTATGTCTCTGATCTCATGCTTTTACTTTGTATTCCCCTCTCTAGGTTATCAAATCTGGTGCTCTTTTATACCTAGTTGCTATAATTCAATAAAAAAGCAATACAAGAATTTGTTCTACTCAAGTGGGTTTCGCTTCTTCCCGTTCTTCCCTGTGACTCTTGTTTGGGTAGTTCCCAATGTTCGGCACTTCTCATACCATCCG---AGTACAACATCGACTAATTCGCTCATGATCAAGTTACAACCTAGGATTTATGACTATATTCTGTTAACTGTTGGTATTTCGTTTATCTCGCCAATACGCTCCCAAGTCCCTTTCATGGTTATCTGTTCGTTAGAATCAAAAGCTATTGATTTTAGAACCTGTCTAAAAAATCGTCGTATTCTGATGGTTTTTTCGTTCTTCACAGCAGCTCTGTTCACACCTCCAGATATCTGGTGTCAAATCGTCGCTTGTTCATCTCTCTCTTTCCCAATAGAGTTTACCATATTCGTAGCCTTGATTATACCAGTCTATGAGAATAAA------AGATCTGGATAG---------------------------------------------------------------------------------
>Rhizoglossum
ACGAATTTTGTCCCCAAAACTATTATGGAGGAATCGAGAATCCGTGTTTCTCGGATCTTGATTCGCTTTAGTTTGACACGGCTTTCGTGTTATTGGTTCCCGGAAGAATTACCATTTTTATTGGCCAAACCCCCCATT------ACTTTGCCCTATCCAGACTCGTCCCCCATTCGTACACAATCAACGGAGGCCTCGAGCACA---TATGTTACTACGTCCTTAACACTACGCTCCTACTTTGTATTACCCTTCCCAAGTCATCAAACTCGGTGCTCCTTGATCTTCAGTTGCTATGGGAAACGGAAAAAGTAGGACAAAAAGTTGTTTCACTTAAGTGGTTCTCGTTTCTTTTTGTTCTCCCTTGTAACTTTTGCTCGGGTAGTTCCCAACGTTCGGCTTTTTTCATACCATTCG---AGTACAACCCCAACTAATTTGCTCATAACCAAGTCACAACCTAGAATTTATGACTATATCATGTTAACTGTTCGCATTTTGTTCATTCCGCCAATACGCCCTCAAGTCCCTGTAGTGGTGATCTGTCCGTCAGAATCAGAAGCTATTTCTTCGAGAACCCGTCCAAAGAATCGTCGGATTTTGATGGTGGTTTTGCTTTTTACAGCAGCTTTGTTCGCACCTCCAGATATCTGGTGTCAAATCGTCGCTCGTTTATCTCCCTATTCCCCAATAGAGTTGACCATCTTTGTAGCCTCGATCCTTTCGGTCTATAAGAAGCAA------CTATCCGGATAG---------------------------------------------------------------------------------
