# Supplementary material for: Organellar phylogenomics of Ophioglossaceae fern genera
Source: Front Plant Sci. 2024 Jan 15;14:1294716. doi: 10.3389/fpls.2023.1294716 (PMC10823028; doi:10.3389/fpls.2023.1294716)
Supplement: Supplementary file 3 [file DataSheet_3.zip › Supplementary file S2/mtDNA_CDS/untrim/nad2.fas]

>Psilotum
---------------------------------------------------------------------------------------------------------ATGTTTGAGCATGATTTTTCAGCGCTTTTCCCAGAGATATTTCTTATTAACGCCACCATAATTCTGCTTCTTTATGGAGTTTTCATAAGTACTTCTAAACAATACGATTATCTA---CCGTTAGTA------------CGTAATGCGGGTTGGCTTGGTTTACTTAGTGTTCTAATAACCATCGTATTGGTCGCCGCTGGCGCACCGCTT---------GCTAATCCATTCTATAATAATTTGATG---AAAGACAATTTGACCTATTACTGCCAAATCTTCCTATTATTAAGTACGGCTAGTACTATTGTGATGTGTTTGGATTCTTTCAAACAAGAGAGTTTGAATGCTTTCGAATCTATTGTACTAATTCTATTTCCTACCCGCAGTATGCTCTTTCTGATCTCGGCTTATGATTCAATTGCCATGTATTTAGCTATCGAACCTCAAAGTTTATGTTTTTATGCGATCGCAGCTTCAAAAAGAGACTCCGAATTTTCCACAGAAGCCGGCTTAAAATATTCCATCTCAGGTGCATTTTCCTCTGGAATATTACTGTTTGGTCGTTCTATGATCTATGGGTTTACTGGAATTACCAACTTTGAGGAATTAGCTAAGATTTTGACTGGATAT---GAAATCACTTTGTTCGGTGCTGAATCTAGTGGTATCTTTATGGGGATCCTATTCATCGCTGTAGGTTTTTTATTCAAGATCACTGCAGTTCCTTTTCATATGTGGGCACCTGATGTATACGAGGGTTCCCCCACTCCGGTTACAGCATTCTTTTCCATTGCACCTAAAATATCCATCCTTGCCAATATGTTACGTGTTTCCATTTATAGTTTCTATGATCTGGCATGGCAAGAACTCTTCTTTTTCTGCAGCATCGCTTCTCTGATCTCAGGAGCACTGGCCGCCATGGCCCAAAAAAGAGTAAAAAGACTTTTGGCTTATAGTTCTATTGGACATGTAGGTTATCTTTTAATTGGTTTTTCATGTGGAACCATAGAAGGTATTCAATCACTACTAATTGGTATATTAATTTATGTATCAATGACCATCAATGCATTTGCCATAGTTCTAGCATTACGTAAA---ACCCGTTTCGAATATATAGCAGATTTGGGCGCTTTAGCCAGAACTAATCCTATTTTAGCTATTACTTTGTCCATTACTATGTTCTCATACGCAGGAATACCCCCGTTAGCTGGCTTTCGTAGCAAATTCTATTTGTTTTTCGCCGCTCTGGGCTGTGGGGCTTACTTACTAGCCTTAATAGGAGTAGTTACTAGCGTTATAAGTTGTTTTCATTATATACGCCTGGTGAAAATAATGTATCTTGATACACCTAAAACCTGGATTCTATATAAACCGATGGAGCCTGAGAAGTCGTTACTACTAGCCATCAGTTTTCTGTTTATCAGTCTTTTCTTCCCATATCCCTCCCCGCTGTTTTCAGTGACTCATAAAATGGCACTAAGTCTATGTTATATCCGA---------------------------------------------------------------------------
>Huperzia
---------------------------------------------------------------------------------------------------------ATGTTTGAGCATGATTTTTTAGCGCTTTTTCCGGAGATCTTTCTTATCAACGCAACCCTAATTTTGCTAATTTATGGAGTTGTATTTAGTACCTCTCAAAAATATGATTATCCA---CCGTTAGTA------------CGTAATGTGGGTTGGCTTGGTTTACTTAGTGTTCTAATAACCATCCTATTGGTTGCCGCTGGCGCACCTCCA---ACTGTTGCCAATCTATTCTATAATACTTTAATA---AAAGACAATTTTACATATTTTTGCCAAATTTTTTTATTATTACGTACAGCTAGTACTATTGCTATGTGTTTGGATCATTTCAAACAAGAGAGTTTGAATGCTTTTGAAACTATTGTATTAATTTTACTTTCTACCGGCAGTATGCTTTTTATGATCCCGGCTTATGATTTAATTGCCATGTATTTAGCTATTGAGCTTCAAAGTTTATGTTTTTATGTGATCGCAGCGTCAAAAAGAGACTCTGAATTCTCCACAGAAGCCGGCTTAAAATATTTCATTCTAGGTGCATTCTCCTCCGGAATATTATTGTTTGGTTGTTCTATGATTTATGGGTTTACTGGAATTACCAACTCTGAGGAATTAGCTAAAATTCTCACTGGATAT---GAAATCACTTTGTTCGGTGCTCATTCTAGTGGTATTTTTCTGGGGATCTTATTTATAGCTGTAGGTTTCTTATTTAAGATCACTGCAGTTCCTTTTCATATGTGGGCACCTGATGTTTACGAGGGTTCACCCACTATGGTTACAGCATTCTTCTCTATTGCACCTAAAATTGCTATTCTGGCCAATATGTTACGTGTTTTTATTTATACTTTCTATGATCCAACATGGCAACCACTATTCTTTCTTTGCAGCATTGCTTCTATGATCTTAGGAGCACTGGCCGCCATGGCCCAAAACAAAGTCAAAAGACTTTCAGCTTATAGTTCTATTGGACATGTAGGTTATCTTTGTATTGGTTTTTCGTGTGGAACCATAGAAGGGATTCAATCACTACTAATTGGAATCTTTATTTATGTATTAATGACCATCAATGCATTTGCCACAGTTTTAGCTTTGCGTAAA---ACCCGTTTCAAATATCTAGCGGATTTAGGCGCTTTAGCCAAAACTAATCCTACTTTAGCTATTACCTTGTCTATTACTATGTTTTCATACGCAGGAATACCCCCGTTAGCCGGCTTTCGTAGCAAATTCTATTTGTTTTTCGCCGCTTTAGGCTGTGGGGCTTACTTACTGGCCTTAGTAGGAGTAGTTACTAGCGTTATCAGTTGTTTTTATTACATACGCTTGGTGAAAATAATGTATTTTGATACACCTAAAACATGGATTTTATATAAACCAATGGATCGTGAAAAATCGTTACTACTAGCCATTACTTTATTTTCTCCTACTCCTTTCTTTCTCTATCCTTCTCCCTTGTTTTTAGTTAGTCATCAAATGGCACTGAGTCTCTGTTTGTAA------------------------------------------------------------------------------
>Ophioglossum_californicum
---------------------------------------------------------------------------------------------------------ACGTTTGAGCATGATTTTCTAGCGCTTTTCCCAGAGATCTTTCTCACTAACGCAACCATCGTTTTGCTCATTCATGGAGTTTTCAAAAGTACTTCTAAAGAGGATGATTATCCA---CCGTTAGTA------------CTACATGCGGGGTGGCTTGGTTTACTTAGTGTTCTAGTAACCATTATACTGGTTGCCGCTGGCGCACCTGTA---ACGTTTGCTAATCCATTCCGCAATAATTTGATA---AGAGACAATTTGACCTATTTTTGCCAAATCTTTCCATTACTAAGTACGACCAGTACTCTTCCTACGTGTTCGGATTATTTCAAATAAGAGAGGTATCACGCTTTTGAATCTATTGTCCTAATCTCACTTTCTACTTGCAGTATGCTTTTCATGATCTCGGCTTATGATTCAATTGCCATGTATTTAGCTATTGAACTCTAAAGTTTACGTTTTCATGTGATCGCAGCATCAAAAAGAGACTCTGAATTTTCCACAGAAGCCGGCTCAAAATATTCCATTCCAGGTGCATTCCCCTCCGGAATATTATCGTTTGGTTGTTCTATAGTTTATGGGGTTACTGGAATCATTAACTCTGAGGAATTAGCTAAGATCTTCGCTGGATAC---GAAATCACTCTATTTGGTGCTTAATCTAGTGGTATCTCTATGGGGATCTTATCCATCGCTGTAGGTTTTTTATCCAAGATAACTGCAGTTCCTTCTCATGTGTGGGCACCCGATGTATACGAGGGTTCACCCACTCTGGTTACAGCATCCTCTTCTATCGCACCTAAAATATCTATTCCTGCCAGTATGTTACGCGTTTCTATTTCTGGTTTCTACGATCCGACACGGCAACAACTCTTCCTTTTCCGCAGCATTGCTTCCATGATCTTAGGAGCACTGGCCGCCATGGCCCAGAAAAAAGTAAAAAGACTTTCAGCTTATAGTTCTATTGGACATGTAGGTTATCTTTCAATTGGTTTTTCATGCGGAACCATGGAAGGGATTTAATCACTATTAATTGGTATATTCATTTATGTATCAATGACCATCAATGCATCCGCCATAGTTTTAGCATTACGTAAA---ACCCGTTCGAAATATATAGTGGATTCAGGCGCTTTGGCCGAAACTAATCCTATTTTAGCTATTACTTCGTCCATTACTATGTTCCCATACGCAGGAATACCCCCGTTAGCCGGCTCTCGTAGCAAATTTTATTTGTTTCCTGCTGCTCTGGGCTGTGGGGCTTACTCACTAGCCTTAATAGGAGTAGTTACTAGCGTTATCAGTCGTTTCTATTATATACGCTTGGTGAAAGTAATGTATCCCGATACACCTAAGAAATGGATTCTATATAAACCGATGGAGCCTGAGAAGTCGTTCCTACCAGCCATTAGTTTTTTGTTGATTAGTCCATTCCTTCCATATCCTTCTCCGCTGTTTCTAGTGACTCATGGAATGGCACTAAGTCCATGTTGTATCCGA---------------------------------------------------------------------------
>Ginkgo
---------------------------------------------------------------------------------------------------------ATGTTCAATCTT---TTTTCAGCGGTTTCCCCAGAGATCTTTCCCATTAACGCAACCCTAATTCTGCTCATTCATGGAGTTGTATTTAGTACCTCCAAGAAATATGATTATCCA---CCGTTAGTA------------AGTAATGTGGGTTGGCTCGGATCACCCAGTGTTCTAATAACCATGCTTTTGCTCGCCGCTGGCGCACCTCTCCTAACTATTGCCCATTCTTTCCGGAATAATTTTTTTGGGAAAGACAATTCCACATATTTTCGCCAAATCTTTCCATTATTAAGTACGGCTGGTACCATTTTGATGTGTTTCGATTATTTCGAACAAGAGAGGTTTAATGCTCCCGAATCCATTGTATCAATTCTACTTTCTACTCGCAGTACGCTCTTTATGATCCCGGCTCATGATTCGATTGCCATGTATTTAGCCATTGAGCCTCAAAGTTCATGTTTTTACGTGATCGCAGCATCAAAAAGGAACCCTGAATTTCCCACGGAAGCCGGCTCGAAATATTCGATTTTAGGTGCATTTCCCCCTGGAATATCATTGTTCGGTTGTTCCATGATCTATGGGTCTACTGGAGTTACCCACTTTGATCAATTAGCCAATCTTTTTACCGGATAT---GAAATCACTTCGTTCGGTGCTCGATCTGGTGGTATTTTTATGGGGATTCTATTTATCGCTGTAGGATCTTTATTCAAGATCACTGCAGTTCCTCTTCATATGTGGGCACCTGATATCTATGAGGGTTCACCCACCCTGGTTGCAGCATTCTTCTCTATTGCACCTAAAATATCTATTTCTGCAAATATGTCACGTGTTTCTATTCATAGTTTCTATGGAACTACATCGCAACAAATCTTCTTCCTCCGCAGCATTGCCCCTACGATCTTAGGAGCACTGGCCGCCATGGCCCAAGCGAAAGTCAAAAGACCTTCAGCTCATAGTTCGGTTGGACATGTAGGTTCTATTCGTACCGGTTTTTCATGTGGAACCGTAGAAGGAATTCAATCACTACTAATTGGTATCTCCATTCATGTATCAATGACGATAGATGCATTCGCCATAGTTCCAGCATTACGGCAA---ACCCGTGTCAAATATATAGCGGATTTGGGCGCTCCAGCCGGAACGAATCCTATTTCGGCTATTACCTCTTCCATTACTATGTTCCCATACGCAGGAATACCCCCGTTAGCCGGCTTTCGTAGCAAATTCCATTCGTTCTCCGCCGCTTCAGGTTGTGGGGCTTACTCACCAGCCTTAATGGGAGTAGTTACTAGCGCTATAGGTCGTTTTCATTATATACGCTTAGCGAAAATAATGTATCCCGATACACCTAGAACATGGATGATATATAAACCAATGGATCGTGACAAGTCGTTACTACTAGCAATTACTTCCTCTTCCATTACTTCATCCTTTCCATATCCCTCTCCCTTGTTCTTAGTTACTCATCAAATGGCACCAAGTTTCTATCTGTAA------------------------------------------------------------------------------
>Dryopteris
ATGAGCGAAAACGAACTCTTATTCGTCTTATTAGCAGGTGGACTTTTCTGCCTAGTACTAGTAGTAATTCAAATTCCTTCGCTCTTCGACTTTTCCCTTTTCGGAATATTTGAGCATGATTCTTTCGCGCTTCTCCCAGAGATCTTTCCTGTTAACGCAACTATTATTTTGCCCATCCATGGAGTTTTGTTTAGTACTTTCAAACAATATGATTATCTA---CTGCTAGTA------------TGTAACGTGGGTTGGCTTGGTTTACCTAGTGTTCTAATAACCATCGTACCGGTCGCCGCTGGCGCACCCATA---ACGTTTGCTAATCTACCGTATAATAATGGTATG---AAAGACAATTTGACATATTTTCGCGAGATATTGCCACTATTAAGTACGGCTAGTACTATTGTTACGTGCTTAGATTATTTTAAACGGGAGAGGTTGAATGCTTTTGAATCTATTGTATTAACTTTACCTTCCACTCGCAGTATGCTTTTCATGGTCTTGGCCTGTGATTCAATTGCCATGTATTTAGCTATCGAGCCTTAAAGTTCATGCTTTCATGTGATCGCAGCCTTGAAGAGAGACCCTGAATTTTCCACGGAAGCCGGCCTAAAATATTCCATTTTAGGTGCATTCTCCTCTGGAATATTATCGTTCGGTCGTTCTATGATCTATGGGTCTACTGGAATCACTAACTTTGAAGAATCAGCCAAGACTTTCACTGGATAT---GAAATCACTTTGCTCGGTGCTCAATCTAGTGGTATCTTTATAGGGATCTCATTTATTGCTGTAGGTTTCTTATCCAAGATCACTGCAGTTTCTTTTCATGTGTGGGCACCTGATGTATACGAGGGTTTACCTACTCTGGTTACAGCATTTTTTCCTATTGCACCTAAAATATCTATTCCTGCCAATATGTTATGTGTTTTTCTCTACAGTTTTCACGATCTAACATGGTAACAACTCTTCCTTCTCCGCAGCATCGCTTTCATGATCCCAGGAGCACTGGCCGCTATGGCCTAAAAAGAAGTAAAAAGACTTTCAGCTTATAGTTCTATTGGACATGTAGGTTATCTCCCAATTGGTTTTTCACGTGGAACTATAGAAGGAATTTAATCACTACTAATCGGTATTTCTATTTATATATCAATGACCATTAATGCATTTGCTACAGTTTCAGCATTACGTTAA---ACCTGTGTCAAATATATAACGGATTCGGGCGCTTTAGCCAAAACTAATCCTATTTCAGCTATTACCCTGTCTGTTACTATGTCTCTATACGCAGGAATACCCTCGTTAGCCGGCTTTCGTAGCAAATTTCATTTGTTCTTCGCCGCCCTGAGCTGTGGGGCTTACTTATTAGCTTTAATAGGGATAGTTACTAGCGTCATCAGTCTATTTTATTATATACGCCTAGTGAAAATAATGTATTTCGATACGCCTAAAAGATGGATTCTATATAAACTAATGGATCCCGAGAAGTCGTTGCTACCAGCTATTAGTTCCCTGTCGATTAGTTTCCTCTTCTTATATCTTTCCCCGCTTTTCCTAGTCACTCACGAAATGGCACGTTGTCTATGTATTCGAGTGGTCTCATTGAATCTCTTCACTTCAGGGTGGGGGTCTGCCCCCCGCCCCGCCCGGGTCCCACCCCCGGAACCGTAA
>Botrychium
------------------------------------------------------------------------------------------------------------------------------------------------------------------------------------------------------------------------------------------------------------------------------------CTAATAACCATTATACTGGTCGCCGCTGGCGCACCTATA---ACGTTTGCTAATACATTCTACAATAATTTGATA---AGAGACAATTTGACATATTTTTGCCAAATATTCCCACTACTAAGTACGGCTAGTACTATTATTACGTGTTCGGATTATCTAAAATAAGAGAGGTTGAATGCTTTTGAATCTATTGCCCCAATTTCACTTTCTACTCGCAGTATGCTTTTTCTGATCTCGGCTTATGATTCAATCGCCATGTATTTAGCTATTGAACCTCAAAGTTTACGTTTTCATGTGATCGCAGCATCAAAAAGAGACTCTGAATTTTCCACCGAAGCCGGCTTAAAATATTCCATTTCAGGTGCATTCTCCTCTGGAATATTATTGTTTGGTTGTTCGATAATTTATGGGTTTACTGGAATTATCAACTCTGAGGAATTAGCCGAGATTTTCACTGGATAT---GAAATCACTTTATTCGGTGCTTAATCTAGTGGTATCTTTATGGGGATCTTATTTATCGCCGTGGGTTTTTTACCCAAGACCACTGCAGTTCCTTTTCATATGTGGGCACCTGATGTATACGAGGGTTCACCCACTCTGGTTACAGCATTCTTCTCTATCGCACCTAAAATATCCATTCCTGCCAATATGTTACGTGTTTCTATTTATAGTTTCTACGATCTAACACGGTAACAACTCTTCTTTTTTCGCAGCATTGCTTCTATGATCTTAGGAGCACTGGCCGCCATGGCCCAGAAAAAAGTCAAAAGACTTTTAGCTCATAGTTCTATTGGACATGTAGGTTATCCTTCAATTGGTTTTTCATGTGGAACCATAGAAGGGATTCAATCACTATTAATTGGGATATTTATTTATGTATTAATGACCATCAATGCATTCGCCATAGTTTTAGCATTACGTAAA---ACCCGTTTCAAATATATAGTGGATTTAGGCGCTTTGGCCAAAACTAATCCTATTTTAGCTATTAC-------------------------------------------------------------------------------------------------------------------------------------------------------------------------------------------------------------------------------------------------------------------------------------------------------------------------------------------------------------------------------------------------------------------------
>Sceptridium
----------------------------------------------------------------------------------------------------------------------------------------------------------------------------------------------------------------------------------------------------------------------------------------------------------------------------------------------------------------------------------------------------------------------------------------------------------------------------------------------------------------------------------------------------------------------------------------------------------------------------------------------------------------------------------------------------------------------------------------------------------------------------------------------------------------------------------------------------------------------ATATGTGGGCACCTGATGTATACGAGGGTTCACCCACTCTGGTTACAGCATTCTTTTCTATCGCACCTAAAATATCCATTCTTGCCAATATGTTACGTGTTTCTATTTATAGTTTCTACGATCTAACACGGTAACAACTCTTCTTTTTTCGCAGCATTGCCTCTATGATCTTAGGAGCACTGGCCGCCATGGCCCAGAAAAAAGTCAAAAGACTTTTAGCTTATAGTTCTATCGGACATGTAGGTTATCCTTCAATTGGTTTTTCATGTGGAACCATAGAAGGGATTTAATCACTATTAATTGGGATATTTATTTATGTATTAACGACCATCAATGCATTCGCCGTAGTTTTAGCATTACGTAAA---ACCCGTTTCAAATATGTAGTGGATTTAGGCGCTTTGGCCAAAACTAATCCTATTTTAGCTATTACTTTGTCTATTACTATGTTTCCATACGCAGGAATACCCCCGTTAGCCGGCTTTCGTAGCAAATTTTATTTGTTTTCTGCTGCTCTAGGCTGTGGGGCTTACTTACTAGCCTTAATAGGAGTAGTTACTAGCGTTATCAGTTGTTTTTATTATATACGCTTGGTGAAAATAATGTATCTTGATACACCCAAAGAATGGATTCTATATAAACCGATGGAGCCTGAGAAGTCGTTCCTACTAGCCATTAGTTTTTTGTTGATTAGTCTCTCCTTTCTATATCCTTCTCCGCTGTTTTTAGTTACTCATGAAATGGCACTAAGTCTATGTTGTATCCAA---------------------------------------------------------------------------
>Botrypus
---------------------------------------------------------------------------------------------------------ATGTTTGAGCATGATTTTATAGCGCTTTTCCCAGAGATCTTTCTTATTAACGCAACCATCATTTTGCTCATTCATGGAGTTTTCAAAAGTACTTCTAAAGAGGATGATTATCTA---CCGTTAGTA------------CGTAATGCGGGGTGGCTTGGTTTACTTAGTGTTCTAATAACCATTATACTGGTCGCCGCTGGCGCACCTATA---ACGTTTGCTAATCTATTCTACAATAATTTGATA---AGAGACAATTTGACATATTTTTGCCAAATATTTCCATTATTAAGTACGGCTAGTACTATTATTACGTGTTCGGATTATTCAAAATAAGAGAGGTTGAATGCTTTTGAATCTATTGTCCCAATTTCACTTTCTACTCGCAGTATGCTTTTTATGATATCGGCTTATGATTCAATCGCCATGTATTTAGCTATTGAACCTCAAAGTTTACGTTTTCATGTGATCGCAGCATCAAAAAGAGACTCTGAATTTTCCACCGAAGCCGGCTTAAAATATTCCATTTCAGGTGCATTCCCCTCTGGAATATTATTGTTTGGTTGTTCGATAATTTATGGGTTTACTGGAATTATAAACTCTGAGGAATTAGCCAAGATTTTCACTGGATAT---GAAATCACTTTATTCGGTGCTTAATCTAGTGGTATCTTTATGGGGATCTTATTCATCGCCGTGGGTTTCTTATCCAAGATCACTGCAGTTCCTTTTCATATGTGGGCACCTGATGTATACGAGGGTTCACCCACTCTGGTTACAGCATTCTTTTCTATCGCACCTAAAATATCCATTCTTGCCAATATGTTACGTGTTTCTATTTATAGTTTCTACGATCTAACATGGCAACAACTCTTCTTTTTCTGCAGCATTGCTTCTATGATCTTAGGAGCACTGGCCGCCATGGCCCAGAAAAAAGTCAAAAGACTTTTAGCTTATAGTTCTATTGGACATGTAGGTTATCTTTCAATTGGTTTTTCATGTGGAACCATAGAAGGGATTTAATCACTATTAATTGGTATATTTATTTATGTATTAATGACCATCAATGCATTCGCCATAGTTTTAGCATTACGTAAA---ACCCGTTTCAAATATATAGTGGATTCAGGCGCTTTGGCCAAAACTAATCCTATTTTAGCTATTACTTTGTCTATTACTATGTTTCCATACGCAGGAATACCCCCGTTAGCCGGCTTTCGTAGCAAATTTTATTTGTTTTCTGCTGCTCTGGGCTGTGGGGCTTACTTACTAGCCTTAATAGGAGTAGTTACTAGCGTTATCAGTTGTTTTTATTATATACGCTTGGTGAAAATAATGTATCTTGATACACCCAAAGAATGGATTCTATATAAACCGATGGAGCCTGAGAAGTCGTTCCTACTAGCCATTAGTTTTTTGTTGATTAGTCTCTCCTTTCTATATCCTTCTCCGCTGTTTTTAGTTACTCATGAAATGGCACCAAGTCTATGTTGTATCCAA---------------------------------------------------------------------------
>Cheiroglossa
----------------------------------------------------------------------------------------------------------------------------------------------------------------------------------------------------------------------------------------------------------------------------------------------------------------------------------------------------------------------------------------------------------------------------------------------------------------------------------------------------------------------------------------------------------------------------------------------------------------------------------------------------------------------------------------------------------------------------------------------------------------------------------------------------------------------------------------------------------------------------------------------------------------------------------------------------------CCAGTATGTTACGCGTTTCTATTTCTGGTTTCTACGATCCGACATGGCAACAACTCTTCCTTTTCTGCAGCATTGCTTCCATGATCTTAGGAGCACTGGCCGCCATGGCCCAGAAAAAAGTAAAAAGACTTTCAGCTTATAGTTCTATTGGACATGTAGGTTATCTTTCAATTGGTTTTTCATGCGGAACCATGGAAGGGATTTAATCACTAGTAATTGGTCTATTTATTTATGTCTCAATGACCATCAATGCATTCGCCATAGTTTTAGCATTACGTAAA---ACCCGTTCGAAATATATAGTGGATTCAGGCGCTTTGGCCGAAACTAATCCTATTTCAGCTACTACTTTGTCCATTACTATGTTTCCATACGCAGGAATACCCCCGTTAGCCGGCTTTCGTAGCAAATTCTATTTGTTCCCTGCTGCTCTGGGCTGTGGAGCTTACTTACTAGCCTTAATAGGAGTAGTTACTAGCGTTATCAGTTGTTNNNNN------------------------------------NNNNNNAAATGGATTCTATATAAACCGATGGAGCCTGAGAAGTCGTTCCTACCAGCCATTAGTTTTTTGTTGATTAGTCCATTCTTTCCATATCCTTCTCCGCTGTTTCTAGTGACTCATGGAATGGCACTAAGTCTATGTTGTATCTGA---------------------------------------------------------------------------
>Helminthostachys
---------------------------------------------------------------------------------------------------------ACGTTTGAGCATGATTTTCTAGCGCTTTTCCCAGAGATCTTTCTTATCAACGCAACCATCATTTTGCTCATTCATGGAGTTTTCAAAAGTACTTCTAAAGAAGATGATTATCCA---CCGTTAGTA------------CGTAATGCGGGGTGGCTTGGTTTACTTAGTGTTCTAATAACCATTATCCTGGTTGCCGCTGGCGCACCTATA---ACGTTTGCTAATCCATTCTACAATAATTTGATA---AGAGACAATTTCACATATTTTCGCCAAATATTTCTATTATTAGGTACGACTAGTACTATTATTACGTGTTTGGATTATTTAAAATAAGAGAGGTTGAATGCTTTCGAATCTATTGTCCCAATTTCACTTTCTACTTGCAGTATGCTTTTTATGATCCCGGCTTATGATTCAATTGCCATGTATTTAGCTATTGAACCTCAAAGTTTACGTTTTCATGTGATCGCAGCATCAAAAAGAGACTCTGAATTTTCCACAGAAGCCGGCTTAAAATATTCCATTTCAGGTGCATTCCCCTCTGGAATATTATCGTTTGGTTGTTCTATAATTTATGGGTTTACTGGAATTATTAACTCTGAGGAATTAGCCAAGATTTTCACTGGATAT---GAAATCACTTTATTTGGTGCTTAATCTAGTGGGATCTTTATGGGTATCTTATTTATCGCTGTAGGTTTCTTATCCAAGATCACTGCAGTTCCTTTTCACATGTGGGCACCTGATGTATACGAGGGTTCACCCACTCTGGTTACAGCATTCTTTTCTATCGCACCCAAAATATCTATTCTTGCCAGTACGTTACGTGTTTCTATTTATAGTTTCTATGATCTAACATGGCAACAACTCTTCTTTCTCTGYAGCATTRCTTCTATGATCTTAGGAG-----------------------------------------------------------CATGCAGGTTATCCTTCAATTGGTTTTTCATGTGGAACCATAGAAGGTATTTAATCACTATTAATTGGTATATTTATTTATGCATCAATGACCATCAATGCATTCGCCATAGTTTTAGCATTGCGTAAA---ACCCGTTTTAAATATATAGCGGATTTAGGCGCTTTGGCCAAAACTAATCCTATTTTAGCTATTACTTCGTCTATTACTACGTTTCCATACGCAGGAATACCCCCGTTAGCCGGCTTTCGTAGCAAATTCTATTTGTTTTCTGCTGCTCTGGGCTGTGGGGCTTACTTACTAGCCTTAATAGGAGTAGTTACTAGCGTTATCAGTTGTTTTTATTATATACGCTTGGTGAAAATAATGCATCTTGATACACCTAAAAAATGGATTCTATATAAACCGATGGAGCCTGAGAAGTCGTTCCTACTAGCCATTAGTTTTTTGTTGATTAGTCCATTCCCTCTATATCCTTCCCCGCTGTTTTTAGTGACTCATGAAATGGCACTAAGTCCATGTTGTATCCAA---------------------------------------------------------------------------
>Ophioderma
------------------------------------------------------------------------------------------------------------------------ATGCTAGCGCTTTTCCCAGAGATCTTTCTCATTAACGCAACCATCGTTTTGCTCATTCATGGAGTTTTCTTTAGTACAACAGATACCTTGAATTCGTTT---AAATTGACCGAAAATAACCCGTTACATGCGGGGTGGCTTGGTTTACTTAGTGTTCTAGTAACCATTATACTGGTTGCCGCTGGCGCACCTGTA---ACGTTTGCTAATCTATTCTGCAATAACTTGATA---AGAGACTTTTTGACATTGAATTGCCAAATCTTTCCATTACTAAGTACGACCAGTACTCTTCTTACGAGAAGTAATTCG---GATCTCAGGTCGGGTGGTGCTTTTGAATCTATCGTCCTAATCCCACTTTCTACTTGCAGTATGCTTTTCATGATCTCGGCTTATGATTCAATTGCCATGTATTTAGCTATTGAACTCTAAAGTTTACGTTTTCATGTGATCGCAGCATCAAAAAGAGACTCTGAATTTTCCACAGAAGCCGGCTCGAAATATTCCATTCCAGGTGCATTCCCCTCCGGAATATTATCGTTCGGTTGTTCTATAGTTTATGGGTTTACTGGAATCATTAACTCTGAGGAATTAGCTAAGATCTTCGCATCTTTTGACGAAATCACTCTATTTGGT------TCTAGTGGTATCTCTATGGGGATCTTATCCATCGCTGTAGGTTTTTTATCCAAGATAACTGCAGTTCCTTCTCATGTGTGGGCACCCGATGTATACGAGGGTTCACCCACTCTGGTTACAGCATTCTTTTCTATCGCACCTAAAATCTCTATTCTTGCCAGTATGTTACGCGTTTCTATTTATGGTTTCTACGATCCGACACGGCAACAACTCTTCCTTTTCTGCAGCATTGCTTCCATGATCTTAGGAGCACTGGCCGCCATGGCCCAGAAAAAAGTAAAAAGACTTTCAGCTTATAGTTCTATTGGACATGTAGGTTATCTTTCAATTGGGTTTTCATGCGGAACCATGGAAGGGATTTAATCACTATTAATTGGTCTATTTATTTATGTATCAATGACCATCAATGCATTCGCCATAGTTTTAGCATTACGTAAAACCACCCGTTCGAAATATCTAGTGGATTCAGGCGCTTTGGCCGAAACTAATCCTATTTCAGCTACTACTTTGTCCATTACTATGTTCCCATACGCAGGAATACCCCCGTTAGCCGGCTTTCGTAGCAAATTATATTTGTTCCCTGCTGCTCTGGGCTGTGGGGCTTACTTACTAGCCTTAATAGGAGTAGTTACTAGCGTTATCAGTTGTTTCTATTATATACGCTCGGTGAAAGTAATGTATCCCGATACACCTAAGAAATGGATTCTATATAAACCGATGGAGCCTGAGAAGTCGTTCCTACCAGCCATTAGTTTTTTGTTGATTAGTCCATTCCTTCCATATCCTTCTCCGCTGTTTCTAGTGACTCATGGAATGGCACTAAGTCTATGTTGTATCTGA---------------------------------------------------------------------------
>Ophioglossum_austroasiaticum
---------------------------------------------------------------------------------------------------------ACGTTTGAGCATGATTTTCTAGCGCTTTTCCCAGAGATCTTTCTCACTAACGCAACCATCGTTTTGCTCATTCATGGAGTTTTCAAAAGTACTTCTAAAGAGGATGATTATCCA---CCGTTAGTA------------CTACATGCGGGGTGGCTTGGTTTACTTAGTGTTCTAGTAACCATTATACTGGTTGCCGCTGGCGCACCTGTA---ACGTTTGCTAATCCATTCCGCAATAATTTGATA---AGAGACAATTTGACATATTTTTGCCAAATCTTTCCATTACTAAGTACGACCAGTACTCTTCCTACGTGTTCGGATTATTTCAAATAAGAGAGGTATCACGCTTTTGAATCTATTGTCCTAATCTCACTTTCTACTTGCAGTATGCTTTTCATGATCTCGGCTTATGATTCAATTGCCATGTATTTAGCTATTGAACTCTAAAGTTTACGTTTTCATGTGATCGCAGCATCAAAAAGAGACTCTGAATTTTCCACAGAAGCCGGCTCAAAATATTCCATTCCAGGTGCATTCCCCTCCGGAATATTATCGTTTGGTCGTTCTATAGTTTATGGGGTTACTGGAATCATTAACTCTGAGGAATTAGCTAAGATCTTCGCTGGATAC---GAAATCACTCTATTTGGTGCTTAATCTAGTGGTATCTCTATGGGGATCTTATCCATCGCTGTAGGTTTTTTATCCAAGATAACTGCAGTTCCTTCTCATGTGTGGGCACCCGATGTATACGAGGGTTCACCCACTCTGGTTACAGCATTCTCTTCTATCGCACCTAAAATATCTATTCCTGCCAGTATGTTACGCGTTTCTATTTCTGGTTTCTACGATCCGACACGGCAACAACTCTTCCTTTTCCGCAGCATTGCTTCCATGATCTTAGGAGCACTGGCCGCCATGGCCCAGAAAAAAGTAAAAAGACTTTCAGCTTATAGTTCTATTGGACATGTAGGTTATCTTTCAATTGGTTTTTCATGCGGAACCATGGAAGGGATTTAATCACTATTAATTGGTATATTCATTTATGTATCAATGACCATCAATGCATCCGCCATAGTTTTAGCATTACGTAAA---ACCCGTTCGAAATATATAGTGGATTCAGGCGCTTTGGCCGAAACTAATCCTATTTTAGCTATTACTTCGTCCATTACTATGTTCCCATACGCAGGAATACCCCCGTTAGCCGGCTCTCGTAGCAAATTTTATTTGTTTCCTGCTGCTCTGGGCTGTGGGGCTTACTTACTAGCCTTAATAGGAGTAGTTACTAGCGTTATCAGTCGTTTCTATTATATACGCTTGGTGAAAGTAATGTATCCCGATACACCTAAGAAATGGATTCTATATAAACCGATGGAGCCTGAGAAGTCGTTCCTACCAGCCATTAGTTTTTTGTTGATTAGTCCATTCCTTCCATATCCTTCTCCGCTGTTTCTAGTGACTCATGGAATGGCACTAAGTCCATGTTGTATCCGA---------------------------------------------------------------------------
>Goswamia
---------------------------------------------------------------------------------------------------------ATGTTTGAGCATGATTTTCTAGCGCTTTTCCCAGAGATCTTTCTCATTAACGCAACCATCGTTTTGCTCATTCATGGAGTTTTCAAAAGTACTTCTAAAGAGGATGATTATCCA---CCGTTAGTA------------CTACATGCGGGGTGGCTTGGTTTACTCAGTGTTCTAGTAACCATTGCACTGGTTGCCGCTGGCGCACCTGTC---ACGTTCGCTAATCTATTCCGCAATCATTTGATA---AGAGACAATTTGACATATTTTCGCCAAATCTTTCCATTACTAAGTACGACCAGTACTCTTCTTACGTGTCCGGATTATTTCAAATAAGAGAGGTATCACGCTTTTGAATCTATTGTCCCAATCTCACTTTCTACTTGCAGTATGCTTTTCATGATCTCGGCTTATGATTCAATTGCCATGTATTTAGCTACTGAACCCTAAAGTTTACGTTTTCATGTGATCGCAGCATCAAAAAGAGACTCTGAATTTTCCACAGAAGCCGGCTCAAAATATTCCATTCTAGGTGCATTCCCCTCCGGAATATTATCGTTTGGTTGTTCCATAGTTTATGGGTTCACTGGAATCATTAACTCTGAGGAATTAGCTAAGATCTTCGCTGGATAC---GAAATCACTCCATTCGGTGCTTAATCTAGTGGTATCTCTATGGGGATCTTATCCATCGCTGTAGGTTTCTTATCCAAGACAACTGCAGTTCCTTCTCATGTGTGGGCACCCGATGTATACGAGGGTTCACCCACTCTGGTTACAGCATTCTTTTCTATCGTGCCTAAAATATCTATTCTTGCCAGTATGTTACGCGTTTCTATTTCTGGTTTCTACGATCCGACACGGCAACAACTCTTCCTTTTCTGCAGCGTTGCTTCCATGATCTTAGGAGCACTGGCCGCCATGGCCCAGAAAAAAGTAAAAAGACCTTCAGCTTATAGTTCTATTGGACATGTAGGTTATCTTTCAATTGGTTTCTCATGCGGAACCATGGAAGGTATTTAATCACTATCAATTGGTATATTTATTTATGTATCAATGACCATCAATGCATCCGCCATAGTTTCAGCATTACGTAAA---ACCCGTTCGAAATATATAGTGGATTCAGGCGCTTTGGCCGAAACTAATCCTATTTCAGCTACTACTTTGTCCATTACTATGTTCCCATACGCAGGAATACCCCCGTTAGCCGGCTCTCGTAGCAAATTCTATTTGTTTCCTGCTGCTCTGGGCTGTGGGGCTTACTTACTAGCCTTAGTAGGAGTAGTTACCAGCGTTATCAGTTGTTTCTATTATATACGCTTGGTGAAAGTAATGTATCCCGATACACCTAAGAAATGGATTCTATATAAACCGATGGAGCCTGAGAAGTCGTTCCTACCAGCCATTAGTTTTTTGTTGATTAGTCCATTCCTTCCATATCCTTCTCCGCTGTTTTTAGTGACTCATGGAATGGCACTAAGTCTATGTTGTATCCGA---------------------------------------------------------------------------
>Haukia
---------------------------------------------------------------------------------------------------------ATGTTTGAGCATGATTTTTTAGCGCTTTTCCCAGAGATCTTTCTTATCAACGCAACCATCGTTTTGCTCATTCATGGAGTTTTCAAAAGTACTTCTAAAGAGGATGATTATCCACATGCTAAAGTA------------CTACATGCGGGGTGGCTTGGTTTACTTAGTGTTCTAGTAACCATTATACTGGTTGCCGCTGGCGCACCTGTA---ACGTTTGCTAATCTATTCCGCAACAATTTGATA---AGAGACAATTTGACCTATTTTTGCCAAATCTTTCCATTACTAAGTACGACCAGTACTCTTCTTACGTGTTCGGATTGCGCGGGG---------TATCACGCTTTTGAATCTATTGTCCCAATCCCACTTCCTACTCGCAGTATGCTTTTCATGATCTCGGCTTATGATTCAATTGCCATGTATCTAGCTATTGAACCCTAAAGTTTACGTTTTCATGTGATCGCAGCATCAAAAAGAGACTCTGAATTTTCCACAGAAGCCGGCTCGAAATATTCCATTCCAGGTGCATTCCCCTCCGGAATATTATCGTTTGGTTGTTCTATAGTTTATGGGTTTACTGGAATCATTAACTTTGAGGAATTAGCTAAGATCTTCGCTGGATAC---GAAATCACTCTATTTGGTGCTTAATCTAGTGGTATCTCTATGGGGATCTTATCCATCGCTGTAGGTTTTTTATTCAAGATAACTGCAGTTCCTTTTCACGTGTGGGCACCCGATGTATACGAGGGTTCACCCACTCTGGTTACAGCATTCTTTTCTATCGCACCTAAAATATCTATTCTTGCCAGTATGTTACGCGTTTCTATTTCTGGTTTCTACGATCCGACACGGCAACAACTCTTCCTTTTCCGCAGCATTGCTTCCATGATCTTAGGAGCACTGGCCGCCATGGCCCAGAAAAAAGTAAAAAGACTTTCAGCTTATAGTTCTATTGGACATGTAGGTTATCTTTCAATTGGTTTTTCATGCGGAACCATGGAAGGGATTTAATCACTATTAATTGGTATATTTATTTATGTATCAATGACCATCAATGCATTCGCCATAGTTTTAGCATTACGTAAA---ACCCGTTCGAAATATATAGTGGATTCAGGCGCTTTGGCCGAAACTAATCCTATTTTAGCTATTACTTTGTCCATTACTATGTTCCCATACGCAGGAATACCCCCGTTAGCCGGCTCTCGTAGCAAATTTTATTTGTTTCCTGCTGCTCCGGGCTGTGGGGCTTACTTACTAGCCTCAATAGGAGTAGTTACTAGCGTTATCAGTTGTTTCTATTATATACGCTTGGTGAAAGTAATGTATCCCGATACACCTAAGAAATGGATTCTCTATAAACCGATGGAGCCTGAGAAGTCGTTCCTACCAGCCATTAGTTTTTTGTTGATTAGTCCATTCCTTCCATATCCTTCTCCGCTGTTTTTAGTGACTCATGGAATGGCACTAAGTCTATGTTGTATCTGA---------------------------------------------------------------------------
>Whittieria
---------------------------------------------------------------------------------------------------------ATGTTTGAGCATGATTTCCTAGCGCTTTTCCCAGAGATCTTTCTCATTAACGCAACCATCGTTTTGCTCATTCATGGAGTTTTCAAAAGTACTTCTAAAGAGGATGATTATCCA---CCGTTAGTA------------CTACATGCGGGGTGGCTTGGTTTACTTAGTGTTCTAGTAACCATTATACTGGTTGCCGCTGGCGCACCTGTA---ACGTTTGCTAATCTATTCCGCAATAATTTGATA---AGAGACAATTTGACCTATTTTCGCCAAATCTTTCCATTACTAAGTACGACCAGTACTCTTCTTACGTGTTCGGATTATTTCGAATAAGAGAGGTATCACGCCTTCGAATCTATTGTCCTAATCTCACTTTCTACTTGCAGTATGCTTTTCATGATCTCGGCTTATGATTCAATTGCCATGTATTTAGCTATTGAACTCTAAAGTTTACGTTTTCATGTGATCGCAGCATCGAAAAGAGACTCCGAATTTTCCACAGAAGCCGGCTCAAAATATTCCATTCCAGGTGCATTCCCCTCCGGAATATTATCGTTTGGTCGTTCTATAGTTTACGGGTTTACTGGAATCATCAACTCTGAGGAATTAGCTAAGATCCTCGCTGGATAC---GAAATCACTCTATTTGGTGCTTAATCTAGTGGTATCTCTATGGGGATCTTATCTATCGCTGTAGGTTTTTTATCCAAGATAACTGCAGTTCCTTCTCATGTGTGGGCACCCGATGTATACGAGGGTTCACCCACTCTGGTTACAGCATTCTTTTCTATCGCACCTAAAATATCTATTCCTGCCAGTATGTTACGCGTTTCTATTTCTGGTTCCTACGATCCGACACGGCAACAACTCTTCCTTTTCTGCAGCATTGCTTCCATGATCTTAGGAGCACTGGCCGCCATGGCCCAGAAAAAAGTAAAAAGACTTTCAGCTTATAGTTCTATTGGACATGTAGGTTATCTTTCAATTGGTTTTTCATGCGGAACCATGGAAGGGATTTAATCACTATTAATTGGTATATTTATTTATGTATCAATGACCATCAATGCATTCGCCATAGTTTTAGCATTACGTAAA---ACCCGTTCGAAATATATAGTGGATTCAGGCGCTTTGGCCGAAACTAATCCTATTTCAGCTACTACTTTGTCCATTACTATGTTCCCATACGCAGGAATACCCCCGTTAGCCGGCTCTCGTAGCAAATTTCACTTGTTTCCTGCTGCTCTGGGCTGTGGGGCTTACTTACTAGCCCTAATAGGAGTAGTTACTAGCGTTATCAGTTGTTTCTACTATATACGCTTGGTGAAAGTAATGTATCCCGATACACCTAAGAAATGGATTCTATATAAACCGATGGAGCCTGAGAAGTCGTTCCTACCAGCCATTAGTTTTTTGTTGATTAGTCCATTCCTTCCATATCCTTCTCCGCTGTTTTTAGTGACTCATGGAATGGCACTAAGTCTATGTTGTATCCGA---------------------------------------------------------------------------
>Rhizoglossum
---------------------------------------------------------------------------------------------------------ATGTTTGAGCATGATTTCCTAGCGCTTTTCCCAGAGATCTTTCTCATTAACGCAACCATCGTTTTGCTCATTCATGGAGTTTTCAAAAGTACTTCTAAAGAGGATGATTATCCA---CCGTTAGTA------------CTACATGCGGGGTGGCTTGGTTTACTTAGTGTTCTAGTAACCATTATACTGGTTGCCGCTGGCGCACCTGTA---ACGTTTGCTAATCTATTCCGCAATAATTTGATA---AGAGACAATTTGACATATTTTCGCCAAATCTTTCCATTACTAAGTACGACCAGTACTCTTCTTACGTGTTCGGATTATTTCGAATAAGAGAGGTATCACGCCTTCGAATCTATTGTCCTAATCTCACTTTCTACTTGCAGTATGCTTTTCATGATCTCGGCTTATGATTCAATTGCCATGTATTTAGCTATTGAACTCTAAAGTTTACGTTTTCATGTGATCGCAGCATCGAAAAGAGACTCCGAATTTTCCACAGAAGCCGGCTCAAAATATTCCATTCCAGGTGCATTCCCCTCCGGAATATTATCGTTTGGTCGTTCTATAGTTTACGGGTTTACTGGAATCATCAACTCTGAGGAATTAGCTAAGATCCTCGCTGGATAC---GAAATCACTCTATTTGGTGCTTAATCTAGTGGTATCTCTATGGGGATCTTATCTATCGCTGTAGGTTTTTTATCCAAGATAACTGCAGTTCCTTCTCATGTGTGGGCACCCGATGTATACGAGGGTTCACCCACTCTGGTTACAGCATTCTTTCCTATCGCACCTAAAATATCTATTCTTGCCAGTATGTTACGCGTTTCTATTTCTGGTTCCTACGATCCGACACGGCAACAACTCTTCCTTTTCTGCAGCATTGCTTCCATGATCTTAGGAGCACTGGCCGCCATGGCCCAGAAAAAAGTAAAAAGACTTTCAGCTTATAGTTCTATTGGACATGTAGGTTATCTTTCAATTGGTTTTTCATGCGGAACCATGGAAGGGATTTAATCACTATTAATTGGTATATTTATTTATGTATCAATGACCATCAATGCATTCGCCATAGTTTTAGCATTACGTAAA---ACCCGTTCGAAATATATAGTGGATTCAGGCGCTTTGGCCGAAACTAATCCTATTTCAGCTACTACTTTGTCCATTACTATGTTCCCATACGCAGGAATACCCCCGTTAGCCGGCTCTCGTAGCAAATTTCACTTGTTTCCTGCTGCTCTGGGCTGTGGGGCTTACTTACTAGCCCTAATAGGAGTAGTTACTAGCGTTATCAGTTGTTTCTACTATATACGCTTGGTGAAAGTAATGTATCCCGATACACCTAAGAAATGGATTCTATATAAACCGATGGAGCCTGAGAAGTCGTTCCTACCAGCCATTAGTTTTTTGTTGATTAGTCCATTCCTTCCATATCCTTCTCCGCTGTTTTTAGTGACTCATGGAATGGCACTAAGTCTATGTTGTATCCGA---------------------------------------------------------------------------
>Mankyua
---------------------------------------------------------------------------------------------------------ACGTTTGAGCATGATTTTCCAGCGCTTTTCCCAGAGATCTTTCTTATTAACGCAACCATCATTTTGCTCATTTATGGAGTTTTCGAAAGTACTTCTAAAGAAGATGATTATCCA---CCGTTAGTA------------CGTAATGCGGGGTGGCTTGGTTTACTTAGTGTTCTAATAACCATTATACTGGTTGCCGCTGGCGCACCTATA---ACGTTTGCTAATCTATTCTACAATAATTTTATA---AGAGACAATTTGACCCATTTTTGCCAAATATTTCTCTTACTAAGTACGACTAGTACTATTATGATGTGTTCGGATTATTTCAAACAAGAGAGGTTGAATGCTTTTGAATCCATTGTCCCAATTTCACTTTCTACTTGCAGTATGCTTTTTCTGATCTCGGCTTATGATTCAATTGCCATGTATTTAGCTATTGAACCTCAAAGTTTACGTTTTTATGTGATCGCAGCATCAAAAAGAGACTCTGAATTTTCCACAGAAGCCGGCTTAAAATATTCCATTTCAGGCGCATTTCCCTCTGGAATATTATCGTTTGGTTGTTCTATAATTTATGGGTTTACTGGAATTATTAACTCTGAGGAATTAGCCAAGATTTTCACTGGATAT---GAAATCACTTTATTTGGTGCTCAATCTAGTGGTATCTTCATGGGGATCTTATTTATCGCCGTGGGTTTCTTATCCAAGATCACTGCAGTTCCTTTTCATATGTGGGCACCTGATGTATACGAGGGTTCACCCACTCTGGTTACAGCATTCTTTTCTATCGCACCTAAAATATCTATTCTTGCCAGTATGTTACGCGTTTCTATTTATAGTTCCTATGATCTAACATGGCAACAACTCTTCTTTTTCCGCAGCATTGCTTCTATGATCTTAGGAGCACTGGCCGCCATGGCCCAGAAAAAAGTCAAAAGACTTTTAGCTTATAGTTCTATTGGACATGCAGGTTATCTTTCAATTGGTTTTTCATGCGGAACCATAGAAGGGATTCAATCACTATTAATTGGTATATTTATTTATGTATCAATGACCATCAATGCATTCGCCATAGTTTTAGCATTACGTAAA---ACCCGTTTTAAATATCTAGTGGATTTAGGCGCTTTGGCCAGAACTAATCCTATTTTAGCTATTACTTCGTCTATTACTATGTTTCCATATGCAGGAATACCCCCGTTAGCCGGCTTTCGTAGCAAATTTTATTTGTTCTCTGCTGCTCTGGGCTGTGGGGCTTACTCACTAGCCTTAATAGGAGTAGTTACTAGCGTTATCAGTTGTTTTTATTATATACGCTTGGTGAAAATAATGTATCTTGATACACCTAAAAAATGGATTCTATATAAACCGATGGAGCCTGAGAAGTCGTTCCTACTAGCCATTAGTTTTTTGTTGATTAGTCTATTCTTTCTATATCCTTCTCCGCTGTTTTTAGTTACTCATGAAATGGCACTAAGTCTATGTTGTATCCAA---------------------------------------------------------------------------
>Sahashia
---------------------------------------------------------------------------------------------------------ACGTTTGAGCATGATTTTCTAGCGCTTTTCCCAGAGATCTTTCTTATTAACGCAACCATCATTTTGCTCATTCATGGAGTTTTCAAAAGTGCTTCTAAAGAGGATGATTATCTA---CCGTTAGTA------------CGTAATGCGGGGTGGCTTGGTTTACTTAGTGTTCTAATAACCATTATACTGGTCGCCGCTGGCGCACCTATA---ACGTTTGCTAATCTATTCTACAATAATTTGATA---AGAGACAATTTGACATATTTTTGCCAAATATTTTCATTATTAAGTACGGCTAGTACTATTATTATGTGTTCGGATTATTTAAAATAAGAGAGGTTGAATGCTTTTGAATCTATTGTCCCAATTTCACTTTCTACTCGCAGTATGCTTTTTATGATCTCGGCTTATGATTCAATCGCCATGTATTTAGCTATTGAACCTCAAAGTTTACGTTTTCATGTGATCGCAGCATCAAAAAGAGACTCTGAATTTTCCACCGAAGCCGGCTTAAAATATTCCATTTCAGGTGCATTCCCCTCTGGAATATTATTGTTTGGTTGTTCTATAATTTATGGGTTTACTGGAATTATAAACTCTGAGGAATTAGCCAAGATTTTCACTGGATAT---GAAATCACTTTATTCGGTGCTTAATCTAGTGGTATCTTTATGGGGATCTTATTTATCGCCGTGGGTTTTTTATCCAAGATCACTGCAGTTCCTTTTCATATGTGGGCACCTGATGTATACGAGGGTTCACCCACTCTGGTTACAGCATTCTTTTCTATCGCACCTAAAATATCTATTCTTGCCAATATGTTACGTGTTTCTATTTATAGTTTCTACGATCTAACATGGTAACAACTCTTCTTTTTTCGCAGCATTGCTTCTATGATCTTAGGAGCACTGGCCGCCATGGCCCAGAAAAAAGTCAAAAGACTTTTAGCTTATAGTTCTATTGGACATGTAGGTTATCTTTCAATTGGTTTTTCATGTGGAACCATAGAAGGGATTCAATCCCTATTAATTGGGATATTTATTTATGTCTTAATGACCATCAATGCATTCGCCATAGTTTTAGCATTACGTAAA---ACCCGTTTCAAATATATAGTGGATTTAGGCGCTTTGGCCAAAACTAATCCTATTTTAGCTATTACTTCGTCTATTACTATGTTTCCATACGCAGGAATACCCCCGTTAGCCGGCTTTCGTAGCAAATTTTATTTGTTTTCTGCTGCTCTGGGCTGTGGGGCTTACTTACTAGCCTTAATAGGAGTAGTTACTAGCGTTATCAGTTGTTTTTATTATATACGCTTGGTGAAAATAATGTATCTTGATACACCTAAAGAATGGATTCTATATAAACCGATGGAGCCTGAGAAGTCGTTCCTACTAGCCATTAGTTTTTTGTTGATTAGTCTCTTCTTTCTATATCCCTCTCCGCTGTTTTTAGTTACTCATGAAATGGCACTAAGTCTATGTTGTATCCAA---------------------------------------------------------------------------
