# Supplementary material for: Organellar phylogenomics of Ophioglossaceae fern genera
Source: Front Plant Sci. 2024 Jan 15;14:1294716. doi: 10.3389/fpls.2023.1294716 (PMC10823028; doi:10.3389/fpls.2023.1294716)
Supplement: Supplementary file 3 [file DataSheet_3.zip › Supplementary file S2/mtDNA_CDS/untrim/nad3.fas]

>Helminthostachys
------------ATGTTCGAATTTGCACCTATTCGTATCTATTCAGTCATCAGTTTGCTACTTTCTTTGATTCTAATTGGTGTTTCTTTCGTTTTCGCTTCTTCC---GGT---TCGGCCTATCCAGAGAAATTGTCAGCTCACGAATGTGGTTCTGATCTTTTTGATGATGCCAGAAGTTGTTTCGATATATGATTTTATCCGGTTCCTATTCCATTCATTATTTCCGATTCGGAAGTCACTTTTTCATTTCCCCGGGCAGTCTCTCCGAACAAGATTGGTTGGTTTGGATTCTGGTCCATGATGGTATTTCTACGGATTTCAACCATTGGATTTATCTATGAATGGAAAAAAGGCGCTTCAGATTGGGAGTAA-----------
>Botrychium
------------ATGTTCGAATTTGCACCTATTCGTATCTATTCAGTCATCAGTTTGCTACTTTCTTTGATTCTAATTGGTGTTTCTTTCGTTTTTGCTTCTTCC---GGT---TCGGCTTATCTAGAGAAATTGTCAGCTCACGAATGTGGTTCTGATCTTTCTGATGATGCCAGAAGTTGTTTTGATACCTGATCCTATCCGGTTCCGATTTTATCTATTATTTCTGATTCGGAAGCCACTTTTTCATTTCCCCGGGCAGTCTCTCCGAACAAGATTGGTTGGTTTGGATTCTGGTCCATGATGGTATTTCCATGGATTCCAACCATTGGATTTATCTATGAATGGAAAAAAGGCGCTTCAGATTGGGAGTAA-----------
>Sceptridium
------------ATGTTCGAATTTGCACCTATTCGTATCTATTCAGTCATCAGTTTGCTACTTTCTTTGATTCTAATTGGTGTTTCTTTCGTTTTTGCTTCTTCC---GGT---TCGGCTTATCTAGAGAAATTGTCAGCTCACGAATGTGGTTCTGATCTTTCTGATGATGCCAGAAGTTGTTTTGATATCTGATCCTATCCGGTTCCGATTTTATCTATTATTTCTGACTCGGAAGTCACTTTTTCATTTCCCCGGGCAGTCTCTCCGAACAAGATTGGTTGGTTTGGATTCTGGTCCATGATGGTATTTCCATGGATTCCAACCATTGGATTTATCTATGAATGGAAAAAAGGCGCTTCAGATTGGGAGTAA-----------
>Botrypus
------------ATGTTCGAATTTGCACCTATTCGTATCTATTCAGTCATCAGTTTACTACTTTCTTTGATTCTAATTGGTGTTTCTTTCGTTTTTGCTTCTTCC---GGT---TCGGCTTATCCAGAGAAATTGTCAGCTCACGAATGTGGTTCTGATCTTTCTGATGATGCCAGAAGTTGTTTTGATATCTGATTTTATCCGGTTCCGATTTTATCTATTATTCCTGATTCGGAAGTCACTTTTTCATTTCCCCGGGCAGTCTCTCCGAACAAGATTGGTTGGTTTGGATTCTGGTCCATGATGGTATTTCCATGGATTCCAACCATTGGATTTATCTATGAATGGAAAAAAGGCGCTTCAGATTGGGAGTAA-----------
>Japanobotrychium
------------ATGTTCGAATTTGCACCTATTCGTATCTATTCAGTCATCAGTTTGCTACTTTCTTTGATTCTAATTGGTGTTTCTTTCGTTTTTGCTTCTTCC---GGT---TCGGCTTATCCAGAGAAATTGTCAGCTCACGAATGTGGTTCTGATCTTTCTGATGATGCCAGAAGTTGTTTTGATATCTGATCCTATCCGGTTCCGATTTTATCTATTATTTCTGACTCGGAAGTCACTTTTTCATTTCCCCGGGCAGTCTCTCCGAACAAGATTGGTTGGTTTGGATTCTGGTCCATGATGGTATTTTCATGGATTCCAACCATTGGATTTATCTATGAATGGAAAAAAGGCGCTTCAGATTGGGAGTAA-----------
>Ophioglossum_austroasiaticum
------------ATGTTCGAATTTGCACCTATTCGTATCTATTCAGTCATCAGTTTGCTACTTTCTCTGATTCTAATTGGTGCTTCTTTCGTTTCTGCCCCTTCC---GGGCTTTCGGCTTATCCAGAGAAATTGTCAGCTCACGAATGTGGTTCTGATCTTTCTGATGATGCCAGAAGTTGTTTCGATATATGATTCTATCCGGTTTCTATTCCATCCATTATTTCCGATTTGGAAGTAACTTTTTCATTTCCCCGGGCAGTCTCTCCGAACAGGATTGGTTGGTTTGGATTCTGGTCCATGATGGTATTTCCATGGATTTCAACCATTGGATTTATCTATGAATGGAAAAAAGGCGCTTCAGATTGGGAGTAA-----------
>Ophioglossum_californicum
------------ATGTTCGAATTTGCACCTATTCGTATCTATTCAGTCATCAGTTTGCTACTTTCTCTGATTCTAATTGGTGCTTCTTTCGTTTCTGCCCCTTCC---GGGCTTTCGGCTTATCCAGAGAAATTGTCAGCTCACGAATGTGGTTCTGATCTTTTTGATGATGCCAGAAGTTGTTTCGATATATGATTCTATCCGGTTTCTATTCCATCCATTATTTCCGATTTGGAAGTAACTTTTTCATTTCCCCGGGCAGTCTCTCCGAACAGGATTGGTTGGTTTGGATTCTGGTCCATGATGGTATTTCCATGGATTTCAACCATTGGATTTATCTATGAATGGAAAAAAGGCGCTTCAGATTGGGAGTAA-----------
>Ophioderma
------------ATGAAAGAATTTGCACCTATGAGTATCTATTCAGTCATCAGTTTGCTACTTTCTTTGATTCTAATCGGTGCTTCTTTCGTTTCTGCCCCTTCC---GGT---TCGGCTTATCCAGAGAAATTGTCAGCTCACGAATGTGGTTCTGATCTTTCTGATGATGCCAGAAGTTGTTTCGATATATGATTCTATCCGGTTTCTACTCCATCCATTATTTCCGATTTGGAAGTAACTTTTTCATTTCCCCGGGCAGTCTCTCCAAAGAGGATTGGTTGGTTTGGATTCTGGTCTATGATGGTCTTTCCATGGATTTCAACCATTGGATTTATCTATGAATGGAAAAAAGGCGCTTCAGATTGGGAGTAA-----------
>Cheiroglossa
------------GTGTTCGAATTTGCACCTATTCGTATCTATTCAGTCATCAGTTTGCTACTTTCTTTGATTCTAATCGGTGCTTCTTTCGTTTCTGCCCCTTCC---GGT---TCGGCTTATCCAGAGAAATTGCCAGCTCACGAATGTGGTTCTGATCTTTCTGATGATGCCAGAAGTTGTTTCGATATATGATTCTATCCGGTTTCTACTCCATCCATTATTTCCGATTTGGAAGTAACTTTTTCATTTCCCCGGGCAGTCTCTCTGAACAGGATTGGTTGGTTTGGATTCTGGTCTATGATGGTCTTTCCATGGATTTCAACCATTGGATTTATCTATGAATGGAAAAAAGGCGCTTCAGATTGGGAGTAA-----------
>Huperzia
------------ATG---GAATTTGCACCTATTTGTGTCTATTTAGTAATCAGTTTGCTACTTTCTTTGATCTCAATTGGTGTTTCTCTTTTATTTGCTTCTTCTTCTGGT---TCGGCGTATCCAGAGAAATTGTCAGCTCACGAATGTGGTTTTGATCCTTTTGATGATGCCAGAAGTCGTTCCGATATAAGATTTTATCCTGTTTCTATTTCATCCATTACATTCGATTTGGAAGTCACCTTTTCATTTCCTTGGGCAATCTCTCTTAACAAGATTGGTTTGTTTGGATTTTGGTCTATGATGGTATTTCTATTGATTTCAACGATTGGATTTGCATATGAATGGAAAAAGGGCGCTTTAGATTGGGAGTAA-----------
>Ginkgo
------------ATGCTGGAATTTGCACCTATTCGTATCTATTTAGTAATCAGTTCGCTAGTTCCTTTGATCCCACCTGGTGTTCCCTTTCCATCTGCTCCCAAT---GGT---TCGACTCATCCAGAAAAATTGTCGGCCCACGAATGTGGTTCCGATCCTTCCGGTGATGCCAGAAGTCGTTCCGATACACGATCTCATCCGGTTCCTACTTCATCCATTATCTCTGATCCGGAAGTAACCTCTTCCTCCCCTTGGGCAGTCCCTCCCAACAAGATTGATCCGTTTGGATCTCGGTCCATGATGGTCTTTTCATTGATTTCGACGATTGGATTTCCCCATGAATGGAAGAAGGGTGCTTCAGATCGGGAGTAA-----------
>Dryopteris
------------TTG------------------------------GTCATCAGTTTGCTACTCTCCCCGATCCTAATCGGTGCTTCTTTCGCATTCGCTTCAAAA---GGT---CCGGCTTATCCGGATAAATTGTCAGCTTACGAACGCGGTTCTGACCTACTTGGTGATGTCAGAAGTCGTTTTGATACATGACCTTATTCGGTCTCCCCTTCATTTATTATCTTTGATTCGGAAGTGACCTCTTCGTTTCCCCGGGCAGTATCCTTGAACAAGATTGGTTGGTTTGGATTTCGGTCTATGATGGTGTTTGTACGGATTCTGACCATTGGATTTCTTCACGAATGGAAGAAGGGCGCTCCGGATCGGGAGTAA-----------
>Whittieria
------------ATGTTCGAATTTGCACCTATTCGTATCTATTCAGTCATCAGTTTGCTACTTTCTTTGATTCTAATCGGTGCTTCTTTCGTTTTTGCCCCTTCC---GGT---TCGGCTTATCCAGAGAAATTGTCAGCTCACGAATGTGGTTCTGATCTTTCTGATGATGCCAGAAGTTGTTTCGATATATGATTCCATCCGGTTCCTACTCCATCCATTATTTCCGATTCGGAAGTAACTTTTTCATTTCCCCGGGCAGTCTCTCCGAACAGGATTGGTTGGTTTGGATTCTGGTCTATGATGGTATTTCCACGGATTCCAACCATTGGATTTATCTATGAATGGAAAAAAGGCGCTTCAGATTGGGAGTAA-----------
>Goswamia
ACGGACGGACCTGTGTTCGAATTTGCACCTATTCGTATCTATTCAGTCATCAGTTTGCTACTTTCTTTGATTCTAATCGGTGCTTCTTTCGTTTTTGCCCCTTCC---GGT---TCGGCTCATCCAGAGAAATTGTCAGCTCACGAATGTGGTTCTGATCTTTCTGATGATGCCAGAAGTTGTTTCGATATATGATTCTATCCGGTTTCTACTCCATCCATTATTTCCGATTTGGAAGTAACTTTTTCATTTCCCCGGGCAGTCTCTCCGAACAGGATTGGTTGGTTTGGATCCTGGTCTATGATGGTATTTCCACGGATTCCAACCATTGGATCTATCTATGAATGGAAAAAAGGCGCTTCGGATTGGGAGTAA-----------
>Haukia
------------ATGTTCGAATTTGCACCTATTCGTATCTATTCAGTCATCAGTTTGCTACTTTCTTTGATTCTAATTGGTGCTTCTTTCGTTTCTGCCCCTTCC---GGGCTTTCGGCTTATCCAGAGAAATTGTCAGCTCACGAATGTGGTTCTGATCTTTCTGATGATGCCAGAAGTTGTTTCGATATATGATTCTATCCGGTTTCTATTCCATCCATTATTTCCGATTTGGAAGTAACTTTTTCATTTCCCCGGGCAGTCTCTCCGAACAGGATTGGTTGGTTTGGATTCTGGTCTATGATGGTATTTCCATGGATTTCAACCATTGGATTTATCCATGAATGGAAAAAAGGCGCTTCAGATTGGGAGTAA-----------
>Psilotum
------------ATGTTTGAATTTGCACCTATTTGTATCTATTCGGTCATCAGTTTGCTACTCTCTCTGATCCTAATCGGTGTTTCTTTCGTTTCTGCTTCCCCC---GGT---TCGGCTTATCCAGAGAAAGTGCCAGCTCACGAATGTGGTTCTGATCCCTTCGATGATGCCAGAAGTCGTTTTGATATACGATTTTATCTGGTTTCCATCCCATTCATTATTTCCGACTCGGAAGTCACTTTTTCATTTCCCTGGGCAGTCTCTCCGAACAAGATTGGTTGGTTCGGATTCCGGTCCATGATGGTATTTACACGGATTCTAACCATTGGATTTATCTATGAATGGAAAAAAGGAGCTTTAGATCGGGAGTAA-----------
>Rhizoglossum
------------ATGTTCGAATTTGCACCTATTCGTATCTATTCAGTCATCAGTTTGCTACTTTCTTTGATTCTAATCGGTGCTTCTTTCGTTTTTGCCCCTTCC---GGT---TCGGCTTATCCAGAGAAATTGTCAGCTCACGAATGTGGTTCTGATCTTTCTGATGATGCCAGAAGTTGTTTCGATATATGATTCCATCCGGTTCCTACTCCATCCATTATTTCCGATTCGGAAGTAACTTTTTCATTTCCCCGGGCAGTCTCTCCGAACAGGATTGGTTGGTTTGGATTCTGGTCTATGATGGTATTTCCACGGATTCCAACCATTGGATTTATCTATGAATGGAAAAAAGGCGCTTCAGATTGGGAGTAA-----------
>Mankyua
------------ATGTTCGAATTTGCGCCTATTCGTATCTATTCAGTCATCAGTTTGCTACTTTCTTTGATTCTAATTGGTGTTTCTTTCGTTTTTGCTTCTTCTTCCGGT---TCAGCTTATCCAGAGAAATTGTCAGCTCACGAATGTGGTTTTGATCCTTTTGATGATGCCAGAAGTTGTTTTGATATATGATTCTATCTGGTTTCTATTCTATTCATTATTTTTGATTCGGAAGTCACTTTTTCATTTCCCCGGGCAGTCTCTCCGAACAAGATTGGTTGGTTTGGATTCTGGTCCATGATGGTATTTCTATGGATTTCAACCATTGGATTTCTCTATGAATGGAAAAAAGGCGCTTCAGATTGGGAGTGA-----------
