# Supplementary material for: Organellar phylogenomics of Ophioglossaceae fern genera
Source: Front Plant Sci. 2024 Jan 15;14:1294716. doi: 10.3389/fpls.2023.1294716 (PMC10823028; doi:10.3389/fpls.2023.1294716)
Supplement: Supplementary file 3 [file DataSheet_3.zip › Supplementary file S2/mtDNA_CDS/untrim/nad5.fas]

>Ophioderma
ATGTATTTACTAATAGTCTTGTTGCCTTTGCTTGGGAGCTTCGTAGCAGGTGTTTTCGGTCGTTTTCTGGGAAGTAAAGGAACCGCTATAGTAACCACCATGTGCGTTCTATTATCTTTTACTTTTAACCTGATTGCTTCTTATGAAGTCGCGCTGGGAGCCAGTGCTTGCTATATAAAGATTGCTCCATGGATTTTCTCGGAGATGTTTGATGCTTCTTGGGGCTTCTTGTTCGATAGTCTGACTGTGGTTCTGTTAATTGTGGTTACATCTGTAAGTAGCTTAGTCCATATTTACTCCATTTCATACATGTCTGAGGATCCGCATAGCCCTTGATTCATGTCTTATTTATCCATTTCTACCTTCTTCACGCTAATGCTGGTGACTGGAGATAACTTTATTGAATTATTCTTAGGATGGGAGGGTGTAGGTCTCGCTTCATATTCGTTAATTAATCTCTGGTTTGCACGAAAAAACGCTAATAGAGCAGCTATCAAAGCTATGCTTGTCAATAGAGTGGGTGATTTTGGATTAGCTCTCGGTATTCTTGGTTGTTTCACTCTTTTTTAAACAGTAGACTTTTCTATTATTTTCGCTTGTGCTTCTTTAGTTGAAGAAACGCAAGAACCTAACTGTTATTTTTTCACTCTTTGCGGATTC------CACGCCATAACTGTTATTTGTATTTTACCATTCATTGGCGCTGTTGGAAAATCTGCACAAATAGGATTGCATACTTGGTTACCCGATGCAATGGAGGGTCCCACTCCAGTATCCGCTTTGATTCATGCAGCTACTATGGTAACAGCCGGCGTTTTTATGATAGCAAGGTGCTCTCCTTTATTCGAATACTCACCCAATGCTTTGATTGTTATTACTTTCGTGGGAGCTATGACGTCCTTCTTCGCGGCAACCACTGGAATATTGCAGAACGATTTAAAGAGGGTCATAGCTTACTCAACTTGTAGTCAGTTAGGCTATATGATCTTTGCTTGCGGCGTCTCCAACTCTTTGGTTAGCATATTTCATTTAATGAATCACGCTTTTTTTAAAGCATTACTTTTCCTGAGCGCAGGTTCAGTAATTCATGCACTGAAG---GATGAGCAAGATATGCGTAAGATGGGAGGGCTTGCTTCCTTGTTACCTTTCACCTATGCTATGATGCTTATAGGCAGCTTATCCTTGATTGGATTCCCTTTCTTAGCTGGATTTTATTCTAAAGATGCGATTTTAGAGCTTGCTTACACTACCTATACCATTAGTGGTAACTTCGCTTTCTGGTTGGGAAGTGTCTCTGTCTTCTTTACTTCCTATTATTCTTTTCGCTCACTCTTCTACACATTCTTAGCACCAACTAATTCATTCAAGCGAGACATCTGTAGATGTCACGATGCGCCCATTCTTATGGCCATCCCTCTAATCCTTTTGGCTTGTTGTAGTATTTTTGTGGGATACTTGGCCAAA----------------------CCAATTTCTGGGCTAATTCCCTTCTAATACTCCCCAAAAATGAG---ATTATTGCCTTTGCTGAATCTGCTACTCCAATCATTACCAAACTAATACCTATTTCGTTTAGTACTTTAGGGGCTCCTGTGGCGTATAATGTCAATTT---------------------------CAAAACCAGTACCTTTGGTAATTGACTCTACTGCTTTTTAAACAAGCGCTGGTTTTTCGATCAAGTTCTTAATGACTTTCTAGTGAGATCGTTCTTCCTGCGTTTTGGGTATGAAGTATCATTCAAAGCTTTAGACAAGGGTGCTATCGAGATMATCTTGGGTCCTTATGGAATTTCGTACATATTTTGACGATTAGCCAAGCAAATAAGTCAACCTCAAAGTGGATTTGTTTATCATTATGCCTTTGCTATGTTACTTGGATTCACTCTATTCGTGACCTTCTTTGTTGGACGGTGGGACTTCCTATCCTTCTGGGTGGATAATCGATTGTATTTCCCTCTT---ATAGTGAGTAGTTTCTTCCTTTAG------------------------------
>Huperzia
ACGTATTTACTCATAGTATTGTTGCCCCTGCTAGGTAGCTTCGTTGCAGGAGCTTTTGGTCGTTTTCTGGGTTCAAAAGGAACCGCTATAGTAACCACCACGTGCGTTTCATTATCTTCCATTTTATCTTTGATTGCTTTCTATGAAGTTGCACTGGGAGCCAGTGCTTGCTATATCAAGATTGCTCCCTGGATTTTATCGGAGATGTTTGATGCTTCTTGGGGCTTCTTGTTTGATAGTCTGACTGTAGTTATGTTAATTGTGGTTACATTTGCAAGTAGCTTAGTTCATCTTTATTCTATTTCATATATGTCCGAGGATCCACATAGCCCTCGATTTATGTGTTATTTATCCATTCCTACTTTTTTTATGCTAATGCTGGTTACCGGAGATAACTTTATTCAATTATTCCTAGGATGGGAGGGCGTGGGTCTCGCTTCATATTTGTCAATTAATTTTTGGTTTACACGACTTCCGGCAAATAAAGCAGCTATCAAAGCTATGCTTGTCAATCGAGTAGGTGATTTTGGATTAGCTCTCGGGATTATGGGTCGTTTTACTATTTCTCAAACAGTAGACTTTTCTACTATTTTTGCTTGTGCCAGTGTCTTTTCC---------GAACCCAAC---CATTATTTCATTTTTTGTGAGATGAAATTCCATGCCATAACTGTTATTTGTATTTTACTTCCTACTGGCGCTGTTGGAAAATCCGCACAAATAGGATTACATACTTGGTTACCCGATGCAATGGAGGGTCCCACTCCAGTATCCGCTTTGATTCATGCCGCTACTACGGTAACAGCAGGCGTTTTTATGATAGCAAGGTGCTCTCCTTTATTTGAATACTCACCCAATGCTTTGATTGTTATTACTTTTATAGGAGCTATGACGTCATTCTTCGCGGCAACCATTGGAATATTACAAAACGATTTAAAGAGGATCATAGCTTATTCGACTTGTAGTCAATTAGGCTATATGATCTTTGCTTGCGGCATTTCCAACTATTCCGTTAGCGTATTTCATTTAATGAATCATGCTTTTTTCAAAGCATTACTTTTTTCGAGTGCAGGTTCAGTGATTCATGCTATGTCG---GATGAGCAAGATATGCGTAGGATGGGAGGGCTTGCTTCCTTGTTACCTTTTACCTATGCTATGATGCCTATAGGCAGCTTATCTCTAATTGGATTCCCTTTTTTAACTGGATTTTATTCCAAAGATGTAATTCCAGAGCTTGCTTACACTAAATATACCATTAGTGGTAACTTTGCTTTCTGGTTGGGAAGTATTTCTGTTTTTTTTACTTCTTATTATTCTTTTCGTTTACTTTTTCTCACATTTCTAGCACCCACTAATTCATTCAAGCGAGACATCTTACGATGTCATGATGCGCCCATTCTTATGGCCATCCCTTTAATCCTTTTGGCTTTTGGAAGTATTTTCGTAGGATACTTGGCCAAAGATATGATGATTGGTTTAGGTACCAATTTTTGGGCTAATTCCCTTTTCATACTACCCCCAAATGAG---ATTATTGCCGAATCTGAGTTTGCTACTCCAACCATTATCAAACTAATACCTATTTCCTTTAGTACTCTAGGTGCTTTTCTGGCGTATAATGTCAATTTTGTAGCAAATTAATTCATTTTCGCTTTGAAAACTAGTACTTTTGGTAATCGACTTTATTGCTTTTTGAATAAGCGCTGGTTTTTTGATAAAGTTTTCCATGACTTTCTAGTGAGATGGTTT---TTGCGTTTTGGCTACGAAGTCTCATTCAAAGCTTTAGACAAGGGTGCTATTGAG---ATCTTGGGTCCTTATGGAATTTCCGTAACATTCCGAAGATTAGCCAAGCAAATGAGTCAACTTCAAAGTGGATTTGTTTATCATTACGCCTTTGTTATGTTACTTGGATTAACTATATTTATGACCATTATA---GGTCTGTGGGATTTTCTCTCTTTTTGGGTAGATAATCGATTGTATTTTATTTAC---ATCGTCAGTTTTCTATTTATTAATTTATCTAAACACCACATTAGCACGAACCAA
>Dryopteris
ACGTATTTACCAACAGTATCGTTGTCTCTGCTCGGTAGCTTTGTAGCAGGTGCTTTTGGTCGTTTTTTAGGGTCGAAAGGAACCGCCATAGTAACTATTACGTGCGCCTCATTCTCTTTCACTTTCTCCCTGACTGTTTTTCACGAAGTCGCACTGGGAGCCAGTGCTTGCTATATAAAGATTGCTCCATGGATTTCCTTGGAGATGTTTGACGCTTCCTGGGGCTTCCTGTTCGATAGTCTGACCGTAGTTATGCCAATTGTGGTGATATTTGTCAGTAGCTTGGTTCATCTCTATCCCATTTCATATATGTCCGAAGATCCGCATAGCCCCCGATTCATGTGTTACTTACCCATCCTCACCTCTTTTACGCTAATGCTGGTTACCGGAGATAACTCCATTCAATTACTTCCAGGACGGGAGGGAGCAGGTCCCGTTTTATATTTGTCGATTAATTCTTGGTTCGCATGACTTTAAGCCAATGAAGCAGCTATCAAAGCTATGCCTGTCAATTGAGTAGGTGATTTCGGATCAGCTCTCGGGATTATTGGTCGTTTTACTCCTTTTTAAGCAGTAGACTCTCCTACTACTTTCGCTTGTGTTAGTGTTTTCTCT---------GAACCCAAT---CATTATTTTATTTCTCGTAATACGGGATTTCATGCCATAACTGTTACTCGTATTCCACCTCCTGTCGGCGCTATCGGAAAATCTGCATAAATGGGATTGCATACTCGGTTACCCGACGCAACGGAGGGTCTCACTCCAGTATCCGCTTTGATTTATGCAGCTATTACGGTAACAGCAGGCGTATTTATGATAGCGAGGTGCTCCCCTTTATTCGAGTATTCACCCAATGCTTTGATTGTTATTACTTCTGTGGGAGCTACGACGTCATTCTTCGCGGCAACCACTGGAATGTTGTAAAACGATCTAAAGAGGGTCGTAGCTTATCCAATTTGTAGTCAATCAGGCTATATGATCCTTGCTCGCGGCATTCCTAATTATTCAGTTAGCGTATTTCATTTAACGAATCACGCTTTTTTTAAAGCATTACCCTCTTCGAGCGCAGGTTCAGTAATTTATGCCATGTCG---GATGAGCAAGATATGCGTAGAACGGGAGGGCTCGCTTCTCCGTTACCCTCCACTTATGCCATGATGCCTATAGGCAGCTTATTCTTAATTGGATTCCCTTTCTTGACCGGATTTTATTCTAAAGATGCGATTTCGGAGCCTGCTTATACCAAATATACCATTAGTGGTAACTTCGCTTTCCGGTCGGGAAGCGTCTCTGTATTCTTTATTCCCTATCACTCTTTTCGTTTACTTTCCTTAACATTCCTAGCACCAACTAATTCATTCAAGCGAGACATCTTACGATGCCACGATGCGCCCATTCTTATGGCCATCCCCTTGATCCTCCTGGCTTTCGGAAGCATTTTCGTAGGATACTTGGCCAAAGATATGATGATTGGTTTAGGCACCAATTTTCGGGCCAATTCCCTTTCAATGCTACCCAAAAATGAG---ATTCTTGCCGAATCTGAGTTTGCTACTCCAATCACTATCAAACTAGTACCTATTACGTTTAGCATCTTAGGGGTTTTTACGGCGTATAATGCAAATCTTTTCGCGAACGAATTCCTTTTCGCTTTTGGAAGCAGTACTTTCGGTAACGGACTTTATTGCTTTCTGAATAAGCGCCGGTTCTTTGACAAAGTTTTCAACGACTTTCTAGTGAGATCGTTT---TTGCATTTCGGATACGAAGTCTCATTTAAAGCCTTAGACAAGGGTGCTATTGAG---ATCTCAGGTCCTTACGGGATTTCGTACACATTCCGGAAATTGGCCAAGCAAATAAGTCAACTTTAAAGTGGATTTGTTGTGCGA---------------------------------------------------------------------------------------AGAGTACGTCACGACCCGTTGGCCCTAAGCTCCGTGGTGGGTAAACGGTAA------------------------
>Psilotum
ACGTATTCACTAATCGTCTCGTTGCCTTTGCTTGGTAGCTTCGTAGCAGGTGTTCCTGGTCGTTTTCTGGGGTCAAAAGGAACCGCTATAGTAACCACCACGTGCGTTTCATTATCATTTATACTCTCCTTGATTGCTTTTTACGAAGTCGCACTGGGAGCCAGTGCTTGCTATATAAAGATTGCCCCATGGATTTTCTCGGAGATGTTTGATGCTTCTCGGGGCTTCTTGTTTGATAGTCCGACTGTAGTTATGTTAATTGTGGTGACATCTGTAAGTAGCTTGGTTCATCTTTATTCTATTTCATATATGTCCGAGGATCCGCATAGCCCTCGATTTATGTGTTATTCATCTATCCTTACTTTTTTTATGCCAATGTCGGTGACTGGAGATAACTTTCTCTGATTATTTCCAGGATGGGAGGGTGTAGGTCTCGCTTCATATTTGTCAATTAATTTCTGGTTTACACGACTTCAGGCCAATAAGGCAGCTATCAAAGCTATGCTTGTCAATCGAGTAGGTGATTTCGGATTAGCTCTCGGGATTATTGGTTGTTTTGCTCTTTTTCGAACAATAGACTTTTATACTCTTTTCGCTTGTGCTAGTGCCTTTTCC---------GAACCCAAT---CATTATTTAATTTCTTGCAATACGGGATTTCATGCCATAACTGTTATTTGTATTTTACCTTCTATAGGCGCTGTTGGAAAATCTGCACAAATAGGATTGCATACTTGGTCACCCGATGCAATGGAGGGCCCCACTCCAGTATCCGCTCTGATTCATGCAGCTACTACGGTAACAGCAGGCGTTTCTCTGATAGCAAGGTGCTCCCCTTTATTCGAATACTCACCCAATGCTTTGATTGTTATTACTTTTGTAGGAGCTATGACGTCATTCCTTGCGGCAACCACTGGAATATTGCAAAACGATCTAAAGAGGGTCATAGCTTATCCAACTCGTAGTCAATCAGGCTATATGATCTTTGCTCGCGGCATTTCCAACTATTCGGTTAGCGTCTTCCATTTAATGAATCACGCTTTTTCTAAAGCATTACTATTCTTGAGCGCAGGTTCAGTAATTCATGCCATGTCG---GATGAGCAAGATATGCGTAGGATGGGAGGGCTTGCTTCCTCGTTACCTTTTACCTATGCTATGATGCCTATAGGCAGCTTATCTTTAATCGGATTCCCTTTTTCAACCGGATTCTATTCTAAAGATGTGATTTTAGAGCTTGCTTACACCAATTATACCATTAGTGGTAACTTCGCTTTCCGGTTGGGAAGTGTCTCTGTCTTCTTTACTTCCTATTATTCCTTCCGTTCACTTTTTTTAACCTTTCTAGCATCAACCAATTCCTTCAAGCGAGACATCTTGCGATGTCATGATGCGCCCATTCTTATGGCCATCCCTTTAATACTTTTGGCTTTTGGAAGTATTTTGGCAGGATACTTGGCCAAAGATATGATGATTGGTTTAGGTACCAATTTTTGGGCTAATTCCCTTCTAATACTACCCAAAAACGAGAACTCTTTTGCCGAATCTGAGTTTGCTACTCCAACCATTATCAAACTAATACCTATCCTTTTTAGTACTTTAGGTGCTTCCGTGGCGTATAATGTAAATCTCCTTGCCAATCCATTCCTCTTCGCTTTTCGAACTAGTACTTTTGGTAATGGACTCTATTGCTTTTTTAATAAGCGCTGGTTTTTCGATCAAGTTTTTAATGACTTTATAGTGAGATCGTTT---TTGCGTTTTGGATATTCAGTCTCATTCAAAGCTTTGGACAAGGGTGCTATTGAG---ATCTTGGGTCCTTATGGGATTTCTTACACATTTCGAAGATTGGCCAAGCAAATAAGTCAACTTCAAAGTGGATTTGTTTATCATTATGCCTTTGTTATGCTACTCGGATTCACTATATTTGTGACCTTCCTT---GGTAGATGGGATTTTATCTCTTTCTGGGTGGATAATCGATTGTATTTAATTCCC---ATAGTTAGTAGTTTATTCCTATATAAGTCCGTTACTTTTTAG------------
>Ginkgo
ATGTATCTACTAATAGTATCGTCGCCCTTGCCCGGTAGTTCCGTAGCAGGTGCTTTCGGACGTTTTCCAGGTTCAGAAGGAACCGCTATAGTAACCACCACGTGCGTTTCATTATCTTCTATCTTATCTTTGATTGCTTCTCATGAAGTCGCACCGGGAGCTAGTGCTTGCTATCCAAAAATTGCTCCACGGATCTTACCTGAAATGTTTGATGCTTCTCGGGGCTCCTTTTTTGATAGCCCGACCGTGGTTATGCCAATTGTGGTTACATTCGTAAGTAGCCTGGTCCATCCTCATCCCATTTCATATATGTCCGAGGATCCACATAGCCCTCGATTTATGTGTTACTCATCCATTCCTACTTTTTCTACGCCAATGTCGGTTACCGGAGATAACTTTCTTCAATTATTCCTGGGATGGGAGGGGGTAGGTCCTGCTCCATATTTGTCGATTAATTCCCGGTCCACACGACTCCAGGCAGATAAAGCAGCTACAAAAGCTATGCCTGTCAATCGAGTAGGTGATTTTGGATCAGCTCCCGGGATTTTGGGTCGTTCTACTCTCTTTCAAACAGTAGACTCTCCGACCATTTCTGCTCGTGCCAGTGCCTTTTCC---------GAACCCAGA---AATTCTTTCATTTTCCGCAATATGAGATTTCATGCCATAACTGTTATTCGTATCTCACCCTCTATTGGTGCTGTTGGAAAATCTGCACAGATAGGATCGCATACTCGGTCACCCGATGCAACGGAGGGTCCCACTCCAGTATCCGCTTCGATTCATGCAGCTACTACGGTAACAGCAGGCGTTTCCGTGATAGCAAGGTGCTCCCCTTCATTCGAATACTCACCCACGGCTTCGATTGTTATTACTTCTGCAGGAGCTATGACGTCATTCTCCGCGGCAACCACTGGAATATTACAGAACGATTCAAAGAGGGTCATAGCTCATCCAACTCGTAGTCAATCAGGCTATATGATCCCTGCTCGCGGCATTTCCAACTATTCGGTTAGCGTCTCTCATTCAATGAATCACGCTTTTCCCAAAGCATTACTATTCTCGAGTGCAGGTCCGGTGATTCATGCCATGTCG---GATGAGCAAGATATGCGTAAGATGGGGGGGCTTGCTTCCTCGTTACCTTTTACCTATGCTATGATGCTCATAGGCAGCTTATCTCCAATTGGATTTCCTTTTCCAACTGGATTTTATTCCAAAGATGTGATCCCAGAGCTCGCTTACACCAAATATACCATCAGTGGTAACTTCGCTTCCCGGTTGGGAAGTGTCTCTGTCTTTTCCACCCCCTATCACTCTTTTCGTTCACTTTTTCCAACATTTCCAGCACCAACTAATCCATCCGGGCGAGACATCTTACGATGTCATGATGCGCCCATTCCTATGGCCATTCCTTCAATCTTTTCGGCTTTCGGGAGTCTTTCTGTAGGATACTTGGCCAAAGATATGATGATTGGTTTAGGTACCAATTTTTGGGCCAATCCCCCTTCCGTACTACCCAAAAATGAG---ATTCTTGCCGGATCTGAGTTTGCTGCTCCAACCATTGTCGAACTAATACCTATTATGTCGAGTACTTTAGGTGCTTTTGTGGCGTATAATGTCAATCTCGTAGCGGATCAATTCCAACGAGCCTTCAAAACTAGTACTTCTGGTAATCGACTCTATTGCTTCTTAAATAAACGCTGGTTCTCCGATCAAGTTTTGAATGACTTTATAGTCAGATCGTTC---CTGCGTTTCGGATATGAAGTCTCATTCGAAGCTTCAGACAAAGGTGCTATTGAG---ATATTGGGCCCTTATGGTATCTCGTACACATTCCGACAATTGGCCAAGCGAATGAGTCAACTTCAAAGTGGATTCGTTTATCACTATGCCCTTGCAATGTTACTTGGTTCAGCTACATCTGTGACCTTTTCT---CGTATGTGGGATTTTCTATCTTCTTGGGTAGATAATCGATCGTCTTTCATTTCG---GTAGTGAGTAGTTTCTCCCCATAG------------------------------
>Ophioglossum_californicum
ACGTATCCACTAATAGTCTCGTTGCCTTTGCTTGGGAGCTTCTACGCAGGTGTTTTCGGTCGTTTTCCGGGGTCAAAAGGAACCGCTATAGTAACCACCATGCGCGTTCTATTCTCTTTTACTCCATCCCTGATCGCTTCTTATGAAGTCGCGCTGGGAGCCAGTGCTTGCTATATAAAGATTGCTCCATGGATTTTCTCGGAGATGTTTGATGCTTCTCGGGGCTTCTTGTTCGATAGTCTGACTGTGGTTATGTTAATTGTGGTTACACCTGTAAGTAGCTCAGTCCATACTTACTCCATTTCATACATGTCCGAGGATCCGCATAGCCCTTGATTCATGTGTTATTTATCCATTTCTACCTTCTTTATGCCAATGCTGGTGACTGGAGATAACTCTATTGAATTATTCTCGGGACGGGAGGGTGTAGGTCTCGCTTCATATTTGTCAATTAATTTCTGGTTTGCACGACTCTAGGCTAATAGAGCAGCTATCAAGGCTATGCTTGTCAATAGAGTGGGTGATTTTGGATTAGCTCTCGGTATTATTGGTTGTTTCACTCTTTTCTAAACAGTAGACTCTTCCATTCTTTTCGCTCGTGTTAGTGCCTTTTCT---------GAACCTAAT---TATTATTTCACTTTTTGCAACCAC------CACGCCATAACTGTTATTCGTATTTTACCATTCACTGGCGCTGTTGGAAAATCCGCACAAATAGGATTGCATACTCGGTTACCCGATGCAATGGAGGGTCCCACTCCAGTATCCGCTTCGATTCATGCAGCTACTATGGTAACAGCCGGCGTTTCTATGATAGCAAGGTGCTCTCCTTTATTCGAATACTCACCCAATGCTTTGATTGTTATTACTTCCGTGGGAGCTATGACGTCCTTCTTCGCGGCAACCACTGGAATATTGCAGAACGATTTAAAGAGGGTCATAGCTTATTCAACTTGTAGTCAGTTAGGCTATATGATTTTTGCTTGCGGCGTTTCCAACTATTCGGTTAGCATATTTCATTTAATGAATCACGCTTTTTCTAAAGCATTACTTTTCTTGAGCGCAGGTTCAGTAATTCATGCCATGTCG---GATGAGCAAGATATGCGTAAGATGGGAGGGCTTGCTTCCTCGTTACCTTTCACCTATGCTATGATGCTTATAGGCAGCTTATCCTTGATTGGATTCCCTTTCTTAGCTGGATTTCATTCCAAAGATGCGATTTCAGAGCTTGCTTACACTAAATATACCATTAGTGGTAACTTCGCTTTCTGGTTGGGAAGTGTCTCTGTCTTCTTTACTTCCTATTATTCTTTTCGCTCACTCTTCCTAACATTCTTAGCACCAACTAATTCATTCAAGCGAGACATCTGTAGATGTCACGATGCGCCCATTCTTATGGCCATCCCTCTAATCCTTTTGGCTTTTGGTAGTATTTTTGTGGGATACTTGGCCAAAGATATGATGATTGGTTTAGGTACCAATTTCTGGGCGAATTCCCTTCCAATACTCCCCAAAAATGAG---ATTATTGCCGAATCCGAATCTGCTACTCCAATCATTACCAAACTAATACCTATTTTGTTTAGTACTTTAGGGGCTCCTGTGGCGTATAATGCCAATTCTCCCGCTAATTCCTTCCTTTTCGCTTTCAAAACCAGTACCTTTGGTAATTGACTCTACTGCTTTTTAAACAAGCGCTGGTTTTTCGATCAAGTTCTTAATGACTTTATAGTGAGATCGTTC---CTGCGTTTTGGGTATGAAGTATCATTCAAAGCTTTAGACAAGGGTGCTATCGAG---ATCTTGGGTCCTTATGGAATTTCGTACATATTTTGACGATTAGCCAAGCAAATAAGTCAACCTCAAAGTGGATTTGTTTATCATTATGCCTTTGCTACGTTACTTGGATCCACTATATTCGTGACCTTCTCT---GGTAGGTGGGACTTCCTCTCTTTCTGGGTGGATAATCGATTGTATTTCCTTCTT---ATAGTGAGTAGTTTCTTCCTATAG------------------------------
>Ophioglossum_austroasiaticum
ACGTATCCACTAATAGTCTCGTTGCCTTTGCTTGGGAGCTTCTACGCAGGTGTTTTCGGTCGTTTTCCGGGGTCAAAAGGAACCGCTATAGTAACCACCATGCGCGTTCTATTCTCTTTTACTCCATCCCTGATCGCTTCTTATGAAGTCGCGCTGGGAGCCAGTGCTTGCTATATAAAGATTGCTCCATGGATTTTCTCGGAGATGTTTGATGCTTCTCGGGGCTTCTTGTTCGATAGTCTGACTGTGGTTATGTTAATTGTGGTTACACCTGTAAGTAGCTCAGTCCATACTTACTCCATTTCATACATGTCCGAGGATCCGCATAGCCCTTGATTCATGTGTTATTTATCCATTTCTACCTTCTTTATGCCAATGCTGGTGACTGGAGATAACTCTATTGAATTATTCTCGGGACGGGAGGGTGTAGGTCTCGCTTCATATTTGTCAATTAATTTCTGGTTTGCACGACTCTAGGCTAATAGAGCAGCTATCAAGGCTATGCTTGTCAATAGAGTGGGTGATTTTGGATTAGCTCTCGGTATTATTGGTTGTTTCACTCTTTTCTAAACAGTAGACTCTTCCATTCTTTTCGCTCGTGTTAGTGCCTTTTCT---------GAACCTAAT---TATTATTTCACTTTTTGCAACCAC------CACGCCATAACTGTTATTCGTATTTTACCATTCACTGGCGCTGTTGGAAAATCCGCACAAATAGGATTGCATACTCGGTTACCCGATGCAATGGAGGGTCCCACTCCAGTATCCGCTTCGATTCATGCAGCTACTATGGTAACAGCCGGCGTTTCTATGATAGCAAGGTGCTCTCCTTTATTCGAATACTCACCCAATGCTTTGATTGTTATTACTTTCGTGGGAGCTATGACGTCCTTCTTCGCGGCAACCACTGGAATATTGCAGAACGATTTAAAGAGGGTCATAGCTTATTCAACTTGTAGTCAGTTAGGCTATATGATTTTTGCTTGCGGCGTTTCCAACTATTCGGTTAGCATATTTCATTTAATGAATCACGCTTTTTCTAAAGCATTACTTTCCTTGAGCGCAGGTTCAGTAATTCATGCCATGTCG---GATGAGCAAGATATGCGTAAGATGGGAGGGCTTGCTTCCTCGTTACCTTTCACCTATGCTATGATGCTTATAGGCAGCTTATCCTTGATTGGATTCCCTTTCTTAGCTGGATTTCATTCCAAAGATGCGATTTCAGAGCTTGCTTACACTAAATATACCATTAGTGGTAACTTCGCTTTCTGGTTGGGAAGTGTCTCTGTCTTCTTTACTTCCTATTATTCTTTTCGCTCACTCTTCCTAACATTCTTAGCACCAACTAATTCATTCAAGCGAGACATCTGTAGATGTCACGATGCGCCCATTCTTATGGCCATCCCTCTAATCCTTTTGGCTTTTGGTAGTATTTTTGTGGGATACTTGGCCAAAGATATGATGATTGGTTTAGGTACCAATTTCTGGGCGAATTCCCTGCCAATACTCCCCAAAAATGAG---ATTATTGCCGAATCCGAATCTGCTACTCCAATCATTACCAAACTAATACCTATTTTGTTTAGTACTTTAGGGGCTCCTGTGGCGTATAATGCCAATTCTCCCGCTAATTCCTTCCTTTTCGCTTTCAAAACCAGTACCTTTGGTAATTGACTCTACTGCTTTTTAAACAAGCGCTGGTTTTTCGATCAAGTTCTTAATGACTTTATAGTGAGATCGTTC---CTGCGTTTTGGGTATGAAGTATCATTCAAAGCTTTAGACAAGGGTGCTATCGAG---ATCTTGGGTCCTTATGGAATTTCGTACATATTTTGACGATTAGCCAAGCAAATAAGTCAACCTCAAAGTGGATTTGTTTATCATTATGCCTTTGCTACGTTACTTGGATCCACTATATTCGTGACCTTCTCT---GGTAGGTGGGACTTCCTCTCTTTCTGGGTGGATAATCGATTGTATTTCCTTCTT---ATAGTGAGTAGTTTCTTCCTATAG------------------------------
>Botrychium
-------------------------------------------------------------------------------------------------------------------------------------------------------------------------------------------------------------------------------GCTTCTTGTTCGATAGTCCGACTGTAGTTATGTTAATTGTGGTTACATTTGTCAGTAGCTTAGTTCATCTTTATTCCATTCCATATATGTCCGAGGATCCGCATAGCCCTTGATTTATGTGTTATTCATCTATTCCCACTTCCTTTATGCTAATGTTGGTGACTGGAGATAACTCTATTTCATTATTCTCAGGATGGGAGGGTGTAGGTCTCGCTTT-------------------------------------------------------------------------------------------------------------------------------------------------------------------------------------------------------------------------------------------------------------------------------------------------------------------------------------------------------------------------------------------------------------------------------------------------------------------------------------------------------------------------------------------------------------------------------------------------------------------------------------------------------------------------------------------------------------------------------------------------------------------------------------------------------------------------------------------------------------------------------------------------------------------------------------------------------------------------------------------------------------------------------------------------------------------------------------------------------------------------------------------------------------------------------------------------------------------------------------------------------------------GCTTTCAAAACTAGTACTTTTGGTAATTGACTCTATTGCTTTTTAAATAAGCGCTGGTTTTTCGATAAAGTTTTTAATGACTTCATGGTGAGATCGTTT---TTGCGTTTCGGATATGAAGTCTCATTCAAAGCTTTAGACAAGGGTGCTATCGAG---ATCTTGGGTCCTTATGGAATTTCGTACACATTTTGAAGATTAGCCAAGCAAATAAGTCAACTTCAAAGTGGATTTGTTTATCATTATGCCTTTGCCATGTTACTCGGATTAACTATATTTGTGACCTCCTTT---GGTAGGTGGGATTTTCTCTCTTTTTGGGTGGATAATCGATTGTATTTCCTTCTT---ATAGTGAGTAGTTTCTTCCTATAG------------------------------
>Sceptridium
--------------------------------------------------------------------------------------------------------------------------------------------------------------------------------------------------------------------------------------GTTCGATAGTCCGACTGTAGTTATGTTAATTGTGGTTACATTTGCCAGTAGCTTAGTTCATCTTTATTCCATTCCATATATGTCCGAGGATCCGCATAGCCCTTGATTTATGTGTTATTCATCTATTCCCACTTCCTCTATGCCAATGTTGGTGACTGGAGATAACTCTATTTCATTATTCTCAGGATGGGAGGGTGTAGGTCTCGCTCTATATTCGTTAATTAATTCCTGGTTCACATGACTTTAGGCTAATAGAGCAGCTATCAAAGCTATGCCTGTCAATAGAGTCGGTGATTTTGGATTAGCTCCCGGTATCATTGGTCGTTTCACTCTCTTTTAAACAGTAGACTTTTCTACTCTTTTTGCTTGTGTTAGTGCCTTTTCT---------GAATCCAAT---CATTATTTCACTTTTTGTAATCCGAGATTTCATGCCATAACTGTTATTCGTACTTTACTCTCTATTGGCGCTGTTGGAAAATCTGCATAAATAGGATTGCATACTCGGTTACCCGATGCAATGGAGGGTCCCACTCCAGTATCCGCTTCGATTCATGCAGCTACTATGGTAACAGCAGGCGTTTTTATGATAGCAAGGTGCTTCCCTTCATTCGAATACTCACCCAATGCTTTGATTGTTATTACTTCCGTAGGAGCTATGACGTCCTTCTTCGCGGCAACCACTGGAATATTGCAAAACGATTTAAAGAGGGTCATAGCTTATCCAACTCGTAGTCAATCAGGCTATATGATCTTTGCTCGCGGCATTCCCAACTATTCAGTTAGCATATTTCATTTAATGAATCACGCTTTTTCTAAAGCATTACTCTCCTTGAGCGCAGGTTCAGTAATTCATGCCATGTCG---GATGAGCAGGATATGCGTAAGATGGGAGGGCTTGCTCCCTTGTTACCTTTCACCTATGCTATGATGCTTATAGGCAGCTTATCTTTAATTGGATTCCCTTTTTTAACCGGATTTTATTCTAAAGATGTGATTTCAGAGCCTGCTTACACTAAATATACCATTAGTGGTAACTTTGCTTTCTGGTTGGGAAGTGTCTCTGTCTTCTTTACTTCCTATTACTCTTTTCGTTCACTCTTCCTAACATTCCTAGCACCAACTAATCCATTCAAGCGAGACATCTGTAGATGTCATGATGCGCCCATTCTTATGGCCATTCCTCTAATCCTTTTGGCTTTTGGAAGTATTTTTGTGGGATACTTGGCCAAAGGAATGATGATT------------------------------------------------------------------------------------------------------------------------------------------------------------------------------------------------------------------------------------------------------------------------------------------------------------------------------------------------------------------------------------------------------------------------------------------------------------------------------------------------------------------------------------------------------------------------------------------------------
>Botrypus
ACGTATTCACTAATAGTCTCGTTGCCTTTGCTTGGGAGCTTCGTAGCAGGTGTTTTTGGTCGTTTTTCGGGTTCAAAAGGAACCGCTATAGTAACCACCATGTGCGTTCCATTCTCTTTCATTTTATCTCCGATTGCTTTTTATGAAGTCGCGCTGGGAGCCAGTGCTTGCTATATAAAGATTGCTCCATGGATTTTCCCGGAGATGTTTGATGCTTCTCGGGGCTTCTTGTTCGATAGTCCGACTGTAGTTATGTTAATTGTGGTTACATTTGTCAGTAGCTTAGTTCATCTTTATTCCATTCCATATATGTCCGAGGATCCGCATAGCCCTTGATTTATGTGTTATTCATCTATTCCCACTTTCTCTATGCCAATGTTGGTGACTGGAGATAACTCTATCTCATTATTTTCAGGATGGGAGGGTGTAGGTCCCGCTCTATATTCGTTAATTAATTACTGGTTCACATGACTTTAGGCTAATAGAGCAGCTATCAAAGCTATGCCTGTCAATAGAGTCGGTGATTTTGGATTAGCTCCCGGTATCATTGGTCGTTTCACTCTCTTTTAAACAGTAGACTTTTCTACTCTTTTTGCTTGTGCTAGTGCCTTTTCT---------GAATCCAAT---CATTATTTCACTTTTTGTAATCTGAGATTTCATGCCATAACTGTTACTCGTATTTTAACCTCTATTGGCGCTGTTGGAAAATCTGCATAAATAGGATTGCATACTCGGTTACCCGATGCAATGGAGGGTCCCACTCCAGTATCCGCTTCGATTCATGCAGCTACTATGGTAACAGCAGGCGTTTTTATGATAGCAAGGTGCTTACCTTCATTCGAATACTCACCCAATGCTTTGATTGTTATTACTTCCGTAGGAGCTATGACGTCCTTCTCCGCGGCAACCACTGGCATATTGCAAAACGATTTAAAGAGGGTCATAGCTTATCCAACTCGTAGTCAATTAGGCTATATGATCTTTGCTCGCGGCATTCCCAACTATTCAGTTAGCATATTTCATTTAATGAATTACGCTTTTTCTAAAGCATTACCCTCCTTGAGCGCAGGTTCAGTAATTCATGCCATGTCG---GATGAGCAAGATATGCGTAAGATGGGAGGGCTTGCTTCCTTGTTACCTTTCACCTATGCTATGATGCTTATAGGCAGCTTATCTTTAATTGGATTCCCTTTTTTAACTGGATTTTATTCTAAAGATGTGATTTCAGAGCTTGCTTACACTAAATATACCATTAGTGGTAACTTTGCTTTCTGGTTGGGAAGTGTCTCTGTCTTCTTTACTTCCTACTACTCCTTTCGTTCACTCTTCCTAACATTCCTAGCACCGACTAATCCATTCAAGCGAGACATCTTACGATGTCATGATGCGCCCATTCTTATGGCCATCCCTCTAATCCTTTTGGCTTTTGGAAGTCTTTTTGTGGGATACTTGGCCAAAGATATGATGATTGGTTTAGGTA--------------------------------------------------------------------------------------------------------------------------------------------------------------------------------------------------------------------------------------------------------------------------------------------------------------------------------------------------------------------------------------------------------------------TATCATTATGCCTTTGCAATGTTACTTGKTTCAACTCCATTTGTGACCTTTTCT---CGTATGTGGGACTCTCTATCTTCTTGGGTAGATAATCGATCGTCTTTCATTTCG---ATAGTTAGTAGTTTTTAG------------------------------------
>Cheiroglossa
ATGTATTTACTAATAGTCTTGTTGCCTTTGCTTGGGAGCTTCGTAGCAGGTGTTTTCGGTCGTTTTCTGGGGTCAAAAGGAACCGCTATAGTAACCACCATGTGCGTTCTAYTATCAAATACTTTATCCCTGATTGCTTCTTATGAAGTCGCGCTGGGAGCCAGTGCTTGCTATATAAAGATTGCTCCATGGATTTTCTCGGAGATGTTTGATGCTTCTTGGGGCTTCTTGTTCGATAGTCTGACTGTGGTTATGTTAATTGTGGTTACATCTGTAAGTAGCTTAGTCCATATTTACTCCATTTCATACATGTCTGAGGATCCGCATAGCCCTTGATTCATGTCTTATTTATCCATTTCTACCTTCTTCACGCTAATGCTGGTGACTGGAGATAACTTTATTGAATTATTCTTAGGATGGGAGGGTGTAGGTCTCGCTTCATATTCGTTAATTAATCTCTGGTTTGCACGACTCTAGGCTAATAGAGCAGCTATCAAAGCTATGCTTGTCAATAGAGTGGGTGATTTTGGATTAGCTCTCGGTATTATTGGTTGTTTCACTCTTTTTTAAACAGTAGATTTTTCTATTCTTTTCGCTTGTGTCAGTGCCTTTTCC---------GAACCTAAT---TATTATTTCACTCTTTGCAACCTGGGATTCCACGCCATAACTGTTATTTGTATTTTACCATTCATTGGCGCTGTTGGAAAATCTGCACAAATAGGATTGCATACTTGGTTACCCGATGCAATGGAGGGTCCCACTCCAGTATCCGCTTTGATTCATGCAGCTACTATGGTAACAGCCGGCGTTTTTATGATAGCAAGGTGCTCTCCCTTATTCGAATACTCACCCAATGCTTTGATTGTTATTACTTTCGTGGGAGCTATGACGTCCTTCTTCGCGGCAACCACTGGAATATTGCAGAACGATTTAAAGAGGGTCATAGCTTACTCAACTTGTAGTCAGTTAGGCTATATGWTCTTTGCTTGCGGCGTCTCCAACTATTCGGTTAGCATATTTCATTTAATGAATCATGCTTTTTTTAAAGCATTACTTTTCCTGAGCGCAGGTTCAGTAATTCATGCCATGTCG---GATGAGCAAGATATGCGTAAGATGGGAGGGCTTGCTTCCTTGTTACCTTTCACCTATGCTATGATGCTTATAGGCAGCTTATCCTTGATTGGATTCCCTTTCAACGCTGGATTTTATTCTAAAGATGCAATTTTAGAGCTTGCTTACACTAAATATACCATTAGTGGTAACTTCGCTTTCTGGTTGGGAAGTGTCTCTGTCTTCTTTACTTCCTATTATTCTTTTCGCTCACTCTTCCTARCATTCTTAGCACCAACTAATTCATTCAAGCGAGACATCTGTAGATGTCACGATGCGCCCATTCTTATGGCCATCCCTCTAATCCTTTTGGCTTTTGGTAGTATTTTTGTGGGATACTTGGCCAAAGATATGATGATCGGTTTAGGTA------------------------------------------------------------------------------------------------------------------------------------------------------------------------------------------------------------------------------GGTTTTTCGATCAAGTTCTTAATGACTTTATAGTGAGATCGTTC---CTGCGTTTTNNNNATGAAGTATCATTCAAAGCTTTAGACAAGGGTGCTATCGAG---ATCTTGGGTCCTTATGGAATTTCGTACATATTTTGACGATTAGCCAAGCAAATAAGTCAACCTCAAAGTGGATTTGTTTATCATTATGCCTTTGCTANNTTACTTGGATCCACTATATTCGTGACCTTCTTT---GGTAGGTGGGACTTCCTCTCCTTCTGGGTGGATAATCGATTGTATTTCCCTCTT---ATAGTGAGTAGTTTCTTCCTATAG------------------------------
>Helminthostachys
ACGTATTCACTAATAGTCTCGTTGCCTTTGCTTGGGAGCTTCGTAGCAGGTGTTTTCGGTCGTTTTCCGGGGTCAAAAGGAACCGCTATAGTAACCACCATGTGCGTTCCATTCTCTTTCATTTTATCCCCGATTGCTTTTTCTGAAGTAGCGCTGGGAGCCAGTGCTTGCTACATAAAGATTGCTCCATGGATTTTCTCGGAGATGTTTGATGCTTCTCGGGGCTTCTTGTTCGATAGTCCGACTGTGGTTATGTTAATTGTGGTTACATTTGTTAGTAGCTTAGTTCATCTCCATTCCATTTCATATATGTCTGAGGATCCGCATAGCCCTCGATTTATGTGTTATTTATCTATTTTCACTTTCTTCATGTCAATGTTGGTGACTGGAGATAACTCTCTCTTATTATCCTCAGGATGGGAGGGTGTAGGTCCCGCTCTATATTCGTTAATTAATTCCTGGTTTACATGACTTTAGGCTAATAGAGCAGCTATCAAAGCTATGCCTGTCAATAGAGTGGGTGATTTTGGATTAGCTCTCGGTATCATTGGTCGTTTCACTCCCTTTTAAACAGTAGACTTTTCTATTCTTTTTGCTTGTGCTAGTGCCTTTTCC---------GAATTCAAT---CATTATTTCACTTTTTGCAATCTGAGATTTCATGCCATAACTGTTATTCGTATTTTACCCTCTATTGGCGCTGTTGGAAAATCTGCATAAATAGGATTGCATACTCGGTTACCCGATGCAATGGAGGGTCCCACTCCAGTATCCGCTTCGATTCATGCAGCTACTACGGTAACAGCAGGCGTTTCTATGATAGCAAGGTGCTCCCCTTCATTCGAATACTCACCCAATGCTTTGATTGTTATTACTTCCGTAGGAGCTATGACGTCCTTCTCCGCGGCAACCACTGGAATATTGCAGAACGATTTAAAGAGGGTCATAGCTTATCCAACTTGTAGTCAATTAGGCTATATGATCTTTGCTCGCGGCATTCCCAACTATTCAGTTAGCATATTTCATTCAATGAATCACGCTTTTTCTAAAGCATTACTTTCCTTGAGCGCAGGTTCAGTAATTCATGCCATGTCG---GATGAGCAAGATATGCGTAAGATGGGAGGGCTTGCTTCCTTGTTACCTTTCACCTATGCTATGATGCTTATAGGCAGCTTATCTCCAATTGGATTCCCTTTCTTAACCGGATTTTATTCTAAAGATGCGATTTCAGAGCCTGCTTACACBAAATATACCATTAGTGGTAACTTTGCTTTCTGGTTGGGAAGTGTCTCCGTCTTCTTCACTTCCTATTACTCTTTTCGTTTACTCTTCCTAACATTCCTAGCATCAACTAATCCATTCAAGCGAGACATCTTACGATGTCATGATGCGCCCATTCTTATGGCCATCCCTCTAATACTTTTGGCTTTTGGAAGTATTTTTGTGGGATACTTGGCCAAA----------------------CCAATTTCTGGGCTAATTCCCTTTTAATACTCCCCAAAAATGAG---ATTCTTGCCGAATCTGAATTTGCTACTCCAATTATTATCAAACCAATCCCTATTTCGTTTAGTACTTTAGGGGCTCCTGTGGCGTATAATGTCAATTTTCTCGCTAATTTCTTACTTTTTGCTTTCAAAACTAGTACTTTTGGTAATTGACTCTATTGCTTTTTAAATAAGCGCTGGTTTTTCGATAAAGTTTTTAATGACTTTCTAGCGAGATCGTTT---CTGCGTTTTGGATATGAAGTCTCATTCAAAGCTTTAGACAAGGGGGCTATCGAG---ATCTTGGGTCCTTATGGAATTTCGTACATATTTTGAAGATTAGCCAAGCAAATAAGTCAACTTTAAAGTGGATTTGTTTATCATTATGCCTTTGCTATGTTACCCGGATTAACTATATTTGTGACCTTCTCT---GGTAGGTGGGATTTTCTCTCTTTCTGGGTGGATAATCGATTGTATTTCCTTCCT---ATAGTGAGTAGTTTCCTCCTATAG------------------------------
>Goswamia
ACGTATTCACTAATAGTCTCGTTGCCTTTGCTTGGGAGCTTCTACGCAGGTGTTTTCGGTCGTTTTCCGGGGTCAAAAGGAACCGCTATAGTAACCACCATGTGCGTTCCGTTATCTTTGACTTTATCCCTGATTGTTTCTTATGAAGTCGTGCTGGGAGCCAGTGCTTGCTATATAAAGATTGCTCCATGGATTTTCTCGGAGATGTTTGATGCTTCTTGGGGCTTCTTGTTCGATAGTCTGACTGTGGTTATGTTAATTGCGGTTACATCTGTAAGTAGCTTAGTCCATATTTACTCCATTTCATACATGTCTGAGGATCCGCATAGCCCTTGATTCATGTGTTATTTACCCATTCTTACCTTCTTTATGCCAATGCTGGTGACTGGAGATAACCTTATTGAATTATTCTTAGGATGGGAGGGTGTAGGTCTCGCTTCATATTTGTTAATTAATTTCTGGTTTGCACGACTCTAGGCTAATAGAGCAGCTATCAAAGCTATGCTTGTCAATAGAGTGGGTGATTTTGGATCAGCTCTCGGTATCATTGGTTGTTTCACTCCTTTCTAAACAGTAGACTCTTCTATTCTTTTCGCTTGTGTCGGTGCCTTTTCC---------GAACCTAAT---TATTCTTTCACTTTTTGCAACCAC------CACGCCATAACTGTTACTCGTATTTTACTATTCATTGGCGCTGTTGGAAAATCCGCACAAATAGGGTTGCATACTTGGTCACCCGATGCAACGGAGGGTCCCACTCCAGTATCCGCTTTGATTCATGCAGCTACTATGGTAACAGCCGGCGTTTCTATGATAGCAAGGTGCTCTCCTTTATTCGAATACTCACCCAATGCTTTGATCGTTATTACTTTCGTGGGAGCTATGACGTCCTTCTTCGCGGCAACCACTGGAATATTGCAAAACGATTTAAAGAGGGTCATAGCTTATTCAACTTGTAGTCAGTTAGGCTATATGATCCTTGCTTGCGGCGTTTCCAACTATTCGGTTAGCATATTTCATCTAATGAATCACGCTTTTTCTAAAGCATTACTTCTCTTGAGCGCAGGTTCAGTAATTCATGCACCGAGTTCGGATGAGCAGGATATGCGTAAGATGGGAGGGCTTGCTTTCTCGTTACCTTTCACCTATGCTATGATGCCTATAGGCAGCTTATCCTTGATTGGATTCCCTTTCTTAGCTGGATTTTATTCTAAAGATGCGATTTTAGAGCTTGCTTACACTAAATATACCATTAGTGGTAACTTCGCTTTCTGGTTGGGAAGTGTCTCTGTCTTCTTTACTTCCTATTATTCTTTTCGCTCACTCTTCTTAACATTCTTAGCACCAACTAATTCATTCAAGCGAGACATCTGTAGATGTCACGATGCGCCCATTCTTATGGCCATCCCTCTAATCCTTTTGGCTTTTGGTAGTATTTTTGTGGGATACTTGGCCAAAGATATGATGATTGGTTTAGGTACCAATTTCTGGGCTAATTCCCTTCTAATACTCCCCAAGAATGAG---ATTATTGCCGAATCTGAATCTGCTACTCCAATCATTACCAAACCGATACCTATTTCGTTTAGTACTTTAGGGGCTCCTGTGGCGTATAATGCCAATTCTCTCGCTAATTCCTTCCCTTTCGCTTTCAAAACCAGTACCTTTGGTAATTGACTCTACTGCTTCTTAAACAAGCGCTGGTTTTTCGATCAAGTTCTTAATGACTTTATAGTGAGATCGTTC---CTGCGTTTTGGGTATGAAGTATCATTCAAAGCTTCAGACAAGGGTGCTATCGAG---ATCCTGGGTCCTTATGGAATTTCGTACATATTTTGACGATTAGCCAAGCAAATGAGTCAACCTCAAAGTGGATTTGTTTATCATTATGCCTCCGCTACGTTACTTGGATCCACTATATTCGTGACCTTCTTT---GGTAGGTGGGACTTCCTCTCTTTCTGGGTGGATAATCGATTGTATCTCCTTCTT---ATAGTGAGTAGTTTCTTCCTATAG------------------------------
>Haukia
ACGTATTCACNAATAGTCTCGTTGCCTTTGCTTGGGAGCTTCTACGCAGGTGTTTTCGGTCGTTTTCCGGGGTCAAAAGGAACCGCTATAGTAACCACCATGTGCGTTCCATTCTCTTTTACTTTATCCCTGATTGCTTCTTATGAAGTCGCGCTGGGAGCCAGTGCTTGCTATATAAAGATTGCTCCATGGATTTTCTCGGAGATGTTTGATGCTTCTCGGGGCTTCTTGTCCGATAGTCTGACTGTGGTTATGTTAATTGTGGTTACACCTGTAAGTAGCTCAGTCCATACTTACTCCATTTCATACATGTCTGAGGATCCGCATAGCCCTTGATTCATGCGTTATTTATCCATTTCTACCTTCTTTATGCCAATGCTGGTGACTGGAGATAACTTTATTGAATTATTCTCGGGACGGGAGGGTGTAGGTCTCGCTTCATATTTGTTAATTAATTTCTGGTTTGCACGACTCTAGGCTAATAGAGCAGCTATCAAAGCTATGCTTGTCAATAGAGTGGGTGATTTTGGATTAGCTCTCGGTATTATTGGTTGTTTCACTCTTTTCTAAACAGTAGACTTTTCTATTCTTTTCGCTCGTGTTAGTGCCTTTTCT---------TCACCTAAT---TATTATTTCACTTTTTGCAACCTC------CACGCCATAACTGTTATTTGTATTTTACCATTCACTGGCGCTGTTGGAAAATCCGCACAAATAGGATTGCATACTTGGTTACCCGATGCAACGGAGGGTCCCACTCCAGTATCCGCTTTGATTCATGCAGCTACTATGGTAACAGCCGGCGTTTTTATGATAGCAAGGTGCTCTCCTTTATTCGAATACTCACCCAATGCTTTGATTGTTATTACTTTCGTGGGAGCTATGACGTCCTTCTTCGCGGCAACCACTGGAATATTGCAGAACGATTTAAAGAGGGTCATAGCTTATTCAACTTGTAGTCAGTTAGGCTATATGATCTTTGCTTGCGGCGTTTCCAACTATTCGGTTAGCATATTTCATTTAATGAATCACGCTTTTTTTAAAGCATTACTTCTCCCGAGCGCAGGTTCAGTAATTCATGCCATGTCG---GATGAGCAAGATATGCGTAAGATGGGAGGGCTTGCTTCCTCGTTACCTTTCACCTATGCCACGATGCTTATAGGCAGCTTATCCTTGATTGGATTCCCTTTCTTAGCTGGATTTTATTCCAAAGATGCGATTTTAGAGCCTGCTTACACTAAATATACCATTAGTGGTAACTTCGCTTTCTGGTTGGGAAGTGTCTCTGTCTTCTTTACTTCCTATTATTCTTTTCGCTCACTCTTCCCAACATTCTTAGCACCAACTAATTCATTCAAGCGAGACATCTGTAGATGTCACGATGCGCCCATTCTTATGGCCATCCCTCTAATCCTTTTGGCTTTTGGTAGTATTTTTGTGGGATACTTGGCCAAA----------------------CCAATTTCTGGGCTAATTCCCTTCTAATACTCCCCAAAAATGAG---ATTATTGCCGAATCTGNATCTGCTACTCCAATCATTACCAAACTAATACCTATTTCGTTTAGTACTTTAGGGGCTCCTGTGGCGTATAATGCCAATTCTCTCGCTAATTCCTTCCCTTTCGCTTTCAAAACCAGTACCTTTGGTAATTGACTCTATTGCTTTTTAAACAAGCGCTGGTTTTTCGATCAAGTTCTTAATGACTTTATAGTGAGATCGTTC---CTGCGTTTTGGGTATGAAGTATCATTCAAAGCTTCAGACAAGGGTGCTATCGAG---ATCTTGGGTCCTTATGGAATTTCGTACATATTTTGACGATTAGCCAAGCAAATAAGTCAACCTCAAAGTGGATTTGTTTATCATTATGCCTTTGCTATGTCACTTGGATCCACTATATTCGTGACCTTCTTT---GGTAGGTGGGACTTCCTCTCTTTCTGGGTGGATAATCGATTGTATTTCCTTCTT---ATAGTGAGTAGTTTMTTCCTATAG------------------------------
>Whittieria
ACGTATTCACTAATAGTCTCGTTGCCTTTGCTTGGGAGCTTCTACGCCGGTGTTTTCGGTCGTTTTCCGGGGTCAAAAGGAACCGCTATAGTAACCACCATGTGCGTTCTATTATCTTTTACTTTATCCCTGATTGTTTCTTATGAAGTCGCGCTGGGAGCCAGTGCTTGCTATATAAAGATTGCTCCATGGATTTTCTCGGAGATGTTTGATGCTTCTCGGGGCTTCTTGTTCGATAGTCTGACTGTGGTTATGTTAATTGTGGTTACACCTGTAAGTAGCTCAGTCCATACTTACTCCATTTCATACATGTCTGAGGATCCGCATAGCCCTTGATTCATGTGTTATTTATCCATTCTTACCTTCTTTATGCTAATGCTGGTGACTGGAGATAACTTTACTGAATCATTCTCAGGACGGGAGGGTGTAGGTCTCGCTCCATATTCGTCAATTAATTTCTGGTTTGCACGACTCTAGGCTAATAGAGCAGCTATCAAAGCTATGCTTGTCAATAGAGTGGGTGATTTTGGATCAGCTCCCGGTATTATTGGTTGTTTCACTCTTTTCTAAACAGTAGACTTTTCTATTCTTTTCGCTCGTGTCAGTGCCTTTTCC---------GAACCTAAT---TATTATTTCCCTTTTTGCAACCTGAGATTCCACGCCATAACTGTTATTTKTATTTTACCATTCACTGGCGCTGTTGGAAAATCCGCACAAATAGGATTGCATACTTGGTTACCCGATGCAATGGAGGGTCCCACTCCAGTATCCGCTTTGATTCATGCAGCTACTATGGTAACAGCCGGCGTTTTTATGATAGCAAGGTGCTCTCCTTTATTCGAATACTCACCCAATGCTTTGATTGTTATTACTTTCGTGGGAGCTATGACGTCCTTCTTCGCGGCAACCACTGGAATATTGCAGAACGATTTAAAGAGGGTCATAGCTCATTCAACTTGTAGTCAGTTAGGCTATATGATCTTTGCTTGCGGCGTTTCCAACTATTCGGTTAGCATATTTCATTTAATGAATCACGCTTTTTTTAAAGCATTACTTTTCTTGAGCGCAGGTTCAGTAATTCATGCCATGTCG---GATGAGCAAGATATGCGTAAGATGGGAGGGCTTGCTTCCTTGTTACCTTTCACCTATGCTATGATGCTTATAGGCAGCTTATCCTTGATTGGATTCCCTTTCTCAGCTGGATTTCATTCTAAAGATGCGATTTCAGAGCTTGCTTACACTAAATATACCATTAGTGGTAACTTCGCTTTCTGGTTGGGAAGTGTCTCTGTCTTCTTTACTTCTTATTATTCTTTCCGCTCACTYTTCCTAACATTCTTAGCACCAACTAATTCATTCAAGCGAGACATCTGTAGATGTCACGATGCGCCCATTCTTATGGCCATCCCTCTAATACTTTTGGCTTTTGGTAGTATTTTTGTGGGATACTTGGCCAAAGATATGATGATTGGTTTAGGTACCAATTTCTGGGCTAATTCCCTTCTAATACTCCCCAAAAATGAG---ATTATTGCCGAATCTGAATCTGCTACTCCAATCATTACCAAACTAATACCTATTTCGTTTAGTACTTTAGGGGCTCCTGTGGCGTATAATGCCAATTTTCTCGCTAATTCCTTCCCTTTCGCTTTCAAAACCAGTACCTTTGGTAATTGACTCTACTGCTTTTTAAACAAGCGCTGGTTCTTCGATCAAGTTCTCAATGACTTTATAGTGAGATCGTTC---CTGCGTTTTGGGTATGAAGTATCATTCAAAGCTTTAGACAAGGGTGCTATCGAG---ATCTTGGGTCCTTATGGAATTTCGTACATATTTTGACGATTAGCCAAGCAAATAAGTCAACCTCAAAGTGGATTTGTTTATCATTATGCCTTTGCTATGTTACTTGGATCCACTATATTCGTGACCTTCTTT---GGTAGGTGGGACTTCCTCTCTTTCTGGGTGGATAATCGATTGTATTTCCTTCTT---ATAGTGAGTAGTTTCTTCCTATAG------------------------------
>Rhizoglossum
ACGTATTCACTAATAGTCTCGTTGCCTTTGCTTGGGAGCTTCTACGCAGGTGTTTTCGGTCGTTTTCCGGGGTCAAAAGGAACCGCTATAGTAACCACCATGTGCGTTCTATTATCTTTTACTTTATCCCTGATTGTTTCTTATGAAGTCGCGCTGGGAGCCAGTGCTTGCTATATAAAGATTGCTCCATGGATTTTCTCGGAGATGTTTGATGCTTCTCGGGGCTTCTTGTTCGATAGTCTGACTGTGGTTATGTTAATTGTGGTTACACCTGTAAGTAGCTCAGTCCATACTTACTCCATTTCATACATGTCTGAGGATCCGCATAGCCCTTGATTCATGTGTTATTTATCCATTCTTACCTTCTTTATGCTAATGCTGGTGACTGGAGATAACTTTACTGAATCATTCTCAGGACGGGAGGGTGTAGGTCCCGCTCCATATTCGTCAATTAATTTCTGGTTTGCACGACTCTAGGCTAATAGAGCAGCTATCAAAGCTATGCTTGTCAATAGAGTGGGTGATTTTGGATCAGCTCCCGGTATTATTGGTTGTTTCACTCTTTTCTAAACAGTAGACTTTTCTATTCTTTTCGCTCGTGTCAGTGCCTTTTCC---------GAACCTAAT---TATTATTTCCCTTTTTGCAACCTGAGATTCCACGCCATAACTGTTATTTGTATTTTACCATTCACTGGCGCTGTTGGAAAATCCGCACAAATAGGATTGCATACTTGGTTACCCGATGCAATGGAGGGTCCCACTCCAGTATCCGCTTTGATTCATGCAGCTACTATGGTAACAGCCGGCGTTTTTATGATAGCAAGGTGCTCTCCTTTATTCGAATACTCACCCAATGCTTTGATTGTTATTACTTTCGTGGGAGCTATGACGTCCTTCTTCGCGGCAACCACTGGAATATTGCAGAACGATTTAAAGAGGGTCATAGCTCATTCAACTTGTAGTCAGTTAGGCTATATGATCTTTGCTTGCGGCGTTTCCAACTATTCGGTTAGCATATTTCATTTAATGAATCACGCTTTTTTTAAAGCATTACTTTTCTTGAGCGCAGGTTCAGTAATTCATGCCATGTCG---GATGAGCAAGATATGCGTAAGATGGGAGGGCTTGCTTCCTTGTTACCTTTCACCTATGCTATGATGCTTATAGGCAGCTTATCCTTGATTGGATTCCCTTTCTCAGCTGGATTTCATTCTAAAGATGCGATTTCAGAGCTTGCTTACACTAAATATACCATTAGTGGTAACTTCGCTTTCTGGTTGGGAAGTGTCTCTGTCTTCTTTACTTCCTATTATTCTTTCCGCTCACTCTTCCTAACATTCTTAGCACCAACTAATTCATTCAAGCGAGACATCTGTAGATGTCACGATGCGCCCATTCTTATGGCCATCCCTCTAATCCTTTTGGCTTTTGGTAGTATTTTTGTGGGATACTTGGCCAAAGATATGATGATTGGTTTAGGTA--------------------------------------------------------------------------------------------------------------------------------------------------------------------------------------------------------------------------------------------------------------------------------------------------------------------------------------------------------------------------------------------------------------------------------------------------------------------------------------------------------------------------------------------------------------------------------------------
>Mankyua
ACGTATTCACTAATAGTCTCGTTGCCTTTGCTTGGGAGCTTCGTAGCAGGTGTTTTTGGTCGTTTTCTGGGGTCAAAAGGAACCGCTATAGTAACCACCATGTGCGTTCCATTCTCTTTCATTTTCTCTCCGATTGCTTTTTCTGAAGTCGCGCTGGGAGCCAGTGCTTGCTATATCAAGATTGCTCCATGGATTTTCTCGGAGATGTTTGATGCTTCTCGGGGCTTCTCGTTCGATAGTCCGACTGTAGTTATGTTAATTGTGGTGACATTTGTTAGTAGCTTAGTTCATCTTTATTCCATTTCATATATGTCTGAGGATCCGCATAGCCCTCGATTTATGTGTTATTTATCCATTCTCACTTTCTTTATGTCAATGTTGGTGACTGGAGATAACTCTCTTTCATTATTTTTAGGATGGGAGGGTGTAGGTCTCGCTTCATATTTGTTAATTAATTTCTGGTTTACATGACTTCAGGCTAATAGAGCAGCTATCAAAGCTATGCCTGTCAATAGAGTGGGTGATTTTGGATTAGCTCTCGGTATCATTGGTCGTTTCACTCTCTTTCAAACAGTAGACTTTTCTATTCTTTTTGCTTGTGCTAGTGCCTTTTCT---------GAACTCAAT---CATTATTTCACTTTTTGTAATCTGAGATTTCATGCCATAACTGTTATTCGTATTTTACTATCTATTGGCGCTGTTGGAAAATCTGCATAAATAGGATTGCATACTCGGTTACCCGATGCAATGGAGGGTCCCACTCCAGTATCCGCTTTGATTCATGCAGCTACTATGGTAACAGCAGGCGTTTTTATGATAGCAAGGCGCTCACCCTCATTCGAATACTCACCCAATGCTTTGATTGTTATTACTTCCGTAGGAGCTATGACGTCCTTCTTCGCGGCCACCACTGGAATATTGCAAAACGATTTAAAGAGGGTCATAGCTTATCCAACTTGTAGTCAATTAGGCTATATGATCTTTGCTCGCGGCATTTCCAACTATTCAGTTAGCATGTTTCATTCAATGAATCACGCTTTTTCTAAAGCATTACTTTTCTTGAGCGCAGGTTCAGTAATTCATGCCATGTCG---GATGAGCAAGATATGCGTAAGATGGGAGGGCTTGCTTCCTTGTTACCTTTCACCTATGCTATGATGCTTATAGGCAGCTTACCTTTAATTGGATTCCCTTTTTTAACTGGATTTTATTCTAAAGATGCGATTTCAGAGCCTGCTTACACTAATTATACCATTAGTGGTAACTTTGCTTTCTGGTTGGGAAGTGTCTCTGTCTTCTTTACTTCCTATTACTCTTTTCGTTCACTCTTCCTAACATTCCTAGCACCAACTAATCCATTCAAGCGAGACATCTTACGATGTCATGATGCGCCCATTCTTATGGCCATACCTCTAATACTTTTGGCTTTTGGGAGTATTTTTGTGGGATACTTGGCCAAAGATATGATGATTGGTTTAGGTACCAATTTCTGGGCTAATTCCCTTTTAATACTCCCCAAAAATGAG---ATTCTTGCCGAATCTGAATTTGCTACTCCAATTATTATCAAATCAATCCCTATTTCGTTTAGTACTTTAGGGGCTCCTGTGGCGTATAATGCCAATTTTCTCGCTAATTTCTTCCTTTTCGCTTTCAAAACTAGTACTTTTGGTAATCGAATCTATTGCTTTCTAAATAAGCGCTGGTTTTTTGATAAAGTTTTTAATGACTTTATAGTGAGATCGTTT---CTGCGTTTTGGATATGAAGTCTCATTCAAAGCTTTAGACAAGGGTGCTATCGAG---ATCTTGGGTCCTTATGGGATTTCGTACATATTTCGAGGATTAGCCAAGCAAATAAGTCAACTTCAAAGTGGATTTGTTTATCATTATGCCTTTGCTATGTTACTCGGATTAACTATATTTGTGACCTTCTTT---GGTAGGTGGGATTTTCTCTCTTTCTGGGTGGATAATCGATTGTATTTCCTTCTT---ATAGTGAGTAGTTTCCTACTATAG------------------------------
>Japanobotrychium
ACGTACTCACTAATAGTCTCGTTGCCTTTGCTTGGGAGCTTCATAGCAGGTGTTTTTGGTCGTTTTTCGGGGTCAAAAGGAACCGCTATAGTAACCACCATGTGCGTTCCATTCTCTTTCATTTTCTCTCCGATTGCTTTTTCTGAAGTCGCGCTGGGAGCCAGTGCTTGCTATATAAAGATTGCTCTATGGATTTTCCCGGAGATGTTTGATGCTTCTCGGGGCTTCTTGTTCGATAGTCCGACTGTAGTTATGTTAATTGTGGTTACATTTGTCAGTAGCTTAGTTCATCTTTATTCCATTCCATATATGTCCGAGGATCCGCATAGCCCTTGATTTATGTGTTATTCATCTATTCCCACTTCCTTTATGCTAATGTTGGTGACTGGAGATAACTCTATTTCATTATTCTCAGGATGGGAGGGTGTAGGTCTCGCTTTATATTCGTTAATTAATTCCTGGTTCACATGACTTTAGGCTAATAGAGCAGCTATCAAAGCTATGCCTGTCAATAGAGTCGGTGATTTTGGATTAGCTCTCGGTATCATTGGTCGTTTCACTCTCTTTTAAACAGTAGACTTTTCTACTCTTTTTGCTTGTGTTAGTGCCTTTTCT---------GAATCCAAT---CATTATTTCACTTTTTGTAATCTGAGATTTCATGCCATAACTGTTATTCGTACTTTACTCTCTATTGGCGCTGTTGGAAAATCTGCATAAATAGGATTGCATACTCGGTTACCCGATGCAATGGAGGGTCCCACTCCAGTATCCGCTTCGATTCATGCAGCTACTATGGTAACAGCAGGCGTTTTTATGATAGCAAGGTGCTTACCTTCATTCGAATACTCACCCAATGCTTTGATTGTTATTACTTCCGTAGGAGCTATGACGTCCTTCTTCGCGGCAACCACTGGAATATTGCAAAACGATTTAAAGAGGGTCATAGCTTATCCAACTCGTAGTCAATCAGGCTATATGATCTTTGCTCGCGGCATTCCTAACTATTCAGTTAGCATATTTCATTTAATGAATCACGCTTTTTCTAAAGCATTACTCTCCTTGAGCGCAGGTTCAGTAATTCATGCCATGTCG---GATGAGCAGGATATGCGTAAGATGGGAGGGCTTGCTTCCTTGTTACCTTTCACCTATGCTATGATGCTTATAGGCAGCTTATCTTTAATTGGATTCCCTTTTTTAACCGGATTTTATTCTAAAGATGTGATTTCAGAGCCTGCTTACACTAAATATACCATTAGTGGTAACTTTGCTTTCTGGTTGGGAAGTGTCTCTGTCTTCTTTACTTCCTATTACTCTTTTCGTTCACTCTTCCTAACATTCCTAGCACCAACTAATCCATTCAAGCGAGACATCTGTAGATGTCATGATGCGCCCATTCTTATGGCCATCCCTCTAATCCTTTTGGCTTTTGGAAGTATTTTTGTGGGATACTTGGCCAAAGATATGATGATTGGTTTAGGTACCAATTTCTGGGCTAATTCCCTTTCAATACTACCCAAAAATGAG---ATTCTTGCCGAATCTGAATTTGCTACTCCAACCATTACCAAACCAATACCTATTCCGTTTAGTACTTTAGGGGCTCCTGTGGCGTATAATGTCAATTTTCTCGCTAATTCATTCCTTTTCGCTTTCAAAACTAGTCCTTTTGGTAATTGACTCTATTGCTTTTTAAATAAGCGCTGGTTTTTCGATAAAGTCTTTAATGACTTTATAGTGAGATCGTTT---TTGCGTTTCGGATATGAAGTCTCATTCAAAGCTTCAGACAAGGGTGCTATCGAG---ATCTTGGGTCCTTATGGAATTTCGTACACATTTTGAAGATTAGCCAAGCAAATAAGTCAACTTCAAAGTGGATTTGTTTATCATTATGCCTTTGCCATGTTACTCGGATTAACTATATTTGTGACCTCCTTT---GGTAGGTGGGATTTTCTCTCTTTTTGGGTGGATAATCGATTGTATTTCCTTCTT---ATAGTGAGTAGTTTCTTCCTATATAATTAA------------------------
>Sahashia
----------------------------------------------------------------------------------------------------------------------------------------CTTTTTCTGAAGTCGCGCTGGAAGCCAGTGCTTGCTATATAAAGATTGCTCTATGGATTTTCTCGGAGATGTTTGATGCTTCTCGGGGCTTCTTGTTCGATAGTCTGACTGTAGTTATGTTAATTGTGGTTACATTTGTCAGTAGCTTAGTTCATCTTTATTCCATTCCATATATGTCCGAGGATCCGCATAGCCCTTGATTTATGCGTTATTTATCTATTTTCACTTTCTTTATGCTAGTGTTGGTGACTGGAGATAACTCTCTTTTATTATTTTCAGGATGGGAGGGTGTAGGTCTCGCTCTATATTCGTTAATTAATTTCTGGTTTACATGACTTTAGGCTAATAGAGCAGCTATCAAAGCTATGCCTGTCAATAGAGTCGGTGATTTTGGATTAGCTCCCGGTATCATTGGTTGTTTCACTCTCTTTTAAACAGTAGACTTTTCTACTCTTTTTGCTTGTGCTAGTGCCTTTTCT---------GAACTCAAT---CATTATTTCACTTTTTGTAACCTGAGATTTCATGCCATAACTGTTATTTGTATTTTACTATTTATTGGCGCTGTTGGAAAATCTGCATAAATAGGATTGCATACTTGGTTACCCGATGCAATGGAGGGTCCCACTCCAGTATCCGCTTTGATTCATGCAGCTACTATGGTAACAGCAGGCGTTTTTATGATAGCAAGGTGCTTACCTTTATTCGAATACTCACCCAATGCTTTGATTGTTATTACTTTCGTAGGAGCTATGACGTCCTTCTTCGCGGCAACCACTGGAATATTGCAAAACGATTTAAAGAGGGTCATAGCTTATCCAACTCGTAGTCAATTAGGCTATATGATCTTTGCTCGCGGCATTCCCAACTATTCAGTTAGCATATTTCATTTAATGAATTACGCTTTTTCTAAAGCATTACTCTTCTTGAGCGCAGGTTCAGTAATTCATGCCATGTCG---GATGAGCAAGATATGCGTAAGATGGGAGGGCTTGCTTCCTTGTTACCTTTCACCTATGCTATGATGCTTATAGGCAGCTTATCTTTAATTGGATTCCCTTTTTTAACTGGATTTTATTCTAAAGATGTGATTTCAGAGCCTGCTTACACTAATTATACCATTAGTGGTAACTTTGCTTTCTGGTTGGGAAGTGTCTCTGTCTTCTTTACTTCCTATTACTCTTTTCGTTCACTCTTCTTAACATTCCTAGCACCAACTAATCCATTCAAGCGAGACATCTTACGATGTCATGATGCGCCCATTCTTATGGCCATCCCTCTAATCCTTTTGGCTTTTGGAAGTCTTTTTGTGGGATACTTGGCCAAA------------------------------------------------------------------------------------------------------------------------------------------------------------------------------------------------------------------------------------------------------------------------------------------------------------------------------------------------------------------------------------------------------------------------------------------------------------------------------------------------------------------------------------------------------------------------------------------------------------------
