# Supplementary material for: Organellar phylogenomics of Ophioglossaceae fern genera
Source: Front Plant Sci. 2024 Jan 15;14:1294716. doi: 10.3389/fpls.2023.1294716 (PMC10823028; doi:10.3389/fpls.2023.1294716)
Supplement: Supplementary file 3 [file DataSheet_3.zip › Supplementary file S2/mtDNA_CDS/untrim/nad6.fas]

>Sahashia
ATGATA---------CTCTTTCCTGTTCTTTCGAGTATTGCTTTGGTATCTGCTGTTACGGTTATACGTGCCAAAAACCCTGTCCATTCCGTTTTGTTTTCCATCCCTGTTTTTCGCAATACTTCAGGTTTACCCCTTATGCTAGGTCTCGACTTTTTCGCTATGATCTTCCTAGTGGTTTATATAGGAGCTATTGCCGTTTCATCCTCATTCGTAGTTACGATGTTAAATATTAAGATAGCAGAAATTCACGAGAATGTCTTGCGCTATTTACCAGTAGGTGGTATTATTGGACTGATCCTTTTGCTGGAGATCTTTGTCATTTTGGATAATGATTACATTCCAATATTACCAACTAGTTTGAGGACAACCCCTCTAAGATATACAGTTTATGCTGGAAAGATATAAAGTTGGACCAATTCGGAAGCATTAGGAAATTTACTTCATACCAACTATTTTTTCTTTTTCATCATGTCTAGTCTGATTCTATTAGTAGCCATGATTGGGGCTATAGTACTAACTATGCATAAAACT---ACTAAGGTCAAAAGACAGGATGTGTTCCAACAAAATGCTATAGATTTTCAGAATACTATCGAGGGCTGG---AGGCGCAAAGAAAAGGGGATAAGCGAAACAGAA---------TAA------------------------------------------------------------------------------------------------
>Helminthostachys
ATGATA---------CTTTTTCCTGTTCTTTCGAGTATTGCTTTGGTATCTGCTGTTATGGTTATACGTGCCAAAAACCCTGTCCATTCCGTTTTGTTTTCCATCCTTGTTTTTCGTAATACTTCGGGTTTACTCCCTATGTTAGGTTTCGACTTTTTCGCTATGATCTTCCTAGTGGTTTATATAGGAGCTATTGCCGTTTCATTCTCATTCGTAGTTACGATGTTAAATATTAAGATAGCAGAAACTCACGAGAATGTCTTGCGCTATTTACCAGTAGGTGGTATTATTGGACTGATCTTTTTGCTGGAGATCTTTGTCATTTTGGATAATGATTACATTCCAATATTACCAACTAGTTTGAGGACAACCCCTCTGAGATATACAGTTTATGCTGGAAAGATATAAAGTTGGACTAATTCGGAAACCTTGGGAAATTTACTTCATACCAACCATTTTATCTTTTTTCTCGTGTCTAGTCTGATTCTATTAGTAGCCATGATTGGAGCTATAGTACCAACTATGCATAAAACT---ACAAAGGTCAAAAGACAGGATGTGTTCCAACAGAATGCTATCGATTCTCAGAAGACTATCGAGGGCTGG---AGGCGCAAAAGAAGGGAAATAAGCGAAACCCCC---CACCTTTGA------------------------------------------------------------------------------------------------
>Ophioderma
ATGATAAGAAGCCTTTTTTTCCCTGTTCTTTCGAGTATTGCTTTGGTATCTGCTGCGATGGTTATACGTGCCAAAAACCCCGTACATTCCGTTTTGTTTTCCATCCCTGTTTTTCGTAATACTCCAGGTTTACCTCTTACGTTAGGTTTCGACTTCTTCGCTATGATCTTCCTAGTGGTTTCTATAGGAGCTATTGCCGTTTTATCCTCATTCGTAGCCACGATGTTGAATATTAAGATATCTTTGATTCACGAGAATGTCTTGCGCTATTTACCAGTAGGTGGTATTATTGGACTGATATCTTTGCCGGAGGTCTTTGTCACTCTGGATAATGATTACATCCCA---TTACCAACCAGTTTGGGC------CCCCCGAGATATACAGTTTATGCTGGAAGGATAGAAAGCTGGACCAATTCGGAAACCTTGGGAGATTCACTTCATACAAACTCTTTTCTTTTTTTTATCGTGTCTGGTCTGATTCCATTAGTAGCCATGATTGGGGCTATAGTACTAACTATGCATAAAACGGAAAAAAAGGTCAAAAGGCAGGATGTGTTCCAACAGAATGCTATCGATTCTCAAGAAAACTTA------------AGACTATCGAAATCTAACAAGACCCGACCCTAA------------------------------------------------------------------------------------------------------------
>Botrychium
ATGATA---------CCCTTTCCTGTTCTTTCGAGTATTGCTTTGGTATCTGCTGCTACGGTTATACGTGCCAAAAACCCTGTCCATTCCGTTTTGTTTTCCATCCCCGTTTTTCGCAATACTTCAGGTTTACTTCTTATGCTAGGTTTCGACTTTTTCGCTATGATCTTCCTAGTGGTTTATACAGGAGCTATTGCCGTTTCATCCTCATTCGTGGTTACGATGTTAAATATTGAGATAGCAGAAATTCACGAGAATGTCTTGCGCTATTTACCAGTAGGTGGTATTATTGGACCGATCCTTTTGCTGGAGATCTTTGTCATTTTGGATAATGATTACATTCCAATATTACCAACCAGTTTGAGGACAACCCCTCTAAGATATACAGTTTATGCTGGAAAGATATAAGGTTGGACCAATTCGGAAACATTAGGAAATTTACTTCATACCAACTATTTTTTCTTCTTTCTCGTGTCTAGTCTGATTTTATTAGTAGCCATGATTGGGGCTATAGTACTAACGATGCATAAAACT---ACTAAGGTCAAAAGACAGGATGTGTTCCAACAAAATGCTATAGATTTTCAGAAGACTATCGAGGGCTGG---AGG------------------------------------------------------------------------------------------------------------------------------------------
>Botrypus
ATGATC---------CCCTTTCCCGTTCTTTCGAGTATTGCTTTGGTATCTGCTGTTACGGTTATACGTGCCAAAAACCCTGTCCATTCCGTTTTGTTTTCCATCCCCGTTTTTCGCAATACTTCAGGTTTACCTCTTATGCTAGGTTTCGACTTTTTCGCTATGATCTTCCTAGTGGTTTATATAGGAGCTATTGCCGTTTCATCCTCATTCGTAGTTACGATGTTAAATATTAAGATAGCAGAAATTCACGAGAATGTCTTGCGCTATTTACCAGTAGGTGGTATTATTGGACTGATCTTTTTGCTGGAGATCCTTGTCATTTTGGATAATGATTACATTCCAATATTACCAACTAGTTTGAGGACAACCCCTCTAAGATATACAGTTTATGCTGGAAAGATAGAAAGTTGGACCGATTCGGAAACATTAGGAAATTTACTTCATACCAACTATTTCTTCTTCTTTCTCGTGTCTAGTCTGATTCTATTAGTAGCCATGATTGGGGCTATAGTACTAACGATGCATAAAACT---ACTAAGGTCAAAAGACAGGATGTGTTCCAACAAAATGCTATAGATTTTCAGAAGACTATCGAGGGCTGG---AGGCGCAGAGGGAATAGAATAAGCGAAACCCCC---CACCTTTGA------------------------------------------------------------------------------------------------
>Ophioglossum_austroasiaticum
ATGATAAGC------CTTTTCCCTGTTCCTTCGAGTATTGCTTTGGTATCTGCTGCGATGGTTATACGTGCCAAAAACCCCGTCCATTCCGTTTTGTCTTCCATCCCTGTTTCTCGTAATACTCCAGGTTTACCTCTTACGTTAGGTTTCGACTCCTCCGCTATGATCTTCCCAGTGGTTTATATAGGAGCTATTGCCGTTTTATCCTCATTTGTAGCCATGATGTTAAATATTAAGATAGCAGAGATTCACGAGAATGTCTTGCGCTATTTACCAGTAGGTGGTATTATTGGACCGATATCTTTGCCGGAGGTCTCTGTCACTCTGGATAATGATTACATCCCA---TTACCAACCAGTTTGGGGACAACCCCCCCGAGATATACAGTTTATGCTGGAAGGATATAAAGCTGGACCAATTCGGAAACCTTGGGAGATTCACTTCATACAAACTATTTTCTTTTTTTTCTCGTGTCTGGTCTGATTCCATTAGTAGCCATGATTGGGGCTACAGTACCAACTATGCATAAAACT---ACGAGGGTCAAGAGGCAGGATGTGTTCCAACAGAATGCTATCGATTCTCAGAAGACTATCGAGGGCTGG---AGGTTTTCAACCGGAAGCCGA------------------------------------------------------------------------------------------------------------------------
>Psilotum
ATGATA---------CTTTTTCCTGTTTTTTCAAGCATTGCTTTGGTCTCTGCTGTTATGGTCGTACGTGCCAAAAACCCTGTCCATTCCGTTTCGTTTTTCATCCTCGTTTTTTGCAACACCTCAGGGTTACCTCCTGTGCTAGGTCTTGACTTCTTTGCTATGATCTTCTCAGTGGTTTATATAGGAGCTATTGCCGTTTCATCCCCATTCGTAGTTATGATGTTGAATATTAGGATAGCAGAGATTCACGAGAATGTATTGCGCTATTCACCAGTAGGTGGTATTATCGGACTGATCTTCCTGTTGGAGATCTTTGTCATTTTGGATAATGATTACATTCCAATCTTACCAACCAGTTTGAGTACAACCTATCTGAGATATACGGTTTATGCCGGAAAGATGCAAAGTTGGACTAATCCGGAAACCTTGGGAAATTCGCTTTATACCAACTATCTGTTCCTTTTCCTTGTGTCTAGTCTGATTCTATTAGTAGCCATGATTGGGGCTATAGTACTGACTATGCATAAGACT---ACCAAGGTCAAAAGACAGGATGTGTTCCAACAAAATGCTATAGATTCTCATAAGACTATCGGGAAGATA---CGCGGAGTATAA---------------------------------------------------------------------------------------------------------------------------------
>Huperzia
ATGATA---------CTTTTTTCCGTTTTTTCGAGCATTGCTTTAGTCTCTGGTGTTATGGTTATACGTGCCAAAAATCCAGTCCATTCAGTTTTATTTCCAATCTCAGTCTTTTGCAACACTTCTGGGTTACTTCTTTTGTTAGGTCTTGACTTCTTTGCTATGATTTTTCTAGTGGTTTATGTAGGAGCTATTGCCGTTTCATCTTCACCCGTAGCTATGATGTCAAATATAAAAATAGCACAAATTCACGAAAATGTATTGCGCTATTTACCAGTAGGTGGTATTATTGGACTAATTTTTCTGTGGGAAATCTTTCTGATTGTAGATAATGATTACATCCCAATACTACCAACGGAATTGAATACAACCTATCCAACATATACAGTTTATGCTGGAAAATTACAAAGTTGGACTAATATGGAAACATTAGGCAATTTACTTTATACCACCTATTTGGTTCTGTTTCTGGTTTCTAGTCTTATTTTATTAGTAGCCATGATTGGGGCTATAGTACTTACTATGCATAAAACG---ACTCAAGTAAAAATACAAGATGTGTTCCGACAGAATGCTATAGATTTTCATAAAACTATAAAAGCGGTTACGCACTCACCTAAGTGCAAATCATGTGGCGCATCG---GCGAGGGGAGTAGGATTCTTGGCGGGCGGCTTCAACGCATCGTTCATACTGGGCTTTTCATCTACCAACACCGGAGGATAG------------------------
>Dryopteris
ATGCTA---------CTCTTTAATGTTTTCCCAGGCATGGCTTTAGTCTCTGCTGTTATGGTCATACGTGCTAAAAACCCCGTCCATTCCGTTCTTTTTTTCATTTCTGTTTCTCGCAATACTTCAGGTTTACCCCCCTTGTTAGGTCTTGATTTTTTTGCTATGATCTTCTTAGTGGTTTACATAGGCGCGATCGCTGTGTTATTTTCATTTGTAGTGATGATGCCAGATACCAAAATAACGGAAATCCATGAGAATGTATTGCGCTACTTACCAGTAGGTGGTACTATTGGACCGATTTTCCGGTCGGAAATCTTTGTAATCCTAGACAATGATTACATTCCAATACTACCAACCAATTTGAATACAACCTATCTGAGATATACGGTTTATGCTGAAAGAATACAAAGTTGGACTAATTTGGAAACATTGGGCAATTTACTTCATACCAACTATCCGGTTCCGTTCCCGGTGTCTAGTCTGATTTTATTAGTAGCCATGATCGGGGCTATAGTCTCAACTATACATAAAACT---ACTAAGGTCAAGAGACAGGATGTGTTCTAGCAGAATGCTATAGATTTTCGGAGGACCATCGGGAAGATA---CGCGAGAATAAGCAAATACAAGGTCTTGCGGCT---AAAGGCTGCTGCCAAAGCCTCATTCTCTCCGGTCTCCACCATAACTTAACTTCCGTGGGTACTAGTTTAATCTCCACACCAACTTTCGTAGATATCGGGGGCTAA
>Ophioglossum_californicum
ATGATAAGC------CTTTTCCCTGTTCCTTCGAGTATTGCTTTGGTATCTGCTGCGATGGTTATACGTGCCAAAAACCCCGTCCATTCCGTTTTGTCTTCCATCCCTGTTTCTCGTAATACTCCAGGTTTACCTCTTACGTTAGGTTTCGACTCCTCCGCTATGATCTTCCCAGTGGTTTATATAGGAGCTATTGCCGTTTTATCCTCATTTGTAGCCATGATGTTAAATATTAAGATAGCAGAGATTCACGAGAATGTCTTGCGCTATTTACCAGTAGGTGGTATTATTGGACCGATATCTTTGCCGGAGGTCTCTGTCACTCTGGATAATGATTACATCCCA---TTACCAACCAGTTTGGGGACAACCCCCCCGAGATATACAGTTTATGCTGGAAGGATATAAAGCTGGACCAATTCGGAAACCTTGGGAGATTCACTTCATACAAACTATTTTCTTTTTTTTCTCGTGTCTGGTCTGATTCCATTAGTAGCCATGATTGGGGCTACAGTACCAACTATGCATAAAACT---ACGAGGGTCAAGAGGCAGGATGTGTTCCAACAGAATGCTATCGATTCTCAGAAGACTATCGAGGGCTGG---AGGTTTTCAACCGGAAGCCGAAAATGGGCCCCC---GGCAGGGGGCGGGGGGGAAGCGCGTAG------------------------------------------------------------------------------
>Ginkgo
ACGATA---------CCT---TCTGTTTCGTCGAGCCCTGCTTCGGTCTCTGGTTTGATGGTTGTACGTGCTAAAAATCCGGTACATCCCGCTTTGTTTCCCATCCTAGTGTTTCGCAACACTCCAGGTTCCCCTATTCTGTTAGGTCTTGACCTCTCTGCTATGATCTCCCCAGTGGTTCATATAGGAGCTATTGCCGTTTCATCTTCATCCGTGGTTATGATGTTAAATATTCAAATAGCAGAGATTCACGAAAAAGTATCGCGCTATTCACCAGTGAGTGGTATTATTGGACCGATCCTTCGGTGGGAAATGTTCCTCATTCCAGATGATGATCACATTCCACCATTACCAACCTGCACAAGTACAGCCTCTCCAAGATATACAGTTCATGCTGGGGAGATACAAAGTTGGACCAATTCGGAAACATCGGGCAATTCACTCCATACCTACTATTCCGTTCGGTTCTCGGTTTCCAGTCCTATTTCATTAGTAGCCATGATTGGGGCTACAGTACTGACCATGCATAGGACT---ACTAAGGTGAAGAGACAGGATGCATCCCGACAAAATGCTATTGATTCCGAGAGGACTATAATG---------AGGAGGACGACGGACCAACGA------------------------------------------------------------------------------------------------------------------------
>Cheiroglossa
CCCATGAGA------CTTTTCCCTGTTCTTTCAAGTATTGCTTTGGTATCTGCTGCGATGGTTATACGTGCCAAAAACCCCGTCCATTCCGTTTTGTTTTCCATCCCTGTTTTTCGTAATACTCCAGGTTTACCTCTTACGTTAGGTTTCGACTTCTTCGCTATGATCTTCCTAGTGGTTTATATAGGAGCTATTGCTGTTTCATCCTTATTCGTAGCCATGATGTTGAATATTAAGATAGCAGAGATTCACGAGAATGTCTTGCGCTATTTACCAGTAGGTGGTATTATTGGACTGATATCTTTGCCGGAGGTCTTTGTCACTCTGGATAATGATGTAATCCCA---TTACCAACCAGTTTGGGGACAACCCCCCCGAGATATACAGTTTATGCTGGAAGGATATAAAGCTGGACCAATTCGGAAACCTTGGGAGATTCACTTCATACAAACTATTTTCTTTTTTTTCTCGTGTCTGGTCTGATTCCATTAGTAGCCATGATTGGGGCTATAGTACCAACTATGCATAAAACT---ACGAGGGTCAAAAGGCAGGATGTGTTCCAACAGAATGCTATCGATTCTCAGAAGACTATCGAGGGCTGG---AGGTTTTCAACCGGAAGCCAATAG---------------------------------------------------------------------------------------------------------------------
>Whittieria
ATGATAAGC------CCTTTCCCTGTTCTTTCGAGTATTGCTTTGGTATCTGCTGCGATGGTTATACGTGCCAAAAACCCCGTCCATTCCGTTTTGTTTTCCATCCCTGTTTTTCGTAATACTCCAGGTTTACTTCTTACGTTAGGTTTCGACTTCTTCGCTATGATCTTCCTAGTGGTTTATATAGGAGCTATTGCCGCTTCATTCTCATTCGTAGCCACGATGTTGAATATTAAGATAGCAGAGATTCACGAGAATGTCTTGCGCTATTTACCAGTAGGTGGTATTATTGGACTGATATCCCTGCCGGAGGTCTTTGTCACTCTGGATAATGATTACATCCCA---TTACCAACCAGTTTGGGGACAACCCCCCCGAGATATACAGTTCATGCTGGAAGGATATAAAGCTGGACCAATTCGGAAACCTCGGGAGATTCACTTCATACGAACTATTTTCTCTCTTTTCTCGTGTCTGGTCTGATTCCATTAGTAGCCATGATTGGGGCTATAGTACCAACTATGCATAAAACT---ACGAGGGTCAAGAGGCAGGATGTGTTCCAACAGAATGCTATCGATTCTCAGAAGACTATCGAGGGCTGG---AGGTTTTCAACCGGAAGCCAAAAATGCCCCTAA------------------------------------------------------------------------------------------------------------
>Goswamia
CCCTTGAAC------CTTTTCCCTGTTCCTTCGAGTATTGCTTCGGTATCTGCTGCGATGGTTATACGTGCCAAAAACCCCGTCCATTCCGTTTCGTCTCCCATCCCTGTTTTTCGTAATACTCCAGGTTTACCTCTTACGTTAGGTTCCGACTCTTCTGCTATGATCTTCCCAGTGGTTTATACAGGAGCTATTGCCGCTTCATCCTCATTTGTAGCCACGATGTTGAATATTAAGATAGCAGAGATTCACGAGAATGTCTTGCGCTATTTACCAGTAGGTGGTATTATTGGACCGATATCCTTGCCGGAGGTCTCTGTCACTCTGGATAATGATTACATCCCA---TTACCAACCGGTTTGGGGACAACCCCCCCGAGATATACAGTTTATGCTGGAAGGATATAAAGCTGGACCAATTCGGAAACCTTGGGAGATTCACTTCATACAAACTATTTTCTTTTTTTTCTCGTGTCTGGTCTGATTCCATTAGTAGCCACGATTGGGGCTATAGTACCAACTATGCATAAAACT---ACGAGGGTCAAGAGGCAGGATGTGTTCCAACAGAATGCTATCGATTCTCAGAAGACTATCGAGGGCTGG---AGGTTTTCAACCGGAAGCCGAAAATGGGCCCCCTAAGGGGGGTACCGGGGGGGAAGCGCGTAG------------------------------------------------------------------------------
>Haukia
ATGATAAGC------CTTTTCCCTGTTCTTTCGAGTATTGCTTTGGTATCTGCTGCGATGGTTATACGTGCCAAAAACCCCGTCCATTCCGTTTTGTTTTCCATCCCTGTTTTTCGTAACACTCCAGGTTTACCTCTTACGTTAGGTTTCGACTTCTTCGCTATGATCTCCCCAGTGGTTTATACAGGAGCTATTGCCGTTTCATCCTTATTCGTAGCCATGATGTCGAATATTAAGATAGCAGAGATTCACGAGAATGTCTTGCGCTATTTACCAGTAGGTGGTATTATTGGACCGATATCTTTGCCGGAGGTCTTTGTCACTCTGGATAATGATTACATCCCA---TTACCAACCAGTTTGGGGACAACCCCCCCGAGATATACAGTTTATGCTGGAAGGATATAAAGCTGGACCAATTCGGAAACCTTGGGAGATTCACTTCATACAAACTATTTTCTTTTTTTTCCCGTGTCTGGTCTGATTCCATTAGTAGCCATGATTGGGGCTACAGTACCAACTATGCATAAAACT---ACGAGGGTCAAAAGGCAGGATGTGTTCCAACAGAATGCTATCGATTCTCAGAAGACTATCGAGGGCTGG---AGGTTTTCAACCGGAAGCCGAAAATGCCCGGCAGGGGGCGGGGGGGAAGCGCTACGCGCTTCCCCGGACCAGAGAAAGCGCGTAGCGAAAAACAAAGCCAACACCACCCCGTCCCCACCCACTTCATGA------------
>Rhizoglossum
ATGATAAGC------CCTTTCCCTGTTCTTTCGAGTATTGCTTTGGTATCTGCTGCGATGGTTATACGTGCCAAAAACCCCGTCCATTCCGTTTTGTTTTCCATCCCTGTTTTTCGTAATACTCCAGGTTTACTTCTTACGTTAGGTTTCGACTTCTTCGCTATGATCTTCCTAGTGGTTTATATAGGAGCTATTGCCGCTTCATTCTCATTCGTAGCCACGATGTTGAATATTAAGATAGCAGAGATTCACGAGAATGTCTTGCGCTATTTACCAGTAGGTGGTATTATTGGACTGATATCCTTGCCGGAGGTCTTTGTCACTCTGGATAATGATTACATCCCA---TTACCAACCAGTTTGGGGACAACCCCCCCGAGATATACAGTTCATGCTGGAAGGATATAAAGCTGGACCAATTCGGAAACCTCGGGAGATTCACTTCATACGAACTATTTTTTCTCTTTTCTCGTGTCTGGTCTGATTCCATTAGTAGCCATGATTGGGGCTATCGTACCAACGCAGCATAAAACT---ACGAGGGTCAAGAGGCAGGATGTGTTCCAACAGAATGCTATCGATTCTCAGAAGACTATCGAGGGCTGGAGGTTTTCAACCGGAAGCCAAAAATGCCCCGACAGGGGGCACCGGGGGGGGAAGCGCGTAG-----------------------------------------------------------------------------------
>Mankyua
ATGATA---------CTGTTTCCTGTTCTTTCGAGTACTGCTTTGGTATCTGCTGTTATGGTTATACGTGCCAAAAACCCTGTCCATTCCGTTTTGTTTTCCATCCTTGTTTTTCGTAATACTTCAGGTTTACTCCTTATGTTAGGTCTCGACTTTTTTGCTATGATCTTCCTAGTGGTTTATATAGGAGCTATTGCCGTTTCATTCTCATTCGTAGTTACGATGTTAAATATCAAGATAGCAGAAATTCACGAGAATGTCTTGCGCTATTTACCAGTAGGTGGTATTATTGGACCGATATTTTCGCTGGAGATCTTTGTCATTTTGGATAATGATTACATTCCAATATTACCAACTAGTTTGAGGACAACCCCTCTGAGATATACAGTTTATGCTGGAAAGATACAAAGTTGGACTAATTCGGAAACCTTGGGAAATTTACTTCATACAAACTATTTTCTATTTTTCTTTGTGTCTAGTCTGATTCTATTAGTAGCCATGATTGGGGCTATAGTACTAACTATGCATAAAACT---AGAAGGGCCGCACCCATAGCGTTATTCGATTTACAAACAGATCAATTGAAAGGATCCCGGGAAAGCGCTCCGCGCTTTCCCGGTCCCGGAATCGAGTTCCGAAGT---CAATATTGA------------------------------------------------------------------------------------------------
