# Supplementary material for: Organellar phylogenomics of Ophioglossaceae fern genera
Source: Front Plant Sci. 2024 Jan 15;14:1294716. doi: 10.3389/fpls.2023.1294716 (PMC10823028; doi:10.3389/fpls.2023.1294716)
Supplement: Supplementary file 3 [file DataSheet_3.zip › Supplementary file S2/mtDNA_CDS/untrim/nad9.fas]

>Sahashia
ACGGATAACCGATTCTTTTTCAAATCTCTGAGAGCTACTTTCTCATTA---TGGATCCAGAAATTTCAAGCATCGAAACATGAAAAGATCTCACATACCATACTGGACTACCTATTTTCATTATTATGCTATTCAAAATATCATACCAATACGTGTTTTTAAGTTTTGATCGATACTCGCGGAGTTGATTATCCTTCT------TGAGAATGAAGATTTGAAGTAGTTTATAATTCATCAAGTATTTAGTATAACCCATGCCTTCGTATACAGACCGGTGTAGACGAAATCACTTCTGCCAGTTCGGTAGTCAGTCTATTTCCATCAGCCGGCTGGTGGGAGCGAGAAGTCTGGGATATGTTTGGTGTTTCTTTCTTCAATCATCCCGATTCACGCCGTATATCAACAGACTATGGGTTTGAGGGTCATCCATTATGAAAAGACTTTCTTTTGAGTGGATATGTGGAAGTACGTTATGATGATTCAGAAAAACGTGTGGTTTCTGAACCGATGGAGATGACTCAAGAATTTCGTTATTTTGACTTTCATAGTCCTTGGGAACCAATGTCGCTACGTGACAATCTCTGTAAAGTCTAG-----------
>Helminthostachys
ACGGATAACCAATTCTTTTTCAAATCCCTGAGAGCTACTTTCCCGTTA---TGGATTTAGAAATTTTAAGCATCAAAACATGAAAAGATCTCATATACCATACTGGACTACCCATTTTCATTATTATGCTATTCAAAATATCATACCAATACGTGTTTTTAAGTTTCGATCGATATTCGCGGAGTTGATTATCCTTCT------TGAGAATGAAGATTTGAAGTAGTTTATAATCCATCAAGTATTTAGTATAACCCATGCCTTCGTGTATAGACTAGTGTAGACGAAATCACTTCTGCCAGTTCGGTAGTAAGTCTATTTCCCTCAGCCGGCTGGTGGGAGCGAGAAGTCTGGGATATGTTTGGTGTTTCTTCCTTCAATCATCCTGATTCACGCCGTATATCAACAGACTATGGGTTTGAGGGTCATCCATTATGAAAAGACTTTCCTTTGAGTGGATACGTGGAAGTACGTTATGATGATTCAGAAAAACGTGTGGTTTCTGAACCGATGGAGATGACTCAAGAATTTCGTTCTTTTGATTTTTCTAGTCCTTGGGAACCAATGTCGCTACGTGACAATCTCTGTAAAGTCTAG-----------
>Botrypus
ACGGATAACCGATTCTTTTTCAAACCTCTGAGAGCTACTTTCTCGTTA---TGGATCTAGAAATTTTAAGCATCGAAACATGAAAAGATCTCACATACCATACTGGACTACCTATTTCCATTACTATGCCATTCAAAATATCATACCAATACGTGTTTTTAAGTTTTGATCGATATTCGCGGAGTTGATTATCCTTCT------TGAGAATGAAGATTTGAAGTAGTTTATAATTCATCAAGTATTTAGTATAACTCATGCCTTCGTGTATAGACCGGTGTAGACGAAATCACTTCTGCCAGTTCGGTAGTCAGTCTATTTCCATCAGCCGGCTGGTGGGAGCGAGAAGTCTGGGATATGTTTGGTGTTTCTTCCTCTAATTATCCCGATTTACGCCGTATATCAACAGACTATGGGTTTGAGGGTCATCCATTATGAAAAGACTTTCTTTTGAGTGGATATGTGGAAGTACGTTATGATGATTCAGAAAAACGTGTGGTTTCTGAACCGATGGAGATGACTCAAGAATTTCGTTATTTTGATTTTCATAGTCCTTGGGAACCAATGTCGCTACGTGACAATCTCTGTAAAGTCTAG-----------
>Cheiroglossa
ATGGATAACCAATTCTTTTTTAAATCTCTGAGGACG---------TTA---TGGATATATAAGTTTGAAGCATCGAAACATGAAAAAATCTTATATACCACACCAGACTACCTATTCCCATTATTATGCTATTTAAAATATCATACCAATACGCGTTTTCAAGTTCTGATCGATATTTGCGGAGTTGATTATCCTTCT------CGAGAACGAAGATTTGAAGTAGTTTATAATTTATTAAGTATTTAGTACAACTCATGCCTTCGTGTATAGACCGGTGTAGACGAAACCACTTCCGTCAGTTCGGTAGTAAGTCTATTTCCATCAGCCGGCTGGTGGGAGCGGGAAGTCTGGGATATGTTTGGTGTTTCTTCTTCCAATCATCCCGATTCACGCCGTACATCAACAGACTATGGGTTTGAGGGTCATCCATTACGAAAAGACTTTCCTTTGAGTGGATATGTGGAAGTACGTTATGATGATTCAGAAAAACGTGTGGTTTCTGAACCGATGGAGATGACTCAAGAATTTCGTTCTTTTGATTTTTCTAGTCCTTGGGAACCG------CTACGTGACAATCCCTGTAAAGTCTAG-----------
>Ophioglossum_austroasiaticum
ACGGATAACCAATTCTTTCTCAAATCTCTGAGGGCTACTTTCCCGTTA---TGGATATATAAGTTTGAAGCATCGAAACATGAAAAAATCTCATATACCACACCGGACTACCCATTCCCATTATTATGCTATTCAAAATATCATACCAATACGTGTTTTTAAGTCCCGATCGATACTCGCGGAGTTGATTATCCCTCT------CGAGAATGAAGATTTGAAGTAGTTTATAATTCATCAAGTATTTAGTACAACTCATGCCTTCGTGTATAGACCGGTGTAGACGAAACCACTTCCGCCAGTTCGGTAGTAAGTCTATTTCCATCCGCCGGCTGGTGGGAGCGGGAAGTATGGGATATGTTTGGTGTTTCTTCCTCCAATCATCCCGATTCACGCCGTACATCAACAGACTATGGGTTTGAGGGTCATCCATTACGAAAAGACTTTCCTTTGAGTGGATATGTGGAAGTACGTTATGATGATTCAGAAAAACGTGTGGTTTCTGAACCGATGGAGATGACTCAAGAATTTCGTTCTTTCGATTTTTCTAGTCCTTGGGAACCAATGCCGCGTAGTGACAATCCCTGTAAAGTCTAG-----------
>Botrychium
---GATAACCGATTCTTTTTCAAACCTCTGAGAGCTACTTTCCCGTCA---TGGATCTAGAAATTTTAAACATCAAAACATGAAAAGATCTCACATACCATACTGGACTACCCACTTTCATTACTATGCCATCCAAAATATCATACCAATATGCGTTTTTAAGTTTTGATCGATACTCGCGGAGTTGATTATCCTTCT------TGAGAATGAAGATTTGAAGTAGTTTATAATTCATCAAGTATTCAGTATAACTCATGCCTTCGTGTATAGACCGGTGTAGACGAAATCACTTCTGCCAGTCCGGTAGTCAGTCTATTTCCATCAGCCGGCTGGTGGGAGCGAGAAGTCTGGGATATGTTTGGTGTTTCTTCCTCTAATCATCCTGATTCACGCCGTATACCAACAGACTATGGGTTTGAGGGTCATCCATTATGAAAAGACTTTCTTTTGAGTGGATATGTGGAAGTACGTTATGATGATTCAGAAAAACGTGTGGTTCCTGAACCGATGGAGATGACTCAAGAATTTCGTTATTTTGATTTTCATAGTCCTTGGGAACCAATGTCGCTACGTGACAATCTCTGTAAAGTCTAG-----------
>Sceptridium
ACGGATAACCGATTCTTTTTCAAACCTCTGAGAGCTACTTTCCCGTTA---TGGATCTAGAAGTTCTAGGCATCAAAGCATGAAAAGATCTCACATACCACACTGGACTACCTATTTTCATTACTATGCTATTCAAAATATCATACCAATATGCGTTTTTAAGTTTTGATCGATACTCGCGGAGTTGATTATCCTTCT------TGAGAATGAAGATTTGAAGTAGTTTATAATTTATTAAGTATTCGGTATAACTCATGCCTTCGTGTATAGACCGGTGTAGACGAAATCACTTCTGCCAGTTCGGTAGTCAGTTTATTTCCATCAGCCGGCTGGTGGGAGCGAGAAGTCTGGGATATGTTTGGTGTTTCTTCCTCTAATTATCCTGATTTACGCCGTACACCAACAGACTATGGGTTTGAGGGTCATCCATTATGAAAAGACTTTCTTTTGAGTGGATATGTGGAAGTACGTTATGATGATTCAGAAAAACGTGCGGTTTCTGAACCGATGGAGATGACTCAAGAATTTCGTTATTTTGATTTTCATAGTCCTTGGGAACCAATGTCGCTACGTGACAATCTTTGTAAAGTCTAG-----------
>Japanobotrychium
ACGGATAACCGATTCTTTTTCAAACCTCTGAGAGCTACTTTCCCGTTA---TGGATCTAGAAATTCTAAGCATCAAAACATGAAAAGATCTCACATACCATACTGGACTACCTATTTTCATTACTATGCTATTCAAAATCTCATACCAATATGCGTTTTTAAGTTTTGATCGATATTCGCGGAGTTGATTATCCTTCT------TGAGAATGAAGATTTGAAGTAGTTTATAATTTATCAAGTATTCAGTATAACTCATGCCTTCGTGTATAGACCGGTGTAGACGAAATCACTTCTGCCAGTTCGGTAGTCAGTCTATTTCCATCAGCCGGCTGGTGGGAGCGAGAAGTCTGGGATATGTTTGGTGTTTCTTCCTCTAATTATCCTGATTCACGCCGTATACCAACAGACTATGGGTTTGAGGGTCATCCATTATGAAAAGACTTTCTTTTGAGTGGATATATGGAAGTACGTTATGATGATTCAGAAAAACGTGCGGTTTCTGAACCGATGGAGATGACTCAAGAATTTCGTTATTTTGATTTTCATAGTCCTTGGGAACCAATGTCGCTACGTGACAATCTCTGGAAAGTCTAG-----------
>Huperzia
---ACGAACCAATTGTTTTTCAAATTTATGAAAGCTACTTTACCTAAA---CGGATAAATCAATGTCAAACATCAAAACAAGAAAATCTATTATATACCAATCCAGACTACCCATTCCAATTATTATGGTTTTTGAAATATCATACCAATACACGTTTTCAAGTTTCGATCGAGATTTGCGGAGTTGATTATCCTTCC------CGGAAACAAAGATTTGAAGTAGTTTATAATTCACTTAGTGTTGACTATAATACACGCATACGTATATTAACAAGTTACGATGAAATAACTCCAATTTGTTCGGTAGTTGGTATATTTCCATCCGCCGGCTGGTGGGAGCGAGAAGTATGGGATATGTTTGGTGTGTTTTTTTCCAATCATCCTGATTTACGTCGTATATTAACAGATTATGGTTTTGAGGGTCATCCATTACGAAAAGACTTTCCTTTGAGTGGATATGTGGAAGTACGTTATGATGATTCAGAGAAACGTGTGGTTTCTGAACCAATTGAGATGACTCAAGAATTTCGCTATTTTGATTTCGCTAGTCCTTGGGAACAA--------------------------------------------
>Psilotum
ATGGATAACCAATTATTCTTAAAATCCCCGAGAGCTACTTTACCGTTG---TGGATACACAAATTCAAAGCATCAAAACATGAGAATATATCATATACCACTCCGGACTACCTATTCCAATCATTATGCTTTTTGAAATATCATACCAATACGCGTTCTCAAGTTTTGATCGATATTCGCGGAGTTGATTATCCTTCT------CGAAAACAAAGATTTGAAGTGGTTTATAATTTACCGAGTATTCGGTATAACTCACGCCTTTGTGCACAGATCAGTGTGGACGAAATAACTCCTGCCAGTTCGGTAGTCGGTCTATTTCCATCAGCCGGCTGGTGGGAGCGGGAAGTCTGGGATATGTCCGGTGTTTCTCTCTCCAATCATCCTGATTCACGCCGTATATCAACAGATTATGGTTTTGAGGGTCATCCTTTACGGAAAGACTTTCCTTTGAGTGGATATGTGGAAGTACGTTATGATGATCCGGAAAAACGTGTGGTTTCTGAACCGATGGAGATGACTCAAGAATTTCGCTATTCCGATTTTTCAAGCCCTTGGGAACCAATGTCGCGA-----------------------------------
>Ophioderma
ATGGATAACCAATTCTTTTTTCAATCTCTTCGGGCTACTGTACCTAAA---TGGATCTATAAGTTTGAAGCATCGAAACAGGAAAAAATAGTCTATACCACACCAGACTACCTATTCCCATTATTATGCTATTTCAAATATAATACAAATACGCGTTTTCTTCTTCTGATCGATATTTGCGGAGTTGATTATCCTTCAAATCATCGAAAAAATAGATTTTCAGTAGTTTATAATTGCTTAAGTATTTAGTACAACTCATGCCTTCGTGTATAGACCGGTGTAGACGAAACCACTTCCGTCAGTTCGGTAGTAAGTCTATTTCCATCAGCCGGCTGGTGGGAGCGGGAAGTCTGGGATATGTTTGGTGTTTCTTCTTCCAATCATCCCGATTCACGCCGTACATCAACAGACTATGGGTTTGAGGGTCATCCATTACGAAAAGACTTTCCTTTGAGTGGATATGTGGAAGTACGTTATGATGATTCAGAAAAACGTGTGGTTTCTGAACCGATGGAGATGACTCAAGAATTTCGTGCTTTTGATTTTGCTAGTCCTTGGAAAGCT------------------------AAAGCTTAA-----------
>Ophioglossum_californicum
ACGGATAACCAATTCTTTCTCAAATCTCTGAGGGCTACTTTCCCGTTA---TGGATATATAAGTTTGAAGCATCGAAACATGAAAAAATCTCATATACCACACCGGACTACCCATTCCCATTATTATGCTATTCAAAATATCATACCAATACGTGTTTTTAAGTCCCGATCGATACTCGCGGAGTTGATTATCCCTCT------CGAGAATGAAGATTTGAAGTAGTTTATAATTCATCAAGTATTTAGTACAACTCATGCCTTCGTGTATAGACCGGTGTAGACGAAACCACTTCCGCCAGTTCGGTAGTAAGTCTATTTCCATCGGCCGGCTGGTGGGAGCGGGAAGTCTGGGATATGTTTGGTGTTTCTTCCTCCAATCATCCCGATTCACGCCGTACATCAACAGACTATGGGTTTGAGGGTCATCCATTACGAAAAGACTTTCCTTTGAGTGGATATGTGGAAGTACGTTATGATGATTCAGAAAAACGTGTGGTTTCTGAACCGATGGAGATGACTCAAGAATTTCGTTCTTTCGATTTTTCTAGTCCTTGGGAACCAATGCCGCGTAGTGACAATCCCTGTAAAGTCTAG-----------
>Ginkgo
ACGGATAACCAATTAATTCTCAAATATCCAAGAGAGACTTCACCCAATAAATGGGTACATAAAATGGAAAGATCGGAACACGAGAATATATCATATACCAATACGGACTACCCATTTCAATTGTTATGGTCTCCGAAATATCATACCTATACGCGTTCTCAAGTTTCGATCGATATTCGCGGAGTTGATTATCCCTCT------CGAAAACGAAGATTTGAAGTGGTTCATAATTCACCAAGTACTCGGTATAACCCACGCATTCGTGTACAAACCAGTGTAGACGAAATAACACGAATATCTCCGGTAGTAAGTCCATCTCCATCAGCCGGCCGGTGGGAGCGAGAAGTATGGGATACGTCCGGTGTTTATCTCATCAATCATCCGGATCTACGCCGTGTATTAACAGATTATGGTTTCGAGGGTCATCCATCACGAAAAGACTTCCCTCTGAGTGGATACGTGGAAGTACGCTATGATGATCCGGAGAAACGTGTGGTTTCTGAACCAATTGAGATGACCCAAGAATTTCGCTATTCTGATTTTGCTAGTCCTTGGGAACAAATGGCGCGTAGCGACGGATCGGATAATGAAGAATAG--------
>Whittieria
ACGGATAACCAATTCTTTCTCAAATCTCTGAGGGCTACTTTCCCGTTA---TGGATATATGAGTTTGAAGCATCGAAACATGAAGAAATCTCATATACCACACCGGACTACCCATTCCCATTATTATGCTATTCAAAATATCATACCAATACGTGTTTTTAAGTCCCGATCGATACTCGCGGAGTTGATTATCCTTCT------CGAGAATGAAGATTTGAAGTAGTTTATAATTCATCAAGTATTTAGTACAACTCATGCCTTCGTGTATAGACCGGTGTAGACGAAACCACTTCCGCCAGTTCGGTAGTAAGTCTATTTCCATCCGCCGGCTGGTGGGAGCGGGAAGTCTGGGATATGTTTGGTGTTTCTTCCTCCAATCATCCCGATTTACGCCGTACATCAACAGACTATGGGTTTGAGGGTCATCCATTACGAAAAGACTTTCCTTTGAGTGGATATGTGGAAGTACGTTATGATGATTCGGAAAAACGTGTGGTTTCTGAACCGATGGAGATGACTCAAGAATTTCGTTCTTTTGATTTTTCTAGTCCTTGGGAACCAATGCCGCGTAGTGACAATCCCTGTAAAAAAGTCTAG--------
>Goswamia
ACGGATAACCAATTGTTTCTCAAATCTCTGGGGGCTACTTTCCCGTTA---CGGATATATAAGTTTGAAGCATCGAAACATGAAAAAGTCTCATATACCACACCGGACTACCCATTCCCATTATTATGCTATTCAAAATATCATACCAATACGTGTTTTTAAGTCCCGATCGATACTCGCGGAGTTGATTATCCTTCT------CGAGAATGAAGATTTGAAGTAGTTTATAATTCATCAAGTATTTAGTACAACTCATGCCTCCGTGTATAGACCAGTGTAGACGAAACCACTTCCGCCAGTTCGGTAGTAAGTCTATTTCCATCAGCCGGCTGGTGGGAGCGGGAAGTCTGGGATATGTTTGGTGTTTCTTCCTCCAATCATCCCGATTTACGCCGTACATCAACAGACTATGGGTTTGAGGGTCATCCATTACGAAAAGACTTTCCTTTGAGTGGATATGTGGAAGTACGTTATGATGATTCAGAGAAACGTGTGGTTTCTGAACCGATGGAGATGACTCAAGAATTTCGTTCTTTTGATTTTTCTAGTCCTTGGGAACCAATGCCGCGTAGTGACAATCCCTGCGAAGTATAG-----------
>Haukia
ACGGATAACCAATTCTTTCTCAAATCTCTGAGGGCTACTTTCCCGTTA---CGGATATATAAGTTTGAAGCATCGAAACATGAAAAAATCTCATATACCACACCGGACTACCCATTCCCATTATTATGCTATTCAAAATATCATACCAATACGTGTTTTTAAGTCCCGATCGATACTCGCGGAGTTGATTATCCTTCT------CGAGAATGAAGATTTGAAGTAGTTTATAATTCATCAAGTATTTAGTACAACTCATGCCCTCGTGTATAGACCGGTTACGACGAAACCACTTCCGCCAGTTCGGTAGTAAGTCTATTTCCATCAGCCGGCTGGTGGGAGCGGGAAGTCTGGGATATGTTTGGTGTTTCTTCCTCCAATCATCCCGATTCACGCCGTACATCAACAGACTATGGGTTTGAGGGTCATCCATTACGAAAAGACTTTCCTTTGAGTGGATATGTGGAAGTACGTTATGATGATTCAGAAAAACGTGTGGTTTCTGAACCGATGGAGATGACTCAAGAATTTCGTTCTTTTGATTCTTCTAGTCCTTGGGAACCAATGCCGCTACGTGACAATCCCTGTAAAGTCTAG-----------
>Rhizoglossum
ACGGATAACCAATTCTTTCTCAAATCTCTGAGGGCTACTTTCCCGTTA---TGGATATATGAGTTTGAAGCATCGAAACATGAAGAAATCTCATATACCACACCGGACTACCCATTCCCATTATTATGCTATTCAAAATATCATACCAATACGTGTTTTTAAGTCCCGATCGATACTCGCGGAGTTGATTATCCTTCT------CGAGAATGAAGATTTGAAGTAGTTTATAATTCATCAAGTATTTAGTACAACTCATGCCTTCGTGTATAGACCGGTGTAGACGAAACCACTTCCGCCAGTTCGGTAGTAAGTCTATTTCCATCCGCCGGCTGGTGGGAGCGGGAAGTCTGGGATATGTTTGGTGTTTCTTCCTCCAATCATCCCGATTTACGCCGTACATCAACAGACTATGGGTTTGAGGGTCATCCATTACGAAAAGACTTTCCTTTGAGTGGATATGTGGAAGTACGTTATGATGATTCGGAAAAACGTGTGGTTTCTGAACCGATGGAGATGACTCAAGAATTTCGTTCTTTTGATTTTTCTAGTCCTTGGGAACCAATGCCGCGTAGTGACAATCCCTGTAAAAAAGTCTAG--------
>Mankyua
ACGGATAACCAATTATTTTTCAAATCTCTGAGAGCTACTTTCCCGTTA---TGGATTTCTAAATTTCAAGCATCGAAACATGAAAAGATCTCATATACCATACTGGACCACCCATTTTCATTATTATGCTATTCAAAATATCATACCAATACGTGTTTCTAAGTTTCGATCGATATTCGCGGAGTTGATTATCCCTCT------TGAGAATGAAGATTTGAAGTAGTTTATAATTCATTAAGTATTTAGTATAACTCACGCCTTCGTGTACAGACCGGTGTAGACGAAATCACTTCTGTCAGTTCGGTAGTCAGTCTATTTCCATCAGCCGGCTGGTGGGAGCGAGAAGTCTGGGATATGTTTGGTGTTTCTCTCTTCAATCATCCTGATTCACGCCGTATATCAACAGACTACGGTTTTGAGGGTCATCCATTATGAAAAGACCTTCCTTTGAGTGGATATGTGGAAGCACGTTATGATGATCCAGAAAAACGTGTGGTTTCTGAACCGATGGAGATGACTCAAGAATTTCGTTCTTTTGATTTTTCTAGTCCTTGGGAACCAATGTCGCTACGTGACAATCTCTGTCAAGTCTAG-----------
