# Supplementary material for: Organellar phylogenomics of Ophioglossaceae fern genera
Source: Front Plant Sci. 2024 Jan 15;14:1294716. doi: 10.3389/fpls.2023.1294716 (PMC10823028; doi:10.3389/fpls.2023.1294716)
Supplement: Supplementary file 3 [file DataSheet_3.zip › Supplementary file S2/mtDNA_CDS/untrim/rpl16.fas]

>Sahashia
gtgGTGCTATATCCAAAACGTACAAAATTTCGGAAATATCAA---AAAGTCGGA---GGTGACGGTTACAAAACAGACGGTACATAACTTGGTTTTGGAAAATATGGCCCTAAAAGTTGTGAAGCTGGTCGTATTTTCTATAAAATCATTGAAGCAGCACGTCGTGCTATAAGCAGACATTTTCGAAGAAATGGT---TGAATATGGGTAAGAGTTTTCGCAGATACTCCTATTACCAGTAAACCTACAGAAGTGAGAATGGGAAAAGGAAAAGGAAATCCTACAGGTTGGATGGCTCATGTGGTGACAGGACAAATATCATTTGAAATGGATGGTGTGAGTTTGTCTTTAGCCCAAGAAGCTGCTACATTAGCAGCGCATAGACCATGTGTGTCAACCAAGTTTGTTCAGTGGTCGTAA
>Helminthostachys
GTGATGCTATATCCAAAACGTACAAAATTTCGGAAATATCAA---AAAGTCGGA---GGTGAAGGTTACAAAACAGACGGTACATAACTTGGTTTTGGAAAATATGGCCCTAAAAGTTGTGAAGCTGGTCGTATTTCCTATAAAATCATTGAAGCAGCACGTCGTGCTATAAGCAGACATTTTCGAAGAAATGGT---CGAATATGGGTAAGAGTTTTCGCAGATACTCCTATTACCAGTAAACCCACAGAAGTGAGAATGGGAAAAGGAAAAGGAAATCCTACAGGTTGGATGGCTCATGTGGTGACAGGACAAATCTCATTTGAAATGGATGGTGTGAGTTTGTCTTTAGCCTAAGAAGCTGCTACATTAGCAGCGCATAGACCATGTGTGTCAACCAAGTTTGTTCAGTGGTCGTAA
>Botrychium
GTGGTGCTATATCCAAAACGTACAAAACTTCGGAAATATCAA---AAAGTCGGA---GGTGAAGGTTACAAAACAGACGGTACATAACTTGGTTTTGGAAAATATGGCCCTAAAAGTTGTGAAGCTGGTCGTATTTCCTACAAAATCATTGAAGCAGCACGTCGTGCTATAAGCAGACATTTTCGAAGAAATGGT---TGAATATGGGTAAGAGTTTTCGCAGATACTCCTACTACCAGTAAACCTACGGAAGTGAGAATGGGAAAAGGAAAAGGAAATCCCACAGGTTGGATGGCTCATGTGGTGACAGGACAAATCCCATTTGAAACGGATGGTGTGAGTTTGTCTTTAGCCCAAGAAGCAGCTACATTAGCAGCGCATAGACCATGTGTGTCAACCAAGTCTGTTCAGTGGTCGTAA
>Sceptridium
GTGGTGCTATATCCAAAACGTACAAAATTTCGGAAATATCAA---AAAGTCGGA---GGTGAAGGTTACAAAACAGACGGTACATAACTTGGTTTTGGAAAATATGGCCCTAAAAGTTGTGAAGCTGGTCGTATTTCCTATAAAATCATTGAAGCAGCACGTCGTGCTATAAGCAGACATTTTCGAAGAAATGGT---TGAATATGGGTAAGAGTTTTCGCAGATACTCCTACTACCAGTAAACCTACGGAAGTGAGAATGGGAAAAGGAAAAGGAAATCCTACAGGTTGGATGGCTCATGTGGTGACAGGACAAATCCCATTTGAAACGGATGGTGTGAGTTTGTCTTTAGCCTAAGAAGCAGCTACATTAGCAGCGCATAGACCATGTGTGTCAACCAAGTCTGTTCAGTGGTCGTAA
>Japanobotrychium
GTGGTGCTATATCCAAAACGTACAAAATTTCGGAAATATCAA---AAAGTCGGA---GGTGAAGGTTACAAAACAGACGGTACATAACTTGGTTTTGGAAAATATGGCCCTAAAAGTTGTGAAGCTGGTCGTATTTCCTATAAAATCATTGAAGCAGCACGTCGTGCTATAAGCAGACATTTTCGAAGAAATGGT---TGAGTATGGGTAAGAGTTTTCGCAGATACTCCTACTACCAGTAAACCTACGGAAGTGAGAATGGGAAAAGGAAAAGGAAATCCTACAGGTTGGATGGCTCATGTGGTGACAGGACAAATCCCATTTGAAATGGATGGTGTGAGTTTGTCTTTAGCCCAAGAAGCAGCTACATTAGCAGCGCATAGACCATGTGTGTCAACCAAGTTTGTTCAGTGGTCGTAA
>Cheiroglossa
ATGAGGCTATATCCAAAACGTACAAAGTTTAGGAAGTATCAA---AGAGTCGGA---GGTGAAGGTTACAAAACGGACGGTACACAACTTGGTTTTGGAAAATATGGCCCTAAAAGTTGTGAAGCTGGTCGTATTTCTTCCGAAACCATTGAAGCAGCACGTCGTGCTACAAGCAGACGTTTTCGAAGAAATGGT---CGAATATGGGTAAGAGTTTTCGCAGATACTCCTATTACCAGTAAACCCACAGAAGTGAGAATGGGAAAAGGAAAAGGAAATCCTACAGGTTGGGTGGCTCATGCGGTGACAGGACAAATCTCATTCGAAATGGATGGTGTGGGTTTGTCTTTAGTCCAAGAAGCTGCTACATTAGCAGCGCATAGACTATGTGTGTCAACCAAGTCTGTTCAGTGGTCGTAA
>Ophioglossum_austroasiaticum
ATGAGGCTATATCCGGAACGTACAAAGTTTAGGAAGTATCAA---AGAGTCGGA---GGTGAAGGTTACAAAACGGACGGTACACAACTTGGTTCTGGAAAATATGGCCCTAAAAGTTGTGAAGCTGGTCGTATTTCTTCCGAAACCATTGAAGCAGCACGTCGTGCTACAAGCAGACGTTTTCGGAGAAATGGT---CGAATATGGGTAAGAGTTTTCGCAGATACTCCTATTACCAGTAAACCCACAGAAGTGAGAATGGGAAAAGGAAAAGGAAATCCTACAGGTTGGGTGGCTCATGCGGTGACAGGACAAATCTCATTCGAAACGGATGGTGTGGGTTTGTCTTTAGTCCAAGAAGCTGCTACATTAGCAGCGCATAGGCTATGTGTGTCAACCAAGTCTGTTCAGTGGTCGTAA
>Ophioglossum_californicum
ATGAGGCTATATCCGGAACGTACAAAGTTTAGGAAGTATCAA---AGAGTCGGA---GGTGAAGGTTACAAAACGGACGGTACACAACTTGGTTCTGGAAAATATGGCCCTAAAAGTTGTGAAGCTGGTCGTATTTCTTCCGAAACCATTGAAGCAGCACGTCGTGCTACAAGCAGACGTTTTCGGAGAAATGGT---CGAATATGGGTAAGAGTTTTCGCAGATACTCCTATTACCAGTAAACCCACAGAAGTGAGAATGGGAAAAGGAAAAGGAAATCCTACAGGTTGGGTGGCTCATGCGGTGACAGGACAAATCTCATTCGAAACGGATGGTGTGGGTTTGTCTTTAGTCCAAGAAGCTGCTACATTAGCAGCGCATAGGCTATGTGTGTCAACCAAGTCTGTTCAGTGGTCGTAA
>Ophioderma
------ATGAGGCCAAAACGTACAAAGTTTAGGAAGTATCAAAAAAGAGTCGGAGTTGGTGAAGGAACCAAAACGGACGGTACACAACTTGGTTCTGGAAAACATGGCCCTAAAAGTTGTTCAGCTGGTCGTATTTCGGAAGAAACCATTGAAGCAGCACGTCGTGCTACAAGCAGACGTTTTCGAAGAAATGGGTTAAAATTATGGGTAAGAGTTTTCGCAGATACTCCTATTACCAGTAAACCCACAGAAGTGAGAATGGGAAAAGGAAAAGGAAATCCTACAGGTTGGGTGGCTCATGCGGTGACAGGACAAATCTCATTCGAAATGGATGGTGTGGGTTTGTCTTTAGTCCAAGAAGCTGCTACATTAGCAGCGCATAGACTATGTGTGTCAACCAAGTCTGTTCAGTGGTCGTAA
>Psilotum
---GTGCTATATCCAAAACGCACAAGATTTCGGAAATATCGG---AAAGTCAGA---GGTGAAGGTTGCAAAACGGACGGTACACAACTTGGTTTTGGTAAATATGGCCCTAAAAGTTGTGAAGCTGGTCGTCTTTCATATCGAACCATCGAAGCAGCACGTCGTGCTATAAGCAGACATCTTCGGAGAAATGGT---CAAGCATGGGTAAGAGTTCTCGCAGATCCTCCTATTACCAGTAAACCTACAGAAGTGAGAATGGGGAAAGGAAAAGGAAATCCCACAGGTTGGATGGCTCGTGTGGCGATAGGACAAATCTCATTTGAAATGGATAGTGTTAGTTTGTCTTTAGCTCAAGAAGCGGCTAGATTAGCAGCGCATAGACTATGTGTGTCGACCAAGTTTGTTCAGTGGTCGTGA
>Huperzia
---GTGCTATATCCGAAACGTACAAAATTTCGTAAATATCAA---AAAGGCAGA---TGTAAAGGTTGCAGAGCAGACGGTACACAACTTGGTTTTGGAAAATATGGCATTAAAAGTTGTGAAGCTGGTCGTATTTCATATCAAGCCATTGAAGCAGCGCGTCGTGCTATAAGCAGAAAATTTCGAAGAAATGGT---CAAGTATGGGTAAGAGTTTTGGCAGATATTCCTATTACCAGTAAACCTACAGAAGTTAGAATGGGAAAAGGAAAGGGAAATCCTACTGGTTGGATTGCTCGTGTAGTGGAGGGACAAATTTCATTCGAAATGGATGGTGTGAGTTTGTCAAATGCTCAACAAGCTGCTACATTAGCAGCGCATAAACTATGTTTGTCAACCAAGTTTGTTCAGTGGTCGTAA
>Dryopteris
---ATGCTGTATCCAAAACGTACAAAGTTTTGGAAATGTTAA---AAGGGCAAA---TGTAGAGGTTGCAGAACGGACGGTACATGACTTAGTTTCGGAGAATATGGCATTAAAAGCTGTTCAGCGGGTCGTATTCCATATTAAACCATTGAAGCAGCGCGTCGCGCTATAAGCAGACATTTCCAGAGAAATGGT---CGAATATGGGTAAGAATTTTCGCAGATATTCCCATTACCCGTAAACCCACGGAAGTGAGAATGGGAAAAGGAAAAGGAAATCCTACAGGTTGGATGGCTCGTGTGGTGACGGGATAGATCTCATTTGAAACGGATGGTGTGAGTTTGTCAAATGCTCGAGAAGCTGCGACATTAGCAGCGCATAGACCATGTGTGCCAACCAAGTTTGTTCAATGGTTATAA
>Ginkgo
---GCGCCATATCCGAAACGTACGAGATATCGTAAATATCGG---AAAGGCATATGTAGTAGGGGTTGCAAAACGGGCGGTACACAACTTGGTTTTGGAAGATATGGCATCAGAAGTTGTGGAGCCGGTCGTATTTCGTATCGAGCCATTGGAGCGGCGCGTCGTGCTACAAGCGGACAATTTCGAAGAAATGGT---CAAATATGGGTAAGAGTTTTCGCAGATCCCCCTATTACCGGTAAACCTACAGAAGTGAGAATGGGAAAAGGAAAAGGAAATCCCACGGGTCGGATTGCTCGTGCGTCCACGGGACAAATCCCATTTGAAACGGATGGTGTGAGTTTGTCAGATGCTCGACAAGCTGCTACATCGGCGGCGCATAAACCATGTTCGTCAACCAAGTTTGTTCAGTGGTCGCAA
>Whittieria
ATGAGGCTATATCCGAAACGTACAAAGTTTAGGAAGTATCAA---AGAGTCGGA---GGTGAAGGTTACAAAACGGACGGTACACAACTTGGTTCTGGAAAATATGGCCCTAAAAGTTGTGAAGCTGGTCGTATTTCTTCCGAAACCATTGAAGCAGCACGTCGTGCTACAAGCAGACGTTTTCGAAGAAATGGT---CGAATATGGGTAAGAGTTTTCGCAGATACTCCTATTACCAGTAAACCCACAGAAGTGAGAATGGGAAAAGGAAAAGGAAATCCTACAGGTTGGGTGGCTCATGCGGTGACAGGACAAATCTCATTCGAAACGGATGGTGTGGGTTTGTCTTTAGTCCAAGAAGCTGCTACATTAGCAGCGCATAGACTACGTGTGTCAACCAAGTTTGTTCAGTGGTCGTAA
>Goswamia
ATGAGGTTATATCCGAAACGTACAAAGTTTAGGAAGTATCAA---AAAGTCGGA---GGTGAGGGTTACAAAACGGACGGTACACGACTCGGTTCTGGAAAATATGGCCCTAAAAGTTGTGAAGCTGGTCGTATTTCTTCCGAAGCCATTGAAGCAGCACGTCGTGCTACAAGCAGACGTTTCCGAAGAAATGGT---CGAATATGGATAAGAGTTTTTGCAGATACTCCTATTACCAGTAGACCCAAAGAAGTGAGAATGGGGAAAGGAAAAGGAAATCCTACAGGCTGGGTGGCTCATGCGGTGACAGGACAGATTCTATTCGAAACGGATGGTGTGGGTTTGCCAGACGCCCAAGAAGCTGCTACATTAGCAGCGCATAGACTATGTGTGTCAACCAAGTCTGTTCAGTGGTCGTGA
>Haukia
ATGAGGCTATATCCGAAACGTACAAAGTTTAGGAAGTATCAA---AGAGTCGGA---GGTGAAGGTTACAAAACGGACGGTACACAACTTGGTTCTGGAAAATATGGCCCTAAAAGTTGTGAAGCTGGTCGTATTTCTTCCGAAACCATTGAAGCAGCACGTCGTGCTACAAGCAGACGTTTTCGAAGAAATGGT---CGAATATGGGTAAGAGTTTTCGCAGATACTCCTATTACCAGTAAACCCACAGAAGTGAGAATGGGAAAAGGAAAAGGAAATCCTACAGGTTGGGTGGCTCATGCGGTGACAGGACAAATCTCATTCGAAACGGATGGTGTGGGTTTGTCTTTAGTCCAAGAAGCTGCTACATTAGCAGCGCATAGACTATGTGTGTCAACCAAGTCTGTTCAGTGGTCGTAA
>Rhizoglossum
ATGAGGCTATATCCGAAACGTACAAAGTTTAGGAAGTATCAA---AGAGTCGGA---GGTGAAGGTTACAAAACGGACGGTACACAACTTGGTTCTGGAAAATATGGCCCTAAAAGTTGTGAAGCTGGTCGTATTTCTTCCGAAACCATTGAAGCAGCACGTCGTGCTACAAGCAGACGTTTTCGAAGAAATGGT---CGAATATGGGTAAGAGTTTTCGCAGATACTCCTATTACCAGTAAACCCACAGAAGTGAGAATGGGAAAAGGAAAAGGAAATCCTACAGGTTGGGTGGCTCATGCGGTGACAGGACAAATCTCATTCGAAACGGATGGTGTGGGTTTGTCTTTAGTCCAAGAAGCTGCTACATTAGCAGCGCATAGACTACGTGTGTCAACCAAGTTTGTTCAGTGGTCGTAA
>Mankyua
GTGAGGCTATATCCAAAACGTACAAAATTTCGGAAATATCAA---AAAGTCAGG---GGTGAAGGTGAAAAAACAGACGGTACACAACTTGGTTTTGGAAAATATGGCCCTAAAAGTTGTGAAGCTGGTCGTATTTCCTATCAAACCATTGAAGCAGCACGTCGTGCTATAAGCAGACATTTTCGAAGAAATGGT---CGAATATGGGTAAGAGTTTTCGCAGATACTCCTATTACCAGTAAACCCACAGAAGTGAGAATGGGAAAAGGAAAAGGAAATCCTACAGGTTGGATGGCTCATGTGGTGACAGGACAAATCTCATTTGAAATGGATGGTGTGAGTTTGTCTTTAGCTCAAGAAGCTGCTACATTAGCAGCGCATAGACTATGTGTGTCAACCAAGTTTGTTCAGTGGTCGTAA
