# Supplementary material for: Organellar phylogenomics of Ophioglossaceae fern genera
Source: Front Plant Sci. 2024 Jan 15;14:1294716. doi: 10.3389/fpls.2023.1294716 (PMC10823028; doi:10.3389/fpls.2023.1294716)
Supplement: Supplementary file 3 [file DataSheet_3.zip › Supplementary file S2/mtDNA_CDS/untrim/rpl5.fas]

>Sahashia
ATGCTC---ACTCCAAGTATACTCCGTTTTCATTACGAAAATGTATTGCGTTAGGATYTGTTATTAAAACCCAATCATACCCACACTTTGGAGGTTCCTGAATTCTATGAAGTAAGAATAGTTTTAAAGGTA------CGCTTC---AGTCAC---TTAAAAAAGGTAAAATTAGCTATAGAGAATTCTCGTGGTTAGAAATGCATGAGTAAATGAAGTGGCGAAAGTTCGACGGGA---AAGTCATTTCGGTTCAAACAATTTGTCTTGAATCAAGAGTCAAAGAGAAAAGCA---TATGTCACTTATTTAGCA---CGAAGCACTCTACGGGGGCATGTTATGTATAAATCATTGGAAAAACTTGTTCTGATAATTCCT---CCTCATTATTCAGTCATAAGGCAAAGAAACTCCATCCAATTTCATTTCTCAATGGCCACGACTTTTCTGTTAAGGGAATTTCCGCCAATAAAAGAGAATTTCGAG---ATTTTTGCGCATCTTTGAGGGTTCGATGTGACTCTTGTCACTTCAGCCATCACACAAGAGGAGACTTTTCTTTTGTGGAGTGGC---TTCGAAGGGAAGAAACAGAAATAG------
>Cheiroglossa
----------------------------------------------------------------------------------------------------------------------------------------------------------------------------------------------------------------------------------------------------------------------------------------------------------------------------------GCACTCTACGGGGGCATGTTATGTATAAATTCTTGGAAAAACTTGTTTTGATAATTCCCCCCATGCATTATCCAGTCATAAAGCCAAGCAACTCCATCCAATTCCATTTATCAATGGCCACGACTTTATCTGGG---------CCGCCAATAAAAGAGAATTTCGAG---ATTTTTGCGCATCAAAGAGGGTTCGATGTGACTATTGTCACTTCAGCCACCACACGAGAGGATACTTTTACTTTGTGGAGTGGC---TTTGAAAGGAAGAAACGGGAATAG------
>Botrychium
ATGCTC---ACTCCAAGTATACTCCGTTTTCATTACGAAAATGTATTGCGTTAGGATTCGTTGCTAAAACCTAATCATACCCACACTTTGGAAGTTCCTGAATTATATGAAATAAGAATAGTTCCAAAGGTA------CGCTCC---AGTTTTCACTTAAAAAAGGTAAAATTAGCTATAGAGAATTCTCGTGGTTAGAAACGCATGAGGAAATGAAGCGGA---AGTTCGACGGGA---AAGTCATTTCGGTTCAAACAATTTGTCTTGAATCAAGAGTCAAAGAGAAAAGCA---TATGTCACCTACTTAGCA---CGAAGCACTCTACGGGGGCATGTTGGGTATAAATTATTGGAAAAACTTGTTCTGATAATTCCT---CCTCATTATCCAGTCATAAGGCAAAGAAACTCCATCCAATTTCATTTCTCAATGGCCACGACTTTTCTGTTAAGGGAATTTCCGCCAATAAAAGATAATTTCGAG---ATTTTTGCGCATCTTTGAGGGTTCGATGTGACTATTGTCACTTCAGCCATCACACAAGAGGAGACTTTTATTTTGCGGAGTGGC---TTCGAGAGGAAGAAACAGGAATAG------
>Sceptridium
ATGTTC---ACTCCAAGTATACTCCGTTTTCATTACGAAAATGTATTGCGTCAGGATTTGTTGCTAAAACCTAATCATACCCACACTTTGGAAGTTCCTGGATTATATGAAATAAGAATAGTTTTAAAGGTA------CGCTCC---AGTTTTCACTTAAAAAAGGTAAAATTAGCTATAGAGAATTCTCGTGGTTAGAAACGCATGAGGAAATGAAGCGGA---AGTTCGACGGGA---AAGTCGTTTCGGTTCAAACAATTTGTCTTGAATCAAGAGTCAAAGAGAAAAGCA---TATGTCACTTATTTAGCA---CGAAGCACTCTACGGGGGCATGTTGGATATAAATTATTGGAAAAACCTGCTCTGATAATTCCT---CCTCATTATCCAGTCATAAGGCAAAGAAACTCCATCCAATTTCATTTCTCAATGGCCACGACTTTTCTGTTGAGGGAATTTCCGCCAATAAAAGATAATTTCGAG---ATTTTTGCGCATCTTTGAGGGTTCGATGTGACTATTGTCACTTCAGCCATCACACAAGAGGAGACTTTTCTTTTGCGGAGTGGC---TTCGAGAGGAAGAAACAGGAATAG------
>Botrypus
ATGTTC---ACTCCAAGTATACTCCGTTTTCATTACGAAAATGTATTGCGTTAGGATTTATTACTAAAACCTAATCATACCCACACTTTGGAAGTTCCTGAATTCTATGAAATAAGAATAGTTTCAAAGGTA------CGCTTC---AGTTTTCACTTAAAAAAGGTAAAATTAGCTACAGAGAATTCTCGTGGTTAGAAATGCATGAGGAAATGAAGCGGA---AGTTCGACGGGA---AAGTCGTTTCGGTTCAAACAATTTGTCTTGAATCAAGAGTCAAAGAGAAAAGCA---TATGTCACTTATTTAGCA---CGAAGCACTCTACGGGGGCATGTTGGGTATAAATTCTTGGAAAAACTTGTTCTGATAATTCCT---CCTCATTATTCAGTCATAAGGCAAATAAACTCCATCCAATTTCATTTCTCAATGGCCACGACTTTTCTGTTAAGGGAGTTTCCGCCAATAAAAGATAATTTCGAG---ATTTTTGCGCATCCTTGAGGGTTCGATGTGACTATTGTCACTTCAGCCACCACACAAGAGGAGACTTTTCTTTTGTGGAGTGGC---TTCGAGAGGAATAAACAGGAATAG------
>Ophioglossum_austroasiaticum
ATGTTT---ACTCCAAGTATACTCCGTTTTCACTACGAGAATGTACTGCGCCAGGATTTGTTATTAAAACTTAATCATACCCACATTTCGGAAGTTCCTGAATTATGTGAAATAATGATAGTTTCAAAGGCCTTTAAAAAGTCC---AGTTTTCACTCAAAAAAGGGAGAATTAGCTATAGAGAATCCTTGTGGTTAGAAGTGCATGAAGAAACGGAACGGG---AGTTCGACAGGA---AAGTCGTTTCGGTTCAAACAATTTGTCCTAAATCAAGAGTCAAAGAGAAAAGCA---GTAGTCACT---------------TGCACTCTACGGGGGCATGTTATGTATAAATTCTTGGAAAAACTTGTTCCGATAATTCACACCCCCCATTATCCAGTCATAAAGCAAAGAAACTCCATCCAATTCCATTTCTCAATGGCCACGACT---TTATCTGGGGAATTTCCGCCAATAAAAGAGAATTTCGAG---ATTTTTGCGCATCTTCGAGGGTTCGATGTGACTATTGTCACTTCAGCCACCACACGAGAGGATACTTTTACTTTGTGGAGTGGC---TTTGAAAGGAAGAAACGGGAATAG------
>Ophioglossum_californicum
ATGTTT---ACTCCAAGTATACTCCGTTTTCACTACGAGAATGTACTGCGCCAGGATTTGTTATTAAAACTTAATCATACCCACATTTCGGAAGTTCCTGAATTATGTGAAATAATGATAGTTTCAAAGGCCTTTAAAAAGTCC---AGTTTTCACTCAAAAAAGGGAGAATTAGCTATAGAGAATCCTTGTGGTTAGAAGTGCATGAAGAAACGGAACGGG---AGTTCGACAGGA---AAGTCGTTTCGGTTCAAACAATTTGTCCTAAATCAAGAGTCAAAGAGAAAAGCA---GTAGTCACT---------------TGCACTCTACGGGGGCATGTTATGTATAAATTCTTGGAAAAACTTGTTCCGATAATTCACACCCCCCATTATCCAGTCATAAAGCAAAGAAACTCCATCCAATTCCATTTCTCAATGGCCACGACT---TTATCTGGGGAATTTCCGCCAATAAAAGAGAATTTCGAG---ATTTTTGCGCATCTTCGAGGGTTCGATGTGACTATTGTCACTTCAGCCACCACACGAGAGGATACTTTTACTTTGTGGAGTGGC---TTTGAAAGGAAGAAACGGGAATAG------
>Ginkgo
ATGTTTATCACACCAAATGGACTCCATTTTCATCACGAAAATGTATTACGTCAAGATCCGTTGCTAAAACCGAATCACGCCAACATCACGGAAGTTCCTAGATCGTGTGAAACAATAGTAGTTCCAAAGGCA------CTCCCA---AATTTGATAATAACAGATAGAGAATTGGCCATGGAGATTTCGCGCGGTCAGAAATTCGTACAG---------GCA---GGTTCGACAGGA---AAGTCGTTTCGATCCGATCAATTTTTTCCCGATCAGGGGTCCGAGAGAGACACAGGATGTGTCAGTAACCTAGCACGACGAAGCCCTCTCCGAGGGCGTATAATGTATAATTCTTCGGACAAAATTTCGGCAATGATGTCTCTTTACAATTCTCCGGTCGAGATACAGAAAAACTCCATCCAATTCCCGATGGAAACGGAG---------TTTTGTGAATCATTTCCGGAACTAGAAGATCATTTCGAG---ATTTCCGAGCATATCCGGGGGTTCGATGTTACCATTGTAACTCCGGCCAACACACGAGATGAGACTTTACCATCGCGGAGCGGC---TTTTTGCAGAAGGATGAGGGGGATCATTAG
>Huperzia
ATGTTC---ACTCCAAATAGACTCCGTTTTCATTACGAAAATGTATTACGTCAAGATTCGTTGTTAAAACTTAATCATGCTAACATTATGGAAGTTCCTAGATCATGTGAAATAATAGTAATTCCAAAGGCA---------CCC---TCCGATCTCATAAAAAATGTCAAATTAGCTATGGAGATTGTTTGTGGTCAAGAATTCATACAGACACGAAGCAGA---GGTTCGACAGGA---AAGTCGTTTCGATTCAATAAATTTGTCTTAAGTCCAGAGTCAGAGAGAGACACAGGATATGTCACTTACCTAGCA---CGAAGCACTCTACGAGGACATATCATGTATATTTTCTTGGAAAAACCTGTTACGATAATGTCTTTTTACAATTATCCAGTCAAAATACAAAAAAACTCCATTCAATTATCAATATCAACGGAG---------TTGTTACGATTATTTCCGGAAATACAAAATCATTTCGAG---ATTTTTGAGCATATTCGAGGGTTCCATGTCACTATTGTCACTTCAGCCAACACACTAGATGAGACTATCCTTTCGTGGAGTGGC---TTTTTGCAAAAAGAAGTCTAG---------
>Whittieria
ATGTTT---ACTCCAAGTATACTCCGTTTTCATTACGAGAATGTACTGCGCCAGGATTTGTTATTAAAACTTAATCATACCCACATTTCGGAAGTTCCTGAATTATGTGAAATAGTGATAGTTTCAAAGGCA------TGCTCC---AGTTTTCACTCAAAAAAGGGAAAATTAGCTATAGAGAATCCTTGTGGTTAGAAGTGCATGAAGAAACGGAACGGG---AGTTCGACAGGA---AAGTCGTTTCGGTTCAAACAATTTGTCTTAAATCAAGAGTCAAAGAGAAAAGCA---TACGTCACT---------------TGCACTCTACGGGGGCATGTTATGTATAAATTCTTGGAAAAACTTGTTTTGATAATTCCC---CCTCATTATCCAGTCATAAAGCAAAGAAACTCCATCCAATTCCATTTCTCAATGGCCACGACT---TTATCTGGGGAATTTCCGCCAATAAAAGAGAATTTCGAG---ATTTTTGCGCATCTTCGAGGGTTCGATGTGACTATTGCCACTTCAGCCACCACACGAGAGGATACTTTTACTTTGTGGAGTGGC---TTCGAAAGGAAGAAACGGGAATAG------
>Goswamia
ATGTTT---ACTCCAAGTATACTCCGTTTCCGTTACGAGAATGTACCGCGCCAGGATTTGTTATTAAAACTTAATCATACCCACGTTTCGGAAGTTCCTGAATTATGTGAAATAATGATAGTTTCAAAGGCA------TGCTCCTCCAGTTTTCACTCAAAAAAGGGAAAATTAGCTATAGAGAATCTTCGTGGTTAGAAGTGCATGAAGAAACGGAACGGG---AGTTCGACAGGA---AAGTCGTTTCGGTTCAAACAATTTGTCTCAAATCAAGAGTCAAAGAGAAAAGCA---TACGTCACT---------------TGCACTCTACGGGGGCATGTTATGTATAAATTCTTGGAAAAAATTGTTTTGATAATTCCC---CCCCATTATCCAGTCACGAAGCAAAGAAACTCCATCCAATTCCATTTCTCAATGGCCACGACT---TTATCTGGGGAATTTCCGCCAATAAAAGAGAATGTAGAG---ATTCTTGCGCATCTTCGAGGGTTCGATGTGACTATTGTCACTTCAGCCACCACACGAGAGGATACTTTTACTTTGTGGAGTGGC---TTTGAAAGGAAGAAACGGGAATAG------
>Haukia
ATGTTT---ACTCCAAGTATACTCCGTTTTCATTACGAGAATGTACTGCGCCAGGATTTGTTACTAAAACAACATCATACCCACATTTCGGAAGTTCCTGAATTATGTTCAATAATGATAGTTTCG---GCC---------TCC---AGTTTGAACTCAAAAAAGGGAAAATTAGCTATAGAGAATCTTTGTGGTTAGAAGTGCATGAAGAAACGGAACGGG---AGTTCGACAGGGTTAAAGTCGTTTCGGTTCAAACAATTTTGCAACAATCAAGAGTCAAAGAGAAAAGCA---TACGTCACT---------------TGCACTCTACGGGGGCATGTTATGTATAAATTCTTGGAAAAACTTGTAAAGATAATGAACACCCCCCATTATCCAGTCATAAAGCAAAGAAACTCCATCCAATTCCATTTCTCAATGGCCACGACT---TTATCTGGGGAATTTCCGCCAATAAAAGATAATTTCGAGTCTATTTTTGCGCATCTTCGAGGGTTCGATGTGACTATTGTCACTTCAGCCACCACACGAGAGGATACTTTTACTTTGTGGAGTGGC---TTTGAAAGGAAGAAACGGGAATAG------
>Psilotum
ATGTTA---ACCCCAAGTATACTCCGTTTTCATTACGACAATGTCTTACGTCAAGATTTATTGCTGAAACCTGATTATACCCACCCTTCACAAGTACCTAGATCGTGTGGAATAATAATAGTTCCGAAGGCA------CGCTCC---AATTCCAAAACCAAGAATGTCGAATTGGCTATAGAGAATATGAGTGGTCAGAGATGCGTAAAGGAACAAAGCAGA---GGTTCGACACCA---AAGTCGTTCCGATTCAAACAATTCGTCTTGAATCGAGAGTCAGAGAGAAAAGCCGCCTATGTAACTAATTTAGCA---TGAAGCACCCTACGAGGGCACATTATGTATAAATACCTAGAGAAACTCGTCATGATAATTCCT---TTTCATTATCCGGTCGAAATACGGAGAAACTCCATTCAATCGAATTTATCAATGGCCACGACTTTCCTGTTCAAAGAATTTCCGCAAATAAAAGAGAATTTCGAG---ATTTTTGCGTATATTGGAGGGTTCAATGTGACTCTTGTCACTTCGGCCGACACACCAGAGGAGACTTTCATTTCATGGAGCGGC---TTTAGGAGGAAATAA---------------
>Rhizoglossum
ATGTTT---ACTCCAAGTATACTCCGTTTTCATTACGAGAATGTACTGCGCCAGGATTTGTTATTAAAACTTAATCATACCCACATTTCGGAAGTTCCTGAATTATGTGAAATAGTGATAGTTTCAAAGGCA------TGCTCC---AGTTTTCACTCAAAAAAGGGAAAATTAGCTATAGAGAATCCTTGTGGTTAGAAGTGCATGAAGAAACGGAACGGG---AGTTCGACAGGA---AAGTCGTTTCGGTTCAAACAATTTGTCTTAAATCAAGAGTCAAAGAGAAAAGCA---TACGTCACT---------------TGCACTCTACGGGGGCATGTTATGTATAAATTCTTGGAAAAACTTGTTTTGATAATTCCC---CCTCATTATCCAGTCATAAAGCAAAGAAACTCCATCCAATTCCATTTCTCAATGGCCACGACT---TTATCTGGGGAATTTCCGCCAATAAAAGAGAATTTCGAG---ATTTTTGCGCATCTTCGAGGGTTCGATGTGACTATTGCCACTTCAGCCACCACACGAGAGGATACTTTTACTTTGTGGAGTGGC---TTCGAAAGGAAGAAACGGGAATAG------
>Mankyua
ATGTTC---ACTCCGAGTATACTCCGTTTTCATTACGAAAATGTATTGCGTCAGGATTTGTTACTAAAACCTAATCATACCCATCCTTTGGAAGTTCCTGAATTCTATGAAATAAGAATAGTTTCAAAGGTA------CGCTTC---AATTTCAACTTAAAAAAGGTAAAATTAGCTATAGAGAATCCTCGTGGTCAGAAATGCATGAAGAAATGAAGCGGA---AGTTCGACAGGA---AAGTCGTTTCGGTTCAAACAATTTGTCTTAAATCAAGAGTCAAAGAGAAAAGCA---TACGTCACTTATTTAGCACGA---AGCACTCTACGGGGGCATGTTATGTATAAATCATTGGAAAAACCTGTTTTGATAATTCCT---CCTAATTATCCAGTCATAAGA---AGAAACTCCATCCAATTTCATTTCTCAATGGCCACGACTTTTCTGTTAAGGGAATTTCCGCCAATAAAAGATAATTTCGAG---ATTTTTGCGCATCTTCGAGGGTTCGATGTGACTATTGTCACTTCAGCCACCACACCAGAGGAGACTTTTATTTCGTGGAGTGGCTTCTTCGAAAGGAAGAAACAGGAGTCG------
