# Supplementary material for: Organellar phylogenomics of Ophioglossaceae fern genera
Source: Front Plant Sci. 2024 Jan 15;14:1294716. doi: 10.3389/fpls.2023.1294716 (PMC10823028; doi:10.3389/fpls.2023.1294716)
Supplement: Supplementary file 3 [file DataSheet_3.zip › Supplementary file S2/mtDNA_CDS/untrim/rps1.fas]

>Botrypus
ATGAGCTTTAGTCAATTATTCCCCACACACAATTCTAGTTTTATTTCATTACGTGAAAGCGCTTTAAAATATTCAGTG---AAACCATTGTAATGTGAGAACAAGGGTCTTATCAAACTATTA------CACCCACATAACATGGTCCTGGTGAATACGGGACTGAAAACTCCTGTAATTTTTTCTAAAGATGAGGTG------------------------------------------------ACAGCA---AGAGTGCCAATCACTAAGCAAGCA------------------------------------------------------------------------------------------------------AGGTTGAATTTTGTTGGAATCTAAGATTCGGAAGAAGTGGAAGAGCTTCGTGAACCAAGAATTGTTTGGCCGGAACCATGT---------------------------AAACCGAAA---CTTTTTTTGCCAGAACCA---TTAAACAAAAAAATAGTTTGGATTGAACCAACCAAG---ATTTGGCGTGACCGT---GAAAAAAGGGTCAAAGGTTTTATTTCTAATTCAATGAAAGGTGGGTATGCTGTAGCTATCGCAGGGCTTGCAGCTCCTCCTCTCAGGAGTCTTTTTCGCAGAAGTCGGAGATTCGGCAAAAGGATTAAATTCGGCAGAAGTAGAAAATTCGGCAGAAGTAGAAGATTC---------------------------------------------------------------------------------------------GGCAGAAGTCTAAGATTTAGCAGA---AGTCTAAAATTT---GGCAGAAGAAGATTCAGCAGGAATAGTTGGATAAAATTCAAAATTCTGAACATGAACCCG------------------------------AGAAACTGGAATATCGTGGTAAAAGCG------------------------------------------ATTTTTGCTGCGCCAACTTTTTCAAAGAAGAAGAAGCACCAGCAACAGCAG---------------------------------------------------------CCTTTTCTTAAGCACCACTAG---
>Botrychium
-------------------------CACACAATTCTAGTTTTATTTCATTATGTGAAAGCGCTTTAAAATATTCAGTG---AAACCATTGCAATGTGAGAACAAAGGGATTATAAAACTATTA------CACCCACAAAACATGGTCCTGGTGAATACGGGACTGAAAACTCCTGTAATTTTTTCTAAAGATGAGGTG------------------------------------------------ACAGCA---AAAGTGCCAATCACTAAGCAAGCA------------------------------------------------------------------------------------------------------AGGTTGAATTTTGTTGGAATCTAAGATTCGGAAGAAGTGGAAGAGCTTCGTGAACCAAGAATTGTTTGGCCAGAACCATGT---------------------------AAACCGAAA---CTTTTTTTGCCAGAACCA---TTAAACAAAAAAATAGTTTGGATTGAACCAACCAAG---ATTTGGCGTGACCGT---GAAAAAAGGGTCAAAGGTTTTATTTCTAATTCAATGAAGGGTGGGTATGCTGTAGCTATCGCAGGGCCTGTAGCTCCTCCTTCCAGGAGTCTTTTTCGCATAAATCAGAGA------------------TTCGGCAGAAGTAGGAGATTTGGCAGAAGTGTAAAATTC---------------------------------------------------------------------------------------------GGCAGAAGTCTAGAATTTAGCAGA---AGTGTAAAATTT---GACAGAAGAAAATTCAGCAGGAATGGTTGGATAAAATTCAAAATTCTAAGCATGAACCCG------------------------------AGAAACTGGAATATCGTGGTAAAAGCG------------------------------------------ATTTTTGCTGCGCCAACTTTTTCGAAAAAGAAAAAGCACCAGCAGCAGCAG---------------------------------------------------CAGCAGCCTTTTCTTAAGCACCACTAA---
>Sceptridium
ATGAGCTTTAGTCAATTATTCCCCACACACAATTCTAGTTTTATTTCATTATGTGAAAGCGCTTTAAAATATTCAGTG---AAACCATTGCAATGTGAGAACAAAGGGATTATAAAACTATTA------CACCCACAAAACATGGTCCTGGTGANNNCGGGACTGAAAACTCCTGTAATTTTTTCTAAAGATGAGGTG------------------------------------------------ACAGCA---AAAGTGCCAATCACTAAGCAAGCA------------------------------------------------------------------------------------------------------AGGTTGAATTTTGTTGGAATCTAAGATTCGGAAGAAGTGGAAGAGCTTCGTGAACCAAGAATTGTTTGGCCAGAACCATGT---------------------------AAACCGAAC---CTTTTTTTGCCAGAACCA---TTAAACAAAAAAATAGTTTGGATTGAACCAACCAAG---ATTTGGCGTGACCGT---GAAAAAAGGGTCAAAGGTTTTATTTCTAATTCAATGAAGGGTGGGTATGCTGTAGCTATCGCAGGGCCTGTAGCTCCTCCTCCCAGGAGTCTTTTTCGCAGAAGTCGGAGA------------------TTCGGCAGAAGTAGTGAATTTGGCATAAGTAGAAAATTC---------------------------------------------------------------------------------------------GGCAGAAGTCTAAGATTTAGCAGA---AGTGTAAGATTT---GGCAGAAGAAGATTCAGCAGGAATGGTTGGATGAAATTCAAAATTCTGAGCATGAACCCG------------------------------AGAAACTGGAATATCGTGGTAAAAGCG------------------------------------------ATTTTTGCTGCGCCAACTTTTTCGAAAAAGAAAAAGCACCAACAACAAGCA---------------------------------------------GCAGCC------TTTTCTTAAGCACCACTAGACTAA
>Japanobotrychium
ATGAGCTTTAGTCAATTATTCCCCACACACAATCCTAGTTTTATTTCATTACGTGAAAGCGCTTTAAAATATTCAGTG---AAACCATTGTAGTGTGAGAACAAGGGTCTTATCAAACTATTA------CACCCACATAACATGGTCCTGGTGAATACGGGACTGAAAACTCCTGTAATTTTTTCTAAAGATGAGGTG------------------------------------------------ACAGCA---AAAGTGCCAATCACTAAGCAAGCA------------------------------------------------------------------------------------------------------AGGTTGAATTTTGTTGGAATCTAAGATTCGGAAGAAGTGGAAGAGCTTCGTGAACCAAGAATTGTTTGGCCAGAACCATGT---------------------------AAACCGAAA---CTTTTTTTGCCAGAACCA---TTAAACAAAAAAATAGTTTGGATTGAACCAACCAAG---ATTTGGCGTGACCGT---GAAAAAAGGGTCAAAGGTTTTATTTCTAATTCAATGAAGGGTGGGTATGCTGTAGCTATCGCAGGGCCTGTAGCTCCTCCTTCCAGGAGTCTTTTTCGCAGAAGTCGGAGA------------------TTCGGCAGAAGTAGGAGATTTGGCAGAAGTAGAAAATTC---------------------------------------------------------------------------------------------GGCAGAAGTCTAAGATTTAGCAGA---AGTGTAAGATTT---GGCAGAAGAAGATTCAGCAGGAATGGTTGGATAAAATTCAAAATTCTGAGCATGAACCCG------------------------------AGAAACTGGAATATCGTGGTAAAAGCG------------------------------------------ATTTTTGCTGCGCCAACTTTTTCGAAAAAGAAAAAGCACCAACAACAAGCA---------------------------------------------GCAGCC------TTTTCTTAA---------------
>Helminthostachys
ATGAGCTTTAGTCAATTATTTCCCACACACAATTCTAGTTTTATTTCATTACGTGAAAGCGCTTTAAAGTATTCAGTG---AAACCATTGTAATGTGAGAACAAGGGGATTATAAAACTATTA------CACCCACAGAATCTGGTCCTGGTGAATACGGGACTGAAAACTCCTGTCATTTTTTTTAAAGATGAGGTG------------------------------------------------ACAGCA---AGAGTGCCAATCACCAAGCAAGCA------------------------------------------------------------------------------------------------------AGGTTGAATTTTGTTGGAATCTAAGATTCGGAAGAAGTGGAAGAGCTTCGTGAACCAAGAATTGTTTGGCCAGAACCATGT---------------------------AAACCGAAG---ATTTTTTTGCCAGAACCA---TTAAACAAAAAAATAGTTTGGATTGAACCAACCAAG---ATTTGGCGTGACCGT---GAAAAAAGGGTCAAAGGTTTTCTTTCTAATTCAATGAAAGGTGGGTATGCTGTAGCTATCGCAGGGCTTGCAGCTCTTCTTCCCAGGAGTCTTTTTCGCAGAAGTCGGAGA------------------TTCAGCAGAAGTAGTAGATTTAGCAAAAGCCGAAGATTC---------GGCAGAAGTCGAAAA---TTC---GGCAGA---------------------------------------------------ATCGGCAGAAGTCGAAGATTCGGCAGA---AGTGGAAGATTT---GGCAAAAAAAGATTCAGCAGGAATAGTTGGATAAAATTCAAAATTCTGAACATGAACCCG------------------------------AGAAACTGGAATATCGTGGTAAAAGCG------------------------------------------ATTTGTGCTGCGCCAACTTTTTCGAAGAGGAGAAAGCACCAGCAACAGCAGCAG------------------------------------------------CAGCAGCCTTTTCTTAAGCACCACTAG---
>Mankyua
ATGAGCTTTAGTCAATTATTCCCCACACACAATTCTAGTTTTATTTCATTATGTGAAAGCGCTTTAAAATATTCAGTG---AAACCATTGCAATGTGAGAACAAAGGGATTATAAAACTATTA------CACCCACAAAACATGGTTCTGGTGAATACGGGACTGAAAACTCCTGTCATTTTTTTTCAAGATGAGGTG---------------------------------------------------ACA---AGAGTGCCAATCACCAAGCAAGCA------------------------------------------------------------------------------------------------------AGGTTGAATTTTGTTGGAATCCAAGATTCGGAAGAAGTGGAAGAGCTTCGTGAACCAAGAATTGTTTGGCCAGAACCATGT---------------------------AAACCAAAA---CTTTTTTTACCAGAACAACCATTAAACAAAAAAATAGTTTGGATTGAACCAACCAAG---ATTTGGCGTGACCGT---GAAAAAAGGGTCAAAGGTTTTATTTCTAATTCAATGAAAGGTGGGTATGCTGTAGCTATCGCAGGGCTTGTAGCTCTTCCTCCCAGGAGTCTTTTTCGCCAAAGTCGAAAA------------------TTCAGCAGAAATAGTAGATTGAACAAAAGTGGACAATTC---------GGCAGAAGTAGAAAA---TTC---GACAGA---------------------------------------------------------AGAAGTAGAAAATTCGACAGAAGTAGTAGAAAATTC---GGCAGAAAAATCTTCAGCCGTAATAGTTGGAGAAAATTCAGAATTCTGAACATGAACCCG------------------------------AGAAACTGTAATATCGTGGTAAAAGCG------------------------------------------ATTTGTGCTGCGCCGAATTTTTCAAGGAAGAGAAAGAAAAAGACCAACAACAGCAGCAACCTGCTCCTTTTTTTCCAGCGG---ACGGGGAATCCTTTGGCTTCCCCGCCGGTCAGCGCGAAGCACTGA---
>Rhizoglossum
ACGAGCTTTAGTCAATTATTTCCCACACACAATTCTAGTTCTATTTCATTACGTGAAAGCGCTTTGAAATATTCAGTG---AAACCATTGCAATGTGGGAACAAGGGGATTATGAAACTATTA------CACCCACAGAACATGGTCCTGGTGAATACGGGACTGAAAACTCCTGTCATATTTTCTCAGGATGAGGCC---------------------------------------------CCGACAGCA---AGAGTGCCCTTTAAAGGG------------------------------------------------------------------------------------------------------------GTTTTGAATCTTGTTGGAATCCAAGACTCGGAAGAAGCGGAAGGGCTTCGTTCACCAAGAATTGTTTGGCCGGAACCATGT---------------------------AAACCGAAC---CTTTTTTCACCGGAACGA---TTAAACAAAAAAATAGTTTGGATTGAACCAACCAGG---ATTTGGCGTGACCGT---GAAAGAAGGGTCAAAGGTTTTCTCCCTAATTCAATGAAAGGTGGGTATGCTGTAGCTATCGCAGGGCCCGTAGCTCTTCTTCCCAGGAGTCTTTTCCGCAGGCGTCGGGGA------------------TTCAGCGGAAATGGTAGATTCGACAGAAGCAGAAGATTCGTATTCAAGGGCACACTTTTGAAGGGGGGCAACGACCGA---------------------------------------------------AAGGGAGTTGGTCTAAGATTCGACGGA---GGTAGAGGATTCGTCGGCAGGAAAAGATTCAGCAGGAATGGTTGGATAAAATTCAAGATTCTGAACATGAACCCG------------------------------AAGGACTGGAATATCGTGGTAGAAGCG------------------------------------------ATTTGTGCTGCGCCAACCTTTTCGAAGAGAAAAAAGCACCAACAACAGCAT------------------------------------ATGCAGCCTCGTGCTCAAGCACCACTAGACTAA------------
>Whittieria
ACGAGCTTTAGTCAATTATTTCCCACACACAATTCTAGTTCTATTTCATTACGTGAAAGCGCTTTGAAATATTCAGTG---AAACCATTGCAATGTGGGAACAAGGGGATTATGAAACTATTA------CACCCACAGAACATGGTCCTGGTGAATACGGGACTGAAAACTCCTGTCATATTTTCTCAGGATGAGGCC---------------------------------------------CCGACAGCA---AGAGTGCACTATATAGTG------------------------------------------------------------------------------------------------------------GTTTTGAATCTTGTTGGAATCCAAGACTCGGAAGAAGCGGAAGGGCTTCGTTCACCAAGAATTGTTTGGCCGGAACCATGT---------------------------AAACCGAAC---CTTTTTTCACCGGAACGA---TTAAACAAAAAAAGAGTTTGGATTGAACCAACCAGG---ATTTGGCGTGACCGT---GAAAGAAGGGTCAAAGGTTTTCTCCCTAATTCAATGAAAGGTGGGTATGCTGTAGCTATCGCAGGGCCCGTAGCTCTTCTTCCCAGGAGTCTTTTCCGCAGGCGTCGGGGA------------------TTCAGCGGAAATGGTAGATTCAACAGAAGCAGAAGATTCGTATTCAAGGGCCCCAATCGGTGG---GGCAACGACCGA---------------------------------------------------AAGGGAGTTGGTCTAAGATTCGACGGA---GGTAGAGGATTCGTCGGCAGGAAAAGATTCAGCAGGAATGGTTGGATAAAATTCAAGATTCTGAACATGAACCCG------------------------------AAGGACTGGAATATCGTGGTAGAAGCG------------------------------------------ATTTGTGCTGCGCCAACCTTTTCGAAGAGAAAAAAGCACCAACAACAGCAT------------------------------------ATGCAGCCTCGTGCTCAAGCACCACTAGACTAA------------
>Haukia
ACGAGCTTTAGTCAATTATTTCCCACACACAATTCTAGTTTTATTTCATTACGTGAAAGCGCTTTGAAATATTCAGTG---AAACCATTTTCATGTGGGAACAAGGGGATTATGAAACTATTA------CACCCACAGAACATGGTCCTGGTGGATACGGGACTGAAAACTCCTGTCATGTTTTCTCAGGATGAGGCAAAACGCGTTAGCGTTTTGGGGGAAAACGCGTTA---GTTTTCCCCCCGACAGCA---AGAGTGCCATGG------------------------------------------------------------------------------------------------------------------GTTTTGAATCTTGTTGGAATCCAAGACTCGGAAGAAGCGGAAGGGCTTCGTTCACCAAGAATCGTTTGGCCAGAACCATGT---------------------------AAACCGAACACCCTTTTTTCACCGGAACGA---TTAAACAAAAAAAGAGTTTGGATTGAACCAACCAGGTTGATTTGGCGTGACCGT---GAAAAAAGGGTCAAAGGTTTTCTTCCTAATTCAATGAAAGGTGGGTATGCTGTAGCTGTCGCAGGGCCCGTAGCTCCTCCTCCCAGGAGTCTTTTCCGCAGGCGTCGGGGA------------------TTCAGCGGAAATGGTAGATTCAACAGAAGCAGAAGATTCGTATTCAAG------------------------------------------------------------------------------------------GGTCTAAGATTCGACGGA---GGTAGAGGATTCGTCGGCAGGAAAAGATTCAGCAGGAATGGTTGGATAAAATTCAAGATTCTGAACATGAACCCG------------------------------AAKGACTGGAATATCGTGGTAGAAGCG------------------------------------------ATTTGTGCTGCGCCAACCTTTTCGAAGAGGAAAAAGCACAAACAACAGCCT------------------------------------ATGCAGCCTCGTGCTCAAGCACCACTAGACGGCAGCGTTTAA---
>Goswamia
ACGAGCTTTAGTCAATTATTTCCCACACACAATTCTAGTTCTATTTCATTACGTGAAAGCGCTTTGGAATATTCAGTG---AAACCATTGCAATGTGGGAACAAGGGGATTATGAAACTATTA------CACCCACAGAAC------------------------------------------------------------------------------------------------------------------------------------------------------------------------------------------------------------------------------------------------------------------------------------GCGGAAGGGCTTCGTTCACCAAGAATCGTTTGGCCAGAACCATGT---------------------------AAACCGAAC---CTTTTTTCACCGGAACGA---TTAAACAGGAAAAGAGTTTGGATTGAACCTACCAGG---ATTTGGCGTGACCGT---AAAAAAAGGGTCAAAGGTTTTCTCCCTAATTCAATGAAGGGTGGGTATGCTGTAGCTATCGCAGGGCTCGTAGCTCTTCTTCCCAGGAGTCTTTTCCGCAGGCGTCGGGGA------------------TTCAGCGGAAATGGTAGATTCAACAGAAGCGGAAGATTCGTATTCAAG------------------------------------------------------------------------------------------GGTCTAAGATTCGACGGA---GGTAGAGGATTCGTCGGCAGGAAAAGATTCAGCAGGAATGGTTGGATAAGATTCAAGATTCTGAACATGAACCCG------------------------------AAGAACTGGAATATCGTGGTAGAAGCG------------------------------------------ATTTGTGCTGCGCCAACCTTTTCGAAGAGGAAAAAACACCAACAACAGCAT------------------------------------ATGCAGCCTCGTGCTCAAGCACCACTAGACTAA------------
>Ophioglossum_austroasiaticum
ACGAGCTTTAGTCAATTATTCCCCACACACAATTCTAGTTTTATTCCATTACGTGAAAGCGCTTTGAAATATTCAGTG---AAACCATTGTAATGTGGGAACAAGGGGATTATGAAACTATTA------CACCCACAGAACATGGTCCTGGTGAATACGGGACTGAAAACTCCTGTCATATTTTCTCAGGATGAGGCAAAACGCGTTAGCGTTTTGGGGGAAAACGCGTCCCGCGTTTTCCCCCCGACAGCA---AGAGTGCCATGG------------------------------------------------------------------------------------------------------------------GTTTTGAATCTTGTTGGAATCCAAGACTCGGAAGAAGCGGAAGGGCTTCGTTCACCAAGAATCGTTTGGCCAGAACCATGT---------------------------AAACCGAAC------------CCGGAACGA---TTAAACAAAAAAAGAGTTTGGATTGAACCAACCAGG---ATTTGGCGTGACCGT---GAAAAAAGGGTCAAAGGTTTTCTTCCTAATTCAATGAAAGGTGGGTATGCTGTAGCTGTCGCAGGGCCCGTAGCTCCTCCTCCCAGGAGTCTTTTCCGCAGGCGTCGGGGA------------------TTCAGCGGAAATGGTAGATTCAACAGAAGCAGAAGATTCGTATTCAAGGGCAGGGGGGCGCTACGCGCCCCCCGCGGGGGCCTAAAGGCCCCCTGCCCTCCGACAGGAGGGCAACGAATAATTCCGAAGGGAGGAGTTGGTCTAAGATTCGACGGA---GGTAGAGGATTCGTCGGCAGGAGAAGATTCAGCAGGAATGGTTGGAGAAAATTCAAGATTCTGAACATGAACCCG------------------------------AAGGACTGGAATATCGTGGTAGAAGCG------------------------------------------ATTTGTGCTGCGCCAACCTTTTCGAAGAGGAAAAAGCGGACAACAGCGCGG---------------------------------------------GCAGCCCTTTCTAAGGCTCAAGCACCACTAGACTAA
>Ophioglossum_californicum
ACGAGCTTTAGTCAATTATTCCCCACACACAATTCTAGTTTTATTCCATTACGTGAAAGCGCTTTGAAATATTCAGTG---AAACCATTGTAATGTGGGAACAAGGGGATTATGAAACTATTA------CACCCACAGAACATGGTCCTGGTGAATACGGGACTGAAAACTCCTGTCATATTTTCTCAGGATGAGGCAAAACGCGTTAGCGTTTTGGGGGAAAACGCGTCCCGCGTTTTCCCCCCGACAGCA---AGAGTGCCATGG------------------------------------------------------------------------------------------------------------------GTTTTGAATCTTGTTGGAATCCAAGACTCGGAAGAAGCGGAAGGGCTTCGTTCACCAAGAATCGTTTGGCCAGAACCATGT---------------------------AAACCGAAC---CTTTTTTCACCGGAACGA---TTAAACAAAAAAAGAGTTTGGATTGAACCAACCAGG---ATTTGGCGTGACCGT---GAAAAAAGGGTCAAAGGTTTTCTTCCTAATTCAATGAAAGGTGGGTATGCTGTAGCTGTCGCAGGGCCCGTAGCTCCTCCTCCCAGGAGTCTTTTCCGCAGGCGTCGGGGA------------------TTCAGCGGAAATGGTAGATTCAACAGAAGCAGAAGATTCGTATTCAAGGGCAGGGGGGCGCTACGCGCCCCCCGCGGGGGCCTAAAGGCCCCCTGCCCTCCGACAGGAGGGCAACAAATAATTCCGAAGGGAGGAGTTGGTCTAAGATTCGACGGA---GGTAGAGGATTCGTCGGCAGGAGAAGATTCAGCAGGAATGGTTGGATAAAATTCAAGATTCTGAACATGAACCCG------------------------------AAGGACTGGAATATCGTGGTAGAAGCG------------------------------------------ATTTGTGCTGCGCCAACCTTTTCGAAGAGGAAAAAG------------------------------------------------------------CCGTGG------TTACTTTAA---------------
>Ophioderma
TTGACTACCAGAAAACTTTTGTTAGATATTAAA---TCTGATTTGCCT---TATCCATCTTCTTTTAAGGCAATAATTCCCAAACCATTTCAAATTGATAGTAAAATAGCAAGTAATAGCTTAGTTTTCAACCAAGCTACGCCTTTATTTCAAATTAGCCAGTTAAAAACTAACCTT------------GATTTCTTTAAATTGTTTTNTTTTTCGAGTTGCAGTATCCAGCGCACTTCTTTTCCTTTTTGTTGTCGGGAAAAAAACAAAGCACAAAGCAAAAAGGCA------------------------------------------------------------------------------------------------------------------------------------------------------------------------CCTTGT------------------------------------------------GTAGAAGGTCTCTCACTCAAAGAAAGAGTTTGGATTGAACCAACCTTA---AAGTGGCGTGAA------AACAAAAGGGTCAAAGGGTTTATAACTAATGAAATGAAAGGTGGGTATGCTGTAGCTATCGCAGGGCCCGTAGCTCTTCCTCCCAGGAGTCTTCTTTTCAAACAAGCTGTTAAAGAAAATGCTGTTAGTTTTAGCAGTAGAATGCGGGGTGGAAATAACAATCGATTCAATTTTAACACATTGAAAAGATGGGAATTTCGTTTTTATCAAAAAAATTGGAAATGTGTT------------------------------AATAATGTCGTAACACAAATTCAAGCT---AATGAAAGATTG---GAAAACAAATGCTTTAGCTATTATGGTTGGAGAAACTTCTTCATTCTTCACATGAACCCG------------------------------AAGGACTGGAATATCGTGGTAAAATCT---------------------------------------------------------ACGTGA---------------------------------------------------------------------------------------------------------------
>Psilotum
ATGAGCTTTAGTCAATTATTACCCACACACAATTCTAGCTTTCTTCCATTACGTGAAAGCGCTTTACAGTATTCGGTG---AAACCCTTACAATCTGAGAACAAGGGTCCGATCAAACTACTA------CACCCACATAACATGGTCCCGGTGAATACAGGACTGAAAACTCCTGTCATTCTTTCTAGAGATGAGGTG------------------------------------------------ACAGCA---AGAGTGCCAATCACAGAGCAAGCAGGGGCCCGGGGCAACGGGGCAGGGGGCAACTACGGGAGAGTGTCCCTAATGGGAGACACTCTCAAAACTCGGATCCCCAAAAGTTGCCCCAGTCCCCTTCCCAGGTTTGATTTCGTTGGAATCCAGGACTCTTTCGAAGTGGAAGAGCTTCGTGAACCAAGAATTATTCGGCCGAAAAGT------------------------------GAACCAAAG---ATACTTTTGCCAGAACCA---TTAAACAAAAAAAGAGTTTGGATCGAACCAACCAAG---ATTTGGCGTGACCGTGGAAGAAGAAGGGTCAAGGGTTTTCTTTCCAATTCAATTCGAGGTGGGTATGCTGTAGCTATCGCAGGTTTTATAGCTCTCTCTCCCAGACTTCGCATAAAAAGTCAAAGCAAA---------------------GGCAGAGATAGAAGATTCGGCAGAAATAGACGT------------------------------------------------------------------------------------------------TGGATAAGATTAAAAATCCCGAAT------------TTC---CCC---TCGGAGGGAGAGTGGGACACTCTCCCGACGTTTAGGAACCGTAATATCGTGGTAGGA---------------------------GCGACTCGTGATGCGCTGGCCGAAAGAGGAAAG------------------------CACCACCGTAAAGTATCTAACCAGCAGCCCTTCCCTTCCCCC---CGGCATATTAATAAGCAC------------------------------TACCAAGAGCAGCCTTTCAATCAGCCACCGAGGTTCTAA------------
>Ginkgo
ATGTTCTTGGCGGATGCAGGACCCGGGACCCCAATAATTCGTATGCAAGATAAGCCTACAGGAGTGCCAATCAACCGA---GCCGCCAGGTTTGATAATAAGGTGGGATCCCCGGATGTAGTG------GCTGGTGAATCACTGATCAAAAAGCGAGCAGCCGCCGGGTCGAATAAGGTGGGATCCACGGATGTGAAAGTGGCTGGT---------------------------------------GAATCA---CTGATCAAAGAGCGAGCAGCCGCCGGG---------------------------------------------------------------------------------------------TCGAATATTTCGGAGAGATTATTCATAGATCCAGTGGCTGGTGAATCACTGATCAAAGAGCGAGCAGCCGCCAGGTCGAATGATTCGGCGGGATCCGCAGATGTAGTGGCTGGTGAACCGCTG---ATTCTTCCTCCACAAATA---TTCAGACAAAACCGAGCTTGGATGGAACCGAACAAG---ATTTGGCGAACG------AATAGGAAGGTGAAAGGGTCTATCACTGATAAAGTAAAAGGAGGTTATCCAGTAGCAATCGCAGGTTTTATAACTCTCCCTCCAGGGAGT---------------------------------------CCTCCCAGAACCAAAAGGATGGCGGATGATCAATCC---------------------------------------------------------------------------------------------------------------------------------------------------------------------------------ACCATTGAGAACATTAACCCC------------------------------AAAAGAACGAATATTGCGGTGAAATAG------------------------------------------------------------------------------------------------------------------------------------------------------------------------------
