# Supplementary material for: Organellar phylogenomics of Ophioglossaceae fern genera
Source: Front Plant Sci. 2024 Jan 15;14:1294716. doi: 10.3389/fpls.2023.1294716 (PMC10823028; doi:10.3389/fpls.2023.1294716)
Supplement: Supplementary file 3 [file DataSheet_3.zip › Supplementary file S2/mtDNA_CDS/untrim/rps10.fas]

>Sahashia
ATGACTGCCAGAATCTGCATTGTGATTAAATCTTTT------------GAGAAACCACCA------------ACA---AGACAT------------CCGCATAACACACGC------------------------------------------------------------------CAGATTGGATTGCCTAAGAAACAAATCTTATACACAGTGTTACGATCACCTCATATTGATAAAAAGTCTAGAGAATAATTTGAAATGAGAATACATAAAGAATTGCCGGTCATAGAAACGGAAACGCAGAAATTGCGCGAAAAGTTGCTTTGGTTAAAATTCCACCATCCACTTGGGGTTCAATTGAAAATTATTTTTCATTATTAAACTAGTTTGGATTTTGTTAAACTCTGGATGGGTCAAATTGCTTMG--------------------------------------------------------------------------------------------------------------------------------------------------------------------------------------------------------
>Sceptridium
GTGACTGCCAAAATATGCACTGTGATTAAACCTTTT------------GGGAAACCATCA------------ACA---AGACAT------------CCGCATAACACACGC------------------------------------------------------------------CAGATTGGATTGCCTAAGAAACAAATCTTATACACAGTGTTACGATCACCTCATATTGATAAAAAGTCTAGAGAACAATTTGGAATGAGAATACATAAAGAATTGCCGGTCATAGAAACGGAAACGCAGAAATTGCGCGAGAAGTTACTTTGGTTAAAATTCCACCATCCACTTGGGGTTCAATTGAAAATTCTTTTTCATTATCAAACTAGTTTGGATTTTGTTCAACTCTGGATGGGTTAA-----------------------------------------------------------------------------------------------------------------------------------------------------------------------------------------------------------------
>Cheiroglossa
ATGACTGCCAAAATATGCATTGTGATGAAATCCTTC------------GGGAAACCACCA------------ACA---AGACAT------------CCGCATAACACACGC------------------------------------------------------------------CAGATCGGATTGCCTAATAAAGAAACCTTATACACAGTGTGTAGATCACCTCATATTGATAAAAAGTCTAGGGAACAATTTGGAATGAGAATACATAAAAAATTACTGGTCATAGAAACGGAAACGCAAAAATTGCGCGTG---------------------------CCGCTTGGAGTTCAATTGAAAATTCTTTTTCATTATCAAACCAGTCTGGATTTTGTTCAACCCTGGATGAGTTGA-----------------------------------------------------------------------------------------------------------------------------------------------------------------------------------------------------------------
>Botrychium
ATGACTGCCAGGATATGCATTGTGATTAAATCTTTT------------GGGAAACCACCA------------ACA---AGACAT------------CCGCATAACACACGC------------------------------------------------------------------CAGATTGGATTGCCTAATAAACAAATCTTATACACAGTGTTACGATCACCTCATATTGATAAAAAGTCTAGAGAACAATTTGAAATGAGAATACATAAAGAATTGCCGGTCATAGAAACGGAAACGCAGAAATTGCGCGAGAAGTTACTTTGGTTAAAATTCCACCACCCACTTGGGGTTCAATTGAAAATTCTTTTTCATTATCAAACTAGTTTGGATTTTGTGAAACTCTGGATGGGTCAAATTGCTTCG--------------------------------------------------------------------------------------------------------------------------------------------------------------------------------------------------------
>Japanobotrychium
GTGACTGCCAAAATATGCACTGTGATTAAATCTTTT------------GGGAAACCATCA------------ACA---AGACAT------------CCGCATAACATACGC------------------------------------------------------------------CAGATTGGATTGCCTAAGAAACAAATCTTATACACAGTGTTACGATCACCTCATATTGATAAAAAGTCTAGAGAACAATTTGGAATGAGAATACATAAAGAATTGCCGGTCATAGAAACGGAAACGCAGAAATTGCGCGAGAAGTTACTTTGGTTAAAATTCCACCATCCACTTGGGGTTCAATTGAAAATTCTTTTTCATTATCAAACTAGTTTGGATTTTGTTCAACTCTGGATGGGTCAAATTGCTTCG--------------------------------------------------------------------------------------------------------------------------------------------------------------------------------------------------------
>Ophioglossum_austroasiaticum
ATGACTGCCAAAATATGCATTGTGATGAAATCCTTC------------GGGAAACCACCA------------ACG---AGACAT------------CCGCATAACACACGC------------------------------------------------------------------CAGATCGGATTGCCTAATAAAGAAACCTTATACACAGTGTTACGATCACCTCATATTGATAAAAAGTCTAGGGAACAATTTGGAATGAGAATACAGAAAAAATTACTGGTCATAGAAACGGAAACGCAAAAATTGCGCGAAAAGTTGCTTTGGTTAAAATTCCACCATCCGCTTGGAGTTCAATCGAAAATTCCTTCTCATTATCAAACCAGTCTGGATTTTGTTCAACCAACTCCTCCCTACGGTCGGAGT--------------------------------------------------------------------------------------------------------------------------------------------------------------------------------------------------------
>Ophioglossum_californicum
ATGACTGCCAAAATATGCATTGTGATGAAATCCTTC------------GGGAAACCACCA------------ACG---AGACAT------------CCGCATAACACACGC------------------------------------------------------------------CAGATCGGATTGCCTAATAAAGAAACCTTATACACAGTGTTACGATCACCTCATATTGATAAAAAGTCTAGGGAACAATTTGGAATGAGAATACATAAAAAATTACTGGTCATAGAAACGGAAACGCAAAAATTGCGCGAAAAGTTGCTTTGGTTAAAATTCCACCATCCGCTTGGAGTTCAATCGAAAATTCCTTCTCATTATCAAACCAGTCTGGATTTTGTTCAACCAACTCCTCCCTACGGCCTTTAG--------------------------------------------------------------------------------------------------------------------------------------------------------------------------------------------------------
>Psilotum
ATGACTGCCAAAATATGCATTGTGATTAAATCTTTT------------GAAAAAATATCA------------AATTTACCGCAT------------CCACATAACACACGC------------------------------------------------------------------CAGATTGGATTGCCTGAAGAAAAAAGATTATATACCGTGTTACGATCACCCCACATTGATAAAAAGTCTAGAGAACAATTTGGGATGAGAATCCATAAACAATTGCTGGTCATAGAAACGGAAACACAGAAATTGCGCGAAAAGTTACTCTGGTTAAAATCTCACCATCCACTTGGAGTTCAATTGAGAATTATCTTTACTTATCGACAACAGTTTGGATTTGGTTAA--------------------------------------------------------------------------------------------------------------------------------------------------------------------------------------------------------------------------------
>Huperzia
ATGACTGCCAAAATCTGCATTGTGATTAAATCTTTT------------GAAAATAAAAGG------------CTG---GGGCAT------------CTGCATAACACACGC------------------------------------------------------------------AAGATTGGATTGCCTCAAAAACAAATCTTATATACAGTGTTACGATCACCTCATATTGATAAAAAGTCTAGAGAACAATTTGAAATGAGGATACATAAAGAATTGCTGGTCATAGAAACGGAAACGCCTAAATTGCGCGAAAAGTTACATTGGTTAAAACTCCATGATCTACTTGGAGTTCAATTGAAAATTATCTCTTATTATCAAACCCGTTTGGATAAAGTAGGCGGCAAACCTTAA--------------------------------------------------------------------------------------------------------------------------------------------------------------------------------------------------------------------
>Ginkgo
ACGACCGCCGAGATACGCATAGTGATGAAATCTTTT------------GGGAATCAATTA------------TTGGGAAACAATTTAGGGGGGCTTCCGCGTTACACACGC------------------------------------------------------------------AAGATTGGATTGCCCGAAGAACGAGTCTTATATACAGTGTTACGATCACCTCATATTGATAAAAAGTCTAGGGAACAATTCGAGATGGAGATACACAAACAATTGCTGGTCATAGAAACGGAAACGCATGAATTGCGCAAAAAGTTCTTTTGGTTAAAACGCCAGCGTCTATTTGGAGCTCGATACGAAATCATCTTTCATTACAAAACCCGTTCGGATAGGGGCAGATTGCTTCGA-----------------------------------------------------------------------------------------------------------------------------------------------------------------------------------------------------------------------
>Ophioderma
ATGACTAAGAAAATATGCATTGTGATGAAATCCTTTGCTAAACAGCACGGGAAACAACCACTGCTAAAAACAACAAGAAGACAT------------TGTTTCAATTGTCGCATAACACCAACAGAAAACAGCATAGCCAAATTTATACAGCCTCTATTAAGGTTTCAAAAAATAAATATCATCGGATTGCCGTCGAAAGAAACCTTATACACAGTGTGTAGATCACCTCATATTGATAAAAAGTCTAGGGAACAATTTGGAATGAGAATACATAAACAATTACTGGTCATAGAAACGCCAACAAAATTATTGCGCGAAAAGTTG---------------------CCGCTTGGAGTTCAATTGACAATGCTTTTTCATTATCAAACCAGTCTGGATTTTGTT-----------------------------------------------------------------------------------------------------------------------------------------------------------------------------------------------------------------------------------
>Whittieria
ATGACTGCCAAAATATGCATTGTGATGAAATCCTTC------------GGGAAACCACCA------------ACG---AGACAT------------CCGCATAACACACGC------------------------------------------------------------------CAGATCGGATTGCCTAATAAAGAAACCTTATACACAGTGTTACGATCACCTCATATTGATAAAAAGTCTAGGGAACAATTTGGAATGAGAATACATAAAAAATTACTGGTCATAGAAACGGAAACGCAAAAATTGCGCGAAAAGTTGCTTTGGTTAAAATTCCACCATCCGCTTGGAGTTCAATTGAAAATTACTTTTCATTATCAAACCAGTCTGGATTTTGTTCAACCCTGGATGAGTTGA-----------------------------------------------------------------------------------------------------------------------------------------------------------------------------------------------------------------
>Rhizoglossum
ATGACTGCCAAAATATGCATTGTGATGAAATCCTTC------------GGGAAACCACCA------------ACG---AGACAT------------CCGCATAACACACGC------------------------------------------------------------------CAGATCGGATTGCCTAATAAAGAAACCTTATACACAGTGTTACGATCACCTCATATTGATAAAAAGTCTAGGGAACAATTTGGAATGAGAATACATAAAAAATTACTGGTCATAGAAACGGAAACGCAAAAATTGCGCGAAAAGTTGCTTTGGTTAAAATTCCACCATCCGCTTGGAGTTCAATTGAAAATTACTTTTCATTATCAAACCAGTCTGGATTTTGTTCAACCCTGGATGAGTTGA-----------------------------------------------------------------------------------------------------------------------------------------------------------------------------------------------------------------
>Goswamia
ATGACTGCCAAAATATGCATCGTGATGAAATCCTTC------------GGGGAACCACCA------------ACA---AGACAT------------CCGCATAACACACGC------------------------------------------------------------------CAGATCGGATTGCCTAATGAAGAAACCTTATACACAGTGTTACGATCACCTCATATTGATAAAAAGTCTAGGGAACAATTTGGAATGAGAATACATAAAAAATCACCGGTCATAGAAACGGAAACGCAAAAATTGCGCGAAAAGTTGCTTTGGTTAAAATTCCACCATCCGCTTGGAGTTCAATTGAAAATTATTTTTCATTATCAAACCAGTCTGGACTTTGTTCAACCCTGGATGAGTCGAATTGCTTCGAAGTCCTTATCTAAGAAGTGCGGAATCACACTCACTGTGTTTGCACGACAGTGTGCCGCAGGCCTTTATCTCGGCCCAACTTTGGTGGGACTTTAG--------------------------------------------------------------------------------------------------------
>Haukia
ATGACTGCCAAAATATGCATTGTGATGAAATCCTTC------------GGGAAACCACCA------------ACG---AGACAT------------CCGCATAACACACGC------------------------------------------------------------------CAGATCGGATTGCCTAATAAAGAAACCTTATACACAGTGTTACGATCACCTCATATTGATAAAAAGTCTAGGGAACAATTTGGAATGAGAATACAGAAAAAATTACTGGTCATAGAAACGGAAACGCAAAAATTGCGCGAAAAGTTGCTTTGGTTAAAATTCCACCATCCGCTTGGAGTTCAATTGAAAATTCTTTTGAATTATCAAACCAGTCTGGATTTTGTTCAACCCTGGATGAGTTGA-----------------------------------------------------------------------------------------------------------------------------------------------------------------------------------------------------------------
>Mankyua
ATGACTGCCAGAATATGCATTGTGATTAAATCTTTT------------GGGAAACTACCA------------ACA---AGACAT------------CCGCATAACACACGC------------------------------------------------------------------CAGATTGGATTGCCTAATAGAGAAACCTTATATACAGTGTTACGATCACCTCATATTGATAAAAAGTCTAGAGAACAATTTGGAATGAGAATACATAAATAATTACCGGTCATAGAAACGGAAACGCAGAAATTGCGCGAAAAGTTACTTTGGTTAAAATTCCACCATCCACTTGGAGTTCAATTGAAAATTACTTTTCATTATCAAACTAGTTTGGATTTTGCGTAA--------------------------------------------------------------------------------------------------------------------------------------------------------------------------------------------------------------------------------
