# Supplementary material for: Organellar phylogenomics of Ophioglossaceae fern genera
Source: Front Plant Sci. 2024 Jan 15;14:1294716. doi: 10.3389/fpls.2023.1294716 (PMC10823028; doi:10.3389/fpls.2023.1294716)
Supplement: Supplementary file 3 [file DataSheet_3.zip › Supplementary file S2/mtDNA_CDS/untrim/rps11.fas]

>Huperzia
ATGCAGAAAGCAAAAAGATTAAACATTCAAAAACAAAAATTAAACATTCGG---GAAAAACAA------------------AAATTAAACATTCAG---AAAAAACTC------------------------------------------------------------------------------------------------------------------------------------------AGGAAACAA---------------------------------------------------------------------------------------------------------------------------------------------------------------------------------------------------------------------------------------------------------------------------------------------------------------------------AGAAAGCATGGTATTGCCTATAGCTATTCAACTCCTAGTAATACCATTGTTACTGTAACAGATTATAAGGGAAATACCAAAACAGGGTCCTCCTCAGGT---------TTTGTGGGGTTTACA---------GGATCTCGTCGCTCAACCAAGTATGCTGCTCGTGCAACAGCGGAACATGTTGCGCGAGCTGCCATTCAACCAGGAATTGAGTCAGTTGAAGTTAGAATAAAAGGAGGATTTGGTATTGGAAAGAGGAAATATTTGCTGCGTGGTTTAAAACTAGGA---------GGTCTTATTATTACCAAAATTCGCGATGTAACCCCAACGCCACATAATGGATGCCGACCCCCCAAAAAACGTCGTGTTTAA------------------------------------------
>Ginkgo
ATGACGATTCAA---CCCAAGCACTTGGGAAAAACGACG---GCC---------GAGCAGGATCACGTAGAGCAA------CAAGTTATTGCGGAC---AGGAGTTTA------------------------------------------------------------------------------------------------------------------------------------------AAATCCATG---------------------------------------------------------------------------------------------------------------------------------------------------------------------------------------------------AACTTCGTACAA---AGCGTCCCGGAGGAATATGAGCAATCGGAGCGGCAAAAAAAT---------------------------------------------------------AGGGAGAAAAACAAAGATCCCGTCCATTTCCCACCAATCCACAATAATACCTCTGTTACCGTGACGGATGATAAGGGAGATAAAAAAACTGGGGCCCCCGCGGGT------TGCTCGGAGGAAATTAAA------GGGGGGTCTCGCCGCTCGACCAAGTATGCTGCTGAAGCAACTGCAGAACATGTCGGGCGATCCGCCAAAAATAGAGGGATGAAGCCGGTTGTAGTGGAAGTGAAGGGATCTACCTATTCCGGGAAAAAGAAAGCAGTGATCCTGAGCTCCCGAAAAGGAGTAGGAAGAAAATCTCTAATTATGTACATCCACGATGTAACCCAACTTTCACATAATGGATGCCGACTCCCCAGGAAACGTCGTGTTCAA------------------------------------------
>Cheiroglossa
-----------------------------------------------------------------------------------------------------------------------------------------------------------------------------------------------------------------------------------------------------------------------------------------------------------------------------------------------------------------------------------------------------------------------------------------------------------------------------------------------------------------------------------------------------------------------------------------------------------------------------------------------------------------------------------------------------------------------------------------------------------------------------------------------------------------------------------------------------------------------------------------------------------------CAAGACACGCGATGTAACCCCAATGCCACATAATGGATGCCGACCCCCTAAAAAGCGTCGTGTTTAA------------------------------------------
>Psilotum
------------------------------------------ATGCCAAAG---CCCTCTAACCACCAACAGCAG---CAG---------------------------------------------------------------------------------------------------------------------------------------------------------------------------------------------------------------------------------------------------------------------------------------------------------------------------------------------------------------------------------------------------------------------------CCTTGCCATCGGCGGCAATGGAAAAACCACCATGAG------------------------------------CCCTCTAAACACCACGGTATTGCCTATATTAACGCGACTTCTAGTAATACCTTTATAACTGTCACGGATTCTAGGGGGGATGAAAAAACAGGGTCCTCCTCGGGT------TGTTTGAAGGGTTTCAAG---------GGTTCTCGTCGCTCGACCAAGTATGCAGCTCACGCAACTGCAGAACATGTCGCGCGAGCTGCCATTTTACCAAAGATTGAGTCGGTTGAAGTGAGGATAAAGGGA---ATTGGTCTTTCCAGAAAGAACTGTTCGCCAAAAGGTTCAAGGGAAGGA---------GGTCTTATTATTACCGAGATTCGCGATGTAACCCCAATGCCGCATAATGGATGCCGACCCCCCAAAAAACGTCGTGTTCAA------------------------------------------
>Botrypus
ATGATAGCCAACAATCTCAAGAATGAGAAAGAAAATTAAATCATGCCGAAG---CCTTTTAACCATCAGGAGCAA---CCTAACTACCAGCAACAG---CCTTTTCTTGAGCACCACTCGACTAAGCGTTTGAAAGGG------------------------------------------------------------------------------------------------------------CGTCAGCAGCCTTCTCAGCAC---CAGCAGCCGCAC------CACCGGAAGAAGTCTAACCAGCAGCCTTCATTGCACCAACAGCCTTCT---AACCAGCAACAGCCTATTAAGCACCACCAGAAGTCTAAC---CAGCCTTTTAACCAGCAGCCTTCTATTAAGCAGCAGCCTCGCCGCCAACAGCAGTGGAAGAATAAAAAGCACTTTTGTCAG---CCTTTTGTTGAGCACAACGAGAAGCAGCCGCGCCACCAACGGCAATGGAGTAAGCACCACCAA---AAGCTTTATAGGCACCAC---CAAAAG------CCCTCTAAGCAACACAGTATTGCCTATATTAACCCAACTTTTAGTAATACCTCCATTACTGCAACAGATTATAGGGGAAAGAGAAAAACAGGGTACTCCTCAGGT------TGTTTAAAGGGGTTTAAA---------GGTTCTCGTCGCTCAACCAAGTATGCAGCTCACGCAACTGGAGAACATATCGCGCGAGCTGCCATTTTACCAAAAATTAAGCCGGTTGAAGTGAGAATAAAAGGA---ATCGGTCCTGGAAGAAAGAAATGTTCGTCGAAAGGTTCGAAAGAAGGA---------GGTCCTATTATTACCAAGATCCGCGATGTAACCCCAATGCCACATAATGGATGCCGACCCCCTAAAAAACGTCGTGTTTAA------------------------------------------
>Botrychium
ATGATAGCCAACAATCTCGAAAATGAGAAAGAAAATCAGATCATGCCGAAG---CCTTTTAACCATCAGGAGCAA---CCTAACTACCAGCAGCAG---CCTTTTCTTGAGCACCACTCGACTAAGCGTTTAAAGGGG------------------------------------------------------------------------------------------------------------CGTCAGCAGCCTTCTCAGCAC---CAGCAGCCGCAC------CACCGG---AAGTCTAACCAGCAGCCTTCATTACACCAACAGCCTTCT---AACCAGCAACAGCCTATTAAGCACCACCAGAAGTCTAAC---CAGCCTTTTAACCAGCAGCCTTCTATTAAGCAGCAGCCTCGCCGCCAGCAGCAATGGAAGAATAAA---AACTTTTGTCAG---CCCTTTGTTGAGCACAACGAGAAGCAGCCACGCCACCAACGGCAATGGAGTAAACACCACCAACAAAAGCTTCATAGGCACCAC---CAAAAG------CCCTCTAAGCAACACAGTATTGCCTATATTAACCCAACCCTTAGTAATACCTCCACTACTGCAACAGATTCTAGGGGAAAGAGAAAAACAGGGTACTCCTCGGGT------TGTTTAAAGGGTTTTAAA---------GGTTCTCGTCGCTCAACCAAGTATGCAGCTCACGCAACTGGAGAACATGTCGCGCGAGCTGCCATTTTACCAAAAATTAAGCCGGTTGAAGCGAGAATAAAAGGA---ATTGGTCTTGGAAGAAAGAAATGTTCGCCGAAAGGTTCGAAAGAAGGA---------GGTCTTATTATTACCAAGATCCGCGATGTAACCCCAATGCCACATAATGGATGCCGACCCCCTAAAAAACGTCGTGTTTAA------------------------------------------
>Japanobotrychium
ATGWTAGCCAACAATCTCGATAATGAGAHAGAAAATCAAATCATGCCGAAG---CCTTTTAACCATCAGGAGCAA---CCTAACTACCAGCAGCAG---CCTTTTCTTGAGCACCACTCGACTAAGCGG------GGG------------------------------------------------------------------------------------------------------------CGTCAGCAGCCTTCTCAGCAC---CAGCAGCCGCAC------CACCGG---AAGTCTAACCAGCAGCCTTCATTACACCAACAGCCTTCT---AACCAGCAACAGCCTATTAAGCACCACCAGAAGTCTAAC---CAGCCTTTTAACCAGCAGCCTTCTATTAAGCAGCAGCCTCGCAGCCAACAGCAATGGAAG---AAGAAAAACTTTTGTCAG---CCTTTTGTTGAGCACAACGAGAAGCAGCCACGCCACCAACGGCAATGGAGTAAACACCACCAA---AAGCTTTATAGGCACCAC---CAAAAG------CCG------CAACACAGTATTGCCTATATTAACCCAACTTTTAGTAATACCTCCATTACTGCAACAGATTCTAGGGGAAAGATAAAAACAGGGTACTCCTCAGGT------TGTTTAAAGGGTTTTAAA---------GGTTCTCGTCGCTCAACCAAGTATGCAGCTCACGCAACTGGAGAACATGTCGCGCGAGCTGCCATTTTACCAAAAATTAAGTCGGTTGAAGCGAGAATAAAAGGA---ATTGGTCTTGGAAGAAAGAAATGTTCGCCGAAAGGTTCGAAAGAAGGA---------GGTCCTATTATTACCAAGATACGCGATGTAACCCCAATGCCACATAATGGATGCCGACCCCCTAAAAAACGTCGTGTTTAA------------------------------------------
>Sceptridium
ATGATAGCCAACAATCTCGAGAATGAGAAAGAAAATCAAATCATGCCGAAG---CCTTTTAACCATCAGGAGCAA---CCTAACTACCAGCAGCAG---CCTTTTCTTGAGCACCACTCGACTAAGCGG------GGG------------------------------------------------------------------------------------------------------------CGTCAGCAGCCTTCTCAGCAC---CAGCAGCCGCAC------CACCGG---AAGTCTAACCAGCAGCCTTCATTACACCAACAGCCTTCT---AACCAGCAACAGCCTATTAAGCACCACCAGAAGTCTAAC---CAGCCTTTTAACCAGCAG------------------------------------------------------------------CCTTTTGTTGAGCACAACGAGAAGCAGCCACGCCACCAACGGCAATGGAGTAAACACCACCAA---AAGCTTTATAGGCACCAC---CAAAAG---CAGCCG------CAACACAGTATTGCCTATATTAACCCAACTTTTAGTAATACCTCCACTACTGCAACAGATTCTAAGGGAAAGATAAAAACAGGGTACTCCTCAGGT------TGTTTAAAGGGTTTTAAA---------GGTTCTCGTCGCTCAACCAAGTATGCAGCTCACGCAACTGGAGAACATGTCGCGCGAGCTGCCATTTTACCAAAAATTAAGCCGGTTGAAGCGAGAATAAAAGGA---ATTGGTCTTGGAAGAAAGAAATGTTCGCCGAAAGGTTCGAAAGAAGGA---------GGTCCTATTACTACCAAGACCCGCGATGTAACCCCAATGCCACATAATGGATGCCGACCCCCTAAAAAACGTCGTGTTTAA------------------------------------------
>Mankyua
------------------------------------------ATGCCGAAGCAGCCCTTTAACTACCAAAAGCAG---CCTAACTACCAACAGCAGCAGCCTTTTTTTGAGCACCACTAGACGTTGCGTTTAAAAGGTAAATCGCGAGTTTACGAGCGATTTACCCGGCGGCCGGTTGAGCAGAATGGCTCCGGGGGGAAGCGCCCCGAAAACGGAGCGCTTCCCCCTACG------GCCTCCCCGCGTCAGCAGCCTTCTAAACACCAGCAGCAGCCGCAC------TACTGG---AAGTATAACCAGCAGCCTTCATTGCACCAACAGCTTTTT---AACCAGCAACAGCCTATTAAGCACCACCAGAAGTCTAAC---CAGCCTTTTAACCAGCAGCCTTTTATTAAACAGCAGCCTCGCCGCTAATGGAAATGGAAT---AAGAAAAAGCACCAGCAGCAGCCTTTTATTGAGCACAACAATAAGCAGCCACGTCACCAACGGCAATGGAGAAAGCACCACCAA---AAGCTTTATAGGCACCAC---CAAAAG------CCCTCTAAGCAACACAGTATTGCCTATATTAACCCAACCTTTAGTAATACTTTTATTACTGTAACAGATTCTAAGGGAAATATAAAAACAAGGTACTCCTCAGGT------TGTTTAAAGGGGTTTAAA---------GGTTCTCGTCGCTCAACCAAGTATGCAGCTCACGCAACTGGAGAACATGTCGCGCGAGCTGCCCTTCGACTAAAAATTGAGTCGGTTGAAGTGAGAATAAAAGGA---ATTGGTCTTGGAAGAAAGAAATGTTCGCCGAAAGGTTTGAAAGAAGGA---------GGTCTTATTATTACCAAGACACGCGATGTAACCCCAATGCCACATAATGGTTGCCGACCCCCTAAAAAACGTCGTGTTTAA------------------------------------------
>Ophioderma
---------------------------------------ATGTTGAATAGG---AACAACAAACAACGGAAGCAACTGCCAAGTAGTTGGCTTCTTGCTTTAAATAAGCACTCTAACTTTACTTTA------------------------------------------------------------------------------------------------------------------------------------------------------------------------------------------------------------------------------------------------------------------------------------------------------------------------------------------------------------------------------------------------------------------------------------------------------------AAACAAAACAGTATTGCCTGTATTAACCCAACCCAACGTAATACTTTGATCACTGCAACAGATTCCAGGGGAAAGAGAAAAACAGGGTACTCCGACGGTTGGAAAAGTTTGAAGGGGACCGAACAAGTTGGCAAATCTCGTCGCTCAACCAAGTATGCAGCGGGAGCAACTGGAGAACATGTCGCGCGAGCTGCCATTCGGCTAAAAATTGAGTCAGTTGAAGCGAGAATAAAAGGA---ATTGGTCTTGGAAGAAAGAAATGTTCGCCGAAAGGTTCGAAAGAAGGA---------GGTCCTATTACTACCAAGACACGCGATGTAACCCCAATGCCACATAATGGATGCCGACCCCCTAAAAAGCGTCGTGTTTAA------------------------------------------
>Whittieria
---------------------------------------ATGATACGGGATTCGCCCTTTAACCACCAGAAGCAA---CCCAACTACCAGCAGCAG---CCTCAAACTTCGCACCACCAGACTGAGCGTTTGGAAGGGCGG---------------------------------------------------------------------------------------------------------AGGCAGCAGCCTTCTAAGCACCAGCAGCAGCCGCAC------CACCGG---------------------------------------------------------------------------AAGTCTCAC---CAGCCTCTTAACCAGCAGCCTCCTATTAAACAGCAGCCTCGCTGCTAGCAGGAATGGAAT---AATAAAAAGCACCAGCAG---CCTTTTGTTGAACACAGCGAAAAACAGCCACGCCACCAACGGCAATGGAGGAAGCACCCCCAG---AAGCTTTATAGGCACCAC---CAGAAGCAGCAGCCCTCTAAGCAACACAGTATTGCCTGTATTAACCCAACCCTTAGTAATACTTTTATCACTGCAACAGATTCCAGGGGAAAGAGAAAAACAGGGTACTCCTTAGGT------TGCTTGAAGGGGTTTAAA---------GGTTCTCGTCGCTCAACCAAGTATGCAGCTCACGCAACTGGAGAACATGTCGCGCGAGCTGCCATTCGGCTAAAAATTGAGTCAGTTGAAGCGAGAATAAAAGGA---ATTGGTCTTGGAAGGAAGAAATGTTCGCCGGAAGGTTCGAAAGAAGGA---------GGTCCTATTACTACCAAGACACGCGATGTAACCCCAATGCCACATAATGGATGCCGACCCCCTAAAAAGCGTCGTGTTTAA------------------------------------------
>Goswamia
---------------------------------------ACGATACGGGATTCGCCCTTTAACCACCAAAAGCAA---CCCAACTACCAACAGCAG---CCTCAAACTTCGCACCACCAGACTGAGCGTTTGGAAGGGCTG---------------------------------------------------------------------------------------------------------AGGCAGCAGCCTCCTAAGCACCAGCAGCAGCCGCAC------GTACGG---------------------------------------------------------------------------AAGTCTCAC---------------CAGCAGCCTCCTATTAAACAGCAGCCTCGCTGCTAGCAGGAATGGAAT---AATGAAAAGCACCAGCAG---CCTTTTGTTGAACACAGCGAGAAACAGCCACGCCACCTTAGGCAATGGAGGAAGCACCACCAA---AAGCTTCATAGGCACCACCACCAGAAGCAGCAGCCCTCTAAGCAACACAGTATCGCCTGTATTAACCCAACCCCTAGTAATACTTCTATCACTGCAACAGATTCCAGGGGAAAGATAAAAACAGGGTACTCCTTAGGT------TGTTTGAAGGGGTTTAAA---------GGTTCTCGTCGCTCAACCAAGTATGCAGCTCACGCAACTGGAGAACATGTCGCGCGAGCTGCCATTCGGCTAAAAATTGAGTCAGTTGAAGCGAGAATAAAAGGA---ATTGGTCTTGGAAGAAAGAAATGTTCGCCGAAAGGTTCGAAAGAAGGA---------GGTCCTATTACTACCAAGACACGTGATGTAACCCCAATGCCACATAATGGATGCCGACCCCCTAAAAAGCGTCGTGTTCAAGTCCATCATAGAATCCATTTTCTACTCGACCGCACTATGTGA
>Rhizoglossum
---------------------------------------ATGATACGGGATTCGCCCTTTAACCACCAGAAGCAA---CCCAACTACCAGCAGCAG---CCTCAAACTTCGCACCACCAGACTGAGCGTTTGGAAGGGCTG---------------------------------------------------------------------------------------------------------AGGCAGCAGCCTTCTAAGCACCAGCAGCAGCCGCAC------CACCGG---------------------------------------------------------------------------AAGTCTCAC---CAGCCTCTTAACCAGCAGCCTCCTATTAAACAGCAGCCTCGCTGCTAGCAGGAATGGAAT---AATAAAAAGCACCAGCAG---CCTTTTGTTGAACACAGCGAAAAACAGCCACGCCACCAACGGCAATGGAGGAAGCACCCCCAG---AAGCTTTATAGGCACCAC---CAGAAGCAGCAGCCCTCTAAGCAACACAGTATTGCCTGTATTAACCCAACCCTTAGTAATACTTTTATCACTGCAACAGATTCCAGGGGAAAGAGAAAAACAGGGTACTCCTTAGGT------TGCTTGAAGGGGTTTAAA---------GGTTCTCGTCGCTCAACCAAGTATGCAGCTCACGCAACTGGAGAACATGTCGCGCGAGCTGCCATTCGGCTAAAAATTGAGTCAGTTGAAGCGAGAATAAAAGGA---ATTGGTCTTGGAAGGAAGAAATGTTCGCCGGAAGGTTCGAAAGAAGGA---------GGTCCTATTACTACCAAGACACGCGATGTAACCCCAATGCCACATAATGGATGCCGACCCCCTAAAAAGCGTCGTGTTTAA------------------------------------------
>Ophioglossum_austroasiaticum
---------------------------------------ATGATACGGGATTCGCCCTTTAACCACCAAAAGCAA---CCCAACTACCAACAGCAG---CCTCAAACTTCGCACCACCAGACTGAGCATTTGGAGGGGCTG---------------------------------------------------------------------------------------------------------AGGCAGCAGCCTTCTAAGCACCAGCAGCAGCCGCAC------CACCGG---------------------------------------------------------------------------AAGTCTCACCTTAAGCCTCTTAACCAGCAGCCTCCTATCAAACAGCAGCCTCGCTGCTAGCAGGAATGTAAT---AATAAAAAGCACCAGCAG---CCTCTTGTTGAACACAGCGAGAAACAGCCACGCCACCTTAGGCAATGGAGGAAGCACCACCAA---AAGCTTCATAGGCACCACCACCAGAAGCAGCAGCCCTCTAAGCAACACAGTATCGCCCGTACTAACCCAACTCTTAGTAATACTCTTACCACTGCAACAGATTCCAGGGGAAAGAGAAAAACAGGGTACTCCTTAGGT------TGTTTGAAGGGGTTTAAA---------GGTTCTCGTCGCTCAACCAAGTATGCAGCTCACGCAACCGGAGAACATGTCGCGCGAGCTGCCATTCGGCTAAAAATTGAGTCAGTTGAAGCGAGAATAAAAGGA---ATTGGTCTTGGAAGAAAGAAATGTTCGCCGAAAGGTTCGAAAGAAGGA---------GGTCCTATTACTACCAAGACACGCGATGTAACCCCAATGCCACATAATGGATGCCGACCCCCTAAGAAGCGTCGTGTTCAA------------------------------------------
>Ophioglossum_californicum
---------------------------------------ATGATACGGGATTCGCCCTTTAACCACCAAAAGCAA---CCCAACTACCAACAGCAG---CCTCAAACTTCGCACCACCAGACTGAGCATTTGGAGGGGCTG---------------------------------------------------------------------------------------------------------AGGCAGCAGCCTTCTAAGCACCAGCAGCAGCCGCAC------CACCGG---------------------------------------------------------------------------AAGTCTCACCTTAAGCCTCTTAACCAGCAGCCTCCTATCAAACAGCAGCCTCGCTGCTAGCAGGAATGGAAT---AATCAAAAGCACCAGCAG---CCTCTTGTTGAACACAGCGAGAAACAGCCACGCCACCTTAGGCAATGGAGGAAGCACCACCAA---AAGCTTCATAGGCACCACCACCAGAAGCAGCAGCCCTCTAAGCAACACAGTATCGCCCGTACTAACCCAACTCTTAGTAATACTCTTACCACTGCAACAGATTCCAGGGGAAAGAGAAAAACAGGGTACTCCTTAGGT------TGTTTGAAGGGGTTTAAA---------GGTTCTCGTCGCTCAACCAAGTATGCAGCTCACGCAACCGGAGAACATGTCGCGCGAGCTGCCATTCGGCTAAAAATTGAGTCAGTTGAAGCGAGAATAAAAGGA---ATTGGTCTTGGAAGAAAGAAATGTTCGCCGAAAGGTTCGAAAGAAGGA---------GGTCCTATTACTACCAAGACACGCGATGTAACCCCAATGCCACATAATGGATGCCGACCCCCTAAGAAGCGTCGTGTTCAA------------------------------------------
>Haukia
---------------------------------------ATGATACGGGATTCGCCCTTTAACCACCAAAAGCAA---CCCAACTACCAACAGCAG---CCTCAAACTTCGCACCACCAGACTGAGCATTTGGAAGGGCTG---------------------------------------------------------------------------------------------------------AGGCAGCAGCCTTCTAAGCACCAGCAGCAGCCGCAC------CACCGG---------------------------------------------------------------------------AAGTCTACCTGCCAGCCTCTTAACCAGCAGCCTCCTATCAAACAGCAGCCTCGCTGCTAGCAGGAATKGAAT---AATAAAAAGCACCAGCAG---CCTAAAGTTGGACACAGCGAGAAGCAGCCACGCCACCTTAGGCAATGGAGGAAGCACCACCAA---AAGCTTTATAGGCACCACCACCAGAAGCAGCAGCCCTCTAAGCAACACAGTATTGCCTGTATTAACCCAACTCTTAGTAATACTTTTATCACTGCAACAGATTCCAGGGGAAAGAGAAAAACAGGGTACTCCAACGGT------TGTTTGAAGGGGTTTAAA---------GGTTCTCGTCGCTCAACCAAGTATGCAGCTCACGCAACCGGAGAACATGTCGCGCGAGCTGCCATTCGGCTAAAAATTGAGTCAGTTGAAGCGAGAATAAAAGGA---ATTGGTCTTGGAAGAAAGAAATGTTCGCCGAAAGGTTCGAAAGAAGGA---------GGTCCTATTACTACCAAGACACGCGATGTAACCCCAATGCCACATAATGGATGCCGACCCCCTAAAAAGCGTCGTGTTTAA------------------------------------------
