# Supplementary material for: Organellar phylogenomics of Ophioglossaceae fern genera
Source: Front Plant Sci. 2024 Jan 15;14:1294716. doi: 10.3389/fpls.2023.1294716 (PMC10823028; doi:10.3389/fpls.2023.1294716)
Supplement: Supplementary file 3 [file DataSheet_3.zip › Supplementary file S2/mtDNA_CDS/untrim/rps13.fas]

>Botrychium
ATGCCATATATTCTAGGAACTAAATCGGTTTCCAGTAAACAAGTCAGAATTGCCCCAACTCAAATCTCTGGAATTGGACTTGAAAAAGCCATTAAGGTTTGTGATCAATTGGGTATCGGTGATAACATTAAAGTTCATGAGTCAACCAAGCATGAAATTGGCAAAATTATCGAGATAATACGTCAGGATAATCATTTGGTTGATTCGGAATTGAAGAGGGAAATCCAGCTAAATATTAAACAATTGATTAGTATTAGTCGTTACCGTGGATTTCGTCACAAAGCAGGATTGCCATTACGCGGTCAACGAACTCATACTAATGCTAAGACTTGTCGC---------AAATTCAGACAAGTTTTTCTTAATCAA------------CGGAAAAAAAAGGATGATTCGCCACGA------------------------------
>Sceptridium
ATGCCATATATTCTAGGAACTAAATTGGTTTCCAGTAAACAAGTCAGAATTGCCCCAACTTAAATCTTTGGAATTGGACTTAAAAAAGCCATTAAGGTTTGTGATCAATTGGGTGTCGGTGATAACATTAAAGTTCATGAGTTAACCAAGCATGAAGTTGGCAAAATTATCGAGATAATACGTCAGGATAATCATTTAGTTGATTCGGAATTGAAGAGGGAAATCCAGCTAAATATTAAACAATTGATTAGTATTAGTCGTTATCGTGGATTTCGTCACAAAGCAGGATTGCCATTACGCGGTCAACGAACTCATACTAATGCTAAGACTTGTCGC---------AAATTCGGACAAGTTTTT---------------------CGGAAAAAAAAGGATGATTCGCCACGA------------------------------
>Japanobotrychium
ATGCCATATATTCTAGGAACTAAATTGGTTTCCAGTAAACAAGTCAGAATTGCCCCAACTTAAATCTTTGGAATTGGACTTAAAAAAGCCATTAAGGTTTGTGATCAATTGGGTGTCGGTGATAACATTAAAGTTCATGAGTTAACCAAGCATGAAATTGGCAAAATTATCGAGATAATACGTCAGGATAATCATTTGGTTGATTCGGAATTGAAGAGGGAAATCCAGCTAAATATTAAACAATTGATTAATATTAGTCGTTATCGTGGATTTCGTCACAAAGCAGGATTGCCATTACGCGGTCAACGAACTCATACTAATGCTAAGACTTGTCGC---------AAATTCGGACAAGTTTTT---------------------CGTAAAAAAAAGGATGATTCGCCACGA------------------------------
>Botrypus
ATGCCATATATTTTAGGAACTAAATTGGTTTCCAGTAAACAAGTCAGAATTGCCCCAACTTAAATCTTTGGAATTGGACTCAAAAAAGCCATTAAGGTTTGTGATCAATTGGGTATCGGTGATAACATTAAAGTTCATGAGTTAACCAAGCATGAAATTGGCAAAATTATCGAAATAATACGTCAGGATAATCATTTAGTTGATTCGGAATCGAAGAGGGGAATCCAGCTAAATATTAAAGAATTGATTAATATTAGTCGTTATCGTGGATTTCGTCACAAAGCAGGATTGCCATTACGCGGTCAACGAACTCATACTAATGCTAAAACTTGTCGC---------AAATTCAGACAAGTTTTGATTAATCAA------------CGGAAAGAAAAGGAGGATTCGCCACGA------------------------------
>Psilotum
ATGTCATATATTCCAGGAACTAAATTAGTTCCCAATAAACAGGTCAGAATTGCCTCAACTCAAATCTCTGGAATTGGACCTAAGAAAGCCATTCAGGTTCGTAATCAATTGGGTATCGGTGATAACACTAAGGTTTATCAGTTAACTAAGCATCGAATTGACCAAATTATCAGAGTAATACGTCAGAATAATTCCTTAGTCGATTCGGAATTGAAGAGAGAAATTCAGCCAAATATCAAACGATTGATTAGTATTAGTCGTTATCGTGGATTTCGTCATAAAGCAGGATTGCCCCTACGCGGTCAACGAACTCATACTAATGCTAAGACTTGTCGC---------AAATCCAGACAATTC------------------------TCAATTCAACGGCCACGATTTGTAAAAAACCGCCTTACGTAG---------------
>Huperzia
ACGCCTCATATTTTAGGAGCTAATTTAGTTTCTCATAAACAAGTAAGAATTGCCTCAACTCAAATCTTTGGAATTGGACCTCAAAAAGCAATTGAGGTTTGTGATCAATTGGGTCCCAGTGGTAACATTAAGGTTAATAAGTCAACTAACTCTCAATTTGACCAAATCATCAAAATAATGAGTCAA---AATCATTTAGTTGATTCGGAATCGAAGAAATCAATTCGGACAGAAATCAAACGATTAATTAGTATTAGTTGTTATCGTGGATTTCGTCATAATGCAGGATTGCCCTTACGCGGTCAACGAACTCATACTAATGCTAAGACTTGTCGC---------AAATTGAGAAGGGTTTCGATC------------------AAAAAACTAAAAAAACGA---------------------------------------
>Ginkgo
ACGTCATATATCTTAGGAGCTAGATCAGTTCCCAATGAACAAGTAAGAATCGCCCCAACCGAAATTGATGGAATTGGACCTAAAGAAGCCACTCAGGTTCGTTATCGATTAGGTATCAGTGATAACATAAAGGTTAATGAGTCAACTAAGTATCAGATCGACCAAATTGAACAAATAATAGGTCAA---GATCATGTTGTTCATTGGGAATTGAAGAGGGGAAAACGAGCAGACATCGAACGATCAATTCCTATTCCTCGTTATCGTGGAATTCGTCATCAAGATGGATCGCCCCTACGCGGTCAACGAACTCATACTAATGCTAGGACTTGTCGC---------AAATTCGGAAGAGTTCCGATCAATCAA------------CGGAGCAAAAAAGAAGAATGA------------------------------------
>Whittieria
ATGTCATATATTTTAGGAACCAGATTGGTTTCCGGTAAACAAGTCGGAATTGCCTCAATTTCAATCTTTGGGATTGGACCCAAAAGAGCCGTTAAGGTTTGTGATCAATTGGGTATCAGTGATAGCATTAAGGTTCATGAGTTAACTAAGCATGAAATTGACAAAGTTCTCGGAATAATACGTAGAAATAATTTTTTGGTTGATTCAGAATTGAAAAGAGAGATCGAGCTAAATATTAAACGATTGATTAGTATTAGTCGTTACCGCGGATTCCGTCACGAAGCAGGATTGCCGTTACGCGGTCAACGAACTCATACTAATGCTAAAACTTGTCGC------AAATCGCATTAG---------------------------------------------------------------------------------------
>Goswamia
ACGTCATATATTTTAGGAACCAGATTGGTTTCCGGTAAACAAGTCAGAATTGCCTCAGTTTCAATCTTTGGGATTGGACCCAAAAGAGCCGTTAAGGTTTGTGACCAATTGGGTATCAGTGATAGCATTAAAGTTCATGAGTTAACGTTGCATGAAATTGACAAAGTTCTCGGAATGATACGTAGAAATAATTTTTTGGTTGATTCAGAATTGAAAAGAGAGATCGAGCCAAATATTAAACGATTGATTAGTATTAGTTGTTACCGCGGATTCCGTCACGAAGCAGGATTGCCGTGTAGCGGTCAACGAACTCATACTAATGCTAAAACTTGTCGC------AAATCTTGGGCG------------------------------GAGAGAAAGGGATGA------------------------------------------
>Ophioglossum_californicum
ATGTCATATATTCTAGGAACCAGATCGGTTTCCGGTAAACAAGTCAGAATTGCCTCGGTTTCAATCTCTGGGACTGGACCCAAAAGAGCCGTTAAGGTTTGTGATCAATTGGGTATCAGTGATAGCATTAAGGTTCATGAGTTGACTAAGCATGAAATTGACAAAGTTCTCGGAATAATACGTAGAAAGCATTTTTTGGTTGATTCAGAATTGAAAAGAGAGATCAAGCCAAATACTAAACGATTGATTAGTATTAGTTGTTACCGCGGATTCCGTCACAAAGCGGGATTGCCGTTACGCGGTCAACGAACTCATACTAATGCTAAAACTTGTCGC---GTCGCGACTTTTAAAAGGGCG------------------------GAGAGGGATGAA---AGG------AAACCCTCTCTTCCCTAG---------------
>Ophioglossum_austroasiaticum
ATGTCATATATTCTAGGAACCAGATCGGTTTCCGGTAAACAAGTCAGAATTGCCTCGGTTTCAATCTCTGGGACTGGACCCAAAAGAGCCGTTAAGGTTTGTGATCAATTGGGTATCAGTGATAGCATTAAGGTTCATGAGTTGACTAAGCATGAAATTGACAAAGTTCTCGGAATAATACGTAGAAAGAATTTTTTGGTTGATTCAGAATTGAAAAGAGAGATCAAGCCAAATACTAAACGATTGATTAGTATTAGTTGTTACCGCGGATTCCGTCACAAAGCGGGATTGCCGTTACGCGGTCAACGAACTCATACTAATGCTAAAACTTGTCGC---GTCGCGACGGGCGGAGAGGGA------------------------TGA------------------------------------------------------
>Haukia
ATGTCCTATATTTTAGGAACCAGATTGGTTTCCGGTAAACAAGTCAGAATTGCCTTAATTTCAATCTTTGGGATTGGACCCAAAAGAGCCTCACAGGTTTGTGATCAATTGGGTATCAGTGATAGCATTAAGGTGAATGAGTTAACTAAGCATGAAATTGACTTTGTTCTCGGAATAATACGTAGAAATAATAACAAGGTTGATTCAGAATTGAAAAGAGAGATCGAGCTAAATATTAAACGATTGATTAGTATTAGTTGTTACCGCGGATTCCGTCACAAAGCAGGATTGCCGTTACGCGGTCAACGAACTCATACTAATGCTAAAACTTGTCGC------GTCGCGCTTGGGCGGAGCGGGATGATTCGATTTTTCATGAGCCATAATGGAGGGAAGCGAAGCGCCAAGAGATAG------------------------
>Rhizoglossum
ATGTCCTATATTTTAGGAACCAGATTGGTTTCCGGTAAACAAGTCGGAATTGCCTCAATTTCAATCTTTGGGATTGGACCCAAAAGAGCCGTTAAGGTTTGTGATCAATTGGGTATCAGTGATAGCATTAAGGTTCATGAGTTAACTAAGCATGAAATTGACAAAGTTCTCGGAATAATACGTAGAAAGACTTTTTTGGTTGATTCAGAATTGAAAAGAGAGATCGAGCTAAATATTAAACGATTGATTAGTATTAGTCGTTACCGCGGATTCCGTCACGAAGCAGGATTGCCGTTACGCGGTCAACGAACTCATACTAATGCTAAAACTTGTCGC------AAATCCTGGGCG------------------------------GAGAAAAAGGGCCGCAGGCAACTCCGACCGAAGGGAGGAGTTGGATGA---------
>Mankyua
ATGTCATATATTTTAGGAACTAAATTAGTTTCCAGTAAACAAGTAAGAATTGCCTTAATTGAAATCTTTGGGATTGGACCCAAAAAAGCCCAACAGGTTTGTGATCAATTGGGTATCAGTGAGAACATTAAGGTTCATGAGTTAACGTTGCATGAAATTGACAAAATGATCGGAATAATACGTAGAAATAATGATTTGGTTGATTCGGAATCGAAGAGAGAGATTCAGCCAAATATTAAACGATTGATCAATATTAGTCGTTACCGTGGATTTCGTCACCAAGCAGGATTGCCATTACGCGGTCAACGAACTCATACTAATGCTAAGACTTGTCGC---------AAATTAAGA------------------------------CAAGTTTTTACCGGTCGAGTGCGAAAATCGCACTGA---------------------
