# Supplementary material for: Organellar phylogenomics of Ophioglossaceae fern genera
Source: Front Plant Sci. 2024 Jan 15;14:1294716. doi: 10.3389/fpls.2023.1294716 (PMC10823028; doi:10.3389/fpls.2023.1294716)
Supplement: Supplementary file 3 [file DataSheet_3.zip › Supplementary file S2/mtDNA_CDS/untrim/rps14.fas]

>Sahashia
ATGTCGAGGTTTAGGGATCTGTCACTG---------GAGAAAGTTCTAGGAGGA---TCTAATAAGAAAATACGAGATCACTAACGTAGAATGCTTGCAGCTAAATATGAATCGAAATGAAGGCTTTATAAGGCCATTTGTCAAGATATCAATCCTCCTAGTCGGGTATGAAACAAAACTATGGAAAAGTTGTCTAGGTTGCCAAGAAATAGTTCCGAAACATGAGTCAGAAACTGATGTATTTACACCGGTCGCTCCCATTTCGTATATAAGTTATTTCGCATTTTTCGTATAGTTTTTCGTGAATCAGCATCTAAAGGCTCTTTGATAGGCATAAACAAATCGTGTTGGTAG-----------------------------------------
>Helminthostachys
ATGTCAAGGTTTAGGGATCTGTCATTG---------AAGAAAGTTCTGGGAGGA---TCTAATAAGAAAATACGAGATCACTAACGTAGAATGCTTGCAGCTAAATATGAATTGAAATGAAGGCTTTATAAGGCCATTTGTCAAGATATCAATCCTCCTAGTCGGGTACGAAACAAAACTATGGAAAAGTTGTCTAGGTTGCCAAGAAATAGTTCCGAAACATGAGTCAGAAACTGATGTATTTACACTGGTCGCTCCCATTTCGTATATAAGTTATTTCGCATTCTTCGTATAGTTTTTCGTGAATCAGCATCTAAAGGCTCTTTGATAGGCATAAACAAATCGTGTTGGTAG-----------------------------------------
>Botrychium
ATGTCGAGGTTTAGGGATCTGTCATTG---------GAGAAAGTTATAGTAGGA---TCTAATAAGAAAATACGAGATCACTAACGCAGAATGCTTGCAGCTAAATATGAATTGAAATGAAGGCTTTATAAGGCCATTTGTCAAGATATCAATCCTCCTAGTCGGGTACGGAGCAAAACTATGGAAAAGTTGTCTAGGTTGCCAAGAAATAGTTCCGAAACATGAGTCAAAAACTGATGTATTTACACTGGTCGCTTCCATTTCGTATATAAGTTATTTCGCATTCTTTGCATAGTTTCTCGTGAATCAGCATCTAAAGGCTTTTTGATAGGCATAAACAAATCGTGTTGGTAG-----------------------------------------
>Sceptridium
ATGTCGAGGTTTAGGGATCTGTCATTG---------GAGAAAGTTATAGTAGGA---TCTAATAAGAAAATACGAGATCACTAACGCAGAATGCTTGCAGCTAAATATGAATTGAAATGAAGGCTTTATAAGGCCATTTGTCAAGATATCAATCCTCCTAGTCGGGTACGAAGCAAAACTATGGAAAAGTTGCCTAGGTTGCCAAGAAATAGTTCCGAAACATGAGTCAAAAACTGATGTATTTACACTGGTCGCTTCCATTTCGTATATAAGTTATTTCGCATCTTTTGTATAGTCTCTCGTGAATCAGCATCTAAAGGCTTTTTGATAGGCATAAACAAATCGTGTTGGTAG-----------------------------------------
>Japanobotrychium
ATGTCGAGGTTTAGGGATCTGTCATTG---------GAGAAAGTTATAGTAGGA---TCTAATAAGAAAATACGAGATCACTAACGCAGAATGCTTGCAGCTAAATATGAATTGAAATGAAGGCTTTATAAGGCCATTTGTCAAGATATCAATCCTCCTAGTCGGGTACGAAGCAAAACTATGGAAAAGTTGTCTAGGTTGCCAAGAAATAGTTCCGAAACATGAGTCAAAAACTGATGTATTTACACTGGTCGCTTCCATTTCGTATATAAGTTATTTCGCATCTTTCGTATAGTCTCTCGTGAATCAGCATCTAAAGGCTTTTTGATAGGCATAAACAAATCGTGTTGGTAG-----------------------------------------
>Botrypus
ATGTCGAGGTTTAGGGATCTGTCATTG---------GAGAAAGTTCTGGGAGGA---TCTAATAAGAAAATACGAGATCACCAACGTAGAATGCTTGCAGCTAAATATGAATTGAAATGAAGGCTTTATAAGGCCATTTGTCAAGATATCAATCCTCCTAGTCGGGTCTGAAGCAAAACTATGGAAAAGTTGTCTAGGTTGCCAAGAAATAGTTCCGAAACATGAGTCAGAAACTGATGTATTTACACTGGTCGCTTCCATTTCGTATATAAGTTATTTCGCATTTTTTGGATAGTTTTTCGTGAATCAGCATCTAAAGGCTCTTTGATAGGCATAAACAAATCGTGTTGGTAG-----------------------------------------
>Ophioglossum_austroasiaticum
ATGGAAAGATTTAGGGATCTGTCACTG---------AAGAAAGTTCTGGGAGGG---TCTAATAGGAAAATACGAGATCACCAACGTAGAATGCTTGCAGCTAGATATGAATTGAAACGAAGGCTTTATAAGGCCATTTTTCAAGATATCAATCCTCCCAGTCGGATACGAAACAAAACTATGTCAAAGTTGTCTAGGTCGCCAAGAAATAGTTCCGAAACATGAGTCAGGAACCGATGTATTTACACTGGTCGCTTTCGTTCTGTATACAAGTTATTTCGCATTCTTCGTATAGTTTTTCGTGAATTAGCATCTCAAGGCTCTTTGATAGGCGTAAACAAATCGTGTTGGTAG-----------------------------------------
>Ophioglossum_californicum
ATGGAAAGATTTAGGGATCTGTCACTG---------AAGAAAGTTCTGGGAGGG---TCTAATAGGAAAATACGAGATCACCAACGTAGAATGCTTGCAGCTAGATATGAATTGAAACGAAGGCTTTATAAGGCCATTTTTCAAGATATCAATCCTCCCAGTCGGATACGAAACAAAACTATGTCAAAGTTGTCTAGGTCGCCAAGAAATAGTTCCGAAACATGAGTCAGGAACCGATGTATTTACACTGGTCGCTTTCGTTCTGTATACAAGTTATTTCGCATTCTTCGTATAGTTTTTCGTGAATTAGCATCTCAAGGCTCTTTGATAGGCGTAAACAAATCGTGTTGGTAG-----------------------------------------
>Huperzia
ATG------------------------------------------------------TCAAATCAAATTAATAGAGATCACAACCGTAGATTGCTTGTGGCTAAATATGAATTGAAACGAATGCATTATAAAGCCATTTGTCAAGATAGAACTCTTCCTGATCAGATACGTGAAAATTTTTTTTTTAAGTTGTCTAAGTTGCCAAGAAATAGTTCCAAAACACGAGTAAGAAACCGATGTATTTTCACAGGTCGCCCCCGTTCTGTATATAAGTTATTTCGCATTTCTCGTCTAGTTTTTCGTGAATTAGCATCTAAAGGTTCTTTAATAGGCATAAACAAAGCATGTTGGTAG-----------------------------------------
>Psilotum
ATGCCATCG---------------------------AAGAAATTGATAGGAGTG---TCTAATGGGAATATACGAGATCACCAACATAGAAGGCTTGCAGCTAAATCTGAATCAAAACGAAGGCTCTGTAAAGCCATTTGCCAGGATATCAATCCTCCTAGTCGGGTACGGAGCAAAACTATGGAAAAGTGGTCCAGGTTGCCAAGAAATAGTTCCGAAACACGGGTGAGAAACCGATGTATTTTTACTGGTCGCTCTCGTTCCGTATATAAGTTATTCCGTCTTTCTCGCATAGTCTTTCGTGAATTAGCCTCTAAAGGCTCTTTGATAGGCATTAACAAATCGTGCTGGTAG-----------------------------------------
>Ginkgo
ATGTCG------------------------------GAGAAG---------------CGAAAT------ATACGAGATCACAGACGTAGATTGCCTGCGGCTAAATATGAATTAAGACGAAAGCCTCATAAAGCCTTTTGCAGAGATCCCAATCCTCCCAGTGATATGCGGGACAAACATCGTTATAAGTTGTCCAAGTTGCCAAGAAATAGTTCCTCTGCACGAGTAAGAAACCGGTGTATTTTCACTGGTCGCTCTCATTCCGTATATAAGTTCTTTCGCATTCCTCGTATCGTTTCTCGTGGATTAGCATCTCGAGGTTCTTCGATGGGCATAAAGAAATCGTCCCGGTAG-----------------------------------------
>Whittieria
ATGGAAAGATTTAGGGATCTGTCACTG---------AAGAAAGTTCTGGGGGGG---TCTAATAGGAAAATACGAGACCACCAACGTAGAATGCTTGCAGCTAGATATGAATTGAAACGAAGGCTTTATAAGGCCATTTGTCAAGATATCAATCCTCCTAGTCGGATACGAAACAAAACTATGTCAAAGTTGTCTAGGTCGCCAAGAAATAGTTCCGAAACATGAGTCAGGAACCGATGTATTTACACTGGTCGCTTTCGTTCTGTATACAAGTTATTTCGCATTCTTCGTATAGTTTTTCGTGAATTAGCATCTCAAGGCTCTTTGATAGGCATAAACAAATCGTGTTGGTAG-----------------------------------------
>Goswamia
ATGGAAAGATTTAGGGATCTGTCACTG---------GAGAAAGTTCTGGGAGGA---TCTAATAGGAAAATACGAGATCACCAACGTAGAATGCTTGCAGCTAGATATGAATTGAAACGAAGGCTTTATAAGGCCATTTGTCAAGATACAAATCTTCCTAGTCGGATACGAAACAGAACCCTGTCAAAGTTGTCTAGGTCGCCAAGAAATAGTTCCGAAACATGAGTCAGGAATCGATGTATTTACACTGGTCGCCCTCGTTCCGTATATAAGTTATTTCGCATTCTTCGTATAGTTTTTCGTGAATTAGCATCCCGAGGCTCTTTGATAGGCATAAACAAATCGTGTTGGTAG-----------------------------------------
>Haukia
ATGGAAAGATTTAGGGATCTGTCACTG---------AAGAAAGTTCTGGGAGGG---TCTAATAGGAAAATACGAGATCACCAACGTAGAATGCTTGCAGCTAGATATGAATTGAAACGAAGGCTTTATAAGGCCATTTTTCAAGATATCAATCTTCCCAGTCGGATACGAAACAAAACTATGTCAAAGTTGTCTAGGTCGCCAAGAAATAGTTCCGAAACATGAGTCAGGAACCGATGTATTTACACTGGTCGCTTTCGTTCTGTATACAAGTTATTTCGCATTCTTCGTATAGTTTTTCGTGAATTAGCATCTCAAGGCTCTTTGATAGGCATAAACAAATCGTGTTGGTAG-----------------------------------------
>Ophioderma
ATGGAAAGATTTAGGGATCTAAAGTTAAGGTCAAAAGAAATGTTTTTAGGAGGATCTTCTAATAGGAAAATACGAGATCACCAACGTAGAATGCTTGCAGCTAGATATGAATTGAAACGAAGGCTTTATAAGGCCATTTGTCAAGATATCAATCCTCCTATTTGGATACGAAACAAAACCATGTCAAAGTTGTCTAGGTCGCCAAGAAATAGTTCCGAAACATGAGTCAGGAACCGATGTATTTACACTGGTCGCTCTCGTTCTGTATACAAGTTATTTCGCATTCTTCGTATAGTTTTTCGTGAATTAGCATCTCAAGGCTCTTTGATAGGCATAAACAAATCGTGTTGGTGA-----------------------------------------
>Cheiroglossa
ATGGAAAGATTTAGGGATCTGTCACTG---------GAGAAAGTTCTGGGAGGT---------AGGAAAATACGAGATCACCAACGTAGAATGCTTGCAGCTAGATATGAATTGAAACGAAGGCTTTATAAGGCCATTTGTCAAGATATCAATCCTCCTAGTCGGATACGAAACAAAACCATGTCAAAGTTGTCTAGGTCGCCAAGAAATAGTTCCGAAACATGAGTCAGGAACCGATGTATCTACACTGGTCGCTCTCGTTCTGTATACAAGTTATTTCGCATTCTTCGTATAGTTTTTCGTGAATTAGCATCTCAAGGCTCTTTGATAGGCATAAACAAATCGTGTTGGTAG-----------------------------------------
>Rhizoglossum
ATGGAAAGATTTAGGGATCTGTCACTG---------AAGAAAGTTCTGGGGGGG---TCTAATAGGAAAATACGAGACCACCAACGTAGAATGCTTGCAGCTAGATATGAATTGAAACGAAGGCTTTATAAGGCCATTTGTCAAGATATCAATCCTCCTAGTCGGATACGAAACAAAACTATGTCAAAGTTGTCTAGGTCGCCAAGAAATAGTTCCGAAACATGAGTCAGGAACCGATGTATTTACACTGGTCGCTTTCGTTCTGTATACAAGTTATTTCGCATTCTTCGTATAGTTTTTCGTGAATTAGCATCTCAAGGCTCTTTGATAGGCATAAACAAATCGTGTTGGTAG-----------------------------------------
>Mankyua
ATGTCAAGGTTTAGGGATCTGTCATTA---------AAGAAAGTTCTAGGAGGG---TCTAATAAGAAAATACGAGATCACCAACGTAGAATGCTTGCAGCTAAATATGAATCGAAACGAAGGCTTTATAAGGCCATTTGTCAAGATATCAATCCTCCTAGTCGGGTACGAAACAAAACTCTGGAAAAGTTGTCTAGGTTGCCAAGAAATAGTTCCGAAACATGAGTCAGAAACCGATGTATTTACACTGGTCGCTCCCATTCCGTATATAAGTTATTTCGCATTCTTCGTATAGTTTTTCGTGAATCAGCATCTAAAGGCTCTTTGATAGGCATAAACAAATCGTGTTGGTAG-----------------------------------------
