# Supplementary material for: Organellar phylogenomics of Ophioglossaceae fern genera
Source: Front Plant Sci. 2024 Jan 15;14:1294716. doi: 10.3389/fpls.2023.1294716 (PMC10823028; doi:10.3389/fpls.2023.1294716)
Supplement: Supplementary file 3 [file DataSheet_3.zip › Supplementary file S2/mtDNA_CDS/untrim/rps19.fas]

>Psilotum
---ATGACACGATCTGTATGGAAAGGCCCCTTTTCCGAGACA---AGGATGCCG---------------AAAAAA------AACACCAAAAAGATCGGG------TTGAGAATTTGGTCACGTAGATCTTCTACTTCGCCCGAATTGGTTGGTTGCTATGCACAAATTTATAATGGAAAAATATTCATCCGTTCGGAGATTACGAACGAGAAGGTTGGTCATAAATCTGGAGAGTTTGCTTCTACACGAAAAACCTCG------AGAACAACCAAGATA---------AAAAAAAACAAT------------------------------------AAGGTACGATAG
>Huperzia
---ATGACACGATCTGTATGGAAAGGCCCTTTTTATGATGCT---TTC---------------------TTAAAA------AAGCGAAAAAGGAACAGG------TGGAGAATTTGGTCACGTAGATCTGTTATTTTGCCCGAATTTGTTGGTTGCTACGCACAAATTTATAATGGAAAAGGTTTTGTTGGTTCAAAGATTACTGAAGACATGATTGGTCATAAATTTGGAGAGTTTGCTTCTACACGTAAAATCTCG------AAAACCGAGATCAAA---------CCAAAGAAA---------------------------------------AAGGTACGATAG
>Ginkgo
GTGCCACGACGATCTATATGGAAGGGCAGTTCCGTTGATGCT---CCCTCG------------------TCGAAAATGAGGAACAAGAGGGAGAATCTTTCTAGCAGGAAAATTCGGTCACGTAGATCTCCCGTTTTGCCAGAATCTGTTGATCGCTTCGTACAAATTTATAACGGAAAAACTTCTGCTCGTTGCAAGATCACTGAAGGAAAGGTTGGTCATAAATCTGGAGAGTTTGCTCCTGCACGGAAACGAAAACCTCCGAGAACCGATATCGGA---------CCGGGAAGAAAG------------------------------------GGGAAAAGGCAA
>Goswamia
---ATGGCACGATCTGTATGGAAAGGCCCTTTTTTCGAGGCA---AAAATT------------------TCAAAA------AACAACAAAAGGATCAAG------TGGAAAATTTGGTCACGTAGATCTTCCATCTTGCCCGAATTTGTTGGTTGCTACGCACAAATCTATACCGGAAAAGTCTTCGTTCGTTCGAGGATAACGAACGAAAAGGTTGGTCATAAATTCGGAGAGTTTGCTTCTACACGAAAAACCTCA------AAAACAACCAGGGCC---AGCTTCCCTAACAGGAAGAACCCGACGGGGAGCGTCCCCCCCAAACCAATGAATAAGGTACGATAG
>Helminthostachys
---ATGGCACGATCTGTATGGAAAGGCCCTTTCTTCGAGGCA---AAAATGATA---------------TCAAAA------AACACCAAAAGGATAAAG------TGGAGAATTTGGTCACGTAGATTTTCTATCTTGCCCGAATTTGTTGGTTGCTATGCATCAATTCATAACGGAAAAGTTTTCGTTCGTTCGAAGATCACGAACGAAAAGGTTGGTCATAAATTCGGAGAGTTTGCTTCTACACGAAAAACCTCA------AAAACCACCAAGGTC------AAACCA---AGAAAG------------------------------------AAGGTACGATAG
>Botrychium
---ATGGCACGATCTGTATGGAAAGGCCCTTTCTTCGAAGCG---AAAATG------------------TCAAGA------AGCAGCAGAAGGATCAGG------TGGAGAATTTGGTCACGTAGATCTTCCATCTTGCCCGAATTCGTTGGTTGCTCTGCAGAAATTTATAACGGAAAAGTTTTCGTTCGTTCGAAGATAACGAACGAAAAGGTTGGTCATAAATTCGGAGAGTTTGCTTCTACACGAAAAACCTCA------AAAACAACCAAGATC------AAACCA---AAAAAA------------------------------------AAGGGACGATAG
>Botrypus
---ATGGCACGATCTGTATGGAAAGGCCCTTTCTTCGAGGCG---AAAATG------------------TCAAGA------AACAGCAAAAGGATCAGG------TGGAGAATTTGGTCACGTAGATCTTCCATCTTGCCCGAATTTGTTGGTTGCTATGCATAAATTTATAACGGAAAAGTTTTCGTTCGTTCGAAGATAACGAACGAAAAGGTTGGTCATAAATTCGGAGAGTTTGCTTCTACATGAAAAACCTTA------AAAACAACCAAGATC------AAACCA---AAA---------------------------------------------------
>Sceptridium
---ATGGCACGATCTGTATGGAAAAACCCTTTCTTCGAAGCG---AAAATG------------------TCAAGA------AACAGCAGAAGGATCAGG------TGGAGAATTTGGTCACGTAGATCTTCCATCTTGCCCGAATTTGTTGGTTGCTCTGCAGAAATTTATAACGGAAAAGTTTTCGTTCGTTCGAAGATAACGAACGAAAAGGTTGGTCATAAATTCGGAGAGTTTCCGAAGGGTACCGGACGACGA------GGTAAATATAGCGCT---ATAGCACAT---------------------------------------------------------
>Sahashia
---ATGGCACGATCTGTATGGAAAGGCCCTTTCTTCGAGGCG---AAAATGAAA---------------TCAAGAAAC---AACACCAAAAGGATAAAG------TGGAGAATTTGGTCACGTAGATCTTCCACCTTGCCCGAATTTGTTGGTTGCTATGCAGAAATTTATACCGGAAAAGTTTTCGTTCGTTCGAAGATAACGAACGAAAAGGTTGGTCATAAATTCGGAGAGTTTGCTTCTACACGAAAAACCTCA------AAAACAACCAAGATC---------AAACCAAAGAAA------------------------------------AAGGGACGATAG
>Japanobotrychium
---ATGGCACGATCTGTATGGAAAGGCCCTTTCTTCGAAGCG---AAAATG------------------TCAAAA------AACAGCAAAAAGATCAGG------TGGAGAATTTGGTCACGTAGATCTTCCATCTTGCCCGAATTTGTTGGTTGCTCTGCAGAAATTTATAACGGAAAAGTTTTCGTTCGTTCGAAGATAACGAACGAAAAGGTTGGTCATAAATTCGGAGAGTTTCCGAAGGGTACCGGACGACAA------GGTAAATATAGCGCT---ATAGCACAT---------------------------------------------------------
>Ophioderma
---ATGGCACGATCTGTATGGAAAGGCCCTTTCTTCGACAACTCCAAAGTTTTCGAGGATGCCAAACAAAACAAG------AATATGTCAAAGTTAACGAAGGCCCTTAAAATTTGGTCACGTAGATCTTCCACCTTGCCCTTTTTCGTTGGTTGCTATGCACAAATCTATACCGGAAAAGTCTTCGTTCGTTCGAGGATAACGAACTCAAAGGTTGGTCATAAATTCGGAGAGTTTGCTTCTACACGTACTAATTCT------CGAGGATTTGGCAAA---CGTATTCAA---------------------------------------------------------
>Cheiroglossa
---ATGGCACGATCTGTATGGAAAGGCCCTTTCTTCGAGGCA---AAGATG------------------TCAAAA------AACAACTTTAGGATCAAG------TGGAAAATTTGGTCACGTAGATCTTCCACCTTGCCCGAATTCGTTGGTTGCTATGCACAAATCTATACCGGAAAAGTCTTCGTTCGTTCGAGGATAACGAACGAAAAGGTTGGTCATAAATTCGGAGAGTTTGCTTCTACACGAAAAACCTCA------AACAGGGCCAGCTTC---CCTAACAGG---------------------------------------------------------
>Ophioglossum_austroasiaticum
---ACGGCACGATCTGTATGGAAAGGCCCTTTTTTCGAGGCA---AAAATGAGC---------------TCAAAA------AACAACAAAAGGATCAAG------TGGAAAATTTGGTCACGTAGATCTTCTATCCTGCCCGAATTTGTTGGTTGCTATGCACAAATCTATACCGGAAAAGTCTTCGTTCGTTCGAGGATAACGAACGAAAAGGTTGGTCATAAATTCGGAGAGTTTGCTTCTACACGAAAAACCTCA------AAAACAACCAGGGCC---CTCCGATAG---------------------------------------------------------
>Ophioglossum_californicum
---ACGGCACGATCTGTATGGAAAGGCCCTTTTTTCGAGGCA---AAAATG------------------TCAAAA------AACAACAAAAGGATCAAG------TGGAAAATTTGGTCACGTAGATCTTCTATCCTGCCCGAATTTGTTGGTTGCTATGCACAAATCTATACCGGAAAAGTCTTCGTTCGTTCGAGGATAACGAACGAAAAGGTTGGTCATAAATTCGGAGAGTTTGCTTCTACACGAAAAACCTCA------AAAACAACCAGGGCC---CTCCGATAG---------------------------------------------------------
>Haukia
---ATGGCACGATCTGTATGGAAAGGCCCTTTTTTCGAGGCA---AAAATA------------------ATGTCA------AAAAACAAAAGGATCAAG------TGGAAAATTTGGTCACGTAGATCTTCTATCTTGCCCGAATTTGTTGGTTGCTATGCACAAATCTATACCGGAAAAGTCTTCGTTCGTTCGAGGATAACGAACGAAAAGGTTGGTCATAAATTCGGAGAGTTTGCTTCTACACGAAAAACCTCA------AAAACCAGGTTAGGCCAGCTTCCCTAA---------------------------------------------------------
>Whittieria
---ATGGCACGATCTGTATGGAAAGGCCCTTTTTTCGAGGCA---AAAATG------------------TCAAAA------AACAACAAAAGGATCAAG------TGGAAAATTTGGTCACGTAGATCTTCTATCTTGCCCGAATTTGTTGGTTGCTATGCACAAATCTATACCGGAAAAGTCTTCGTTCGTTCGAGGATAACGAACGAAAAGGTTGGTCATAAATTCGGAGAGTTTGCTTCTACACGAAAAACCCCA------AAAACAACCAGGGCC---AGCTTCCCTAACAGGAAGAACCCTACTAGG------------------------GGAAAACGCTAA
>Rhizoglossum
---ATGGCACGATCTGTATGGAAAGGCCCTTTTTTCGAGGCA---AAAATG------------------TCAAAA------AACAACAAAAGGATCAAG------TGGAAAATTTGGTCACGTAGATCTTCTATCTTGCCCGAATTTGTTGGTTGCTATGCACAAATCTATAACGGAAAAGTCTTCGTTCGTTCGAGGATAACGAACGAAAAGGTTGGTCATAAATTCGGAGAGTTTGCTTCTACACGAAAAACCCCA------AAAACAACCAGGGCC---AGCTTCCCTAACAGGAAGAACCCTACTAGG------------------------GGAAAACGCTAA
>Mankyua
---ATGGCACGATCTGTATGGAAAGGCCCTTTTTTCGAAGCA---AAAATG------------------TCAAAA------AACACCTTCAGGATCAAG------TGGATAATTTGGTCACGTAGATCTTCTATCTTGCCCGAATTTGTTGGTTGCTATGCACAAATTTATACCGGAAAAGTTTTCGTTCGTTCGAAGATAACGGACGAAAAGGTTGGTCATAAATTCGGAGAGTTTGCTTCTACACGAAAAACCTCA------AAAAAACCCAAGATC------AAAACAAGAAGAAAA------------------------------------AAGGTACGATAG
