# Supplementary material for: Organellar phylogenomics of Ophioglossaceae fern genera
Source: Front Plant Sci. 2024 Jan 15;14:1294716. doi: 10.3389/fpls.2023.1294716 (PMC10823028; doi:10.3389/fpls.2023.1294716)
Supplement: Supplementary file 3 [file DataSheet_3.zip › Supplementary file S2/mtDNA_CDS/untrim/rps2.fas]

>Sahashia
ATGAAACCGAAGAAATTCTCTATAAAAACCCCACCCTCTATATACAAACTAGAACATTCTAATCTACTTTCAGAGTTATACGAAGACGTTCTTGTTATTGCTAGAAGATTGAGTAGTAAGAGAAAAGTGAAGAAAGATTCTTTT---AGGGAA---AAAAAGAACGTTATTTTTTAGAGATTCCCGAGTACAAGCGCACATCTAGGCTATCGGAGACCT------------------CCTACTCCATATTATAGGAAA---------------------------------------------------TAT---TTCTACGGATTCAGGAATGAAAGGGCC------GGAGGCCGGGAGCCGATAGGCAAAAGGGCTATTATTGATTTGGAAAGAACACTCCTACTGACAAAAATTGCTTGTAATGTGATAGGATCTATTACTCGTGAGAAG---GGCCATTTATCGTTGGTAAAT---ACCAATCCTTTCTTTAATCACATAATTGAGAGAGCGGCAAAGAAAACCGATCAAAGCTATGTCAATTCT---AAATGG---ATTGGTGGTTTTTCGACCAATTGGAAGCATATGAAACAT---GAGAAA------------------CGCTTTAAATCT---------------------------------TTATCTGCTCAA------------------------------------------------------------------------AAA------------------------------------------------------------------GATTTTCAAGGACGCAAAATTCCAGATTGTTTAGTTGTACTGAATGCGCATAAAGATTTCATAGCTATACTTGAAGCTAATTGATTAGAAATATCCATTGTATCTCTAGTGGAT---TCCACTCTTCCGGAAAGATTACATAAATTAATCACTCATCCCATTCTAACGAATAATGATTCTATATAGTTTGTAGATCTATTTCGTAAATTGGTTACGAAAACAGTCATTCATCCAAAAAAAGCTCGGAAACTACCCAAAAAAGCTCGGGTACTCGCCAAAAGGGTGGAA---------------------------------------------------------GCTGAA---GGA------GCCAAAAGG---GTGGAAGCTGAACTCGCTGCGCGTAATAAATTAAAGGTGATCAGCGGGCTGATCCCTAG-------------------------------------------------------------------------------------------------------------------------------------------------------------------------------------------------------------------------------------
>Botrypus
------------------------------------------------------------------------------------------------------------------------CGAAAAATGAAGAAAGATTCTTTT---AGGGAA---AGAAAGAACGTTATTTTTTAGAGATTCCCGAGTACAAGCGCACATCTAGGCTATCGGAGACCT------------------CCTACTCCATATTATAGTAAA---------------------------------------------------TAT---TTATACGGATTCAGGAATGAAAGGGCC------GGAGGCCGGGAGCCGATAGGCTCCCGGGCTATTATTGATTTGGAAAGAACACTCCTACTGACAAAAATTGCTCGTAATGTGATAGGATCTATTACTCGTGAGAAG---GGCCATTTATCGTTGGTAAAT---ACCAATCCTTTCTTTAATCACATAATTGAGAGAACGGCAAAGAAAACCGATCAAAGCTATGTAAATTCT---AAATGG---ATTGGTGGTTTTTCGACCAATTGGAAGCATATGAAACAT---AAGAAA------------------CGCTTTAAAGAT---------------------------------TTATCCGCGCAGCAGAGG---------------------------------AGTCCACGTTTTCTGAAGATGCAAGAATATTTTAAA------------------------------------------------------------------GGACTCATGACACGCAAAATTCCAGATCGTTTAGTTGTACTGAATGCACATAAAGATTTCATAGCTATACTTGAAGCTAATTGATTAGAAATATCCATTGTCTCTCTAGTGGAT---TCCACTCTTCCAGAAAGATTACATAAATTAATCACTTATCCCATTCTAATGAATAATGATTCTATATAGTTTGCAGATCTATTTCGTAAATTGATTACGAAAACAGTCATTCATCCAAAAAAAGCTCGGAAACTACCCAAAAAAGCTCGGGTACTCGCCAAAAGGGTGGAA---------------------------------------------------------GCTGAACTTGGA------GCCAAAAGG---GTGGAAGCTGAACTCGCTGCGCGTAAGAAATGA---------------------------------------------------------------------------------------------------------------------------------------------------------------------------------------------------------------------------------------------------------------
>Psilotum
------------------------------------------------------------------------------------ATGGCTAAAGCTATTGCTAGGGAGTCGAGTAGAAAGAATAAGATAAATATAGATTATTCG---AAGGAA---GAAAAAGAAGTGATTTTTCAAAGATTACCAAGTACAAGCGCACATCTAGGCTATCGGAGACCT------------------CCTACTCCATATTATGAGAAA---------------------------------------------------TAT---TCATGCGGATTCAGGAATAAG------------------------------------AGGGCTATTATTGATTCGGAAAGAACATTATTATTTACAAAGATTGCTTGTGATGTGATAAGATCTATTATTCGTGGAGAA---GGCCATTCATTGTTGGTAAAT---ACCGATCCTTTCCCCAATCACATAATTGAAAGAATGGCGAAAAAAACCAATCAAAGCCATGTTTCTTAT---AAGTGG---ATTGGTGGTTTTTCAACCAATTGGAAGCATATGAACCAT---GGGAAA------------------CGCCTTGAAGAT---------------------------------TTATCCGCGCAGCATCCC---------------------------------AGTCCACGTTCTCTAAAGATGCGAAAA------TCG------------------------------------------------------------------GGACTCATGACACGCCAAATTCCGGATCGTTTAGTTATACTGAATGCACATAGAGATTTCCTAGCTATACTCGAAGCTAATCGATTACAAATACCTATTGTATCTCTGGTGGAT---TCCACTCTCCCAAAGAGATTACATAAATTAATCACTTATCCCATTCCAGTGAATAATGATTCTATACAGTTCGCAGATCCATTTTGTAAATCGATTACGAAAACAGTCATTCATTTGAAAAGAGCTCATAAACTCGCCAAAAAAGCTCAG------------------------------------------------------------------------------------------------------------------------------------------------------------------------------------------------------------------------------------------------------------------------------------------------------------------------------------------------------------------------------------------------------------
>Ophioglossum_californicum
------------------------------------------------------------------------------------------------------------------------ATGAAAGTTAAGAAGGATTCTTTTGGTAGGGAA---AAAAAGAACGTGATTTTTTAGAGATTATTGAGTACAAGCGCACATCCAGGCTATCGGGGACCT------------------CCCACTCCATATGTAAGTCAA---------------------------------------------------TAC---TTCCACGGATTCAGGAACGAA------------------------------------AGGGTTATTATTGATCTGGAAAGAACACTTTCATTGACAAGAATTGCTCGTAATGCGATAGGATCTATCATTCGTGGGAAA---GGCCATTTATTGTTAGTAAAT---ACCAATCCTTTCTTGAATCACATAATTGAGAGAACGGCAAAGAAAACCAATCAAAGCTATGTCAATTCC---AAATGG---ATTGGTGGTTTTTTGACCAATTGGAAGCATATGAAACAT---CAGAAA------------------CGCTTCAAGGAT---------------------------------TTCTCCGCGCAGCAGGGA---------------------------------AGTCCACGTTTTCTGAAGATGCAAAAAGATTTTCAA------------------------------------------------------------------GGACTCGTGACACGCCAAATTCCGGATCGTTCGATTGTCCTGAATGCACGCAAAGATTCCGTAGCTATAATCGAAGCTGATCGATTAGAAATACCTATCGTATCTCTGGTGGAT---TCCACTCCTCCGAAGGAATTACAGGAATTAATAACTTATCCCATTCCAGTCAATAATGATTCCATACAGTTCGCAGATCTGTTCTGTGAATTGGTTACGAAAACAGTCATTTATTCAAAAAAGGTTCGGAAACTACCCCAAAAAGCTCGGGTACTCGCCGAAAGGGTGGAA---------------------------------------------------------GCTGAACACACA------ATCGTGGCC---GGGTGCCGCCCCTTTAAAGCGCGTAAGAAATTTTTAGCCTTTAATTTAATTTAA------------------------------------------------------------------------------------------------------------------------------------------------------------------------------------------------------------------------------------------
>Huperzia
------------------------------------------------------------------------------------------------------------------------------------------ATGTAC---AATTAT---CATTCCAGTTTGGTTCTTCAAAAATTACTGAGTACAAACGCATATCTGGGCCATCGGATACCT------------------ACTTCCGATTTT---CAAGGA---------------------------------------------------TAT---TTATACGGATTTAGAAATGAA------------------------------------ATGGCTATTATTGATTTAGAAAAAACACTTATTTGTTTACAAAAGGCTTGTAAATTGGTGGCATCTATCATTCGTTCAAAAGAAAGCCATTTATTATTGGTAAATATCAATAATCCGGTATATAATAAGATTATTCAACAAACGGCGAAAAGAACCAATCAAAGCTATATTAATGAT---AAATGG---ATTGGGGGGGTTTTGACCAATTGGGAACATATGGAGGATGTACAGCAA------------------CACTTTCAAGATCTCTCTGAGGATCCCGAATTTAAAGACGCCTTTACATCTTCGCCCTTTTCT---------------------------------CTTCCACGTTTTAGAAAGATGCAAAATTGTTTTGAA------------------------------------------------------------------GGAATCATGACACACTGTATTCCGAATTGTTTAGTAATAATGAATGCAAATTTAAATTCCATGGCTATACTTGAAGCTGATAAATTACAAATACCTATTATATCCTTGGTGGAT---TCTAATATTCCGAACAGATTACATGAATTAATCACTTATCCTATTCCAGTGAATGATGATTCTATACAGTTTGTATATCTCTTTTGTAATTTGATTACGGAAACTGTCATTCTTTCGCAA------------------------------------------------------------------------------------------------------------------------------------------------------------------------------------------------------------------------------------------------------------------------------------------------------------------------------------------------------------------------------------------------------------------------------------------
>Ginkgo
------------------------------------------------------------------------------------------------------------------------------------------ATGTAC---AATTAT------CCTAGTCCGGTTCTTCAGAAATCACCGGGTACGAACGCACATCTGGGCCGTCGGGTAGCT------------------GCTCACCATTTC---AAAGTA---------------------------------------------------TAT---ATATACGGTTCCAGAAATGAA------------------------------------ATTGCTATTCCCGATCCAGACAAGACACTGATTTGTTCACGAAACGCTTGTCATTCCACAGGATCTCCCATTCGTGGAAAA---GGCCGTTCATTATCTGTAAAT---ACCAATTCGTTATCCGATGAGATAATAGAACAAATGGCGACGAGAATCGATCGAAGCTGTATCAATGATTATCAATGGAGGATCGGGGGTTTTTTGACCAATTATTCAGGTATGCATTTCTTTCCGAAA------------------AAGATCCGTTCG---------------------------AGGACCTTTAGGTACTCGACTGAT---------------------------------AAGGAGAGGAATGGGAAGATAAATTCT---CTCGGA------------------------------------------------------------------GGATCCGGGTCGAACCAACAACCAGATCGTGTAGTAATAATGAATGCAGATAGGGAGTCCTCGGTCATACTCGAAGCTGATCGATTACAAATACCTATTGTATCTCCGGTGGAT---TCGAATATCCCATTGGGATTCTATAAAGGAATAACTCATCCCATTCCAGCGAAT---GATTCTATACAGTTCGTATATCCATCTCGTAATTCGATCACGAAAACAGTT------------------------CCTCCTGAACGGGGAAAAATCGTTGCGATGAAGGAGACT---------------------------------------------------------GCGGGAGGAAAA------ACAACTCAT---CAA---------------------------------------------------------------------------------------------------------------------------------------------------------------------------------------------------------------------------------------------------------------------------------------------
>Dryopteris
---------------------------------------------------------------------------------------------------------------------ATGGAGGAGGGAGGGAAAAAGTATTATTCCAGAGAA---GAAAAGAAAGTCATTTTTTAAAGATTACCGAGTACAAGCGCACATCCAGGCTATTAGGAACCC------------------CCCACTCTATACTATCAAAGA---------------------------------------------------TAT---TCATACGGATTTAGACATAGA------------------------------------AGGGCTATTATTGATTTGGAAAAAACACCTTTATTCTTAAAGATTGCTTGTAATGTGATTGGATCTATTATTCATAAGAAG---GGCCATTTACTGTTAGTGAAT---ACTAATCCTTTGTGCGATAACACAATGAAAAGAATGGCGAGAAGAACCAATTAAAGTCATATCAATTCC---AAATGG---ATTGGTGGTTTCTTAACCAATTGGGAACATATGAAACAT---GAGGAA------------------CGCTTTAAGTAT---------------------------------TCATCCACGTGGCATTCC---------------------------------AGTCCACGTTTTTTCAAGATGCAAAGATATTTTGAG------------------------------------------------------------------GGATTGATAACACGCTAAATTCTAGATGGTTTGGTTATATCGAATGCACGTAGAGATTTCTACGCTATATTTGAAGCTAATTGATCATGAATACTTATTGCATTCCTGGTGGAT---TCTGTTCTCCCAGAGGAATTACATAGATTAGTTACCCATCCCATTCCGGTGAATAATAATTCCATATGGTTCACAAATCCATTTTGCTAATTAGTCACGAAAGCAGTCATTCATTCGAAAAAGGCTCGAAAACCCAGCAAAAAGGCTGAGGAAATAAGGAAAATTCAAAGA------------------------------------------------------------ATACGGCTG------GCTCTTTTT---CGCTCTCTCAAGGCGGCACCAAGAATCAAGTAG---------------------------------------------------------------------------------------------------------------------------------------------------------------------------------------------------------------------------------------------------------------
>Botrychium
------------------------------------------------------------------------------------------------------------TTGAGTAGTAAGATAAAAATGAAGAAAGATTCTTTT---AGGGAA---AAAAAGAACGTTATTTCTTAGAGATTCCCGAGTACAAGCGCACATCTAGGCTATCGGAGACCT------------------CCTACTCCGTATTATAGGAAA---------------------------------------------------TAT---TTATACGGATTCAGGAACGAAAGGGGCCCCGTCAGGGGCCGGGAGCCGATAGGCTCCCGGGCTATTATTGATTTGGAAAGAACACTCCTACTGACAAGAATTGCTCGTAATGTGATAGGATCTATTACTCGTGAGAAG---GGCCATTTATCGTTGGTAAAT---ACCAATCCTTTCTTTAACCACATAATTGAGAGAACGGCAAAGAAAACCGATCAAAGCTATGTAAATTCT---AAATGG---ATTGGTGGTTTTTCGACCAATTGGAAGCATATGAAACAT---AAGAAA------------------CGCTTTAAAGAT---------------------------------TTATCCGCGCAGCAGAGA---------------------------------AGTCCACGTTTTCTAAAGATGCAAAAATATCTTCAA------------------------------------------------------------------GGACTCATGACACGCAAAATTCCAGATCGTTCAGTTGTACCGAATGCACATAAAGATTCCATAGCTACACCTGAAGCTAATTGATTAGAAATCCCCATTGTCTCTCTAGTGGAT---TCCACTCTTCCAGAAAGATTACATAAATTAATCACTCATCCCATCCTAATGAATAATGATTCTATATAGTTTGCAGATCCATTTCGTAAATTGATTACGAAAACAGTCATTCATCCGAAAAAAGCTCGTAAACCCCCCAAAAAAGCTCGGGTACTCGCCGAAAGGGTGGAA---------------------------------------------------------GCTGAACCTGGA------GCCGAAAGG---GTGGAAGCTGAACTCGCTGCGCGTAAGAAATGA---------------------------------------------------------------------------------------------------------------------------------------------------------------------------------------------------------------------------------------------------------------
>Sceptridium
------------------------------------------------------------------------------------------------------------------------AGAAAAATGAAGAAAGATTCTTTT---AGGGAA---AAAAAGAACGTTATTTTTTAGAGATTCCCGGGTACAAGCGCACATCTAGGCTATCGGAGACCT------------------CCTACTCCATATTATAGGAAA---------------------------------------------------TAT---TTATACGGATTCAGGAACGAAAGGGCA------TTTATGCGGGAGCCGATAGGCTCCCGGGCTATTATTGATTTGGAAAGAACACCCCTACTGACAAAAATTGCTCGTAATGTGATAGGATCTATTACTCGTGAGAAG---GGCCATTTATCGTTGGTAAAT---ACCAATCCTTTCTTTAACCACATAATTGAGAGAACGGCAAAGAAAACCGATCAAAGCTATGTAAATTCT---AAACGG---ATTGGTGGTTTTTCGACCAATTGGAAGCATATGAAACAT---AAGAAA------------------CGCTTTAAAGAT---------------------------------TTATCCGCGCAGCAGAGA---------------------------------AGTCCACGTTTTCTAAAGATGCAAAAATATTTTCAA------------------------------------------------------------------GGACTCATGACACGCAAAATTCCAGATCGTTTAGTTGTACCGAATGCACATAAAGATTTCATAGCTACACCTGAAGCTAATTGATTAGAAATCCCCACTGTCTCTCTAGTGGAT---TCCACTCTTCCGGAAAGATTACATAAATTAATCACTCATCCCATTCTAATGAATAATGATTCTATATAGTTTGCAGATCCATTTCGTAAATTGATTACGAAAACAGTCATTCATCCAAAAAAAGCTCGTAAACTCCCCAAAAAAGCTCGGGTACTCGCCAAAAGGGTGGAA---------------------------------------------------------GCTGAACCTGGA------GCCAAAGGG---GTGGAAGCTGAACTCGCTGCGCGTAAGAAATGA---------------------------------------------------------------------------------------------------------------------------------------------------------------------------------------------------------------------------------------------------------------
>Japanobotrychium
------------------------------------------------------------------------------------------------------------------------ATAAAAATGAAGAAAGATTCTTTT---AGGGAA---AAAAAGAACGTTATTTTTTAGAGATTCCCGGGTACAAGCGCACATCTAGGCTATCGGAGACCT------------------CCTACTCCATATTATAGGAAA---------------------------------------------------TAT---TTCTACGGATTCAGGAACGAAAGGGCA------TTTATGCGGGAGCCGATAGGCTCCCGGGCTATTATTGATTTGGAAAGAACACCCCTACTGACAAAAATTGCTCGTAATGTGATAGGATCTATTACTCGTGAGAAG---GGCCATTTATCGTTGGTAAAT---ACCAATCCTTTCTTTAACCACATAATTGAGAGAACGGCAAAGAAAACCGATCAAAGCTATGTAAATTCT---AAACGG---ATTGGTGGTTTTTCGACCAATTGGAAGCATATGAAACAT---AAGAAA------------------CGCTTTAAATAT---------------------------------TTATCCGCGCAGCAGAGA---------------------------------AGTCCACGTTTTCTAAAGATGCAAAAATATTTTCAA------------------------------------------------------------------GGACTCATGACACGCAAAATTCCAGATCGTTTAGTTGTACCGAATGCACATAAAGATTTCATAGCTACACCTGAAGCTAATTGATTAGAAATCCCCACTGTCTCTCTAGTGGAT---TCCACTCTTCCGGAAAGATTACATAAATTAATCACTCATCCCATTCTAATGAATAATGATTCTATATAGTTTGCAGATCTATTTCGTAAATTGATTACGAAAACAGTCATTCATCCAAAAAAAGCTCGTAAACTCCCCAAAAAAGCTCGGGTACTCGCCAAAAGGGTGGAA---------------------------------------------------------GCTGAACTTGGA------GCCAAAAGG---GTGGAAGCTGAACTCGCTGCGCGTAATAAATGA---------------------------------------------------------------------------------------------------------------------------------------------------------------------------------------------------------------------------------------------------------------
>Ophioglossum_austroasiaticum
------------------------------------------------------------------------------------------------------------------------ATGAAAGTTAAGAAGGATTCTTTTGGTAGGGAA---AAAAAGAACGTGATTTTTTAGAGATTATTGAGTACAAGCGCACATCCAGGCTATCGGGGACCT------------------CCCACTCCATATGTAAGTCAA---------------------------------------------------TAC---TTCCACGGATTCAGGAACGAA------------------------------------AGGGTTATTATTGATCTGGAAAGAACACTTTCATTGACAAGAATTGCTCGTAATGCGATAGGATCTATCATTCGTGGGAAA---GGCCATTTATTGTTAGTAAAT---ACCAATCCTTTCTTGAATCACATAATTGAGAGAACGGCAAAGAAAACCAATCAAAGCTATGTCAATTCC---AAATGG---ATTGGTGGTTTTTTGACCAATTGGAAGCATATGAAACAT---CAGAAA------------------CGCTTCAAGGAT---------------------------------TTCTCCGCGCAGCAGGGA---------------------------------AGTCCACGTTTTCTGAAGATGCAAAAAGATTTTCAA------------------------------------------------------------------GGACTCGTGACACGCCAAATTCCGGATCGTTCGATTGTCCTGAATGCACGCAAAGATTCCGTAGCTATAATCGAAGCTGATCGATTAGAAATACCTATCGTATCTCTGGTGGAT---TCCACTCCTCCGAAGGAATTACAGGAATTAATAACTTATCCCATTCCAGTCAATAATGATTCCATACAGTTCGCAGATCTGTTCTGTGAATTGGTTACGAAAACAGTCATTTATTCAAAAAAGGTTCGGAAACTACCCCAAAAAGCTCGGGTACTCGCCGAAAGGGTGGAA---------------------------------------------------------GCTGAACACACA------ATCGTGGCC---GGGTGCCGCCCC------GCGCGTAAGAAATTTTTAGCCTTTAATTTAATTTAA------------------------------------------------------------------------------------------------------------------------------------------------------------------------------------------------------------------------------------------
>Goswamia
------------------------------------------------------------------------------------------------------------------------ATGAAAGTTAAGAAGGATTCTTTTGGTAGGGAA---AAAAAGAACGTGATTTTTTAAAGATTATTGAGTACAAGCGCACATCTAGGCTATCGGGGACCT------------------CCCACTCCATATGTAAGTCAA---------------------------------------------------TAC---TTCCACGGATTCAGGAACGAA------------------------------------AGGGTTATTATCGATTTGGAAAGAACACTTTCACTGACAAGAATTGCTCGTAATGCGATAGGATCTATCATTCGTGGGAAA---GGCCACTTATTGTTAGTAAAT---ACCAATCCTTTCTTCGACCACATAATTGAGGGAACGGCAAAGAAAACCAATCAAAGCTATGTCAATTCC---AAATGG---ATTGGTGGTTTTTCGACCAATTGGAAGCATATGAAACAT---CAGAAA------------------CGCTTCCAGGAT---------------------------------TTCTCCGCGCAGCAGGGA---------------------------------AGTCCACGTTTTCTGAAGATGCAGAAAGATTTTCAA------------------------------------------------------------------GGACTCGTGACACGCCAAATTCCGGATCGTTTGATTGTCCCGAATGCACGCAAAGATTCCTACGCTATAATTGAAGCTGATCGATTAGAAATACCTATCGTATCTCTGGTGGAT---TCCACTCTTCCGAAGGAATTACAGGAATTAATAACTCATCCCATTCCAGTCAATAATGATTCCATACAGTTCGCAGATCTGTTCCGTAAATTGGTTACGAAAACAGTCATTTATCCAAAAAAGGTTCGGAAACTACCCAAAAAAGCTCGGGTACTCGCCGAAAGGGTGGAA---------------------------------------------------------GCTGAACACACA------ATCGTGAACTACGGTGGCGCCCCGCTGCACGTAAGAAATTAA------------------------------------------------------------------------------------------------------------------------------------------------------------------------------------------------------------------------------------------------------------------
>Haukia
------------------------------------------------------------------------------------------------------------------------ATTACAGTTAAGAAGGATTCTTTTGGTAGGGAA---AAAAAGAACGTGATTTTTTAGAGATTATTGGGTACAAGCGCACATCTAGGCTATCGGGGACCT------------------CCCACTCCATATGGTTGTCAA---------------------------------------------------TAC---TTCCACGGATTCAGGAACGAA------------------------------------AGGGTTATTATTGATTTGGAAAGAACACTTTCATTGACAAGAATTGCTTGTAATGCGATAGGATCTATCATTCGTGAGAAA---GGCCATTTATTGTTAGTAAAT---ACCAATCCTTTCTTGAATCACATAATTGAGAGAACGGCAAAGAGAACCAATCAAAGCTATGTCAATTCC---AAATGG---ATTGGTGGTTTTTTGACCAATTGGAAGCATATGAAACAT---CAGAAA------------------CGCTTCAAGGAT---------------------------------TTCTCCGCGCAGCAGGGA---------------------------------AGTCCACGTTTTCTGGAGATGCAAAAAGCAGCGAAA------------------------------------------------------------------GGACTCGTGACACGCCAAATTCCGGATCGTTTGATTGTCCTGAATGCACGCAAAGATTCCGTAGCTATAATTGAAGCTGATCGATTAGAAATACCTATCGTATCTCTGGTGGAT---TCCACTCTTCCGAAGGAATGGTTGGAATTAATAACTTATCCCATTCCAGTCAATAATGATTCCATACAGTTCGCAGATCTGTTCTGTAAATTGGTTACGAAAACAGTCATTTATTCAAAAAAGGTTCGGAAACTACCCTTTAAAGCTCGGGTACTCGCCGAAAGGGTGGAA---------------------------------------------------------GCTGAACACACA------ATCGTGGCCAGTGGTGGAAGCCGCCCCGCTGCGCGTAAGAAATGGCAGGGTGGGTGA---------------------------------------------------------------------------------------------------------------------------------------------------------------------------------------------------------------------------------------------------
>Whittieria
------------------------------------------------------------------------------------------------------------------------ATGAAAGTTAAGAAGGATTCTTTTGGTAGGGAA---AAAAAGAACGTGATTCTTTAGAGATTATTGAGTACAAGCGCACATCTAGGCTATCGGGGACCT------------------CCCACTCCATATGTAAGTCAA---------------------------------------------------TAC---TTCCACGGATTCAGGAACGAA------------------------------------AGGGTTATTATCGATTTGGAAAGAACACTTTCATTGACAAGAATTGCTCGTAATGCGATAGGATCTATCATTCGTGAGAAA---GGCCATTTATTGTTAGTAAAT---ACCAATCCTTTCTTCAATCACATAATTGAGAGAACGGCAAGGAAAACCAATCAAAGCTATGTCAATTCC---AAATGG---ATTGGTGGTTTTTTGACCAATTGGAAGCATACGAAACAT---CAGAAA------------------CGCTTCAAGGAT---------------------------------TTCTCCGCGCAGCAGGGCCGCAGGCAACTCCGACCGAAGGGAGGAGTTGGAAGTCCACGTTTTCTGAAGATGCAAAAAGATTTTCAA------------------------------------------------------------------GGACTCGTGACACGCCAAATTCCGGATCGTTTGATTGTCCTGAATGCACGCAAAGATTCCGTAGCTATAATTGAAGCTGATCGATTAGAAATACCTATCGTATCTCTGGTGGAT---TCCACTCTTCCGAAGGAATTACAGGAATTAATAACTTATCCCATTCCAGTCAATAATGATTCCATACAGTTCGCAGATCTGTTCTGTAAATTGGTTACGAAAACAGTCATTTATCCGAAAAAGGTTCGGAAACTACCCAAAAAAGCTCGGGTACTCGCCGAAAGGGTGGAA---------------------------------------------------------GCTGAACACACA------ATCGTGGCCAGTGGTGGAAGCCGCCCCGCTGCGCGTAAGAAATTAAGGGTGGGTGATCAGCGGGCTGCTGCTCCCCAGCGGAAAGAGAGCTGA---------------------------------------------------------------------------------------------------------------------------------------------------------------------------------------------------------------
>Rhizoglossum
------------------------------------------------------------------------------------------------------------------------ATGAAAGTTAAGAAGGATTCTTTTGGTAGGGAA---AAAAAGAACGTGATTCTTTAGAGATTATTGAGTACAAGCGCACATCTAGGCTATCGGGGACCT------------------CCCACTCCATATGTAAGTCAA---------------------------------------------------TAC---TTCCACGGATTCAGGAACGAA------------------------------------AGGGTTATTATCGATTTGGAAAGAACACTTTCATTGACAAGAATTGCTCGTAATGCGATAGGATCTATCATTCGTGAGAAA---GGCCATTTATTGTTAGTAAAT---ACCAATCCTTTCTTCAATCACATAATTGAGAGAACGGCAAGGAAAACCAATCAAAGCTATGTCAATTCC---AAATGG---ATTGGTGGTTTTTTGACCAATTGGAAGCATACGAAACAT---CAGAAA------------------CGCTTCAAGGAT---------------------------------TTCTCCGCGCAGCAGGGCCGCAGGCAACTCCGACCGAAGGGAGGAGTTGGAAGTCCACGTTTTCTGAAGATGCAAAAAGATTTTCAA------------------------------------------------------------------GGACTCGTGACACGCCAAATTCCGGATCGTTTGATTGTCCTGAATGCACGCAAAGATTCCGTAGCTATAATTGAAGCTGATCGATTAGAAATACCTATCGTATCTCTGGTGGAT---TCCACTCTTCCGAAGGAATTACAGGAATTAATAACTTATCCCATTCCAGTCAATAATGATTCCATACAGTTCGCAGATCTGTTCTGTAAATTGGTTACGAAAACAGTCATTTATCCGAAAAAGGTTCGGAAACTACCCAAAAAAGCTCGGGTACTCGCCGAAAGGGTGGAA---------------------------------------------------------GCTGAACACACA------ATCGTGGCCAGTGGTGGAAGCCGCCCCGCTGCGCGTAAGAAATTAAGGGTGGGTGATCAGCGGGCTGCTGCTCCCCAGCGGAAAGAGAGCTGA---------------------------------------------------------------------------------------------------------------------------------------------------------------------------------------------------------------
>Ophioderma
------------------------------------------------------------------------------------------------------------------------GTTACCGTGAAA---GCTAAAGAAGGTAGGGCGGCAAAAAAGAACGTGATTGTTTAGAGATTACTGAGTACAAGCGCACATCTAGGCGGCTATCATCCAAATTTGCTGCATTTAAAAAACCACCCGTTTGGTAGAAGGGGACCTCTTACTTCGATTTCTTTCAATTCGAAGGTTGTCAGAATAACTGGTTTCGGGTGGTATGGATTCAGGAACGAA------------------------------------AGGTTTATTATTGATTTGGAAAGAACACTTTCATTGACAAGAATTGCTCTACATGCGATAGGATCTATCATTCGTGAGAAA---GGCCATTTATTGTTAGTAAAT---ACCAATCCAAACTTTCATCACGTAATTGAGAGAACGGCAAAGAAAACCAATCAAAGCTATGTCAATTCATTAAACTGG---ATTGGTGGTTTTTTGACCAATTGGAAGCATATGTTTCAT---CAGAAATGCCGTAACGAAACGGGAAAAGAACGGGATATTAGAAAACAACCCCTTATTTCTAACGCTAACTTTAACGCAGTAAAAAAC---------------------------------AACTATTTGGATTTAAGGAAACATAAAGATTTAAAAATAATGCGTAACATTAAATTATTTTATCAAAGCAAAACCAAGCAGAAAACAACGTCTAAAGATTATGCTATCGTGACACGCCGAATTCCGGATCGTTTGATTGTCCTGAATGCACGCAAAGATGCCGTAGCTATAATTGAAGCTGATCGATTAGAAATACCTATCGTATCTCTGGTGGATTATTCCACTATTCCTTTTTATTTACAGGAATTAATAACTTATCCCATTCCAGTCAATAATGATTCCATACAGTTCGCAGATCTGTTCTGTAAATTGGTTACGAAAACAGTCATTTATGAAAAAAGGGTTCGGAAACTACCCAAAAAAGCTCGGGTACTCGCCGAAAGGATCCAT---------------------------------------------------------CAGATGGTTGGT------TTATATTAA---------------------------------------------------------------------------------------------------------------------------------------------------------------------------------------------------------------------------------------------------------------------------------------------------
>Mankyua
------------------------------------------------------------------------------------------------------------------------ATAACAGTGAAGAAAGATTCTTTT---AGGGAA---AAAAAGAACGTTATTTTTCAGAGATTACTGAGTGCAAGCGCACATCTAGGCTATCGGAGACCT------------------CCTACTCCATATTATAGTAAA---------------------------------------------------TAC---TCATACGGATTTAGGAATGAA------------------------------------AGGGCTATTATTGATTTGGAAAGAACACTTTTATTGACAAAAATTGCTTGTAATGCGATAGGATCTATTACTCGTGATAAA---GGCCATTCATCGTTGGTCAAT---ACCAATCCTTTTTTTAATCACATAATTGAAAGAGCGGCAAAGAAAACCAAACAAAGCTATGTAAATTCC---AAATGG---ATTGGTGGTTTTTCGACCAATTGGAGGCGTATGAAACAT---AAGAAA------------------CGCTTTAAGGAT---------------------------------TTATCCGCGCAGCAGAGA---------------------------------AGTCCACATTTTCTAAAGATGCAAAAATATTTTAAA------------------------------------------------------------------GGACTCATGACACGCCAAATTCCAGATTGTTTGGTTGTACTGAATGCACATAAGGATTTCATAGCTATACTTGAAGCTAATCGATTAGAAATATCTATTGTATCTCTGGTGGAT---TCCACTCTTCCGGAAAGATTACATAAATTAATCACTTATCCCATTCCAATTAATAATGATTCTATACAGTTCGCAGATTTGTTTCGTAAATTGATTACGAAAACAGTAATTCATCCAAAAAAAGCTCGGAAACTCCCCCAAAAAGCTTGGGTACTCGCCAAAAGGTTGGAAGCTGAACTCGGAGCCAAAAGG---GAAGCTGAACTCGCCAAAAGGGAAGTTGAACTCGCTGCGCATAATAAATGCAAGGTGATCAGCGAGCTGATCCGCAGCGGGCTGCTGCTCTCCAGCGGGAAGAGAGCTGAACATGAACTGAAACTTCTGGATTTTGCTGGGTGCCCTTGTATGATTAAGGCACTTTCTAAGGTTCTATTTCTAATTAAGATTCCATTATTATGGACAATCAGAGCCGGAATCTCCTCCTATGTTTTAGAATACCCTCCTTCTAATCTTATTTCTAGCAAAAAAAGGGAATTGGAGAAGTATTCCTCCGCCTTTGAAAGAATAGTCGAATTCAGAAGGAAAGTAAATCGGTACTCCTACTAG
