# Supplementary material for: Organellar phylogenomics of Ophioglossaceae fern genera
Source: Front Plant Sci. 2024 Jan 15;14:1294716. doi: 10.3389/fpls.2023.1294716 (PMC10823028; doi:10.3389/fpls.2023.1294716)
Supplement: Supplementary file 3 [file DataSheet_3.zip › Supplementary file S2/mtDNA_CDS/untrim/rps7.fas]

>Sahashia
---------------------------------------------------------------------------------------------------------------------------------------------------------------------------------------TTGGATGGTGAAAAG------------AAACGATTAATCAACAAATTGGTCCACTTTTGCATGATTGATGGTAAAAAAACTCAATCTCGTGTTATTGTCTCTAAAACTATTTATCGTCTTTCT---TAAACTACACCCGATGCTATCACACTTTCGGCTAACGCCATAGAAAATGTCAAGCCTACTCGTGAAGTCAAAAAAGTCAGAATCGCAGGAACTACTNNN---AATGTACCCAAGATTTTAGCCAAAAAACGTCAAGAAACCTTAGCTTTTCGTTGGATCATGGAAGCAGCTGTCAAACGACGT------------------------------------------------ATTATGAGCCAAAATAGCGAAAGCTTCGATCAATGTTTATCTGCTGAAATACTGGAAGCTTCTTAAAAAAAGGGAAGTACTCGTAAAAGAAGAGATGATCCTCATAAATTGGCGGAAGCCAACAGGAGTTTCGCACATTATAGATGGTGGTAA------
>Helminthostachys
---------------------------------------------------------------------------------------------------------------------------------------------------------------------------------------TTGGATGGTGAAAGA------------AAACGATTAATCAACAAATTGGTCCACTTTTGCATGATTGATGGTAAAAAAACGAAATCTCGTGTTATTGTTTCTAAAACTATTTCTCGTCTTTCC---CAAATTACACCCGAGGTTATCACACTTTCGGCGTTAGCCATAGAAAATGTCAAGCCTACTCGTGAAGTCAAAAAAGTCAGAATCGCAGGAACTACTCAT---AATGTACCCAAGATTTTAGCCAAAAAACGTTAAGAAACCTTAGCTTTTCGTTGGATCATGGAAGCAGCTGTCAAACGACGT------------------------------------------------ATTATGAGCCAAAGTAACGAAAGCTTCGATCAATGCTTATCCGCTGAAATACTGGAAGCTTCTTAAAAAAAGGGAAGTACTCGCAAAAGAAGGGATGATCTTCACAAATTGGCGGAAGCCAACAGGAGTTTCGCACATTATAGATGGTGGTAA------
>Botrychium
---------------------------------------------------------------------------------------------------------------------------------------------------------------------------------------TTGGATGGTGAAAAG------------AAACGATTAATCAACAAATTGGTCCACTTTTGCATGATTGGTGGTAAAAAAACGAAATCTCGTGCTATTGTCTCTAAAACTATTTCTCGTCTTTCT---CAAACTGCACCCGATGCTATCACACTTTCGGCTAACGCCATAGAAAATGTCAAGCCTACTCGTGAAGTCAAAAAAGTCAGAATCGCAGGAACTACTCAT---AATGTACCCAAGATTTTAGCCAAAAAACGTCAAGAAACCTTAGCTTTTCGTTGGATCATGGAAGCAGCTGTCAAACGACGT------------------------------------------------ATTATGAGCCAAAATAGCGAAAGCTTCGATCAATGTTTATCTGCTGAAACACTGGAAGCTTCTCAAAGAAAGGGAAGTACTCGTAAAAGAAGAGATGATCCTCATAAATTGGCGGAAGCCAACAGGAGTTTCGCACATTATAGATGGTGGTAA------
>Japanobotrychium
---------------------------------------------------------------------------------------------------------------------------------------------------------------------------------------TTGGATGGTGAAAAA------------AAACGATTAATCAACAAATTGGTCCACTTTTGCATGATTGGCGGTAAAAAAACGAAATCTCGTGCTATTGTCTCTAAAACTATTTCTCGTCTTTCT---CAAACTGCACCCGATGCTATCACACTTTCGGCTAACGCCATAGAAAATGTCAAGCCTACTCGTGAAGTCAAAAAAGTCAGAATCGCAGGAACTACTCAT---AATGTACCCAAAATTTTAGCCAAAAAACGTCAAGAAACCTTAGCTTTTCGTTGGATCATGGAAGCAGCTGTCAAACGACGT------------------------------------------------ATTATGAGCCAAAATAGCGAAAGCTTCGATCAATGTTTATCTGCTGAAATACTGGAAGCTTCTCAAAGAAAGGGAAGTACTCGTAAAAGAAGAGATGATCCTCATAAATTGGCGGAAGCCAACAGGAGTTTCGCACATTATAGATGGTGGTAA------
>Sceptridium
---------------------------------------------------------------------------------------------------------------------------------------------------------------------------------------TTGGATGGTGAAAAA------------AAACGATTAATCAACAAATTGGTCCACTTTTGCATGATTGGTGGTAAAAAAACGAAATCTCGTGCTATTGTCTCTAAAACTATTTCTCGTCCTTCT---CAAACTGCACCCGATGCTATCACACTTTCGGCGTTAGCCATAGAAAATGTCAAGCCTACTCGTGAAGTCAAAAAAGTCAGAATCGCAGGAACTACTCAT---AATGTACCCAAGATTTTAGCCAAAAAACGTCAAGAAACCTTAGCTTTTCGTTGGGTCATGGAAGCAGCTGTCAAACGACGT------------------------------------------------ATTATGAGCCAAAATAGCGAAAGCTTCGATCAATGTTTATCTGCTGAAATACTGGAAGCTTCTCAAAGAAAGGGAAGTACTCGTAAAAGAAGAGATGATCCTCATAAATTGGCGGAAGCCAACAGGAGTTTCGCACATTATAGATGGTGGTAA------
>Botrypus
---------------------------------------------------------------------------------------------------------------------------------------------------------------------------------------TTGGATGGTGAAAAA------------AAACGATTAATCAACAAATTGGTCCACTTTTGCATGATTGATGGTAAAAAAACGAAATCTCGTGCTATTGTCTCTAGAACTATTTCTCGTCTTTCT---CAAACTACACCCGATGTTATCACACTTTCGGCTAACGCCATAGAAAATGTCAAGCCTACTCGTGAAGTCAGAAAAGTCAGAATCGCAGGAACTACTCAT---AATGTACCCAAGATTTTAGCCAAAAAACGTTAAGAAACCTTAGCTTTTCGTTGGATCATGGAAGCAGCTGTCAAACGACGT------------------------------------------------ATTATGAGCCAAAATAGCGAAAGCTTCGATCAATGTTTATCTGCTGAAATACTGGAAGCTTCCCAAAGAAAGGGAAGTACTCGTAAAAGAAGAGATGATCCTCATAAATTGGCGGAAGCCAACAGGAGTTTCGCACATTATAGATGGTGGTAA------
>Ophioglossum_austroasiaticum
---------------------------------------------------------------------------------------------------------------------------------------------------------------------------------------TTGGACGGTGGAAAG------------AAACGATTGATCAACAAATTGGTCCACTCTTGCATGATTGGTGGTGAAAAAACGAAATCTCGTGCTACTGTCTCTAAAACTTTCTCTCGTCTCTCT---CAAACCACACCCGATGTTATCACACTTCTGGCTCACGCCATAGAAAATGTCAAGCCTACTCGTGAAGTCGAAAAAGTCAGAATTGCGGGGACTACTCAT---AACGTACCCAAGATTCTAGCCAAAAAACGTCAAGAAACCTTAGCTTTTCGTTGGATCGTGGAAGCAGCTGTCAAACGACGT------------------------------------------------ATTATGAGCCAAAGGAACGAAAGCTTCGATCAATGCTTATCCGCCGAAATACCGGAAGCTTCTCAAAAAAGGGGAAGTACTCGTAAAAGAAGGGATGATCTTCATAAATTGGCGGAAGCCAATAGGAGTTTTGCGCATTATAGATGGTGGTGA------
>Ophioglossum_californicum
---------------------------------------------------------------------------------------------------------------------------------------------------------------------------------------TTGGACGGTGGAAAG------------AAACGATTGATCAACAAATTGGTCCACTCTTGCATGATTGGTGGTGAAAAAACGAAATCTCGTGCTACTGTCTCTAAAACTTTCTCTCGTCTCTCT---CAAACCACACCCGATGTTATCACACTTCTGGCTCACGCCATAGAAAATGTCAAGCCTACTCGTGAAGTCGAAAAAGTCAGAATTGCGGGGACTACTCAT---AACGTACCCAAGATTCTAGCCAAAAAACGTCAAGAAACCTTAGCTTTTCGTTGGATCGTGGAAGCAGCTGTCAAACGACGT------------------------------------------------ATTATGAGCCAAAGGAACGAAAGCTTCGATCAATGCTTATCCGCCGAAATACCGGAAGCTTCTCAAAAAAGGGGAAGTACTCGTAAAAGAAGGGATGATCTTCATAAATTGGCGGAAGCCAATAGGAGTTTTGCGCATTATAGATGGTGGTGA------
>Ophioderma
---------------------------------------------------------------------------------------------------------------------------------------------------------------------------------------TTGCACTGCGATAAAGTAAAACAGCAGAAACGATTGATCAACAAATTGGTCCACTCTTGCATGATTGGTGGTGAAAAAACGAAATCTCGTGCTATTGTCTCTAAAACTTCCTATCGTATCTCTCTTCTTTCCACACCCGATGTTATCACACTTTTTGCTAACGCCATAGAAAATGTCAAGCCTACTTGTGAAGTAAAAAAAGTCAGAATCGCAGGAACTACGAAT---TTAGTACCCAAGATTCTAGCCTTTAAACGTCAAGAAACATTAGCTTTTCGTTGGATCGTGGAAGCAGCTGAAAAAAGAAAACAAACGCAGTCAAAGCAGCTAAGGAAGAACAGGAGGTTAAGCGAACAAGCTGTTAGCAAAGTAGTTCTTTCGTTCGATCAATGCTTATCYRCCGAAATACTGGAAGCTTCTCAAAAAAGGGGAAGTACTCGTAAAAGAAGGGATGATCTTCATAAATTGGCTTCCGCCAATAGGAGTTTCGCGCATTATAGATGGTGGTCTGTTTAA
>Ginkgo
TTGGCCGAGAAGGATGGGCAGAAGCAGTTGCATGATAGGGAGTTGGCCGAAAAAGATGGACAGAAACAATCGCATAATATCAATTCATCGGCCGGGGAAGGGGGAGGGCCTTTATCATCAAAACCTAGGGGCCGTAGGGCGGGCACATACAATTGCTCGGAAATTTTAAGCTATACCGGGGGATTGGATGGTGGACAG------------AAACAATTGATTAATAAGCTAGTCAACTTTCGCACGATCGATGGTGAAAGAACGAGAGCCCGTGCTATTGCTCATCAAACTTTTCACCGCCCGGCT---CGAACTGAACGCGATGTAACCAAACTTCCGGTTAACGCTGTAGAGAATATAAAGCCCATATGCGAAGTGGGAAAAGTAAGAGTCGCAGGTACTACTCAT---AATGTACCTGAGATTGCAGCCAGGGATCGTCAACAAACCTTAGCTATTCGTTGGATCCTTGGAGCAGCTTTCAAACGACGT------------------------------------------------------ATAAGCAACAGGATAGGCTCAGATAAATGTTCATCTGCTGAGATACCGGATGCTTACCGAAAGAGGGGAATTGCACGTAAGAAAAGGGATGATCCTCATGAACCGGCTCCCACCAATCGAAGTTTCGCGCATCTCAGATGGTGGTAA------
>Whittieria
---------------------------------------------------------------------------------------------------------------------------------------------------------------------------------------TTGGACGGTGGAAAG------------AAACGATTGATCAACAAATTGGTCCACTCTTGCATGATTGGTGGTGAAAAAACGAAATCTCGTGCTATTGTCTCTAAAACTTCCTCTCGTCTCTCT---CAAACCACACCTGATGTTATCACACTTTTGGCTCACGCCATAGAAAATGTCAAGCCTACTTGTGAAGTCAAAAAAGTCAGAATCGCAGGAACTACTCAT---AACGTACCCAAGATTCTAGCCGAAAAACGTCAAGAAACCTTAGCTTTTCGTTGGATCGTGGAAGCAGCTGTCAAACGACGT------------------------------------------------ATTACGAGCCAAAGGAGCGAAAGCTTCGATCAATGCTTATCCGCCGAAATACTGGAAGCTTCTCAAAAAAGGGGAAGTACTCGTAAAAGAAGGGATGATCTTCATAAATTGGCGGAAGCCAATAGGAGTTTCGCGCATTATAGATGGTGGTGA------
>Goswamia
---------------------------------------------------------------------------------------------------------------------------------------------------------------------------------------TTGGACGGTGAAAAG------------AAACGATTGATCAACAAATTGGTCCACTCTTGCATGATTGGTGGTGAAAAAACGAAATCTCGTGCTATTGTCTCTAAAACTTCCTCTCGTCTCTCT---CAAACCACACCCGATGTTATCACACTTTTGGCTCACGCCATAGAAAATGTCAAGCCTACTTGTGAAGTCAAAAAAGTCAGAATCGCAGGAACTACTCAT---AACGTACCTAAGATTCTAGCCAAGAAACGTCAAGAAACCTTGGCTTTTCGTTGGATCGTGGAAGCAGCTGTCAAACGACGT------------------------------------------------ATTATGAGCCAAAGGAGCGAAAGCTTCGATCAATGCTTATCCGCCGAAATACTGGAAGCTTCTCAAAAAAGGGGAAGTACTCGCAAAAGAAGGGATGATCTTCATAAATTGGCGGAAGCCAATAGGAGTTTCGCGCATTATAGATGGTGGTGA------
>Haukia
---------------------------------------------------------------------------------------------------------------------------------------------------------------------------------------TTGGACGGTGGAAAG------------AAACGATTGATCAACAAATTGGTCCACTCTTGCATGATTGGTGGTGAAAAAACTACATCTCGTGCTACTGTCTCTAAAACTTTCTCTCGTCTCTCT---CAAACCACACCCGATGTTATCACACTTCTGGCTCACGCCATAGAAAATGTCAAGCCTACTCGTGAAGTCAAAAAAGTCAGAATTGCAGGAACGTATCAT---TTAGTACCCAAGATTCTAGCCAAAAAACGTCAAGAAACCTTAGCTTTTCGTTGGATCGTGGAAGCAGCTGTCAAACGACGT------------------------------------------------ATTATGAGCCAAAGGAACGAAAGCTTCGATCAATGCTTATCCGCCGAAATACTGGAAGCTTCTCAAAAAAGGGGAAGTACTCGTAAAAGAAGGGATGATCTTCATAAATTGGCGGAAGCCAATAGGAGTTTTGCGCATTATAGATGGTGGTGA------
>Psilotum
---------------------------------------------------------------------------------------------------------------------------------------------------------------------------------------TTGGATGGTAGAGAA------------AGACAATTAATCACCAAATTGGTCCACTCTTGCATGATTGATGGTAAAAAAGCGAAATCTCGTGTTATAGTCTCTAAAACCCTCTCTTGTCTTTCT---CAAACTACACCTGATGTTATCACACTTCCGGCTAACGCCATAGAGAATGCCAAGCCTACTTGTGAAGTCAGAAGGGTCAGAATCGCAGGAACTACCCAT---AATGTACCCAAGATTCTGGCAAAAAAACGTCAAGAAACCTTAGCTTTTCGTTGGATCATGGAAGCAGCTATCAAACGACGT------------------------------------------------CTTATGAGCCGAAATAGCCAAAGCTTAGATCAATGTTTATCCGCTGAAATACTGGAAGCTCCTGAAAAAAGAGGGAGTGCTCGTAAAAGAAGGGATGATCTTCATAAACTGGCGGAAGCCAATAGGAGTTTCGCACATTACAGATGGTGGTAA------
>Mankyua
---------------------------------------------------------------------------------------------------------------------------------------------------------------------------------------TTGCGGGGTTAAAAG------------AAACGATTAATCAACAAATTGGTCCACTCTTGCATGATTGAGGGGAAAAAA-CGAAATCTCGTGTTATTGTCTCTAAACCTATTTCTCGTCCTTCT---TAGACTACACCCGATGTTATCACACTCTCGGCTAACGCCATAGAAAATGTCAAGCCTACTCGTGGAGTCGAAAGAGTCGGAATCGCAGGAACTACTACTCCTAATGCACCCAAGTCTTAA------------------------------------------------------------------------------------------------------------------------------------------------------------------------------------------------------------------------------------------------------------------------------
>Rhizoglossum
---------------------------------------------------------------------------------------------------------------------------------------------------------------------------------------TTGGACGGTGGAAAG------------AAACGATTGATCAACAAATTGGTCCACTCTTGCATGATTGGTGGTGAAAAAACGAAATCTCGTGCTATTGTCTCTAAAACTTCCTCTCGTCTCTCT---CAAACCACACCTGATGTTATCACACTTTTGGCTCACGCCATAGAAAATGTCAAGCCTACTTGTGAAGTCAAAAAAGTCAGAATCGCAGGAACTACTCAT---AACGTACCCAAGATTCTAGCCGAAAAACGTCAAGAAACCTTAGCTTTTCGTTGGATCGTGGAAGCAGCTGTCAAACGACGT------------------------------------------------ATTACGAGCCAAAGGAGCGAAAGCTTCGATCAATGCTTATCCGCCGAAATACTGGAAGCTTCTCAAAAAAGGGGAAGTACTCGTAAAAGAAGGGATGATCTTCATAAATTGGCGGAAGCCAATAGGAGTTTCGCGCATTATAGATGGTGGTGA------
