# Supplementary material for: Organellar phylogenomics of Ophioglossaceae fern genera
Source: Front Plant Sci. 2024 Jan 15;14:1294716. doi: 10.3389/fpls.2023.1294716 (PMC10823028; doi:10.3389/fpls.2023.1294716)
Supplement: Supplementary file 3 [file DataSheet_3.zip › Supplementary file S2/mtDNA_CDS/untrim/sdh3.fas]

>Botrychium
TTGAAAATCAATCGACCGTTACCACCCCATCCTACCATTCATAAGCCACAGCTTACTTCGACCTTCCTTATTTTCCATAGAATACCCGGGGCGTCCTTAGCCACTATGTTGTTGGTTAGTCTTTCTCTC---CCGAAAGTAGGTCATCTTAGCCTTACTCTC------------------------------------------GAGAATTATTACTAA---------GACGCTTTTTAC---TCGACAAACAATTTTCATTGGTTCGTTCTAAGCTTAGTCAATTTCGCTCTCTTAGCTCTGTGCTATCATCTAAGTAATGGAGTTCGTCATTCATGGTGGGATTCAGGGTTTATTCTAGATCTATCTCAAGTGTATACTTCCGGAATTCTGATGTTATTCCGTGCAGCTCGT---------------------------------TTAGCTTCATCGAACCTTCCCTGA------------------------------------------
>Botrypus
TTGAAAATCAATCGACCGTTACCACCCCATCCTACCATTCATAAGCCACAGCTTACTTCGACCTTACTTATTTTCCATAGAATCCCCGGGGCGTCCTTAGCCACTATGTTGTTGGTTAGTCTTTCTCTC---CCGAAAGTAGGTCATCTTAGCCTTACTTTT------------------------------------------GAGAATTATTACTAA---------GATGCTTTTTAC---TCGACAAACACTTTCCATTGGTTCGTTCTAAGCTTAGTCAATTTCGCTTTCTTAGCTCTGTGCTATCATCTAAGTAATGGAGTTCGTCATTCATGGTGGGATTCGGGTTTTATTCCAGATCTCTCTCAAGTGTATACTTCCGGAATTCTGATGTTATTCTGTGCAGCTCGT---------------------------------TTAGCTTCATCGAACCCTCTCTGA------------------------------------------
>Japanobotrychium
---------------------------------------------------------------------------------------------------------------------------------------------------------------------------------------------------------------------------------------------------TCGACAAACAATTTTCATTGGTTCGTTCTAAGCTTAGTCAATTTCGCTTTCTTAGCTCTGTGCTATCATCTAAGTAATGGAGTTCGTCATTCATGGTGGGATTCAGGGTTTCTTCTAGATCTATCTCAAGTGTATACTTCCGAAATTCTGATGTTATTACGTGCAGCTCGT---------------------------------TTAGCTTCATCGAAACTTCTCCGA------------------------------------------
>Sceptridium
TTGAAAATCAATCGACCGTTACCACCCCATCCTACCATTCATAAGCCACAGCTTACTTCGACCTTCCTTATTTTCCATAGAATCCCCGGGGCGTCCTTAGCCACTATGTTGTTGGTTAGTCTTTCTCTC---CCGAAAGTAGGTCATCTTAGCCTTACTTTT------------------------------------------GAGAATTATTACTAA---------GATGCTTTTCAC---TCGACAAACAATTTTCATTGGTTCGTTCTAAGCTTAGTCAATTTCGCTTTCTTAGCTCTGTGCTATCATCTAAGTAATGGAGTTCGTCATTCATGGTGGGATTCAGGGTTTCTTCTAGATCCATCTCAAGTGTATACTTCCGGAATTCTGATGTTATTTCGTGCAGCTCGT---------------------------------TTAGCTTCATCGAACCTTCCCTGA------------------------------------------
>Ophioglossum_austroasiaticum
TCGAAAACCAATCGACCGTTACCACCCCATCCTACCATTCATAAGCCACAGCTTACTCCGACCTTACCGATTTCCCATAGAATCCCCGGGGCGTCCTTAGCCACTATGTTGTTGGTTAGTCTTTCCCTC---CCGAAAGTGGGTCATCTTAGCCTTACTTTC------------------------------------------GAGAATCATGTAGTC------------------------GTTTCTCACAATTCTCATTGGTTAGTCCTATTA---GTAAATTTCGCTTTCTTAGCCTCGTGCTATCATCCAAGTAATGGAGTTCGTCATTCATGGTGGGATTCAGGTTTTATTTTAGATCTATCTCAAGCGTATACTCCCGGAATTCTGATGTTATTCCGTGCAGCTCGT---------------------------------TCAGCTTCATCGAACCTTCTCTGA------------------------------------------
>Ophioglossum_californicum
TCGAAAACCAATCGACCGTTACCACCCCATCCTACCATTCATAAGCCACAGCTTACTCCGACCTTACCGATTTCCCATAGAATCCCCGGGGCGTCCTTAGCCACTATGTTGTTGGTTAGTCTTTCCCTC---CCGAAAGTGGGTCATCTTAGCCTTACTTTC------------------------------------------GAGAATCATGTAGTC------------------------GTTTCTCACAATTCTCATTGGTTAGTCCTATTA---GTAAATTTCGCTTTCTTAGCCTCGTGCTATCATCCAAGTAATGGAGTTCGTCATTCATGGTGGGATTCAGGTTTTATTTTAGATCTATCTCAAGCGTATACTCCCGGAATTCTGATGTTATTCCGTGCAGCTCGT---------------------------------TCAGCTTCATCGAACCTTCTCTGA------------------------------------------
>Cheiroglossa
TCGAAAACCAATCGACCGTTACCACCCCATCCTACCATTCATAAGCCACAGCTTACTTCGACCTTACCGATTTTCCATAGAATCTCCGGGGCGTCCTTAGCCACTATGTTGTTGGTTAGTCTTTCCCTC---CCGAAAGTGGGTCATCTTAGCCTTACTTTC------------------------------------------GAGAATCATTACTAA---------GACGCTTTTTAC---TTGACAAACAATTCTCATTGGTTAGTCCTAAGCAGCGTAAATTTCGCTTTCTTAGCCTTGTGCTATCATCTAAGTAATGGAGTTCGTCATTCATGGTGGGATTCAGGTTTTATTTCAGATCCATCTCAAGCGTATACTCCCGGAATTCTGATGTTATTCTGTGCAGCTCGT---------------------------------TCAGCTTCATCGAACCTTCTCTGA------------------------------------------
>Ophioderma
TCGAAAACCAATCGACCGTTACCACCCCATCCTACCATTCAGAAGCCACAGCTTACTTCGACCTTACCGATTTCCCATAGAATCCCCGGGGCGTCCTTAGCCACTATGTTGTTGGTTAGTCTTTCCCTC---CCGAAAGTG------CTTAGCCTTACTTTTTTCTGCAATATATTAAACTATTTACAATTTAGTTTAGAGTTCGAGAATCATTACTTTTTTGTTTTTGACGCTTTTTACTTGTTGACAAACAAT------TGGTTAGTCGGCATCGGAAGGAATTTCGCTTTCTTAGCCTTGTGCTATCATCTAAGTAATGGAGTAAAGCATTTATGGTGGCATTTTAACTTACCCAAAGGACAGAGCATCTTTTAAACCGTCTTCGAAACTTTTTTATAAAAAACTCTAAGGTTGCTAGATTTCTTATAAAACTTCCTATTTATTAAAAGGAGGACCTTTAAACTAATTTTCATTAAAACCCTACTTTTTGCTAAAATACCTTTAAACTAA
>Huperzia
ATGAAAATCAATCGACCCTTATCACCTCATCTTACCATTTATAAGCCACAGCTTACTTCGACGTTTCCTATTTTCCATAGAATATCTGGGGCTTTCTTAGCCACTATGGTTTTGTTTAGTATTCTTTTT---TTTGGAATAGGTGATCTCAGCCTGACTTTT------------------------------------------TATTATTCCCATACC---------TTTGTCTTTTTC---CCTACTTTCTATTTTCATTGGTTTATTATTCTTCTCGTCAATTTAACTTTGTTAGCGTTGTGCTATCATCCGAGTAATGGAGTTCGTCATTTGTGGTGGGATTGGGGTCTTTTCCTAGAATTATCCAGAGTGTATACTTCCGGAATTATTATGTTATTTTGTGGTGCGCCGCGTCCTCGTATAGTGTGCCCATTACAACTCGTAAGCGCGGGATGTGACCCTGAATAA------------------------------------------
>Ginkgo
ATGAACATCAATCGACCGTTACCACCTCATCCTACTCTTCATAAGCCGCAGCTTACTCCAACGTTTCCAATTTCCCATAGAATCCCCGGGGCTTTCCTAGCCACTATGGTTTCGTTCAGTCCCCCTCTTTGTCCGGAGATAGGTTTGATTAGCTCTACCTAT------------------------------------------GAGAATCTCTACCAA---------TCCTCTTTC------TCCGTCAAT---TTCCCGAAGTTCATTCTAGGCTTAGTCAATCTTACTTTATTAGCGTCGCGCTATCATATGAGTAATGGAGTTCGTCATTCATGGTGGGATTTGGGTTTTTCTCCAGAATCCTCTCCAAGAATTAGGATTTCCGAATTGACTACGCTATGTGTAGCTTTT---------------------------------TCAGCTTTCGGAAGGATTATCCAAAGAATATATCGTCGATCGCGCTAG------------------
>Whittieria
TCGAAAACCAATCGACCGTTACCACCCCATCTTACCATTCATAAGCCACAGCTTACTTCGACCTTACCGATTTCCCATAGAATCCCCGGGGCGTCCTTAGCCACTATGTTGTTGGTTAGTCTTTCCCTC---CCGAAAGTGGGTCATCTTAGCCTTACTTTC------------------------------------------GAGAATCATTACTAA---------GACGCTTTTCAC---TTGACAAACAATTCTCATTGGTTAGTCCTAAGCTTAGTAAATTTCGCTTTCTTAGCCTTGTGCTATCATCTAAGTAATGGAGTTCGTCATTCATGGTGGGATTCAGGTTTTATTTTAGATCTATCCCAAGCGTATACTCCCGGAATTCTGATGTTATTCTGTGCAGCTCGT---------------------------------TCAGCTTCATCGAACCTTCTCTGA------------------------------------------
>Goswamia
TCGAAAACCAATCGACCGTTACCACCCCATCTTACCATTCATAAGCCACAGCTTACTTCGACCTTACCGATTTCCCATAGAATCCCCGGGGCGTCCTTAGCCACTATGTTGTTGGTTAGTCTTTCCCTC---CCGAAAGTGGGTCATCTTAGCCTTACTTTC------------------------------------------GAGAATCATTACTAA---------GACGCTTTTTAC---TTGACAAACAATTCCCATTGGTTAGTCCTAAGCTTAGTAAATTTCGCTTTCTTAGCCTTGTGCTATCATCTAAGTAATGGAGTTCGTCATTCATGGTGGGATTCAGGTTTTATTTTAGATCTATCTCAAGCGTATACTCCCGGAATTCTGATGTTATTCTGTGCAGCTCGT---------------------------------TCAGCTTCATCGAACCTTCTCTGA------------------------------------------
>Haukia
TTGAAAATCAATCGACCGTTACCACCCCATCTTACCATTCATAAGCCACAGCTTACTTCGACCTTATCGATTTTCCNNNNNNNNNNNNGGGCGTCCTTAGCCACTATGTTGTTGGTTAGTCTTTCCCTC---CCGAAAGTGGGTCATCTTAGCCTTACTTTT------------------------------------------GAGAATCATGTAGTT---------GATGTACCC---------------AATTCTCATTGGTTAGTCCTAAGCTTAGTAAATGTAGCTTTTTTAGCCTTGTGCTATCATCTAAGTAATGGAGTTCGTCATTCATGGTGGGATTCAGGTTTTATTTTAGATCTATCTCAAGTGTATACTCCCGGAATTCTGATGCTATTCTGTGCAGCTCGT---------------------------------TTAGCTTCATCGAACCTTCTCTGA------------------------------------------
>Psilotum
TTGAAAATAAATCGACCATTATCACCCCATCTTACCATTCATAAGCCACAGCTTACTTCGACCCCCTCTATTTTCCATAGAATCTCCGGGGCGTTCTCAGCCACTATGGTGTTGGTTAGTCTTCTTTCC---TCAAAAGTAGGTCATCTTAGCCTTACTTCT------------------------------------------GAGAATTATTACCGA---------TATGCTTTTTCT---TTGACCAACGATCTTCATTGGTTAATTCTAAGCTTAGTCAATTCAACTTTATCAGCCTTATGCTATCATATGAGTAATGGAGTTCGTCATTTATGGTGGGATTTGGGTTTTGTTCTGGATTTATCTCGAGTGTATACTTCCGGAATTCTGATGTTATTCCGTGCAGCTCGT------------------CCAGCCTTCATGAACCTTTTCCGATTCTTTCGCCTATAA------------------------------------------
>Sahashia
TTGAAAATCAATCGACCGTTACCACCCCATCNTACCATTCATAAGCCACAGCTTACTTCGACCTTCCTTATTTTCCATAGAATCGGAGGGGCGTCCTTAGCCACTATGTTGTTGGTTAGTCTTTCTCTCCCACCGAAAGTAGGTCATCTTAGCCTTACTTTC------------------------------------------GAGAATTATTACTAA---------GACGCTTTCTAC---TCGACAAACAATTTTCATTGGTTCGTTCTAAGCTTAGTCAATTTCGCTTTCTTAGCTCTGTGCTATCATCTAAGTAATGGAGTTCGTCATTCATGGTGGGATTCAGGGTTTATTCTAGATCTATCTCAAGTGTATACTCCCGGAATTCTGATGCTATTCCGTGCAGCTCGT---------------------------------TTAGCTTCATCGAACCTTCCCTGA------------------------------------------
>Rhizoglossum
TCGAAAACCAATCGACCGTTACCACCCCATCCTACCATTCATAAGCCACAGCTTACTTCGACCTTACCGATTTCCCATAGAATCCCCGGGGCGTCCTTAGCCACTATGTTGTTGGTTAGTCTTTCCCTC---CCGAAAGTGGGTCATCTTAGCCTTACTTTC------------------------------------------GAGAATCATTACTAA---------GACGCTTTTCAC---TTGACAAACAATTCTCATTGGTTAGTCCTAAGCTTAGTAAATTTCGCTTTCTTAGCCTTGTGCTATCATCTAAGTAATGGAGTTCGTCATTCATGGTGGGATTCAGGGTTTATTTTAGATCTATCCCAAGCGTATACTCCCGGAATTCTGATGTTATTCTGTGCAGCTCGT---------------------------------TCAGCTTCATCGAACCTTCTCTGA------------------------------------------
>Mankyua
TTGAAAATCAATCGACCGTTACCACCCCATCTTACCATTCATAAGCCACAGCTTACTTCGACCTTACCGATTTTCCATAGAATCCCCGGGGCGTCCTTAGCCACCATGTTGTTGGTTAGTCTTTCTTTC---CTGAAAGTAGGTCATCTTGGCTTTACTTTT------------------------------------------GAGAATTTTTACGTT---------GATGCTTTTTAC---TCGACAAACAATTTTCATTGGTTCGTTCTAAGCCTAGTTAATTTCGCTTTCTCAGCTCTGTGCTATCATCTGAGTAATGGAGTTCGTCATTTATGGTGGGATTCAGGGTTTATTCCAGATCTATCTCAAGTGTATACTTCCGGAATTCTGATGTTATTCTGTGCAGCTTGT---------------------------------TTAGCTTCATTGAACCTTCTCCGATTCTCTTTCTCGTAA---------------------------
