# Supplementary material for: Organellar phylogenomics of Ophioglossaceae fern genera
Source: Front Plant Sci. 2024 Jan 15;14:1294716. doi: 10.3389/fpls.2023.1294716 (PMC10823028; doi:10.3389/fpls.2023.1294716)
Supplement: Supplementary file 3 [file DataSheet_3.zip › Supplementary file S2/mtDNA_CDS/untrim/sdh4.fas]

>Sahashia
---------ATGAAA---GCTCATAGAGAA------------------------------------------------------------------------------------ACAACCCTAGTAGGGCATTGGCTTCTTCAAAGAACTACTGCT------------------GTCCCAACCATTCCT---ATAGCCAATGTTTCCACTTTG---ATTCTGCTCAATATCCTGTTATTCTGGCATATCCATGTAGGAATCGAAGAGATTCTGGCAGATCATGTTCACCAC--------ACGAAATTGGATCTTGATTCTTCTCAGAATCTTCCTGTTAGTTATTATCAAAGATGTTTTTGTGTTTTCTGTTCGGTGCACTTTCTATTACCAACGTATGCCCCCAGACTAAAGCCCTAA---------------------------------------------------
>Ophioderma
ATAATTTTTTCTAAA---GTTAGAATGAAT------------------------------------------------------------------------------------------CCAACTCAGCATTATTTGTTTTTCAATTTGAGTTCAGTCCCATTTGCCATTCTTCTTCCTCTAGCTTTTTCCCTAGCCAATGTTTCCACTTTAGCTTTTTTCCTGCTTCTATTGTTATTCCGGCATATCCATATAGGAATCAAAGAGATTCTGGCAGATCATGTTCACCATGAAGTCACACGAAATCGGATCTTGATTCTTCTCAGAATCTTACTGTTAGTCATTATCAAAGACTTCTTCGTTTTTAAT------TTTGTTTGA--------------------------------------------------------------------------------------
>Ophioglossum_austroasiaticum
---------ACGGAA---GCTCATAGAGAA------------------------------------------------------------------------------------------ACCCTAGGGCATTGGCTCGTTCAAAGAACTACTGCT---------GCTTTTTCAGTCCCAACCATTCCT---ATAGCCAATGCTTCCACTTCG---ATCCTGCTTAGTATATTGTTATTCCGGCATATCCATATAGGGATCAAAGAGATTCTGGCAGATCATGTTCACCATGAAGTCACACGAAATCGGATCTTGATTCTTCTCAGAATCTTCCTGTTAGTCATTATCAAAGACGTTCCTGTGCTTTCC------GTTCCTTCCAACTAA--------------------------------------------------------------------------------
>Ophioglossum_californicum
---------ACGGAA---GCTCATAGAGAA------------------------------------------------------------------------------------------ACCCTAGGGCATTGGCTCGTTCAAAGAACTACTGCT---------GCTTTTTCAGTCCCAACCATTCCT---ATAGCCAATGCTTCCACTTCG---ATCCTGCTTAGTATATTGTTATTCCGGCATATCCATATAGGGATCAAAGAGATTCTGGCAGATCATGTTCACCATGAAGTCACACGAAATCGGATCTTGATTCTTCTCAGAATCTTCCTGTTAGTCATTATCAAAGACGTTCCTGTGCTTTCC------GTTCCTTCCAACTAA--------------------------------------------------------------------------------
>Huperzia
---------ACGAAA---ACTCATAGAGAA------------------------------------------------------------------------------------------ACCTTAAGGCATTGGCTTCTTCAAAGAATTACCGCT---------GTTTTTTTAATCCCAACCATTTTT---ATAGCAAATGTTTCCACTTTG---ATTATGCTAAATATTTTGTTATTCTGGCATACTAATGTGGGAATCGAAGAGATTCTGGCAGATCATGTTCACCATGAAGTAACACGAAATCGGATCTTGATTCTTGTCAGAGTATTTTTTTCAATAATCATCAAATATGTTTTTGTGTTCTTT------GTTTCTCAA--------------------------------------------------------------------------------------
>Ginkgo
---------ATGGTACCGGCATTTCGTAGACGTGGTTCGGTCATCCCCATCTGTCCCTATCTATTGGTGGGGAGGTCTATGAAGGGACGAACAAGTGGATTGAGAAATGAAAGCTCGGAGACAAAGAGAACCGGGCTTTTCCGAAGAATTACTGCT---------GCTTCCCCACCCCCTTTGATTATC---ATATCGAAAGTTTCTTCCACT---TCTCCACCAAATATCTATTTATTCCGGCATATTGATGTAGGGATCGGAGAGATTACGGCAGATCATGTTCACCAAGAAATGACCCGAAATTGGATCCTAATCTATCCGGGATCGTTCCTTTTAATCGTAATAAAAGATGCTTTCCTGTCTTTCGCTTATTTTCCGAACAAATGGAATAACCCAATGGATCGAACCAATCCTTGA--------------------------------------------------
>Psilotum
---------ATGGAGAAGCAATTAAAGCTC------------------------------------------------------------------------------------ATAGAGCTTTCTGGGCATTGGCTTATTCAAAGAAGTACTGCT---------GCTTTTCCGGCCCTAACCCTTATT---ATAGCCAATGCTCCCATTCTG---ATCCTGCTCAATATACTGTTATTCTGGCATATTCATGTAGGAATCGAAGAGATTCTGGCAGATTATGTTCACCATGAAGTCACACGGAATTGGATCTTGATTCTTCTCAGAATCCTCTCGTTAGTCATTATCAAAGATGTCTTTGTGTTTTTC------GTTCTCTCCAACTAA--------------------------------------------------------------------------------
>Whittieria
---------ACGGAA---GCTCATAGAGAA------------------------------------------------------------------------------------------CCCCTAGGGCATTGGCTTGTTCAAAGAACTACTGCT---------GCTTTTTCAGTCCCAACCATTCCT---ATAGCCAATGTTTCCACTTTG---ATCCTGCTTAGTATATTGTTATTCTGGCATATCCATATAGGAATCAAAGAGATTCTGGCAGATCATGTTCACCATGAAGTCACGCGAAATCGGATCTTGATTCTTCTCAGAATCTTCCTGTTAGTCATTATCAAAGACGTTCTTGTGCTTTTC------GTTCCTTCCAACTAA--------------------------------------------------------------------------------
>Goswamia
---------ACGGAA---GCTCATAGAGAA------------------------------------------------------------------------------------------ACCCTAGGGCATTGGCTTGTTCAAAGAACTACTGCT---------GCTTTTTCAGTCCCAACCATTCCT---ATAGCCAATGTTTCCACTTTG---ATCCTGCTTAGTATATTGTTATTCCGGCATATCCATATAGGAATCAAAGAGATTCTGGCAGATCATGTTCACCATGAAGTCACACGAAATCGGATCTTGATTCTTTTCAGAATCTTCCTGTTAGTCATTATCAAAGACGTTCTTGTGCTTTTC------GTTCCTTCCAACTAA--------------------------------------------------------------------------------
>Haukia
---------ACGGAA---GCTCATAGAGAA------------------------------------------------------------------------------------------ACCCTAGGGCATTGGCTTGTTCAAAGAACTACTGCT---------GCTTTTTCAGTCCCAACCATTCCT---ATAGCCAATGTTTCCACTTTG---ATCCTGCTTAGTATATTGCTATTTCGGCACATCCATATAGGAATCAAAGAGATTCTGGCAGATCATGTTCACCATGAAGTCACACGAAATCGGATCTTGATTCTTCTCAGAATCTTCCTGTTAGTCATTATCAAAGACGTTCTTGTGCTTTTC------GTTCCTTCCAACCAA--------------------------------------------------------------------------------
>Cheiroglossa
---------ACGGAA---GCTCATAGAGAA------------------------------------------------------------------------------------------ACCCTAGGGCATTGGCTTGTTCAAAGAACTACTGCT---------GCTTTTTCAGTCCCAATCATTCCT---ATAGCCAATGTTTCCACTTTG---ATCCTGCTTAGTATATTGTTATTCCGGCATATCCATATAGGAATCAAAGAGATTCTGGCAGATCATGTTCACCATGAAGTCACACGAAATCGGATCTTGATTCTTCTCAGAATCTTCCTGTTAGTCATTATCAAAGACGTTCTTGTGCTTTTC------GTTCCTTTCAACTAA--------------------------------------------------------------------------------
>Japanobotrychium
---------atgGGA---GGTGGTGACCAG---------------------------------------------------------------------------------------TCGCCACCAATCTTGAGGCTTCTTCAAAGAACTACTGCT---------GCTTTTTCAGTCCCAACCATTCTT---ATAGCCAATGTTTCCACTTTG---ATTCTGCTCAATATCCTGTTATTCTGGCATATCCATGTAGGAATCGAAGAGATTCTGGCAGATCATGTTCACCATGAAGTCACACGAAATTGGATCTTGATTCTTCTCAGAATCTTCTTGTTAGTTATTATAAAAGATGTTTTTGTGTTTTTT------GTTCCTTCCAACCGATTAATAACCATATTGAGGGTTCAGTTGTTTTGCTACAGCCTTTCCCTYGCTTGCGGGGGGGAGGCCCAACTCAAATGA--
>Botrychium
---------ATGAAA---GCTCATAGAGAA---------------------------------------------------------------------------------------ACAACCCTAGGGCATTGGCTTCTTCAAAGAACTACTGCT---------GCTTTTTCAGTCCCAACCATTCTT---ATAGCCAATGTTTCCACTTTG---ATTCTGCTCAATATCCTGTTATTCTGGCATATCCATGTAGGAATCGAAGAGATTCTGGCAGATCATGTTCACCATGAAGTCACACGAAATTGGATCTTGATTCTTCTCAGAATCTTCTTGTTAGTTATTATCAAAGATGTTTTTGTTTTGTTC------TTCCCAACCGATTAA--------------------------------------------------------------------------------
>Botrypus
---------ACGAAA---GCTCATAGAGAA------------------------------------------------------------------------------------ACAACAACCCTAGGGCATTGGCTTCTTCAAAGAACTACTGCT---------GCTTTTTCAGTTCCAACCATTCTT---ATAGCCAATGTTTCCACTTTG---ATTCTGCTCAATATCCTGTTACTCTGGCATATCCATGTAGGAATCGAAGAGATTCTGGCAGATCATGTTCACCATGAAGTCACACGAAATTGGATCTTGATTCTTCTCAGAATCTTCCTGTTAGTTATTATCAAAGATGTTTTTGTGTTTTTT------GTTACTTTTAACCGA--------------------------------------------------------------------------------
>Rhizoglossum
---------ACGGAA---GCTCATAGAGAA------------------------------------------------------------------------------------------CCCCTAGGGCATTGGCTTGTTCAAAGAACTACTGCT---------GCTTTTTCAGTCCCAACCATTCCT---ATAGCCAATGTTTCCACTTTG---ATCCTGCTTAGTATATTGTTATTCTGGCATATCCATATAGGAATCAAAGAGATTCTGGCAGATCATGTTCACCATGAAGTCACGCGAAATCGGATCTTGATTCTTCTCAGAATCTTCCTGTTAGTCATTATCAAAGACGTTCTTGTGCTTTTC------GTTCCTTCCAACTAA--------------------------------------------------------------------------------
>Mankyua
---------ATGAAA---GCTCATAGAGAA------------------------------------------------------------------------------------------ACCTTAGGACATTGGCTTATTCAAAGAACTACTGCT---------GCTTTTTCAGTCCCAACCATTCTT---CTAGCCAATGTTTCCACTTTG---ATTCTGCTCAATCTCTTGTTATTCTGGCATATCCATGTGGGAATCAAAGAGATTCTGGCAGATCATGTTCACCATGAAGTCACACGAAATTGGATCTTGATTCTTCTCAGAATCTTCCTGTTAGTTCTTATCAAAGATGTTTTTGTGTTTTTT------GCTCCTTCCAACTGA--------------------------------------------------------------------------------
