# Supplementary material for: Organellar phylogenomics of Ophioglossaceae fern genera
Source: Front Plant Sci. 2024 Jan 15;14:1294716. doi: 10.3389/fpls.2023.1294716 (PMC10823028; doi:10.3389/fpls.2023.1294716)
Supplement: Supplementary file 3 [file DataSheet_3.zip › Supplementary file S2/mtDNA_expanded/trim_HGT_atp6.fas]

>Comandra
ATTCATATAGGAGACTTGTCTTTCTCATTCACAAATCCATCTTTGTTTATGCTGTTAACTCTCAGTTTGGTCCTACTTCTGGTTCATTTTGTTAATAAAAAGGGA---GGAAACTCAGTACCAAATGCTTGGCAATCCTTGGTAGAGCTTATTCATGATTTCGTGCCG---AACCCGGTAAACGAACAAATAGGTCTTTCT------TCCGGAAATGTTAAACAAAAGTTTTCCCCTCGCATCTCGGTCACTTTTACTTTTTCGTTATTTCGTAATCCCCAGGGTATGATACCTTATAGCTTCACAGTTACAAGTCATTTTATCATTACTTTGGCTCTCTCATTTTCTATTTTTATTGGTATTACTATAGTGGGATTTCAAAGAAATGGGCTTCATTTTTTAAGCTTATCATTACCCGCAGGAGTCCCACTGCCGTTAGCACCTTTTTTAGTACTCCTTGAGCTAATCCCTCATTGTTTTCGCGCATTAAGCTCAGGAATACGTTTATTTGCTAATATGATGGCCGGTCATAGTTCAGTAAAGATTTTAAGTGGGTCCGCTTGGACTATGCTATGT---ATGAATGATCTATTCTATTTCATAGGAGATCCTGGTCCTTTATTTATAGTTCTTGCATTAACCGGTCTGGAATTAGGTGTAGCTATATCACAAGCTCATGTTTCTACGATCTCAATCTGTATTTACTTGAATGATGCTACAAATCTCCATCAA
>Agrostemma
atgaaactaggaaacttgtatttctcattcacaaatccatctttgtttatgctgctaactctcagtttggtcctacttctgcttcattttgttactaaaaagggaggaggaaactcagtaccaaatgtttggcaatccttggtagagcttatttatgatttcgtgctg---aacctggtaaacgaacaaatagggggtctt------tccggaaatgttaaacaaaagtttttcccttgcatcttggtcacttttacttttttgttatttcgtaatctccaaggtatgataccttatagctttacagttacaagtcattttctcattactttgggtctttcattttccatttttattggcattactatagtggcatttcaaagaaatgggcttcattttttaagcttctccttacctgcaggagtcccactgccgttagcaccttttttagtactccttgagctaatccctcattgttttcgcgcattaagcttaggaatacggttatttgctaatatgatggccggtcatagttcagtaaagattttaagtgggttcgcttggactatgctatgt---atgaatgatcttttatatttcataggagatcttggtcctttatttatagttcttgcattaaccggtcttgaattaggtgttgctatattacaagctcatgtttttacgatcttaatctgtatttacttgaatgatgctacaaatctccatcaa
>Camellia
atgaatataggaaacttgtatttctcattcacaaatccatctttgtttatgctgctaactctcagtttggtcctacttctggttcattttgttactaaaaacggaggaggaaactcagtaccaaatgcttggcaatccttggtagagcttatttatgatttcgtgccg---aacccggtaaacgaacaaataggtggtctt------tccggaaatgttaaacaaaagttttcccctcgcatctcggttacttttactttttcgttatttcgtaatccccagggtatgataccttatagcttcacagttacaagtcattttctcattactttgggtctctcattttctctttttattggcattactatagtgggatttcaaagaaatgggcttcattttttaagcttctcattacccgctggagtcccactgccgttagcaccttttttagtactccttgagctaatccctcattgttttcgcgcattaagcccaggaatacgtttatttgctaatatgatggccggtcatagttcagtaaagattttaagtgggtccgcttggactatgctatgt---atgaatgatcttttatatttcataggagatcttggtcctttatttatagttcttgcattaaccggtccggaattaggtgtagctatatcacaagctcatgtttctacgatctcaatctgtatttacttgaatgatgctacaaatctccatcaa
>Liriodendron
atgaatattggaaaaatttatttctcattcacaaatccatctttgtctatgctgctaactctcagtttggtcctacttctggttcattttgttactaaaaacggagggggaaactcagtaccaaatgcttggcaatccttggtagagcttattcatgatttcgtgccg---aacccggtaaacgaacaaataggtggtctt------tccggaaatgttcaacaaaagttttcccctcgcatctcggtcacttctactttttcgttatttcgtaatccccagggtatgataccttatagcttcacagtcacaagtcattttctcattactttgggtctctcatttccgatttttattggcattactatagtgggatttcaaagaaatgggcttcattttttaagcttctcattacccgcaggagtcccactgccgttagcaccttttttagtactccttgagctaatccctcattgttttcgcgcattaagctcaggaatacgtttatttgctaatatgatggccggtcatagttcagtaaagattttaagtgggtccgcttggactatgctatgt---atgaatgatcttttttatttcataggagatcctggtcctttatttatagttcttgcattaaccggtccggaattaggtgtagctatatcacaagctcatgtttctacgatctcaatctgtatttacttgaatgatgctacaaatctccatcaa
>Malania
atgaatataggaaacttgtatttctcattcacaaatccatctttgtttatgctgctaactctctgtttggtcctacttctggttcattttgttactaaaaacggaggaggaaactcagtaccaaatgcttggcaatccttggtagagcttattcatgatttcgtgccg---aacccggtaaacgaacaaataggtggtctt------tccggaaatgttaaacaaaagttttcccctcgcatctcggtcactttgactttttcgttatttcgtaatccccagggtatgataccttatagcttcacagttacaagtcattttctcattactttgggtctctctttttctatttttattggtattactatagtgggatttcaaagaaatgggcttcattttttaagcttctcattacccgcaggagtcccactgccgttagcaccttttttagtactccttgagctaatccctcattgttttcgcgcattaagctcaggaatacgtttatttgctaatatgatggccggtcatagttcagtaaagattttaagtgggtccgcttggactatgctatgt---atgaatgatcttttctatttcataggagatcctggtcctttatttatagttcttgcattaaccggtctggaattaggtgtagctatatcacaagctcatgtttctacgatctcaatctgtatttacttgaatgatgctacaaatctccatcaa
>HGT_Helminthostachys
atgaatataggaaacttgtatttctcattcacaaatccatctttgtttatgctgctaactctcagtttggtcctacttttggttcattttgttactaaaaacggaggagtaaactcagtaccaaatgcttggcaatccttggtagagcttattcatgatttcgtgccg---aacccggtaaacgaacaaataggtggtctt------tccggaaatgttaaacaaaagttttaccctcgcatctcggtcacttttactttttcgttatttcgtaatccccagggtatgataccttatagcttcacagttacaagtcattttctcattactttgggtctctcattttctacttctattggtattactatagtgggatttcaaagaaatgggcttcattttttaagcttctcattacccgcaggagtcccactgccgttagcaccttttttagtactccttgagctaatccctcattgttttcgcgcattaagctcaggaatacgtttatttgctaatatgatggccggtcatagttcagtaaagattttaagtgggtccgcttggactatgctatgt---atgaatgatcttttatatttcataggagatcctggtcctttatttatagttcttgcattaactggtctggaattaggtgtagctatatcacaagctcatgtttctacgatctcaatctgtatttacttgaatgatgctacaaatctccatcaa
>Erythropalum
atgaatataggaaacttttttttctcattcacaaatccatctttgtttatgctgctaactctcagtttggtcctacttctggttcattttgttactaaaaacggaggaggaaactcagtaccaaatgcttggcaatccttggtagagcttattcatgatttcgtgccg---aacccggtaaacgaacaaataggtggtctt------tccggaaatgttaaacaaaagttttccccccgcatctcggtcacttttactttttcgttatttcgtaatccccagggtatgataccttatagcttcacagttacaagtcattttctcattactttgggtctctcattttctatttttattggtattactatagcgggatttcaaagaaatgggcttcattttttaagcttatcattacccgcaggagtcccactgccgttagcaccttttttagtactccttgagctaatccctcattgttttcgcgcattaagctcaggaatacgtttatttgctaatatgatggccggtcatagttcagtaaagattttaagtgggtccgcttggactatgctatgt---atgaatgatcttttatatttcataggagatcctggtcctttatttatagttcttgcattaaccggtctggaattaggtgtagctatatcacaagctcatgtttctacgatctcaatctgtatttatttgaatgatgctgaaaatctccatcaa
>Minquartia
-----------------------------------------------------------tctcagtttggtcctacttctggttcattttgttactaaaaacggaggaggaaactcagtaccaaatgcttggcaatccttggtagagcttattcatgatttcgtgccg---aacccggtaaacgaacaaataggtggtctt------tccggaaatgttaaacaaaagttttcccctcgcatctcggtcacttttactttttcgttatttcgtaatccccagggtatgataccttatagcttcacagttacaagtcattttctcattactttgggtctctcattttctatttttattggtattactatagtgggatttcaaagaaatgggcttcattttttaagcttctcattacccgcaggagtcccactgccgttagcaccttttttagtactccttgagctaatccctcattgttttcgcgcattaagctcaggaatacgtttatttgctaatatgatggccggtcatagttcagtaaagattttaagtgggtccgcttggactatgctatgt---atgaatgatcttttatatttcataggagatcctggtcctttatttatagttcttgcattaaccggtctggaattaggtgtagctatatcacaagctcatgtttctacgatctcaatctgtatttacttgaatg--------------------
>Pyrularia
-----------------------------------------------------------tctcagtttggtcctacttctggtttattttgttactaaaaagggaggaggaaactcagtagcaaatgcttggcaatccttggtagaacttctttatgatttcgtgccg---aacctggtaaacgaacaaataggtggtctt------tccggaaatgttaaacaaaagttttcccctcgcatctcggtcacttttactttttcgttatttcgtaatccccagggtatgataccttatagcttcacagttacaagtcattttctcattactttggctctctcattttctatttttattggtattactatagtgggatttcaaataaatgggcttcattttttaagcttctccttacccgcaggagtcccactgccgttagcaccttttttagtactccttgagctaatccctcattgttttcgcgcattaagctcaggaatacgtttatttgctaatatgatggccggtcatagttcagtaaagattttaagtgggtccgcttggactatgctatgt---atgaatgatcttttatatttcataggagatcctggtcctttatttatagttcttgcattaaccggtctggaattaggtgtagctatatcacaagctcatgtttctacgatctcaatctgtatttacttgaatga-------------------
>Carica
atgaatataggaaacttttctttctcattcacaaatccatctttgtttatgctgataactctcagtttggtcctacttctggttcattttgttactaaaaacggaggaggaaactcagtaccaaatgcttggcaatccttggtagagcttatttatgatttcgtgccg---aacccggtaaacgaacaaataggtggtctt------tccggaaatgtgaaacaaaagtttttccctcgcatctcggtcacttttactttttcgttatttcgtaatctccagggtatgataccttatagcttcacagttacaagtcattttctcattactttgggtctctcattttctctttttattggcattactatagtgggatttcaaagaaatgggcttcattttttaagctttttattacccgcaggagtcccactgccgttagcaccttttttagtactccttgagctaatccctcattgttttcgcgcattaagctcaggaatacgtttatttgctaatatgatggccggtcatagttcagtaaagattttaagtgggtccgcttggactatgctatgt---atgaatgatcttttatatttcataggggatcctggtcctttatttatagttcttgcattaaccggtccggaattaggtgtagctatatcacaagctcatgtttctacgatcttaatctgtatttacttgaatgatgctacaaatcttcatcaa
>Vitis
atgaatataggaaacttgtatttctcattcacaaatccatctttgtttatgctgctaactctcagtttggtcctacttctggttcattttgttactaaaaacggaggaggaaacccagtaccaaatgcttggcaatccttggtagagtttattcatgatttcgtgccg---aacccggtaaacgaacaaattggtggtctt------tccggaaatgttaaacaaaagtttttccctcgcatctcggtcacttttactttttcgttatttcgtaatccccagggtatgataccttatagcttcacagttacaagtcattttctcattactcttggtctctcattttctatttttattggcattactatagtgggatttcaaagaaatgggcttcattttttaagcttctcattacccgcaggagtcccactgccgttagcaccttttttagtactccttgagctaatccctcattgttttcgcgcattaagctcaggaatacgtttatttgctaatatgatggccggtcatagttcagtaaagattttaagtgggttcgcttggactatgctatgt---atgaatgatcttttatatttcataggggatcctggtcctttttttatagttcttgcattaaccggtccggaattaggtgtagctatatcacaagctcatgtttctacgatctcaatctgtatttacttgaatgatgctacaaatctccatcaa
>Rhazya
atgaaaataggaaacttgtatttctcattcacaaatccatctttgtttatgctactcactctcagtttggtcctacttttgcttcattttgttactaaaaatggaggaggaaactcagtaccaaatgcttggcaatccttggtagagcttatttatgatttcgtgctg---aacccggtaaacgaacaaataggtggtctt------tccggaaatgttaaacaaaagttttcccctcgcatctcggtcacttttacttttttgttatttcgtaatccccagggtatgataccttatagcttcacagttacaagtcattttctcattactttgggtctctcattttccatttttattggcattactatagtgggatttcaaagaaatgggcttcattttttaagctttttattacccgcaggagtcccactgccgttagcaccctttttagtactccttgagctaatccctcattgttttcgcgcattaagctcaggaatacgtttatttgctaatatgatggccggtcatagttcagtaaagattttaagtgggtccgcttggactatgctatgt---atgaatgatcttttatatttcataggggatcctggtcctttatttatagttcttgcattaaccggtctggaattaggtgtagctatatcacaagctcatgtttctacgatcttaatctgtatttacttgaatgatgctacaaatctccatcaa
>Tolypanthus
atgaagataggttacttgtatttctcattcacaaattcatctttgtttatgctgctaactctcagtttggtcctacttctggtttattttgttactaaaaagggaggaggaaactcagtaccaaatgcttggcaatccttggtagagcttatttatgatttcgtgccg---aacccggtaaacgaacaaataggtggtctt------tccggaaatgttaaacaaaagttttcccctcgcatctcggtcacttttactttttcgttatttcgtaatccccagggtatgataccttatagcttcacagttacaagtcattttatcattactttggctctctcattttctatttttattggtattactatagtgggatttcaaagaaatgggcttcattttttaagcttctcattacccgctggagtcccactgccattagcgccttttttagtactccttgagctaatccctcattgttttcgcgcattaagctcaggaatacgtttatttgctaatatgatggccggtcatagttcagtaaagattttaagtgggttcgcttggactatgctatgt---atgaatgatcttttatatttcataggagatcttggtcctttatttatagttcttgcattaaccggtctggaattaggtgtagctatattacaagctcatgtttctacaatctcaatctgtatttacttaaatgatgctacaaatctccatcaa
>Helicanthes
atgaagataggttacttgtatttctcattcacaaattcatctttgtttatgctgctaactctcagtttggtcctacttctggtttattttgttactaaaaagggaggaggaaactcagtaccaaatgcttggcaatccttggtagagcttatttatgatttcgtgccg---aacccggtaaacgaacaaataggtggtctt------tccggaaatgttaaacaaaagttttcccctcgcatctcggtcacttttactttttcgttatttcgtaatccccagggtatgataccttatagcttcacagttacaagtcattttatcattactttggctctctcattttctatttttattggtattactatagtgggatttcaaagaaatgggcttcattttttaagcttctcattacccgctggagtcccactgccattagcgccttttttagtactccttgagctaatccctcattgttttcgcgcattaagctcaggaatacgtttatttgctaatatgatggccggtcatagttcagtaaagattttaagtgggttcgcttggactatgctatgt---atgaatgatcttttatatttcataggagatcttggtcctttatttatagttcttgcattaaccggtctggaattaggtgtagctatattacaagctcatgtttctacgatctcaatctgtatttacttaaatgatgctacaaatctccatcaa
>Gaiadendron
-----------------------------------------------------------tctcagtttggtcctacttctggtttattttgttactaaaaagggaggaggaaactcagtaccaaatgcttggcaatccttggtagagcttatttatgatttcgtgccg---aacccggtaaacgaacaaataggtggtctt------tccggaaatgtgaaacaaaagttttcccctcgcatctcggtcacttttactttttcgttatttcgtaatccccagggtatgataccttatagcttcacagttacaagtcattttatcattactttggctctctcattttctatttttattggtattactatagtgggatttcaaagaaatgggcttcattttttaagcttctcattacccgctggagtcccactgccattagcaccctttttagtactccttgagctaatccctcattgttttcgcgcattaagctcaggaatacgtttatttgctaatatgatggccggtcatagttcagtaaagattttaagtgggttcgcttggactatgctatgt---atgaatgatcttttatatttcataggagatcttggtcctttatttatagttcttgcattaaccggtctggaattaggtgtagctatattacaagctcatgtttctacgatctcaatctgtatttacttgaatga-------------------
>Dendrophthoe
-----------------------------------------------------------tctcagtttggtcctacttctggtttattttgttactaaaaagggaggaggaaactcagtaccaaatgcttggcaatccttggtagagcttatttatgatttcgtgccg---aacccggtaaacgaacaaataggtggtctt------tccggaaatgttaaacaaaagttttcccctcgcatctcggtcacttttactttttcgttatttcgtaatccccagggtatgataccttatagcttcacagttacaagtcattttatcattactttggctctctcattttctatttttattggtattactatagtgggatttcaaagaaatgggcttcattttttaagcttctcattacccgctggagtcccactgccattagcgccttttttagtactccttgagctaatccctcattgttttcgcgcattaagctcaggaatacgtttatttgctaatatgatggccggtcatagttcagtaaagattttaagtgggttcgcttggactatgctatgt---atgaatgatcttttatatttcatagga---------cctttatttatagttcttgcattaaccggtctggaattaggtgtagctatattacaagctcatgtttctacgatctcaatctgtatttacttgaatgatgctataaatctcc-----
>Castilleja
atgaaaataggaaacttgtatttctcattcacaaatccttctttgtttatgctactcactctcagtttggtcctactttttgttcattttgttactaaaaagggaggaggaaactcagtaccaaatgcttggcaatctttggtagagcttatttatgatttcgtgccg---aacctggtaaacgaacaaataggtggtctt------tccggaaatgttaaacaaaagtttttcccttgcatctcggttacttttactttttcgttatttcgtaatctccagggtatgataccttatagcttcacagttacaagtcattttctcattactttgggtctctcattttctctttttattggcattactatagtgggatttcaaaaaaatgggcttcattttttaagcttctcattacccgcaggagtcccactgccgttagcaccttttttagtactccttgagctaatccctcattgttttcgcgcattaagcttaggaatacgtttatttgctaatatgatggccggtcatagttcagtaaagattttaagtgggtccgcttggactatgctatgt---atgaatgatcttttctatttcataggggatcctggtcctttatttatagttcttgcattaaccggtctggaattaggtgtagctatatcacaagctcatgtttctacgatctcaatctgtatttacttgaatgatgctacaaatctccatcaa
>Nicotiana
atgaaaataggaaacttatatttctcattcacaaatccatctttgtttatgctactaactctcagtttggtcctacttttggtttattttgttactaaaaagggaggaggaaactcagtaccaaatgcttggcaatccttggtagagcttatttatgatttcgtgctg---aacccggtaaacgaacaaataggtggtctt------tccggaaatgttaaacaaaagttttcccctcgcatctcggtcacttttactttttcgttattttgtaatccccagggtatgataccttatagcttcacagttacaagtcattttctcattactttgggtctctcattttctatttttattggcattactatagtgggatttcaaaaaaatgggcttcattttttaagcttcttattacctgcaggagtcccactgccattagcaccttttttagtactccttgagctaatcccttattgttttcgagcattaagctcaggaatacgtttatttgctaatatgatggccggtcatagttcagtaaagattttaagtgggttcgcttggactatgctatgt---atgaatgatcttttatatttcataggggatcttggtcctttatttatagttcttgcattaaccggtctggaattaggtgtagctatatcacaagctcatgtttctacgatcttaatctgtatttacttgaatgatgctataaatcttcatcaa
>Ongokea
-----------------------------------------------------------tctcagttttgtcttacttttttttcattttgttactaaaaagggaggaggaaagtcagtaccaaatgcttggcaatccttggtagagcttctttatgatttcgtgctg---aacccggtaaacgaacaaataggtggtctt------tccggaaatgttaaacaaaagtttttccctcgcatctcggtcacttttactttttcgttatttcgtaatccccagggtatgataccttatagcttcacagtcacaagtcattttctcattactttgggtctatcattttctatttttattggcattactatagtgggatttcaaagaaaagggcttcattttttaagcttctcattacccgcaggagtcccactgccgttagcaccctttttagtactccttgagctaatccctcattgttttcgcgcattaagctcaggaatacgtttatttgctaatatgatggccggtcatagttcagtaaagattttaagtgggtccgcttggactatgctatgt---atgaatgatcttttatatttcataggagatcctggtcctttttttatagttcttgcattaaccggtctggaattaggtgtagctatattacaagctcatgtttctacgatctcaatctgtatttacttgaatg--------------------
>Malus
atgaatataggaaacttgtatttctcattcacaaatccttctttgtttatgctgctaactctcagtttggtcctacttctggttcattttgttactaaaaacggaggaggaaactcagtaccaaatgcttggcaatcctcggtagagcttatttatgatttcgtgctg---aacctggtaaacgaacaaatgggtggtctt------tccggaaatgttaaacaaaagtttttccctcgcatctcggtcacttttacttttttgttatttcgtaatccccagggtatgataccttatagcttcacagttacaagtcattttctcattactttgggtctctcattttctatttttattggcattactatagtgggatttcaaagaaatgggcttcattttttaagcatctcattacccgcaggagtcccactgccgttagcaccctttttagtactccttgagctaattcctcattgttttcgcgcattaagctcaggaatacgtttatttgctaatatgatggccggtcatagttcagtaaagattttaagtgggttcgcttggactatgctatgt---atgaatgatcttttattttttataggagatcctggtcctttatttatagttcttgcattaaccggtccggaattaggtgtagctatatcacaagctcatgtttctacgatctcaatctgtatttacttgaatgatgctacaaatctccatcaa
>Helianthus
atgaatataggaaacttgtatttctcattcacaaattcatctttgtttatgctgctaactctcagtttggtcctacttctgattcattttgttactaaaaaaggaggaggaaacttagtaccaaatgcttggcaatccttggtagagcttatttatgatttcgtgctg---aacctggtaaacgaacaaatagggggtctt------tcaggaaatgttaaacaaaagtttttcccttgcatcttggtcacttttacttttttgttattttgtaatcttcagggtatgataccttatagcttcacagttacaagtcattttctcattactttaggtctctcattttctatttttattggcattactatagtgggatttcaaagaaacgggcttcattttttaagcttcttattacccgcaggagtcccactgccattagcaccttttttagtactccttgagctaatttcttattgttttcgcgcattaagcttaggaatacgtttatttgctaatatgatggccggtcatagtttagtaaagattttaagtgggttcgcttggactatgctatgt---atgaatgatcttttgtattttataggggatcttggtcctttatttatagttcttgcattaaccggtctggaattaggtgtagctatattacaagcttatgtttttacgatcttaatctgtatttacttgaatgatgctataaatctccattaa
>Ricinus
atgaagataggaaacttgtatttctcattcacaaattcatctttgtttatgctgctaactctcagtttggtcctacttctggttcattttgttactaaaaagggaggaggaaacttagtaccaaatgcttgtcaatccttggtagagcttatttatgatttcgtgctg---aacctggtaaacgaacaaatagggggtctt------tccggaaatgttaaacaaaagtttttcccttgcatcttggtcacttttacttttttgttattttgtaatcttcagggtatgataccttatagcttcacagttacaagtcattttctcattactttgggtctctcattttctatttttattggcattactatagtgggatttcaaaaaaatgggcttcattttttaagcttctcattacccgcaggagttccactgccgttagcaccctttttagtactccttgagctaatccctcattgttttcgcgcattaagctcaggaatacgtttatttgctaatatgatggccggtcatagttcagtaaagattttaagtgggttcgcttggactatgctatgt---atgaatgatcttttctatttcataggggatcctggtcctttatttatagttcttgcattaaccggtctggaattaggtgtagctatattacaagctcatgtttctacgatctcaatctgtatttacttgaatgatgctacaaatctccatcaa
>Santalum
atgaaaataggagacttgtatttctcattcacaaatccatctttgtttatgctgctaactctcagtttggtcctacttctggttcattttgttactaaaaagggaggaggaaactcagtaccaaatgcttggcaatccttggtagagcttatttatgatttcgtgccg---aacccggtaaacgaacaaataggtggtctt------tccggaaatgttaaacaaaagttttcccctcggatcttggtcacttttactttttcgttatttcgtaatccccagggtatgataccttatagcttcacagttacaagtcattttatcattactttggctctctcattttctattttgattggtattactatagtgggatttcaaagaaatgggcttcattttttaagcatctcattacccgcaggagtcccactgccgttagcaccttttttagtactccttgagctaatccctcattgttttcgcgcattaagctcaggaatacgtttatttgctaatatgatggccggtcatagttcagtaaagattttaagtgggtccgcttggactatgctatgt---atgaatgatcttttatatttcataggagatcctggtcctttatttatagtgattgcattaaccggtctggaattaggtgtagctatatcacaagctcatgtttctacgatctcaatctgtatttacttgaatgatgctacaaatctccatcaa
>Olax
atgaatataagaaacttttatttctcattcacaaatccatctttgtttatgctgctaactctcagttttgtcttacttctggttcattttgttactaaaaagggagggggaaagtcagtaccaaatgctttgcaatccttggtagagcttattcatgatttcgtgccg---aacctggtaaacgaacaaataggtggtctt------tccggaaatgttaaacaaaagttttctccttgcatctcggtcacttttacttttttgttatttcgtaatccccagggtatgataccttatagctttacagttacaagtcattttctcattactttggctctctcattttctatttttattggtattactatagtgggatttcaaagaaatgggcttcattttttaagcttcttattacccgcaggagtcccactgccgttagcaccttttttagtactccttgagctaatccctcattgttttcgcgcattaagctcaggaatacgtttatttgctaatatgatggccggtcatagttcagtaaagattttaagtgggtccgcttggactatgctatgt---atgaatgatcttttatatttcataggagatcctggtcctttatttatagttcttgcattaaccggtctggaattaggtgtagctatatcacaagctcatgtttctacgatctcaatctgtatttacttgaatgatgctacaaatctccatcaa
>Schoepfia
atgaaaataggagacttgtatttctcattcacaaatccatctttgtttatgctgctaactctcagtttggccctacttctggttcattttgttactaaaaaggggggaggaaactcagtaccaaatgcttggcaatccttggtagagcttattcatgatttcgtgccg---aacccggtaaacgaacaaataggtggtctt------tccggaaatgtgaaacaaaagttttcccctcgcatctcggtcactttgactttttcgttatttcgtaatccccagggtatgataccttatagcttcacagttacaagtcattttatcattactttggctctctcattttctattttttggggtattactatagtgggatttcaaagaaatgggcttcattttttaagcttctcattacccgcaggagtcccactgccgttagcaccttttttagtactccttgagctaatccctcattgttttcgcgcgttaagctcaggaatacgtttatttgctaatatgatggccggtcatagttcagtaaagattttaagtgggtccgcttggactatgctatgt---atgaatgatcttttatatttcataggagatcctggtcctttatttatagttctcgcattaaccggtctggaattaggtgtagctatatcacaagctcatgtttctacgatcttaatctgtatttacttgaatgatgctacaaatcttcatcaa
>Cuscuta
atgaatataggatacttgtatttctcattcacaaatccatctttctttatgctgctcactctcagtttggtcctacttctgctttattttgttactaaaaagggaggaggaaactcagtaccaaatgcttggcaatccttggtagagcttatttatgatttcgtgccg---aacccggtaaacgaacaaataggtggtctt------tccggaaatgtgaaacaaaagttttccccttgcatctcggtcacttttactttttcgttatttcgtaatccccagggtatgataccttatagcttcacagttacaagtcattttctcattactttgggtctctcattttcgatttttattggcattactatagtgggatttcaaataaatgggcttcatttttttagcttcttattacctgcaggagtcccactgccgttagcaccttttttagtactccttgagctaatccctcattgttttcgcgcattaagctcaggaatacgtttatttgctaatatgatggccggtcatagttcagtaaagattttaagtgggttcgcttggactatgctatgt---atgaatgatcttttctatttcataggagatcttggtcctttatttatagttcttgcattaaccggtcttgaattaggtgtagctatatcacaagctcatgtttctacgatctcaatctgtatttacttgaatgatgctacaaatctccatcaa
>Cucurbita
atgaatataggaaacttttatttctcattcacaaatccctctttctttatgctgctaactctcagtttggtcctacttctggtttattttgttactaaaaacggaggaggaaactcagtaccaaatgcttggcaatccttggtagagcttatttatgatttcgtgtcg---aacctggtaaacgaacaaataggcggtctttccggatccggaaatgtgaaacaaaagtttttccctcgcatctcggtcactttgactttttcgttatttcgtaatccccagggtatgataccttatagcttcacagttacaagtcattttctcattactttgggtctctcattttctctttttattggtattactatagtgggatttcaaagaaatgggcttcattttttaagtttctcattacccgctggagtcccactgccattagcaccttttttagtactccttgagctaatccctcattgttttcgcgcattaagctcaggaatacggttatttgctaatatgatggccggtcatagttcagtaaagattttaagtgggtccgcttggactatgctatgt---atgaataatcttttctatttcataggggatcctggtcctttatttatagttcttgcattaaccggtttggaattaggtgtagctatatcacaagctcatgtttctacgatctcaatctgtatttacttgaatgatgctacaaatctccatcaa
>Glycine
atgaagataggtgacttgtatttctcattcacaaatccctctttgtttatgctgctcactctcagtttggtcttactgctgtttcattttgttactaaaaatggaggaggaaagttagtacccaatgcttggcaatccttggtagagcttatttatgatttcgtgccg---aacctggtaaacgaacaaata---------------gccggaaatgtgaaacaaaggtttttcccttgcatctcggtcacttttactttttcgttattttgtaatccccagggtatgataccttatagcttcacagttacaagtcattttctcattactttgggtctctcattttctatttttattggcattactatagtgggatttcaaagaaatgggcttcattttttaagcttctcattacccgcaggagtcccactgccgttagcaccttttttagtactccttgagctaatccctcattgttttcgcgcattaagctcaggaatacgtttatttgctaatatgatggccggtcatagttcagtaaagattttaagtgggtccgcttggactatgctatgt---atgaatgatcttttctatttcataggagatcttggtcctttatttatagttcttgcattaaccggtccggaattaggtgtagctatatcacaagctcatgtttctacgatctcaatctgtatatacttgaatgatgctataaatctccatcaa
>Oenothera
atgaatataggaaacttgtatttctcattcacaaatccatctttgtttatgctgctaactctcagtttggtcctacttcttgtgaattttgttactaaaaagggaggaggaaactcagtaccaaatgcgtggcaatccttggtagagcttatttatgatttcgtgccg---aacccggtaaacgaacaaataggcggtctt------tccggaaatgtgaaacaaaagtttttccctcgcatctcggtcacttttactttttcgttatttcgtaatccccagggcatgataccgtatagcttcacagtgacaagtcattttctcattactttgggtctctcattttctatttttattggtattactatagttggatttcaaagaaatgggcttcattttttaagcttctcattacccgcaggagtcccactgccgttagcaccttttttagtactccttgagctaatccctcattgttttcgcgcattaagctcaggaatacgtttatttgctaatatgatggccggtcatagttcagtaaagattttaagtgggttcgcgtggactatgctatgt---atgaatgatcttttctatttcataggagatcttggtcctttatttatagttcttgcattaaccggtccggaattaggtgtagctatatcacaagcttatgtttctacgatctcaatctgtatttacttgaatgatgctacaaatctccatcaa
>Misodendrum
-----------------------------------------------------------tctcagtttggtcctacttctggttcattttgctactaaaaagggaggcggaaactcagtaccaaatgcttggcaatccttagtagagcttattcatgatttcgtgccg---aacctggtaaacgaacaaataggaggtctt------tcggaaaatgtaaaacaaaagttttcccctcgcatctcggtcacttttactttttcgttattttgtaatctccagggtatgataccttatagcttcacagttacaagtcattttatcattactttggctctctcattttctatttttattggtattactatagtgggatttcaaataaatgggcttcattttttaagcttcttattacccgcaggagtcccactaccgttagcaccctttttagtactccttgagctaatccctcattgttttcgcgcgttaagctcaggaatacgcttatttgctaatatgatggcaggtcatagttcagtaaagattttaagtggatccgcttggactttgctatgt---atgaatgatcctttctatttcataggagatccaggtcttttatttatagttcttgcattaaccggtctggaattaggtgtagctatatcacaagctcatgtttctacaattttaatctgtatttacttgaatgatgctataaatctcc-----
>Loranthus
attcagataggtgacttgtatttctcattcacaaattcatctttgtttatgctgctaactctcagtttggtcctacttctggtttattttgttactaaaaagggaggaggaaactcagtaccaaatgcttggcaatccttggtagagcttatttatgatttcgtgccg---aacccggtaaacgaacaaataggtggtctt------tccggaaatgttaaacaaaagttttcccctcgcatctcggtaacttttactttttcgttatttcgtaatccccagggtatgataccttatagcttcacagtgacaagtcattttatcattactttggctctctcattttctatttttattggtattactatagtgggatttcaaatcaatgggcttcattttttaagcttctcattacccgctggagtcccactgccattagcgccttttttagtactccttgagctaatccctcattggtttcgcgcattaagctcaggaatacgtttatttgctaatatgatggccggtcatagttcagtaaagattttaagtgggttcgcttggactatgctatgt---atgaatgatcttttatatttcataggatatcttggtcctttatttatagttcttgcattaaccggtctggaattaggtgtagctatattacaagctcatgtttctacgatctcaatctgtatttacttaaatgatgctacaaatctccatcaa
>Phoenix
atgaagataggcaacttttatttctcattcacaaatccatccttgtctatgctgctaactctcggtttggtcctacttcttcttttttttgttacgaaaaagggagggggaaagtcagtgccaaatgcttggcaatccttggtagagcttattcatgatttcgtgccg---aacccggtaaacgaacaaataggtggtctt------tccggaaatgtgaaacaaaagttttcccctcgcatctcggtcacttttactttttcgttatttcgtaatccccagggtatgataccctttagcttcacagtgacaagtcattttctcattactttggctctctcattttcgatttttataggcattacgatcgttggatttcaaagacatgggcttcatttttttagcttctcattacctgcaggagtcccactgccgttagcaccttttttagtactccttgagctaatccctcattgttttcgtgcattaagctcaggaatacgtttatttgctaatatgatggccggtcatagttcagtaaagattttaagtgggtctgcttggactatgctattt---atgaataacattttttatttcataggagatcctggtcctttatttatagttctagcattaaccggtccggaattaggtgtagctatatcacaagctcatgtttctacgatctcaatctgtatttacttgaatgatgctacaaatctccatcaa
>Spirodela
atgaaggtgggaaacttatatttctcattcacaaatccatccttgtctatgctgctaactctaagtttggtcttacttctgctttattttgttacgaaaaagggagggggaaagtcagtgccaaatgcttggcaatccttggtagagcttattcatgatttcgtgctg---aacccggtaaacgaacaaataggtggtctt------tcaggaaatgttaaacaaaagtttttccctcgcatctcggtcacttttactttttcgttatttcgtaatccccagggtatgataccctatagcttcacagtgacaagtcattttctcattactttggctctctcattttctattttcataggcattactatagttggatttcaaagaaatgggcttcattttttaagctttttattacccgcaggagtcccactgccgttagcaccttttttagtactccttgagctaatccctcattgttttcgtgcattaagcttaggaatacgtttatttgctaatatgatggccggtcatagttcagtaaagattttaagtgggtttgcttggactatgctatgt---atgaaaaatcttttgtatttcataggagatcctggtcctttatttatagttattgcattaaccggtccggaattaggtgtagctatatcacaagctcatgtttctacgatctcaatctgtatttacttgaatgatgctacaaatctccattaa
>Amborella
atgaatataggaaacttgtatttctcattcacaaatccatctttgtccatgctgctaactatctgttttgtcctgcttctggttcatgaagttacaaaaaacggagggggaaactcagtaccaaatgcttggcaatccttggtagagcttattcatgatttcgtgccg---aacccggtaaacgaacaaataggtggtctt------tccggaaatgttaaacaaaagtttttccctcgcatctcggtcacttctactttttcgttatttcgtaatccccagggtatgataccatatagcttcacagtgacaagtcattttctcattactttgggtccctcatttcctatttttattggcattactattgtgggatttcaaagaaatgggcttcattttttaagcttcttattacccgcaggagtcccactgccgttagcacctttcttagtactccttgagctaatccctcattgttttcgcgcattaagctcaggaatacgtttatttgctaatatgatggccggtcatagttcagtaaagattttaagtgggtccgcttggactatgctatgt---atgaatgatcttctgtatttcataggagatctaggtcctttatttatagttattgcattaaccggtccggaattaggtgtagctatatcacaagctcatgtttctacgatctcaatctgtatttacttgaatgatgctacaaatctccatcaa
>Arabidopsis
atgcatatcggaaacttctatttctcattcacaaatccatctttgttcatgctgctaactctgagttttttcctacttctgattcattttgttactaaaaagggaggaggaaacttagtcccaaatgcttggcaatccttggtagagcttctttatgatttcgtgctg---aacctggtaaaggaacaaataggtggtctt------tccgggaatgtgaaacaaatgtttttcccttgcatcttggtcacttttctttttttgttattttgtaatcttcagggtatgataccttatagcttcacagtgacaagtcattttctcattactttggctctctcattttcgatttttattggcattactatagtgggatttcaaagacatgggcttcattttttcagctttttattacccgcaggagtcccactgccgttagcaccttttttagtactccttgagctaatttcttattgttttcgcgcattaagcttaggaatacgtttatttgctaatatgatggccggtcatagtttagtaaagattttaagtgggttcgcttggactatgctatgt---atgaatgatattttctattttataggggctcttggtcctttatttatagttcttgcattaaccggtctggaattaggtgtagctatattacaagcttatgtttttacgatcttaatctgtatttacttgaatgatgctataaatctccattaa
>Arabidopsis2
atgcatatcggaaacttctatttctcattcacaaatccatctttgttcatgctgctaactctgagttttttcctacttctgattcattttgttactaaaaagggaggaggaaacttagtcccaaatgcttggcaatccttggtagagcttctttatgatttcgtgctg---aacctggtaaaggaacaaataggtggtctt------tccgggaatgtgaaacaaatgtttttcccttgcatcttggtcacttttctttttttgttattttgtaatcttcagggtatgataccttatagcttcacagtgacaagtcattttctcattactttggctctctcattttcgatttttattggcattactatagtgggatttcaaagacatgggcttcattttttcagctttttattacccgcaggagtcccactgccgttagcaccttttttagtactccttgagctaatttcttattgttttcgcgcattaagcttaggaatacgtttatttgctaatatgatggccggtcatagtttagtaaagattttaagtgggttcgcttggactatgctatgt---atgaatgatattttctattttataggggctcttggtcctttatttatagttcttgcattaaccggtctggaattaggtgtagctatattacaagcttatgtttttacgatcttaatctgtatttacttgaatgatgctataaatctccattaa
>Boea
attgagataggggacttgtatttctcattcacaaattcatctttgtttatgctactcactctcagtttggtcctacttttgttttattttgttacaaaaaagggaggaggaaagttagtcccaaatgcttggcaatccttggtagagattctttatgatttcgtgctg---aacctggtaaacgaacaaataggtggtctt------tccggaaatgtgaaacaaaagtatttcccttgcatctcggttacttttactttttcgttatttcgtaatctccagggtatgataccttatagcttcacagttacaagtcattttctcattactttgggtctctcattttctctttttattggcattactatagtgggatttcaaagaaatgggcttcattttttaagcttctcattacccgcaggagtcccactgccgttagcaccttttttagtactccttgagctaatttcttattgttttcgcgcattaagcttaggaatacgtttatttgctaatatgatggccggtcatagtttagtaaagattttaagtgggttcgcttggactatgctatgt---atgaataatcttttctatttcataggggatcttggtcctttatttatagttcttgcattaaccggtcttgaattaggtgtagctatatcacaagctcatgtttctacgatctcaatctgtatttacttgaatgatgctacaaatctccatcaa
>Gossypium
ttgaagattggaaacttgtatttctcattcacaaatccatctttgtttatgctgctaactctcagtttgttcctacttctggttcattttgttactaaaaagggaggaggaaagttagtaccaaatgcttggcaatccttggtagagcttatttatgatttcgtgctg---aacccggtaaacgaacaaataggcggtctt------tccagtaatgtgaaacaaaagtatttcccttgcatctcggtcacttttactttttcgttatttcgtaatccccagggtatgataccttatagcttcacagttacaagtcattttctcattactttgggtctctcattttctctttttattggcattactatagtgggatttcaaagaaatgggatacattttttaagctttttattacccgcaggagtcccactacccttagcaccttttttagtactccttgagctaatctcttattgttttcgcgcattaagcttaggaatacgtttatttgctaatatgatggctgggcatagtttagtaaagattttaagtggcttcgcttggactatgctatgt---atgaataatcttttctatttcataggagatcttgggcctttatttatagttcttgcattaacaggtctggaattaggtgtagctatattacaagctcatgtttctacaatcttaatctgtatttacttaaatgatgctataaatcttcatcaa
>Epirixanthes
ctgaagataggaaccttgtatttctcattcacaaattcatctttgtttatgctgttaactctcagtttggtcctacttctggttcattttgttactaaaaac---ggaggaaacttagtcccaaatgcttggcaatccttggtagagcttatttatgatttcgtgctg---aacctggtaaacgaacaaataggtggtctt------tccgtaaatgttaaacaaaagtttttccctttaatcttggtcactttgacttttttgttattttgtaatcttcaggggatgataccttatagcttcacagttacaagtcattttatcattactttgggtctctcattttctatttttattggcattactatagtgggatttcaaataaatgggcttcattttttaagcttcttattacccgcaggagttccactgccgttagcaccttttttagtacttcttgagctaatttcttattgttttcgcgcattaagcttaggaatacgtttatttgctaatatgatggccggtcatagtttagtcaagattttaagtgggttcgcttggactatgctctgt---atgaatgatatctattttgttataggagatctcggtcctttatttatagttcttgcattaaccggtctggaattaggtgtagctatattacaagcttatgtttttacgatattaatatgtatttacttgaatgatgctctaaatctccattaa
>Ginkgo
atgaatataggaaacttgtatttcccatccacaaatccatctttgtccatgccgctaactataagttcagtcctgcttttagttcatttcgttactaagaacggagggggaaactcagtaccaaatgcttggcaatccttggtagagcctattcatgatttcgtgccg---aacctggtgaacgaacaaataggtggtctt------tccggaaatgtcaaacaaaagttttcccctcgcatctcggtcacttttacttcttcgtcatttcgtaatccccagggtatgataccacatagctctacagttacgagtcattttatcattacttcgggtccccccttttcgatttctattggaattactatagtgggatcccaaaggaatgggctccatttctccagcttctcatcacccgcaggagtaccactgccgttagcacctccctcagtactccctgagctaatccctcattgttcccgcgcatcaagctcaggaatacgtttatctgctaatatgatggctggtcatagttcagtaaggatttcaagtgggtccgctcggactatgccatgt---atgaataatattatgtattccataggagatcctggtccttcaccaatagtttttgcaccgaccggttcggaattaggtgtcgctatatcacaagctcatgtttctgcaatctcaatttgtatttacccgaatgatgctacaaatcttcatcag
>Cycas
atggatataggaaacttgtatttctcattcacaaatccatctttgtccatgccgctaactatcagttcagtcctgcttttagtccatcttgttactaagaacggagggggaaactcagtaccaaatgcttggcaatccctggtagagcttatttatgatttcgtgccg---aacccggtgaacgaacaaataggtggtctt------tccggaaatgttaaacaaaagtttccccctcgcatctcggtcacttttacttcttcgttatttcgtaatccccagggtatgataccatatagctccacagttacaagtcatttcatcattactttgggtcccccatttccgatttctattggaattactatagtgggatctcaaagaaatgggcttcatttctccagctcctcatcacccgcaggagtaccactgccgttagcacctttctcagtactccttgagctaatccctcattgttctcgcgcatcaagctcaggaatacgtttatttgctaatatgatggctggtcatagttcagtaaagatctcaagtgggtccgctcggactatgctatgt---atgaataatataatgtatttcataggagatcttggtccttcatcaatagtttttgcaccgaccggttcggaattaggtgtagctatatcacaagctcatgtttctacaatctcaatttgtacttactcgaatgatgctacaaatcctcatcga
>Pinus
atgaatataggaaacttgtatttcccattcacaaatccatctttgtccatgccgctaactatcagttcagtcttgctcttggttcatttcgttactaagaacggagggggaaactcagtaccaaatgctcggcaatcctcggtagagcttattcatgatttcgtgccg---aacctggtgaacgaacaaataggtggtctt------tccggaaatgttaagcaaaagtcttcccctcgcatctcggtcactcttacttcttcgtcatttcgtaatccccagggtatgataccatatagctccacagtgacaagtcattttataattacttcgggtctcccattttcgatttctattggaattactatagtgggatctcaaataaatgggcttcatttttccagcttctcatcacccgcaggagtaccactgccgttagcacctttcttagtactccttgagctaatccctcattgtttccgcgcatcaagcttaggaatacgtttatccgctaatatgatggctggtcatagttcagtaaagatcccaagtgggttcgctcggactatgccatgt---atgaataatattatgtattccataggagatccgggtcctctatcaatagtttttgcaccgaccggttcggaattaggtgttgctatatcacaagctcatgtttctacaatctcaatttgtatttacccgaatgatgctacaaatcctcatcaa
>Oryza
cttgatatgggtaacttttatttatcattcacaaatgaatccttgtctatggcggtaactgtcgttttggtgccatctttatttggagttgttacgaaaaagggcgggggaaagtcagtgccaaatgcatggcaatccttggtagagcttatttatgatttcgtgctg---aacctggtaaacgaacaaataggtgga---------------aatgttaaacaaaagtttttccctcgcatctcggtcacttttactttttcgttatttcgtaatccccagggtatgataccctttagcttcacagtgacaagtcattttctcattactttggctctttcattttccatttttataggcattacgatcgttggatttcaaagacatgggcttcatttttttagcttcttattaccagcgggagtcccactgccattagcaccttttttagtactccttgagctaatctctcattgttttcgtgcattaagctcaggaatacgtttatttgctaatatgatggccggtcatagttcagtaaagattttaagtgggttcgcttggactatgctattt---ctgaataatattttctatttcataggagatcttggtcccttatttatagttctagcattaaccggtctggaattaggtgtagctatattacaagctcatgtttctacgatctcaatttgtatttacttgaatgatgctataaatctccatcaa
>Salvia
cttcaaattggaaagttgtatttctcattcacaaatgcatctttctttcttctattaattctctcatttgtcctatttctttttcatttagtgactcaaaagggaggaggaaagttagtaggaaatgcttgtcaatccgtgttagagcttatttatgattttgtgccg---aacctggtaaacgaacaaataggtggtctt------tctggcaatgtgaaacaaaagtatttcccttgcatctcggttacttttactttttcgttatttcgtaatctgcagggtatgataccttatagcttcacagtaacaagtcattttctcgttactttgggtctctcattttctctttttattggcattactatagtgggatttgcaaagaatggtcttcattttttaagcttctcattacccgcaggagtcccacttcccttagccccttttttagtactccttgagctaatccctcattgttttcgcgcattaagcttaggaatacgtttatttgctaatatgatggccggtcatagtttagtaaagattttaagtgggttcgcttggactatgctatgt---atgaatgatcttttttatttcatagggtctacaggtcctttctttatagttcttgcattaactggtcttgaattaggcgtagctatattacaagcttatgtttttacgatcttaatctgtatttacttgaatgatgctataaatctgcattaa
>Taxillus
atgaagataggttacttgtatttctcattcacaaatccatcattgtttattttgctaactctctgtttggtcctacttctttttcattttgtttctaaaaaagtaggactctcagtaccaacaaaagcatttcaatccttagtagagctaatgtatgatttcgtgccg---aacccggtaaacgaacaaataggtggg---------tccggaaatgttaaacaaaagttttcccctcgcatctcggtcacttttactttttcgttatttcgtaatccccagggtgtgataccgtatagctgcactgttacaagtcaattaattcttactttggctctatcatgttctcttttgattggtattactctagtaggatttaaaagaaatgggcttcactttttaagcatctcattacccgcaggagtaccacttccattagcgccttttttagtactccttgagctaatccctcattgttttcgcgcattaagctcaggaatacgtttatttgcgaatatgatggccggtcatagttcagtaaagatcataagtgggttcgcttggactatgctatgt---atgaaggagctcttttatttcataggagatctgggtcctttagtaatagtgcttgcattaaccggtctggaatttggtgttgctatattacaagctcatgtttctacgatctcaatatgtatttacttaaatgatgctacaaatctccatcaa
>Scurulla
ttgaagataggttacttgtatttctcattcacaaatccctcattgtttatgttgctcactctctgtttggtccttcttctttttcattttgtgtctaaagga---ggaaactcactaccaacaaaagcatttcaatcctgtgtagagctattctatgatttcgtgccg---aacccggtaaacgaacaaataggtggtagg------tca---aatgttcaacaaaagttttcccctagcatctcggtcacttttactttttcgttatttcgtaatacccttggtttgataccgtatagcttcactgttacaagtcaaattctccttactttgggtctgtcttcttctcttttgattggaataactctagttggatttcaaagaaatgggcttcactattttagcatctcattaccagcaggagtcccacttccattagcgccttttttattactactagagctaatccctcattgttttcgcgcattaagctcaggaatacgtttatttgcgaatatgatggccggtcatagttcagtaaagattattagtgggttcgcttggactatgctatgt---atgaaggagcttgtttatttcataggagatctgggtcctttattgatagttcttgcattaaccggtcttgaatttggtgttgctatcttacaagctcatgtttctacgatatcaatatgtatttacttaaatgatgctacaaatctccatcaa
>Huperzia
attcatataggaaacttgtatctttcatttaccaattcatctttgtttatgccactaactatcaatttagtattgcttttagtcaattttgtcacccgaaat---ggaggacacttagtaccaaatgcatggcaatccttggtggaaatgatttatgattttgtgctt---aacttggtgaacgaacaaataagtggtgct------tcttcg---gtgaaacaacggttttttcctctgatctttgtcacttttacttttttattattttgtaatcttatcggtatgataccatatagttttacagtaacaagtcattttataattactttgggtctttcattatctctctttattggaataactatagttggattccaaacacatgggcttcattttttcagtttcttattacctcaaggagtacccttggcgttagcacctttcctagtacttcttgagctaatctcttattgttttcgcgcattaagctcaggaatacgttcatttgccaatatgatggctggtcatagtttagtcaagatttcaagtggctttgcttggactatgctatct---atggggggtattatg---tatttagcatatctagctccttcttcgatagtattcgcattaactggtttagaattaggtgttgctatattacaagcttatgtttctactatttcaatttgtatttactcaaatgatgctataaaccttcattaa
>Ophioglossum_californicum
attcgtatgggagactcgtatctttcatttaccaattcctctttgtttatgccaccaactatcagtttagtactgctttcagtttctttggtgaccctgaat---ggaggacacttagtaccaaatgctcggcaatccttggtggaaatgattcatgattttgtgcct---aactcggtgaacgaatagatcagtggtgtt------tcg---------aaagaaaagttttttcccccgatattcgtgacttttaccttcccactttttcgtaatccgcaaggtatgatcctttatagctttacagtgacaagtcattttatcattactctgggtctttccccctctctttccctcggaattactatagtgggttctcgaacgaatgggcttccttctttcagtttcttcccaccgccaggagtacccttgccgttagcaccttttccagtcctgtcggagttaatacctcatggttctcgcgccttaagcttaggaatacggttattcgccaatatgatggctggtcatagttcggttaagatttcaagcggctctgctcggactatgctatct---atgaggggtcttctg---ttcccagcgcatctcgctcctctttcggtagtcttcgcatcaactggttcggaatcgggggtggctatttcacaagcttatgtttccactactttgatccgtattcactcgaatgatgctataaaccttcattaa
>Ophioglossum_vulgatum
attcgtatgggagactcgtatctttcatttaccaattcctctttgtttatgccaccaactatcagtttagtactgctttcagtttctttggtgaccctgaat---ggaggacacttagtaccaaatgctcggcaatccttggtggaaatgattcatgattttgtgcct---aactcggtgaacgaatagatcagtggtgtt------tcg---------aaagaaaagttttttcccccgatattcgtgacttttaccttcccactttttcgtaatccgcaaggtatgatcctttatagctttacagtgacaagtcattttatcattactctgggtctttccccctctctttccctcggaattactatagtgggttctcgaacgaatgggcttccttctttcagtttcttcccaccgccaggagtacccttgccgttagcaccttttccagtcctgtcggagttaatacctcatggttctcgcgccttaagcttaggaatacggttattcgccaatatgatggctggtcatagttcggttaagatttcaagcggctctgctcggactatgctatct---atgaggggtcttctg---ttcccagcgcatctcgctcctctttcggtagtcttcgcatcaactggttcggaatcgggggtggctatttcacaagcttatgtttccactactttgatccgtattcactcgaatgatgctataaaccttcattaa
>Ophioglossum_austroasiaticum
attcgtatgggagactcgtatctttcatttaccaattcctctttgtttatgccaccaactatcagtttagtactgctttcagtttctttggtgaccctgaat---ggaggacacttagtaccaaatgctcggcaatccttggtggaaatgattcatgattttgtgcct---aactcggtgaacgaatagatcagtggtgtt------tcg---------aaagaaaagttttttcccccgatattcgtgacttttaccttcccactttttcgtaatccgcaaggtatgatcctttatagctttacagtgacaagtcattttatcattactctgggtctttccccctctctttccctcggaattactatagtgggttctcgaacgaatgggcttccttctttcagtttcttcccaccgccaggagtacccttgccgttagcaccttttccagtcctgtcggagttaatacctcatggttctcgcgccttaagcttaggaatacggttattcgccaatatgatggctggtcatagttcggttaagattttaagcggctctgctcggactatgctatct---atgaggggtcttctg---ttcccagcgcatctcgctcctctttcggtagtcttcgcatcaactggttcggaatcgggggtggctatttcacaagcttatgtttccactactttgatccgtattcactcgaatgatgctataaaccttcattaa
>Whittieria
attcgtatgggggactcgtatctttcatttaccaattcctctttgttcatgctaccaactatcagtttagtactgctttcagtttctttggtgaccctgaat---ggaggacacttagtaccaaatgctcggcaatccttggtggaaatgattcatgattttgtgcct---aactcggtgaacgaatagatcagtggtgtt------tcg---------aaagaaaagttttctcccccgatattcgtgacttttaccttcccacttttccgtaatccgcaaggtatgatcctttatagctctacagtgacaagtcattttatcattactctgggtctttccccctctctttccctcggaattactatagtgggttttcgaacgaatgggcttccttctttcagtttcttcctaccgncaggagtacccttgccgttagcaccttttccagtcctgtcggagttaatacctcatggttttcgcgccttaagctcaggaatacggttattcgccaatatgatggctggtcatagttcagttaagattttaagcggctctgctcggactatgctatct---atgaggggtcttctg---ttcccagcgcatctcgctcctctttcgatagtcttcgcatcaactggttcggaattgggggtggctatttcacaagcttatgttttcactacttcgatccgtattcactcgaatgatgctataaaccttcattaa
>Goswamia
attcgtatgggagactcgtatctttcatttaccaattcctctttgttcatgccaccaactatcagtttagtactgctttcggtttctttggtgaccctgaat---ggaggacacttagtaccaaatgctcggcaatccttggtggaaatgattcatgattttgtgcct---aactcggtgaacgaatagatcagtggtgtt------tcg---------aaggacaatttttctcccccgatattcgtgactcttaccttcccactttttcgtaatccgcaaggtatgatcctttatagctttacagtgacaagtcattttatcattactctgggtccttccccctctccctccctcggaattactatagtgggttctcgaacgaatgggcttccttctttcagtttcttcctaccgccaggagtacccttgccgttagcaccttttccagtcctgtcggagttaataccttatggttttcgcgccttaagcttaggaatacggttattcgccaatatgatggctggtcatagttcagttaagattttaagcggctctgctcggactatgctatct---atgaggggtcttctg---ttcccagcgcatctcgctcctctttcgatagtcttcgcatcaactggttcggaatcgggggtggctatttcacaagcttatgtttccactacttcgatccgtattcactcgaatgatgctataaaccttcattaa
>Haukia
attcgtatgggagactcgtatctttcatttaccaattcctctttgttcatgccaccaactatcagtttagtactgctttcagtttctttggtgacyctgaat---ggaggacacttagtaccaaatgctcggcaatccttggtggaaatgattcatgattttgtgcct---aactcggtgaacgaatagatcagtggtgtt------tcg---------aaagaaaagtgttttcccccgatattcgtgacttttaccttcccactttttcgcaatccgcaaggtatgatcctttatagctttacagtgacaagtcattttatcattactctgggtctttccccctctctttccctcggaattactatagtgggttttcgaacgaatgggcttccttctttcagtttcttcccaccgccaggagtacccttgccgttagcaccttttccagtcctgttggagttaataccttatggttttcgcgccttaagcttaggaatacggttattcgccaatatgatggctggtcatagtttagtgttgattttaagcggctttgcttggaccatgctatct---atgaggggtcttctg---ttcctagcgcatctcgctcctctttcgatagtcttcgcatcaactggttcggaatcgggggtggctatttcacaagcttatgtttccactattttgatctgtattcacttgaatgatgctataaaccttcattag
>Cheiroglossa
attcgtatgggagactcgtatctttcatttaccaattcctctttgttcatgctactaactatcagtttagtactgcttttagtttctttggtgaccctgaat---ggaggacacttagtaccaaatgcttggcaatccttggtggaaatgatttatgattttgtgctt---aacttggtgaatgaacagatcagtggtgtt------tcg---------aaagaaaagttttttcccctgatattcgtgacttttaccttcctacttttttgtaatctgcaaggtatgatcccttatagctttacagtgacaagtcattttaccattactctgggtctttctttctctctttccctcggaattactatagtgggttttcgaacgaatgggctttcttttttcagtttcttcccaccgccaggagtacccttgccgttagcaccttttctagtcctgttggagttaatatcttatagttttcgcgccttaagcttaggaatacggttattcgccaatatgatggctggtcatagtttagttaagattttaagcggctttgcctggactatgctatct---atgaggggtcttctg---ttcctagcgcatctcgctcctctttcgatagtcttcgcattaactggttcggaatcgggggtggctattttacaagcttatgtttccactactttgatccgtattcactcgaatgatgctataaaccttcattaa
>Botrychium
attcgtataggaaacttgtatctttcatttaccaattcctctttgttcatgctaccaactatcagtttagtactgcttttagtttctctggcgaccctgaat---ggaggacacttagtaccaaatgctcggcaatccttggtggaaatgattcatgattttgtgcct---aacctggtgaacgaatagatcggtggtgtt------tcg---------aaagaaaggttttttcccctgatattcgttacttttacctttccactctttcgtaatctgcaaggtatgatcctttatagctttacagtgacaagtcattttatcattactccgggtccttccttctctcttttccccggaatcactatagtgggttttcgaacgaatgggcttactttttccagtttctctttaccgccaggagtccccttgccgttagcacctttcccagtccttttggagttaatacctcatggtttttgcgccttaagcttaggaatacggttatttgccaatatgatggctggtcatagtttagtcaagatttcaagtggctttgcccggactatgctatct---atgaggggtcttctg---ttcttagcgcatctcgcttctctttcgatagtcttcgcattaactggttcggaatcgggagtggctatttcacaagcttatgtttccactatttcgatccgtattcactcgaatgatgctataaaccttcattaa
>Sceptridium
attcgcataggaaacttgtatctttcatttaccaattcctccttgttcatgctaccaactatcagtttagtactgcttttagtttctcnnnnnnncctgaat---ggaggacacttagtaccaaatgctcggcaatccttggtggaaatgantcatgattttgtgcct---aacctggtgaacgaatagatcggtggtgtt------tcg---------aaagaaaggttttttcccctgatattcgttacttttaccttcccactctttcgtaatctgcaaggtatgatcctttatagctttacagtgacaagtcattttatcattactccgggtcttcccttctctctttccctcggaatcactatagtggcttttcgaacgaatgggcttcctttttccagtttctctttaccgccaggagtccccttgccgttagcacctttcctagtccttttggagttaatatctcatggtttttgcgccttaagcttaggaatacggttatttgccaatatgatggctggtcatagtttagtcaagattttaagtggctttgctcggaccatgctatct---atgaggggtcttctg---ttcttagcgcatctcgcttctctttcgatagtcttcgcattaactggttcggaatcgggagtggctatttcacaagcttatgttttcactatttcgatccgtattcactcgaatgatgctataaaccttcattaa
>Japanobotrychium
attcgtataggaaacttgtatctttcatttaccaattcctctttgttcatgctaccaactatcagtttagtactgcttttagtttctctggcgaccctgaat---ggaggacacttagtaccaaatgctcggcaatccttggtggaaatgattcatgattttgtgcct---aacttggtgaacgaatagatcggtggtgtt------tcg---------aaagaaaggttttttcccctgatattcgttacttttaccttcccacttttttgtaatctgcaaggtatgatcccttatagctttacagtgacaagtcattttatcattactctgggtctttccttctctctttccctcggaatcactatagtgggtcttcgaacgaatgggcttcctttttccagtttctctttaccgccaggagtccccttgccgttagcacctttcctagtccttttggagttaatatcttatggtttttgcgccttaagcttaggaatacggttatttgccaatatgatggctggtcatagtttagtcaagattttaagtggctttgctcggactatgctatct---atgaggggtcttctg---ttcttagcgcatctcgcttctctttcgatagtcttcgcattaactggttcggaatcgggagtggctatttcacaagcttatgttttcactatttcgatccgtattcactcgaatgatgctataaaccttcatcaa
>Botrypus
attcgtataggaaacttgtatctttcatttaccaattcctctttgttcatgctaccaactatcagtttagtactgcttttagtttctctggtgaccctgaat---ggaggacacttagtaccaaatgctcggcaatccttggtggaaatgattcatgattttgtgcct---aacttggtgaacgaatagatcagtggtgtt------tcg---------aaagaaaagttttttcccctgatattcgttacttttacctttccactcttytgtaatctgcaaggtatgatcctttatagctttacagtgacaagtcattttatcattactctgggtctttccttctctctttccctcggaatcactatagtgggttttcgaacgaatgggcttcctttttccagtttatctttaccgccaggagtccccttgccgttagcacctttcctagtccttttggagttaatacctcatggtttttgcgccttaagcttaggaatacggttatttgccaatatgatggctggtcatagtttagtcaagattttaagtggctttgcccggaccatgctatct---atgaggggtcttctg---ttcttagcgcatctcgcttctcttttgatagtcttcgcattaactggttcggaatcgggggtggctatttcacaagcttatgttttcactatttcgatccgtattcactcgaatgatgctataaaccttcattaa
>Ophioderma
atgagtatgggagattcgtatctttcatttaccaattcctctttgttcatgctactaactatcagtttagtactgcttttagtttatttggtgaccctgaat---ggaggacacttagtaccaaatgcttggcaatccttggtggaaatgatttatgattttgtgctatccgctttggtgaatgaacagatcagtggtgct------ttaaat------aaagacaagttttttcccatgatattcgttacttttaccttcctactttgttgtaatctgcaaggtatgatcccttatagctttacagtgacaagtcattttctaattactctgggtctttctttctctctttccctcggaattactatagtgggttttatttcgaatgggctttcttttttcagtttcttcccaccgccaggagtacccttgccgttagcaccttttctagtcctgttggagttaataccttatagttttcgcgccttaagcttaggaatacggttattcgccaatatgatggctggtcatagtttagttaagattttaagcggctttgcctggactatgctatctcagtttaggggtcttatg---ttcccagcgcatctcgctcctctttcgatagtcttcgcattaactggttcggaatatttggtggctattttacaagcttatgtttccactactttgatccgtattcactcgaatgatgctataaaccttcattaa
>Mankyua
-------------------------------------------------------------------------------------------------------------------------------------------------------------ATTTTGTGCCT---AACCTGGTGAACGAATAGATCGGTGGTGTT------TCGGGT------------------TTTCCCCCGATATTCGTTACTTTTACCTTCCCACTCTTTCGTAATCTGCAAGGTATGATCCTTTATAGCTTTACAGTGACAAGTCATTTTATCATTACTCCGGGTCTTCCCTTCTCTCTTTCCCTCGGAATCACTATAGTGGCTTTTCGAACGAATGGGCTTCCTTTTTCCAGTTTCTCTTTACCGCCAGGAGTCCCCTTGCCGTTAGCACCCTTCCTAGTCCTTTTGGAGTTAATACCTCATGGTTTTTGCGCCTTAAGCTTAGGAATACGGTTATTTGCCAATATGATGGCTGGTCATAGTCTAGTCAAGATTTTAAGTGGCTTTGCTCGGACCATGCTATCT---ATGAGGGGTCTTCTG---TTCTTAGCGCATCTCGCTTCTCTTTCGATAGTCTTCGCATTAACTGGTTCGGAATCGGGAGTGGCTATTTCACAAGCTTATGTTTTCACTATTTCGATCCGTATTCACTCGAATGATGCTATAAACCTTCATTAA
>Pteridium
ATTCATATAGGAAATCCGTATCTTTTATTTATCAATTCTTCTTTATCTATGCCACCCACTATCAGTTTAATCCTGCTCCTAGTTCACTTGGTGACCTCGAAT---GGAGGACATTTAGTACCGAATGCTTGGCAATCTTTAGTGGAGATGACTTACGATTTTGTGCCC---AACCTGGTGAACGAATAAATTAGTGGCGTT------TCG---------AAATAATAGTCTTTTCTCCCGATCCCTGTTACTTTTACTTCTCTACTACTTTGTAATTCGTAAGGTATGGTACCCTATAGTTTTACGGTGACAAGTTATTCTATTATTATTTCGGGTTCTTTACTTTCCCTTTCTCCTGGAACTACCGTAGTGGGGTTTTAAATACATGGGCTTCATCTTTTCAGTCTTTTATTACCGCCGGGGGTACCCTTGCCGTTAGCGCCTTTCCTAGTACTTCTGGAGTTAATCCCCTATCGTTTTCGTGCACTAAGTTTAGGAATCTGTTTATTTGCTAACATGATGGCTGGTTATAGTTCAGTTAAGATTTCGAGTGGCTTTGCTTGGACCATGCTATCC---ATGAGGGGTATTCTG---CTATTAGCACATCTCGCTCCTCTTTCGATCGTATTTGCATTAACTGGTTTAGAATCAGGTGTAGCTATTTCATAAGCCTATGTCCCTATAATCCCGATTCGTATTCATTTAAATGACGCGACAAACCTTCATTAA
>Azolla
ATCCATATAGGAAATCCGTATCTTTTATTTATCAATTCCTCTCCATCTATGTCACCCACTACCAGTTTAATCCCGCTCCTAGTTCACTTGGTGACCTCGAAT---GGAGGACACTTAGTACTGAATGCTTGGTAATCCCTAGTGGAGATGACTTATGATTTCGTGCCC---AATCTAGTGAACGAATAAATTAGTGGCGTT------TCG---------AAATAATAGTCTTCTCTCCCGATCCTCGTTACTTTTACCTTTCCATTATTTCGTAATTTGTAAGGTATGGTACTTTATAGTTTTATGGTAATAAGTCATTCTATTATTATTTTGGGTTCTCTATTCTCTCTTTCTCTTGGAACTATCGTAGTGGGGTCTTAAACACATGGGCCTCATCCTTTCAGTCTCTTATTACTGCCGGGTGTACCTCCACCGTTAGCGCCTTTCCCAGTATTTTCGGAGTTAATCCTCTATCGTTTTCGTGCACTAAGCTTAGGAATATGTTTATTTGCTAATATGATGGCTGGTTATAGTTCAGTCAAGATTTCGAGTGGCTTTGCTCGGACCATGCTATCC---ATGAGGGGTATCTTG---CTATTAGCACATCTCGCTCTTCTTTCGATCGTATTTGCATCAACTGGTTTAGAATCAGGTGTAGTTATTTTATAAGCTTATGTCCCTATAATCCCGATTCGTATTCATTTGAATGATGCAATAAACCTTCATTGA
>Haplopteris
TTCCATATAGGAAATATGTATCTTTCATTTATCAATTCCTCTCTATCTATGCTACCCACTATCGGTTTAATCCTGCTTCTAGTTCACTTGGTAACCTCGAAT---GGAGGACATTTAATACCGAATGCCTGGTAATATCTCGTGGAGATGACTTACGATTTTGTGCCC---AACCTAGTGAACGAATAAATTAGTGGCGTT------TCG---------AAAGAATAGTTTTTTCCCCTAATCCCTGTTACTTTTACTTTTCTACCACTTCGCAATTCGTAAGGTATGATACCTTATAGTTTTACGGTAACAAGCTATTTTATTATTACTTCGGGTCCTTCATTCTCCCTTTTCCTTGGAACTACCGTAGTAGGGTCTTAAATACATGGGCTTCACCTTTTCAGTTATTTATTACCGCCGGGGGTACCTTTGCTGTTAGCGCCCTTTCTAGTACTTCTGGAGTTAATCTCCTATTGTTTTCGTGCCCTAAGTTTAGGGATATGCCTATTCGCTAATATGATGGCTGGTCATAGTTTAGTCAAGATTTTGAGTGGCTTTGCTTGGGCCATGCTATCC---ATAAGGGGTCTTCTG---CTATTAGCACATTTTGTTCCCCTTTCGATCGTATTTGCATCAACCGGTTCAGAATCGGGTGTAGCTATTTTATAAGCCTATGTTTTTATAATCCCGACTTGTATTTACTCGAATGATGCACGAAACCTTCATTTA
