# Supplementary material for: Organellar phylogenomics of Ophioglossaceae fern genera
Source: Front Plant Sci. 2024 Jan 15;14:1294716. doi: 10.3389/fpls.2023.1294716 (PMC10823028; doi:10.3389/fpls.2023.1294716)
Supplement: Supplementary file 3 [file DataSheet_3.zip › Supplementary file S2/mtDNA_expanded/trim_HGT_atp9.fas]

>Pteridium
ACGCTAGAAGGTGCGAAATTAATTGGAGCAGGAGCGGCTACC---------------ATAGCCTTAGCAGGAGCAGCAGCAGGTATTGGAAACGTATCTAGTCCTTTGACAAGCTCTGTGGCG---TGAAATCTATCATTAGCCAAATAATTATTCGGTTATGTTACTCCAGGCTTTGCC---TTAACAGAAGCTATTGCCCTGTCTGCTTTGACGACGGCCTTTTCAATA---TTATTCGTATCTCGA
>Azolla
ACGCTAGAAGGTGCGAAATTAATTGGAGTAGGAGCGGCTATC---------------ATTGCCTCAGCGGGAGCAGTAGCAGGTACTGGAAACGTATCTAGTCCTTCGACAACCTTTGTGGCG---TGAAATCTCTTATTAGCCAAATAATCATTCGGTTATGTTACTCCAGGCTTTGCC---TTAACAGAAGTTATCGTCCCGTCTGCTTCGACGATGGCCTTTTCAACA---TCATTCGTATCTCGA
>Haplopteris
ATGCTAGAAGGTGCAAAATTAATTGGAGCAGGAGCGGCTACT---------------ATAGCCTTAGCAGGAGCAGCTGCAGGTATTGGAAATGTATCTAGTCCTTCGACAAGCCCTGTGGCG---TGAAATCTATCATTAGCGAAATAATTATTCGGTTATGTTACTCTAGGCTTTGCC---TTGACAGAAGCTATTGCCCTGTCTGCTTTGACGATGGCCTTTTCAATA---TTATTCGTATCTTGA
>Agrostemma
atgttagaaggtgcaaaatcaatcggtgccggagctgctaca---------------attgcttcagcgggagctgctgtcggtattggaaacgtctttagttctttgattcattccgtggcg---cgaaatccgtcattggctaaacaattatttggttatgctattttgggctttgct---ctaaccgaggctattgcattatttgccctaatgatggcctttttgatt---tcattcgtattccga
>Amborella
atgttagaaggtgcaaaatcaataggtgccggagcagctaca---------------attgcatcagcgggagctgctgtcggtattggaaacgtccttagttcctcgatccattccgtggcg---cgaaatccatcattggctaaacaatcatttggttatgccattttgggctttgct---ctaaccgaagctattgcatcgtttgccccaatgatggcgtctctgatc---tcatccgtattctga
>Liriodendron
atgttagaaggtgcaaaatcaataggtgccggagcagctaca---------------attgcttcagcgggagctgctgtcggtattggaaacgtccttagttcctcgatccattccgtggcg---cgaaatccatcattggctaaacaatcatttggttatgccattttgggctttgct---ctaaccgaagctattgcatcgtttgccccaatgatggcgtctctgatc---tcatccgtattccga
>Camellia
atgttagaaggtgcaaaatcaatgggtgccggagctgctaca---------------attgcttcagcgggagctgctgtcggtattggaaacgtccttagttcctcgattcattccgtggcg---cgaaatccatcattggctaaacaatcatttggttatgccattttgggctttgct---ctaaccgaagctattgcatcgtttgccccaatgatggcctttttgatc---tcatccgtattccga
>Erythropalum
atgttagaaggtgcaaaatcaatgggtgccggagctgctaca---------------attgcttcagcgggagctgctgtcggtattggaaacgtccttagttcctcgattcattccgtggcg---cgaaatccatcattggctaaacaatcatttggttatgccattttgggctttgct---ctaaccgaagctattgcatcgtttgccccaatgatggcctttctgatc---tcatccgtattccga
>Cuscuta
atgttagaaggtgcgaaatcaatgggtgccggagctgctaca---------------attgctttagcgggagctgctgtcggtattggaaacgtccttagttcctcgattcattccgtagcg---cgaaatccatcattggctaaacaattatttggttatgccattttgggctttgct---ctaaccgaagctattgcatcgtttgccccaatgatggcctttttgatc---tcattcgtattccga
>Arabidopsis
atgttagaaggtgcaaaatcaataggtgccggagctgctaca---------------attgcttcagcgggagctgctatcggtattggaaacgtattcagttctttgattcattctgtggcg---cgaaatccatcattggctaaacaatcatttggttatgccattttgggctttgct---ctaaccgaagctattgcattgtttgccccaatgatggcctttttgatc---ttattcgtattctga
>Carica
atgttagaaggtgcaaaatcaatgggtgccggagctgctaca---------------attgcgttggcgggagctgctgtcggtattggaaacgtcttcagttctttgatccattccgtggcg---cgaaatccatcattggctaaacaatcatttggttatgccattttgggctttgct---ctaaccgaagctattgcattgtttgccccaatgatggcctttttgatc---tcatccgtattccga
>Cucurbita
atgttagaaggtgcaaaatcaatgggtgccggagctgctaca---------------attgcttcagcgggagctgctgtcggtattggaaacgtgttcagttctttgatccattccgtggcg---cgaaatccctcattggctaaacaatcatttggttatgccattttgggctttgct---ctaaccgaagctattgcattgtttgctccaatgatggcctttttgatc---tcattcgtattccga
>Malania
atgttagaaggtgcaaaatcaatgggtgccggagctgctaca---------------attgcttcagcgggagctgctgtcggtattggaaacgtgttcagttctttgattcattccgtggcg---cgaaatccatcattggctaaacaatcatttggttatgccattttgggctttgct---ctaaccgaagctattgcattgtttgccccaatgatggcctttttgatc---tcatccgtattccga
>HGT_Helminthostachys
atgttagaaggtgcaaaatcaatgggtgccggagctgctaca---------------attgcttcagcgggagctgctgtcggtcttggaaacgtcttcagttctttgatccattccgtggcg---cgaaatccatcattggctaaacaatcatttggttatgccattttgggctttgct---ctaaccgaagctattgcatcgtttgccccaatgatggcctttttgatc---tcatccgtattccga
>Santalum
------gaaggtgcaaaatcaatgggtgccggagctgctaca---------------attgcttcagcgggagctgctgtcggtattggaaacgtcttcagttctttgatccattccgtggcg---cgaaatccatcattggctaaacaatcatttggttatgccattttgggctttgct---ctaaccgaagctattgcatcgtttgcctcaatgatggcctttttgatc---tcatccgtatttcaa
>Schoepfia
atgttagaaggtgcaaaatcaatgggcgccggagctgctaca---------------attgcttcagcgggagctgctgtcggtattggaaatgtgttcagttctttgatccattccgtggcg---cgaaatccatcattggctaaacaatcatttggttatgctattttgggctttgct---ctaaccgaagctattgcatcgtttgcctcaatgatggcctttttgatc---tcatccgtatttcaa
>Gossypium
atgttagaaggtgcaaaatcaatgggtgccggagctgctaca---------------attgcttcagcgggagctgctgtcggtattggaaacgtattcagttctttgatccattccgtggcg---cgaaatccatcattggctaaacaattatttggttatgccattttgggctttgct---ctaaccgaagctattgcatcgtttgccccaatgatggcctttctgatc---ttatccgtattccga
>Vitis
atgttagaaggtgcaaaatcaatgggtgccggagctgctaca---------------attgcttcagcgggagctgcaatcggtattggaaacgtgttcagttctttgatccattccgtggcg---cgaaatccatcattggctaaacaatcatttggttatgccattttgggctttgct---ctaaccgaagctattgcatcgtttgccccaatgatggcctttctgatc---tcatccgtattctga
>Malus
atgttagaaggtgcaaaatcaataggtgccggagctgctaca---------------attgcttcagcgggagctgctatcggtattggaaacgtgttcagttctttgatccattccgtggcc---cgaaatccatcattggctaaacaatcatttggttatgccattttgggctttgct---ctaaccgaagctattgcatcgtttgccccaatgatggcctttttgatc---tcatccgtattccga
>Asclepias
atgttagagggtgcaaaatcaattggtgccggagctgctaca---------------atagctttagcgggagctgctgtcggtattggaaacgtccttagttcctcgattaattccgtggcg---cgaaatccatcattggctaaacaattatttggttatgccattttgggctttgct---ctaaccgaagctattgcatcgtttgccctaatgatggcatttttgatc---tcatccgtattccga
>Rhazya
atgttagagggtgcaaaatcaattggtgccggagctgctaca---------------attgctttagcgggagctgctgtcggtattggaaacgtccttagttcctcgattcattccgtggcg---cgaaatccatcattggctaaacaattatttggttatgccattttgggctttgct---ctaaccgaagctattgcatcgtttgccccaatgatggcctttctgatc---tcatccgtattccga
>Nicotiana
atgttagaaggtgcaaaatcaatgggtgcaggagctgctaca---------------attgcttcagcgggagctgctatcggtattggaaacgtccttagttcctcgattcattccgtggcg---cgaaatccatcattggcaaaacaattatttggttatgccattttgggctttgct---ctaaccgaagctattgcatcgtttgccccaatgatggcctttttgatc---tcattcgtattccaa
>Phoenix
atgttagaaggtgcaaaatcaataggtgccggagctgctaca---------------attgcttcagccggagctgctgtcggtattggaaacgtcctcagttcctcgattcattccgtggcg---cgaaatccatcattggctaaacaatcatttggttatgccattttgggctttgct---ctcaccgaagctattgcatcgtttgccccaatgatggcgtctctgatc---tcattcgtattccga
>Loranthus
atgttagaaggtgcaaaatcaatgggtgccggagctgctaca---------------attgcttcagcgggagctgctgtcggtattggaaacgtgttcagttctttgatccattccgtggcg---cgaaatccatcattggctaaacaattatttggttatgctattttgggctttgct---ctaaccgaagctattgcattgtttgcctcaatgatggcctttttgatc---tcattcgtattcatg
>Tetracentron
atgttagaaggtgcaaaattaataggtgccggagctgctaca---------------attgctttagcgggagctgctgtcggtattggaaacgtttttagttctttgattcattccgtggcg---cgaaatccatcattggctaaacaatcatttggttatgccattttgggctttgct---ctaaccgaagctattgcatcgtttgccccaatgatggcctttctgatc---tcattcgtattccga
>Spirodela
atgttagaaggtgcaaaatcaataggtgctggagctgctaca---------------attgctttagcgggagctgctgtcggtattggaaacgtcctcagttcttcgattcattccgtggcg---cgaaatccatcattggctaaacaatcatttggttatgccattttgggctttgct---ctaaccgaagctattgcatcgtttgcccccatgatggcgtttctgatc---tcattcgtcttctaa
>Olax
atgttagaaggtgcaaaatcaatgggtgccggggctgctaca---------------attgcttcagcaggagctgctgtcggtattggaaacgtccttagttcctcgattcattccgtggcg---cgaaatccatcattggctaaacaattgtttggatatgccattttgggctttgct---ctaaccgaagccattgcattgtttgccctaatgatggcctttttgatc---ttatttgtattctga
>Helianthus
atgttagaaggtgcaaaactaataggggccggagctgctaca---------------attgcttcagcgggagctgctatcggtattggaaacgtccttagttcctcgattcattccgtggct---cggaatccatcattggctaaacaatcatttggttatgccattttgggctttgct---ctaaccgaagctattgcatcgtttgccccaatgatggcctttctgatc---tcatccgtattccga
>Ginkgo
atgccagaaggtgcgaaattaataggtgccggagcagctaca---------------attgctttagcgggagctgctgtcggtatcggaaacgcccctagttcctcgatccattccgtggcg---cgaaatccatcattggctaaacaattatctggtcacgccatttcggggtttgct---tcaaccgaagctattgcatcgcctgcctcaatgatggcgttttcgatc---ttatccgtattccga
>Cycas
atgtcggaaggtgcaaaattaataggtgccggagcagctaca---------------attgcttcagcgggagctgctgtcggtattggaaacgtccttagttcctcgatccatcccgtggcg---cgaaatccatcattggctaaacaatcatttggtcatgccatttcggggtttgct---ttaaccgaagctattgcattgtttgcctcaatgatggcgtttttgatc---tcatccgtattccga
>Pinus
atgctggaaggtgcgaaattaatgggtgctggagcagctaca---------------attgctttagcgggagctgctgccggtattggaaacgctcttagttccttgatccattccgtggcg---cgaaatccatcattggctaaacaattatctggtcatgccatttcggggttcgct---ttaaccgaagctattgcattgtctgcctcaatgatggcgtttctgatc---tcattcgtattccga
>Oryza
atgttagaaggagctaaatcaataggtgccggagctgctaca---------------attgctttagcgggagctgctgtcggtattggaaacgtcctcagttcttcgattcattccgtggcg---cgaaatccttcattggctaaacaattatttggttatgccattttgggctttgct---ctcaccgaagctattgcattgtttgccccaatgatggcctttctgatt---tcattcgttttccga
>Boea
atgttagaaggtgcaaaatcaatgggtgccggagctgctaca---------------attgctttagcgggagctgctgtcggtattggaaacgtcttcagttctttgatccattccgtggcg---cgcaatccatcattggctaaacaattatttggttatgccattttgggctttgcc---ctaaccgaggcaattgccttgttcgcattaatgatggcctttttgatc---tcattcgtattctga
>Castilleja
atgttagaaggggctaaattaataggtgcgggagctgctaca---------------attgctttagcaggagctgctgtcggtattggaaacgtcttcagttctttgatccattccgtggcg---cgcaatccatcattggctaaacaattatttggttatgctattttgggctttgct---ctaaccgaagctattgcattgttcgcattaatgatggcctttttgatc---tcattcgtattctga
>Tolypanthus
atgaacgaaggtgctaaattaatgggtgccggagctgctaca---------------attgctttagcgggagctgctgtcggtattggaaacgtcttcagttctttgatccattccgtggcg---cgcaatccatcattggctaaacaattatttggttatgctattttgggctttgct---ctaaccgaagctattgcattgtttgcctcaatgatggcctttttgatc---tcattcgtattctga
>Helicanthes
atgttagaaggtgctaaattaatgggtgccggagctgctaca---------------attgctttagcgggagctgctgtcggtattggaaacgtgttcagttctttgatccattccgtggcg---cgcaatccatcattggctaaacaattatttggttatgctattttgggctttgct---ctaaccgaagctattgccttgttcgcattaatgatggcctttttgatt---ctatttgttttctaa
>Oenothera2
atgttagagggtgcaaaatcaatgggtgcgggagctgctaca---------------attgcttcagcgggagctgctatcggtattggaaacgtcttcagttctttgattcattccgtagcc---agaaatccatcattggctaaacaattgtttggttatgccattttgggctttgct---ctaaccgaagctattgcattgtttgccccaatgatggcctttttaatc---ttatttgtattccga
>Ricinus
atgttagaaggtgctaaatcaatcggtgcgggagctgctaca---------------atagctttggcgggagctgctgtcggtattggaaatgtcttcagttctttgatccattccgtggcg---cgaaatccatccttagctaaacaattatttggttatgccattttgggatttgct---ctaaccgaagctattgcatcgtttgccttaatgatggcctttctgatc---ttatttgtattccga
>Epirixanthes
atgttagaaggtgctaaatcaatgggtgcaggagctgctaca---------------attgcgttagcgggagctgctgtcgggattggaaatgtcttcagttctttgatccattccgtggcg---cgaaatccatcattggctaaacaattatttggttatgccattttgggttttgct---ttaaccgaagctattgcatcgtttgccttaatgatggcctttttgatc---ttatccgtattccga
>Glycine
atgttagaaggtgcaaaatcaataggtgccggagctgctaca---------------attgcttcagcgggagctgctgtaggtattggaaacgtattcagttcattaattcattccgtggca---agaaatccatcattggcaaaacagttattcggatatgcaatcctgggctttgct---ctaaccgaggctattgccttgttcgcattaatgatggcctttttgatt---ctctttgttttctaa
>Taxillus
atgttagaaggttccaaattaatgggtgccggagctgccaca---------------attgctttagcgggagctgctgttggtattggaaacgtgttcagtgctttgatccattcagtggcg---cgaaatccatccttggcgaaacaattatttgggtatgctattttgggctttgct---ctaaccgaagcaatagcattgttttcctcaatgatggcctttttgatc---ttattcgtcttctag
>Scurulla
atgttagaaggtgcaaaattaatgggtgccggagctgcaaca---------------atagctttagccggagctgcagttggtattggaaacgtgttcagttcattgatcctttcagtggcg---agaaatccctcaatggcgaaacaattatttggttatgctcttttgggctttgct---cttaccgaagctatagcattgttttcctcaatgatggcctttttgatc---ttattcgtattctga
>Salvia
atgttagaaggagctaagttaataggtgcgggagctgcaaca---------------atcgctttagctggagctgcagtcggaattggaaacgtattcagttctttgattcattcggtagct---cgaaatccatcattagcgaaacagttatttggttatgccatcttgggctttgct---cttaccgaagcaattgccttgttcgcattaatgatggctttcttgatt---tcattcgtattttga
>Huperzia
atgctagaaggtgcaaaattaattggagcaggagccgctacc---------------attgcttcagcgggggctgctgtaggtattggaaacgtttttagttcttcgactcattctgttgcg---cgaaatccatcattagctaagcaattatttggttatgctattctaggttttgct---tcaactgaagctactgctttgtctgccttaatgatggcgttttcaata---ttatttgtgtttcaa
>Ophioglossum_californicum
acgccagaaggtgcaaaaccgattggagcaggagcagctacc---------------atggctttagcgggagctgcagtaggtattggacacgtctctagttcttcgatcacttttgtggca---cgaaatccttccttggctaaacaatcatttggttacgccattccaggatttgct---ttaacagaagctactgcctcgtctgcctcaacgatggcctcttcaatc---ccatttgtatttcga
>Ophioglossum_vulgatum
acgccagaaggtgcaaaaccgattggagcaggagcagctacc---------------atggctttagcgggagctgcagtaggtattggacacgtctctagttcttcgatcacttttgtggca---cgaaatccttccttggctaaacaatcatttggttacgccattccaggatttgct---ttaacagaagctactgcctcgtctgcctcaacgatggcctcttcaatc---ccatttgtatttcga
>Ophioglossum_austroasiaticum
acgccagaaggtgcaaaaccgattggagcaggagcagctacc---------------atggctttagcgggagctgcagtaggtattggacacgtctctagttcttcgatcacttttgtggca---cgaaatccttccttggctaaacaatcatttggttacgccattccaggatttgct---ttaacagaagctactgcctcgtttgcctcaacgatggcctcttcaatc---ccatttgtatttcga
>Goswamia
acgccagaaggtgcaaaaccgattggagcaggagcagctacc---------------atggctttagcgggagctgcagtaggtattggacacgtctctagttcttcgatcacttttgtggca---cgaaatccttcctcggctaaacaatcatttggttacgccattccaggatttgct---ttaacagaagctactgcctcgtttgcctcaacgatggcctcttcaatc---ctattcgtatttcga
>Cheiroglossa
-------------------------------------------------------------ctttagcgggagctgcagtaggtattggacacgtctctagttctttgatcacttttgtggca---cgaaatccttccttggctaaacaattatttggttacgccattctaggatttgct---ttaacagaagctactgccttgtttgcctcaacgatggcctttttaatc---ccatttgtattttga
>Ophioderma
atgctagaaggtgcaaaaccgattggagcaggagcagctacc---------------atggctttagcgggagctgcagtaggtattggacacgtctctagttcttcgatcacttttgtggca---cgaaatccttccttggctaaacaattatttggttacgccattccaggatttgct---ttaacagaagctactgccttgtttgcctcaacgatggcctttttaatc---ccatttgtcttttga
>Whittieria
acgctagaaggtgcaaaaccgattggagcaggagcagctacc---------------acggctttagcgggagctgcagtaggtattggacacgtctctagttctttgatcacttttgtggca---cgaaatccttccttggctaaacaattatttggttacgccattccaggatttgct---ttaacagaagctattgcctcgtttgcctcaacgatggcctttttaatc---ccattcgtattttga
>Haukia
acgctagaaggtgcaaaaccgattggagcaggagcagctacc---------------atggcttcagcgggagctgcagcaggtattggacacgtctctagttcttcgatcactcttgtggca---cgaaatccttccttggctaaacaattatttggttacgccattctaggatctgct---ttaacagaagctattgcctcgtttgcctcaacgatggcctttttaatc---ccatttgtatttcga
>Botrychium
gtgctagaaggtacaaaatcaattggagcaagagcagctacc---------------gtggctttagcgggagctgcagtaggtattggacacgcatctagtttttcgatcactcctgcggca---tgaaatccttccttggctaaacaatcatttggtcatgccatttcaggatttgct---ttagcagaagctactgcctcgtctgcctcaatgatggcctttttaatc---ctattcgtattccga
>Sceptridium
atgctagaaggtgcaaaatcaattggagcaggagcagctacc---------------atggcttcagcgggagctgcagtaggtattggacacgcatctagttttttgaccactcctgcggca---tgaaatccttccttggctaaacaatcatttggtcatgccatttcaggatttgct---tcaacagaagctactgcctcgtctgcctcaatgatggcctttttaatc---ctatttgtattccga
>Japanobotrychium
atgctagaaggtgcaaaatcaattggagcaggagcagctacc---------------atggctttagcgggagctgcagtaggtattggacacgcatctagttttttgatcactcctgtggca---tgaaatccttccttggctaaacaatcatttggtcatgccatttcaggatttgct---ttaacagaagctattgcctcgtctgcctcaatgatggcctttttaatc---ctatttgtattccga
>Botrypus
atgctagaaggtgcaaaatcaattggagcaggagcagctacc---------------atggctttagcgggagctgcagtaggtactggacacgcatctagttctttgatcactcctgtggcc---cgaaatccttccttggctaaacaatcatttggttatgccatttcaggatttgct---ttaacagaagctactgcctcgtttgcctcaatgatggcctttttaatc---ctatttgtattccga
>Mankyua
atgctagaaggtgcaaaatcaattggagcaggagcagctacc---------------atggctttagcgggagctgcagtaggtattggacacgtatttagttctttgatcacttctgtggca---cgaaatccttccttggctaaacaattatttggttatgccattttaggatttgct---ttaacagaagctattgccttgtttgccttaatgatggcctttttaatt---ctattcgtattttga
>Psilotum
atgctggaaggtgccaaatcaattggagcaggagccgctacc---------------atggctttagcgggagctgcagtaggtattggacacgcatctagttcttcgatcactcccgtggca---cgaaatccttccttggctaaacaatcattcggttatgccatttcaggatttgct---ttaacagaagctattgcctcgtttgcctcaatgatggccttttcaatc---ttattcgtatttcga
>Dryopteris
atgctagaaggggcgaaattgattggagcaggagcggctacc---------------atagccttagtaggagcagcagcaggtattggaaacgtatttagttctttgacaagctctgtggcg---cgaaatctatcattagccaaataattattcggttacgttacttcaggctttgcc---ttaacagaagctattgccttgtctgctttgacgacggcttttttgata---ttatttgtattttga
>HGT1_Helminthostachys
acgctagaaggtgccaaatgaattggagcaggagcggctacc---------------atggtctcagcgggagcagcagcaggcattggaaacgcatctagtcctccgatcacttctgtggcg---tgaaatttctcattagccaaacaattatccggttatgttattctaggctttgcc---ctaacataagctagtgccctg---tccttgatgatggcctttttaata---tcatttgtatttcga
>Oenothera
atgttagagggtgcgaaatcaatgggt---------------------------------------gcgggatctgctatcggtattggaaacgtcttcagttctttgattcattccgtagcc---agaaatccatcattagctaaacaattgtttggttatgccattttgggctttgct---ctaaccgaagctattgcattgtttgccccaatgatggcctttttaatc---ttatttgtattccga
>Helminthostachys_pseudo
acgct----aacgcgtttttacccagattgggagaggcagaa---------------gaatcaatatcaagtgaatagaagaggactggacacgcatatagtttttcgatcactctcgcggca---tgaaatccttccttggctaaacaatactttggttatgccatttcaggatttgct---ttaacagaagctattgcctcgtttgccttaacgatggcctcttcaatc---ctatttgtattccga
>Helminthostachys
---------aatatagaatcaattggagcaagagcagctacccctttgtaagataggggggctttagcgggagctgcagcaggtattggacatgcatttagttttttgatcactcttgtagtataatgaaatcctttcttggttaaacaatcatttggtcatgccgtttcagtctttgcttttttaacagaagctattgccttgtttgcctcaatgatggcctttttaattttattatttgtattccga
