# Supplementary material for: Organellar phylogenomics of Ophioglossaceae fern genera
Source: Front Plant Sci. 2024 Jan 15;14:1294716. doi: 10.3389/fpls.2023.1294716 (PMC10823028; doi:10.3389/fpls.2023.1294716)
Supplement: Supplementary file 3 [file DataSheet_3.zip › Supplementary file S2/mtDNA_expanded/trim_HGT_atp9_3.fas]

>Pteridium
A-GC-AGAAGGTGCGAAAT-AATTGGAGCAGGAGCGGCTACC---------------ATAGCCTTAGCAGGAGCAGCAGCAGGTA-TGGAAACG-AT-TAGTCCTTTGACAAGC-CTGTGGCG---TGAAATCTATCATTAGCCAAATAAT-ATTCGGTTATGTTACTC-AGGCTTTGCC---TTAACAGAAGCTA-TGCCC-G---T-TGCTT-GACGAC---GGCC-TTTCAATA---TTATTCGTATCTCGA
>Azolla
A-GC-AGAAGGTGCGAAAT-AATTGGAGTAGGAGCGGCTATC---------------ATTGCCTCAGCGGGAGCAGTAGCAGGTA-TGGAAACG-AT-TAGTCCTTCGACAACC-TTGTGGCG---TGAAATCTCTTATTAGCCAAATAAT-ATTCGGTTATGTTACTC-AGGCTTTGCC---TTAACAGAAGTTA-CGTCC-G---T-TGCTT-GACGAT---GGCC-TTTCAACA---TCATTCGTATCTCGA
>Haplopteris
A-GC-AGAAGGTGCAAAAT-AATTGGAGCAGGAGCGGCTACT---------------ATAGCCTTAGCAGGAGCAGCTGCAGGTA-TGGAAATG-AT-TAGTCCTTCGACAAGC-CTGTGGCG---TGAAATCTATCATTAGCGAAATAAT-ATTCGGTTATGTTACTC-AGGCTTTGCC---TTGACAGAAGCTA-TGCCC-G---T-TGCTT-GACGAT---GGCC-TTTCAATA---TTATTCGTATCTTGA
>Agrostemma
a-gt-agaaggtgcaaaat-aatcggtgccggagctgctaca---------------attgcttcagcgggagctgctgtcggta-tggaaacg-ct-tagttctttgattcat-ccgtggcg---cgaaatccgtcattggctaaacaat-atttggttatgctattt-gggctttgct---ctaaccgaggcta-tgcat-a---t-tgccc-aatgat---ggcc-ttttgatt---tcattcgtattccga
>Amborella
a-gt-agaaggtgcaaaat-aataggtgccggagcagctaca---------------attgcatcagcgggagctgctgtcggta-tggaaacg-cc-tagttcctcgatccat-ccgtggcg---cgaaatccatcattggctaaacaat-atttggttatgccattt-gggctttgct---ctaaccgaagcta-tgcat-g---t-tgccc-aatgat---ggcg-ctctgatc---tcatccgtattctga
>Liriodendron
a-gt-agaaggtgcaaaat-aataggtgccggagcagctaca---------------attgcttcagcgggagctgctgtcggta-tggaaacg-cc-tagttcctcgatccat-ccgtggcg---cgaaatccatcattggctaaacaat-atttggttatgccattt-gggctttgct---ctaaccgaagcta-tgcat-g---t-tgccc-aatgat---ggcg-ctctgatc---tcatccgtattccga
>Camellia
a-gt-agaaggtgcaaaat-aatgggtgccggagctgctaca---------------attgcttcagcgggagctgctgtcggta-tggaaacg-cc-tagttcctcgattcat-ccgtggcg---cgaaatccatcattggctaaacaat-atttggttatgccattt-gggctttgct---ctaaccgaagcta-tgcat-g---t-tgccc-aatgat---ggcc-ttttgatc---tcatccgtattccga
>Erythropalum
a-gt-agaaggtgcaaaat-aatgggtgccggagctgctaca---------------attgcttcagcgggagctgctgtcggta-tggaaacg-cc-tagttcctcgattcat-ccgtggcg---cgaaatccatcattggctaaacaat-atttggttatgccattt-gggctttgct---ctaaccgaagcta-tgcat-g---t-tgccc-aatgat---ggcc-ttctgatc---tcatccgtattccga
>Cuscuta
a-gt-agaaggtgcgaaat-aatgggtgccggagctgctaca---------------attgctttagcgggagctgctgtcggta-tggaaacg-cc-tagttcctcgattcat-ccgtagcg---cgaaatccatcattggctaaacaat-atttggttatgccattt-gggctttgct---ctaaccgaagcta-tgcat-g---t-tgccc-aatgat---ggcc-ttttgatc---tcattcgtattccga
>Arabidopsis
a-gt-agaaggtgcaaaat-aataggtgccggagctgctaca---------------attgcttcagcgggagctgctatcggta-tggaaacg-at-cagttctttgattcat-ctgtggcg---cgaaatccatcattggctaaacaat-atttggttatgccattt-gggctttgct---ctaaccgaagcta-tgcat-g---t-tgccc-aatgat---ggcc-ttttgatc---ttattcgtattctga
>Carica
a-gt-agaaggtgcaaaat-aatgggtgccggagctgctaca---------------attgcgttggcgggagctgctgtcggta-tggaaacg-ct-cagttctttgatccat-ccgtggcg---cgaaatccatcattggctaaacaat-atttggttatgccattt-gggctttgct---ctaaccgaagcta-tgcat-g---t-tgccc-aatgat---ggcc-ttttgatc---tcatccgtattccga
>Cucurbita
a-gt-agaaggtgcaaaat-aatgggtgccggagctgctaca---------------attgcttcagcgggagctgctgtcggta-tggaaacg-gt-cagttctttgatccat-ccgtggcg---cgaaatccctcattggctaaacaat-atttggttatgccattt-gggctttgct---ctaaccgaagcta-tgcat-g---t-tgctc-aatgat---ggcc-ttttgatc---tcattcgtattccga
>Malania
a-gt-agaaggtgcaaaat-aatgggtgccggagctgctaca---------------attgcttcagcgggagctgctgtcggta-tggaaacg-gt-cagttctttgattcat-ccgtggcg---cgaaatccatcattggctaaacaat-atttggttatgccattt-gggctttgct---ctaaccgaagcta-tgcat-g---t-tgccc-aatgat---ggcc-ttttgatc---tcatccgtattccga
>HGT_Helminthostachys
a-gt-agaaggtgcaaaat-aatgggtgccggagctgctaca---------------attgcttcagcgggagctgctgtcggtc-tggaaacg-ct-cagttctttgatccat-ccgtggcg---cgaaatccatcattggctaaacaat-atttggttatgccattt-gggctttgct---ctaaccgaagcta-tgcat-g---t-tgccc-aatgat---ggcc-ttttgatc---tcatccgtattccga
>Santalum
------gaaggtgcaaaat-aatgggtgccggagctgctaca---------------attgcttcagcgggagctgctgtcggta-tggaaacg-ct-cagttctttgatccat-ccgtggcg---cgaaatccatcattggctaaacaat-atttggttatgccattt-gggctttgct---ctaaccgaagcta-tgcat-g---t-tgcct-aatgat---ggcc-ttttgatc---tcatccgtatttcaa
>Schoepfia
a-gt-agaaggtgcaaaat-aatgggcgccggagctgctaca---------------attgcttcagcgggagctgctgtcggta-tggaaatg-gt-cagttctttgatccat-ccgtggcg---cgaaatccatcattggctaaacaat-atttggttatgctattt-gggctttgct---ctaaccgaagcta-tgcat-g---t-tgcct-aatgat---ggcc-ttttgatc---tcatccgtatttcaa
>Gossypium
a-gt-agaaggtgcaaaat-aatgggtgccggagctgctaca---------------attgcttcagcgggagctgctgtcggta-tggaaacg-at-cagttctttgatccat-ccgtggcg---cgaaatccatcattggctaaacaat-atttggttatgccattt-gggctttgct---ctaaccgaagcta-tgcat-g---t-tgccc-aatgat---ggcc-ttctgatc---ttatccgtattccga
>Vitis
a-gt-agaaggtgcaaaat-aatgggtgccggagctgctaca---------------attgcttcagcgggagctgcaatcggta-tggaaacg-gt-cagttctttgatccat-ccgtggcg---cgaaatccatcattggctaaacaat-atttggttatgccattt-gggctttgct---ctaaccgaagcta-tgcat-g---t-tgccc-aatgat---ggcc-ttctgatc---tcatccgtattctga
>Malus
a-gt-agaaggtgcaaaat-aataggtgccggagctgctaca---------------attgcttcagcgggagctgctatcggta-tggaaacg-gt-cagttctttgatccat-ccgtggcc---cgaaatccatcattggctaaacaat-atttggttatgccattt-gggctttgct---ctaaccgaagcta-tgcat-g---t-tgccc-aatgat---ggcc-ttttgatc---tcatccgtattccga
>Asclepias
a-gt-agagggtgcaaaat-aattggtgccggagctgctaca---------------atagctttagcgggagctgctgtcggta-tggaaacg-cc-tagttcctcgattaat-ccgtggcg---cgaaatccatcattggctaaacaat-atttggttatgccattt-gggctttgct---ctaaccgaagcta-tgcat-g---t-tgccc-aatgat---ggca-ttttgatc---tcatccgtattccga
>Rhazya
a-gt-agagggtgcaaaat-aattggtgccggagctgctaca---------------attgctttagcgggagctgctgtcggta-tggaaacg-cc-tagttcctcgattcat-ccgtggcg---cgaaatccatcattggctaaacaat-atttggttatgccattt-gggctttgct---ctaaccgaagcta-tgcat-g---t-tgccc-aatgat---ggcc-ttctgatc---tcatccgtattccga
>Nicotiana
a-gt-agaaggtgcaaaat-aatgggtgcaggagctgctaca---------------attgcttcagcgggagctgctatcggta-tggaaacg-cc-tagttcctcgattcat-ccgtggcg---cgaaatccatcattggcaaaacaat-atttggttatgccattt-gggctttgct---ctaaccgaagcta-tgcat-g---t-tgccc-aatgat---ggcc-ttttgatc---tcattcgtattccaa
>Phoenix
a-gt-agaaggtgcaaaat-aataggtgccggagctgctaca---------------attgcttcagccggagctgctgtcggta-tggaaacg-cc-cagttcctcgattcat-ccgtggcg---cgaaatccatcattggctaaacaat-atttggttatgccattt-gggctttgct---ctcaccgaagcta-tgcat-g---t-tgccc-aatgat---ggcg-ctctgatc---tcattcgtattccga
>Loranthus
a-gt-agaaggtgcaaaat-aatgggtgccggagctgctaca---------------attgcttcagcgggagctgctgtcggta-tggaaacg-gt-cagttctttgatccat-ccgtggcg---cgaaatccatcattggctaaacaat-atttggttatgctattt-gggctttgct---ctaaccgaagcta-tgcat-g---t-tgcct-aatgat---ggcc-ttttgatc---tcattcgtattcatg
>Tetracentron
a-gt-agaaggtgcaaaat-aataggtgccggagctgctaca---------------attgctttagcgggagctgctgtcggta-tggaaacg-tt-tagttctttgattcat-ccgtggcg---cgaaatccatcattggctaaacaat-atttggttatgccattt-gggctttgct---ctaaccgaagcta-tgcat-g---t-tgccc-aatgat---ggcc-ttctgatc---tcattcgtattccga
>Spirodela
a-gt-agaaggtgcaaaat-aataggtgctggagctgctaca---------------attgctttagcgggagctgctgtcggta-tggaaacg-cc-cagttcttcgattcat-ccgtggcg---cgaaatccatcattggctaaacaat-atttggttatgccattt-gggctttgct---ctaaccgaagcta-tgcat-g---t-tgccc-catgat---ggcg-ttctgatc---tcattcgtcttctaa
>Olax
a-gt-agaaggtgcaaaat-aatgggtgccggggctgctaca---------------attgcttcagcaggagctgctgtcggta-tggaaacg-cc-tagttcctcgattcat-ccgtggcg---cgaaatccatcattggctaaacaat-gtttggatatgccattt-gggctttgct---ctaaccgaagcca-tgcat-g---t-tgccc-aatgat---ggcc-ttttgatc---ttatttgtattctga
>Helianthus
a-gt-agaaggtgcaaaac-aataggggccggagctgctaca---------------attgcttcagcgggagctgctatcggta-tggaaacg-cc-tagttcctcgattcat-ccgtggct---cggaatccatcattggctaaacaat-atttggttatgccattt-gggctttgct---ctaaccgaagcta-tgcat-g---t-tgccc-aatgat---ggcc-ttctgatc---tcatccgtattccga
>Ginkgo
a-gc-agaaggtgcgaaat-aataggtgccggagcagctaca---------------attgctttagcgggagctgctgtcggta-cggaaacg-cc-tagttcctcgatccat-ccgtggcg---cgaaatccatcattggctaaacaat-atctggtcacgccattt-ggggtttgct---tcaaccgaagcta-tgcat-g---c-tgcct-aatgat---ggcg-tttcgatc---ttatccgtattccga
>Cycas
a-gt-ggaaggtgcaaaat-aataggtgccggagcagctaca---------------attgcttcagcgggagctgctgtcggta-tggaaacg-cc-tagttcctcgatccat-ccgtggcg---cgaaatccatcattggctaaacaat-atttggtcatgccattt-ggggtttgct---ttaaccgaagcta-tgcat-g---t-tgcct-aatgat---ggcg-ttttgatc---tcatccgtattccga
>Pinus
a-gc-ggaaggtgcgaaat-aatgggtgctggagcagctaca---------------attgctttagcgggagctgctgccggta-tggaaacg-tc-tagttccttgatccat-ccgtggcg---cgaaatccatcattggctaaacaat-atctggtcatgccattt-ggggttcgct---ttaaccgaagcta-tgcat-g---t-tgcct-aatgat---ggcg-ttctgatc---tcattcgtattccga
>Oryza
a-gt-agaaggagctaaat-aataggtgccggagctgctaca---------------attgctttagcgggagctgctgtcggta-tggaaacg-cc-cagttcttcgattcat-ccgtggcg---cgaaatccttcattggctaaacaat-atttggttatgccattt-gggctttgct---ctcaccgaagcta-tgcat-g---t-tgccc-aatgat---ggcc-ttctgatt---tcattcgttttccga
>Boea
a-gt-agaaggtgcaaaat-aatgggtgccggagctgctaca---------------attgctttagcgggagctgctgtcggta-tggaaacg-ct-cagttctttgatccat-ccgtggcg---cgcaatccatcattggctaaacaat-atttggttatgccattt-gggctttgcc---ctaaccgaggcaa-tgcct-g---t-cgcat-aatgat---ggcc-ttttgatc---tcattcgtattctga
>Castilleja
a-gt-agaaggggctaaat-aataggtgcgggagctgctaca---------------attgctttagcaggagctgctgtcggta-tggaaacg-ct-cagttctttgatccat-ccgtggcg---cgcaatccatcattggctaaacaat-atttggttatgctattt-gggctttgct---ctaaccgaagcta-tgcat-g---t-cgcat-aatgat---ggcc-ttttgatc---tcattcgtattctga
>Tolypanthus
a-ga-cgaaggtgctaaat-aatgggtgccggagctgctaca---------------attgctttagcgggagctgctgtcggta-tggaaacg-ct-cagttctttgatccat-ccgtggcg---cgcaatccatcattggctaaacaat-atttggttatgctattt-gggctttgct---ctaaccgaagcta-tgcat-g---t-tgcct-aatgat---ggcc-ttttgatc---tcattcgtattctga
>Helicanthes
a-gt-agaaggtgctaaat-aatgggtgccggagctgctaca---------------attgctttagcgggagctgctgtcggta-tggaaacg-gt-cagttctttgatccat-ccgtggcg---cgcaatccatcattggctaaacaat-atttggttatgctattt-gggctttgct---ctaaccgaagcta-tgcct-g---t-cgcat-aatgat---ggcc-ttttgatt---ctatttgttttctaa
>Oenothera2
a-gt-agagggtgcaaaat-aatgggtgcgggagctgctaca---------------attgcttcagcgggagctgctatcggta-tggaaacg-ct-cagttctttgattcat-ccgtagcc---agaaatccatcattggctaaacaat-gtttggttatgccattt-gggctttgct---ctaaccgaagcta-tgcat-g---t-tgccc-aatgat---ggcc-ttttaatc---ttatttgtattccga
>Ricinus
a-gt-agaaggtgctaaat-aatcggtgcgggagctgctaca---------------atagctttggcgggagctgctgtcggta-tggaaatg-ct-cagttctttgatccat-ccgtggcg---cgaaatccatccttagctaaacaat-atttggttatgccattt-gggatttgct---ctaaccgaagcta-tgcat-g---t-tgcct-aatgat---ggcc-ttctgatc---ttatttgtattccga
>Epirixanthes
a-gt-agaaggtgctaaat-aatgggtgcaggagctgctaca---------------attgcgttagcgggagctgctgtcggga-tggaaatg-ct-cagttctttgatccat-ccgtggcg---cgaaatccatcattggctaaacaat-atttggttatgccattt-gggttttgct---ttaaccgaagcta-tgcat-g---t-tgcct-aatgat---ggcc-ttttgatc---ttatccgtattccga
>Glycine
a-gt-agaaggtgcaaaat-aataggtgccggagctgctaca---------------attgcttcagcgggagctgctgtaggta-tggaaacg-at-cagttcattaattcat-ccgtggca---agaaatccatcattggcaaaacagt-attcggatatgcaatcc-gggctttgct---ctaaccgaggcta-tgcct-g---t-cgcat-aatgat---ggcc-ttttgatt---ctctttgttttctaa
>Taxillus
a-gt-agaaggttccaaat-aatgggtgccggagctgccaca---------------attgctttagcgggagctgctgttggta-tggaaacg-gt-cagtgctttgatccat-cagtggcg---cgaaatccatccttggcgaaacaat-atttgggtatgctattt-gggctttgct---ctaaccgaagcaa-agcat-g---t-ttcct-aatgat---ggcc-ttttgatc---ttattcgtcttctag
>Scurulla
a-gt-agaaggtgcaaaat-aatgggtgccggagctgcaaca---------------atagctttagccggagctgcagttggta-tggaaacg-gt-cagttcattgatcctt-cagtggcg---agaaatccctcaatggcgaaacaat-atttggttatgctcttt-gggctttgct---cttaccgaagcta-agcat-g---t-ttcct-aatgat---ggcc-ttttgatc---ttattcgtattctga
>Salvia
a-gt-agaaggagctaagt-aataggtgcgggagctgcaaca---------------atcgctttagctggagctgcagtcggaa-tggaaacg-at-cagttctttgattcat-cggtagct---cgaaatccatcattagcgaaacagt-atttggttatgccatct-gggctttgct---cttaccgaagcaa-tgcct-g---t-cgcat-aatgat---ggct-tcttgatt---tcattcgtattttga
>Huperzia
a-gc-agaaggtgcaaaat-aattggagcaggagccgctacc---------------attgcttcagcgggggctgctgtaggta-tggaaacg-tt-tagttcttcgactcat-ctgttgcg---cgaaatccatcattagctaagcaat-atttggttatgctattc-aggttttgct---tcaactgaagcta-tgctt-g---t-tgcct-aatgat---ggcg-tttcaata---ttatttgtgtttcaa
>Ophioglossum_californicum
a-gc-agaaggtgcaaaac-gattggagcaggagcagctacc---------------atggctttagcgggagctgcagtaggta-tggacacg-ct-tagttcttcgatcact-ttgtggca---cgaaatccttccttggctaaacaat-atttggttacgccattc-aggatttgct---ttaacagaagcta-tgcct-g---t-tgcct-aacgat---ggcc-cttcaatc---ccatttgtatttcga
>Ophioglossum_austroasiaticum
a-gc-agaaggtgcaaaac-gattggagcaggagcagctacc---------------atggctttagcgggagctgcagtaggta-tggacacg-ct-tagttcttcgatcact-ttgtggca---cgaaatccttccttggctaaacaat-atttggttacgccattc-aggatttgct---ttaacagaagcta-tgcct-g---t-tgcct-aacgat---ggcc-cttcaatc---ccatttgtatttcga
>Goswamia
a-gc-agaaggtgcaaaac-gattggagcaggagcagctacc---------------atggctttagcgggagctgcagtaggta-tggacacg-ct-tagttcttcgatcact-ttgtggca---cgaaatccttcctcggctaaacaat-atttggttacgccattc-aggatttgct---ttaacagaagcta-tgcct-g---t-tgcct-aacgat---ggcc-cttcaatc---ctattcgtatttcga
>Cheiroglossa
-------------------------------------------------------------ctttagcgggagctgcagtaggta-tggacacg-ct-tagttctttgatcact-ttgtggca---cgaaatccttccttggctaaacaat-atttggttacgccattc-aggatttgct---ttaacagaagcta-tgcct-g---t-tgcct-aacgat---ggcc-ttttaatc---ccatttgtattttga
>Ophioderma
a-gc-agaaggtgcaaaac-gattggagcaggagcagctacc---------------atggctttagcgggagctgcagtaggta-tggacacg-ct-tagttcttcgatcact-ttgtggca---cgaaatccttccttggctaaacaat-atttggttacgccattc-aggatttgct---ttaacagaagcta-tgcct-g---t-tgcct-aacgat---ggcc-ttttaatc---ccatttgtcttttga
>Whittieria
a-gc-agaaggtgcaaaac-gattggagcaggagcagctacc---------------acggctttagcgggagctgcagtaggta-tggacacg-ct-tagttctttgatcact-ttgtggca---cgaaatccttccttggctaaacaat-atttggttacgccattc-aggatttgct---ttaacagaagcta-tgcct-g---t-tgcct-aacgat---ggcc-ttttaatc---ccattcgtattttga
>Haukia
a-gc-agaaggtgcaaaac-gattggagcaggagcagctacc---------------atggcttcagcgggagctgcagcaggta-tggacacg-ct-tagttcttcgatcact-ttgtggca---cgaaatccttccttggctaaacaat-atttggttacgccattc-aggatctgct---ttaacagaagcta-tgcct-g---t-tgcct-aacgat---ggcc-ttttaatc---ccatttgtatttcga
>Botrychium
g-gc-agaaggtacaaaat-aattggagcaagagcagctacc---------------gtggctttagcgggagctgcagtaggta-tggacacg-at-tagtttttcgatcact-ctgcggca---tgaaatccttccttggctaaacaat-atttggtcatgccattt-aggatttgct---ttagcagaagcta-tgcct-g---t-tgcct-aatgat---ggcc-ttttaatc---ctattcgtattccga
>Sceptridium
a-gc-agaaggtgcaaaat-aattggagcaggagcagctacc---------------atggcttcagcgggagctgcagtaggta-tggacacg-at-tagttttttgaccact-ctgcggca---tgaaatccttccttggctaaacaat-atttggtcatgccattt-aggatttgct---tcaacagaagcta-tgcct-g---t-tgcct-aatgat---ggcc-ttttaatc---ctatttgtattccga
>Japanobotrychium
a-gc-agaaggtgcaaaat-aattggagcaggagcagctacc---------------atggctttagcgggagctgcagtaggta-tggacacg-at-tagttttttgatcact-ctgtggca---tgaaatccttccttggctaaacaat-atttggtcatgccattt-aggatttgct---ttaacagaagcta-tgcct-g---t-tgcct-aatgat---ggcc-ttttaatc---ctatttgtattccga
>Mankyua
a-gc-agaaggtgcaaaat-aattggagcaggagcagctacc---------------atggctttagcgggagctgcagtaggta-tggacacg-at-tagttctttgatcact-ctgtggca---cgaaatccttccttggctaaacaat-atttggttatgccattt-aggatttgct---ttaacagaagcta-tgcct-g---t-tgcct-aatgat---ggcc-ttttaatt---ctattcgtattttga
>Psilotum
a-gc-ggaaggtgccaaat-aattggagcaggagccgctacc---------------atggctttagcgggagctgcagtaggta-tggacacg-at-tagttcttcgatcact-ccgtggca---cgaaatccttccttggctaaacaat-attcggttatgccattt-aggatttgct---ttaacagaagcta-tgcct-g---t-tgcct-aatgat---ggcc-tttcaatc---ttattcgtatttcga
>Dryopteris
a-gc-agaaggggcgaaat-gattggagcaggagcggctacc---------------atagccttagtaggagcagcagcaggta-tggaaacg-at-tagttctttgacaagc-ctgtggcg---cgaaatctatcattagccaaataat-attcggttacgttactt-aggctttgcc---ttaacagaagcta-tgcct-g---t-tgctt-gacgac---ggct-ttttgata---ttatttgtattttga
>Oenothera
a-gt-agagggtgcgaaat-aatgggt---------------------------------------gcgggatctgctatcggta-tggaaacg-ct-cagttctttgattcat-ccgtagcc---agaaatccatcattagctaaacaat-gtttggttatgccattt-gggctttgct---ctaaccgaagcta-tgcat-g---t-tgccc-aatgat---ggcc-ttttaatc---ttatttgtattccga
>Helminthostachys_pseudo
a-gc-----aacgcgtttt-acccagattgggagaggcagaa---------------gaatcaatatcaagtgaatagaagagga-tggacacg-at-tagtttttcgatcact-tcgcggca---tgaaatccttccttggctaaacaat-ctttggttatgccattt-aggatttgct---ttaacagaagcta-tgcct-g---t-tgcct-aacgat---ggcc-cttcaatc---ctatttgtattccga
>Helminthostachys
---------aatatagaat-aattggagcaagagcagctacccctttgtaagataggggggctttagcgggagctgcagcaggta-tggacatg-at-tagttttttgatcact-ttgtagtataatgaaatcctttcttggttaaacaat-atttggtcatgccgttt-agtctttgcttttttaacagaagcta-tgcct-g---t-tgcct-aatgat---ggcc-ttttaattttattatttgtattccga
>HGT1_Helminthostachys
A-GC-AGAAGGTGCCAAAT-AATTGGAGCAGGAGCGGCTACC---------------ATGGTCTCAGCGGGAGCAGCAGCAGGCA-TGGAAACG-AT-TAGTCCTCCGATCACT-CTGTGGCG---TGAAATTTCTCATTAGCCAAACAAT-ATCCGGTTATGTTATTC-AGGCTTTGCC---CTAACATAAGCTA-TGCCC-G---T-CTTGA-GAT------GGCC-TTTTAATA---TCATTTGTATTTCGA
>Botrypus
a-gc-agaaggtgcaaaat-aattggagcaggagcagctacc---------------atggctttagcgggagctgcagtaggta-tggacacg-at-tagttctttgatcact-ctgtggcc---cgaaatccttccttggctaaacaat-atttggttatgccattt-aggatttgct---ttaacagaagcta-tgcct-g---t-tgcct-aatgat---ggcc-ttttaatc---ctatttgtattccga
>Ophioglossum_vulgatum_G
a-gc-agaaggtgcaaaac-gattggagcaggagcagctacc---------------atggctttagcgggagctgcagtaggta-tggacacg-ct-tagttcttcgatcact-ttgtggca---cgaaatccttccttggctaaacaat-atttggttacgccattc-aggatttgct---ttaacagaagcta-tgcct-g---t-tgcct-aacgat---ggcc-cttcaatc---ccatttgtatttcga
>Ophioglossum_vulgatum
A-GC-AGAAGGTGCAAAAC-GATTGGAGCAGGAGCAGCTACC---------------ATGGCTTTAGCGGGAGCTGCAGTAGGTA-TGGAC-------------------CACT-TTGTGGCA---CGAAATCCTTCCTTGGCTAAACAAT-ATTTGGTTACGCCATTC-AGGATTTGCT---TTAACAGAAGCTA-TGCCT-G---T-----------------------------------------------
>Botrypus_virginianus
A-GC-AGAAGGTGCAAAAT-AATTGGAGCAGGAGCAGCTACC---------------ATGGCTTTAGCGGGAGCTGCAGTAGGTA-TGGACACG-AT-TAGTTCTTTGATCACT-CTGTGGCC---CGAAATCCTTCCTTGGCTAAACAAT-ATTTGGTTATGCCATTT-AGGATTTGCT---TTAACAGAAGCTA-TGCCT-G---T-TGCCT-AATGAT---GGCC---------------------------
>Adiantum_aleuticum
A-GC-AGAAGGTGCAAAAT-AATTGGAGCAGGAGCGGCTACC---------------ATAGCCCTAGCAGGAGCAGCAGTAGGTA-TGGAAACG-AT-TAGTTCTTTGATAAGC-CTGTGGCG---CGAAATCCCTCATTAGCGAAACAAC-ATTCGGTTATGCTATTC-AGGCTTTGCC---TTAACAGAAGCTA-TGCCC-G---T-TGCTT-GATGAT---GGCC-TTTTAATA---TTATTCGTATTCTAA
>Adiantum_raddianum
A-GC-AGAAGGTGCAAAAT-AATTGGAGCAGGAGCGGCTACC---------------ATAGCCTTAGCAGGAGCAGCAGTAGGTA-TGGAAACG-AT-TAGTTCTTTGATAAGC-CTGTGGCG---CGAAATCCATCATTAGCAAAACAAT-ATTTGGTTATGCTATTC-AGGCTTTGCC---TTAACAGAAGCTA-TGCCC-G---T-TGCTT-GATGAT---GGCC-TTCTTATA---TTATTCGTATTTTGA
>Asplenium_nidus
A-GT-AGAAGGTGCAAAAT-GATTGGAGCAGGAGCGGCTACC---------------ATAGCCTTAGCAGGAGCAGCAGTAGGTA-TGGAAACG-AT-TAGTTCTTTGATAAGC-CTGTGGCG---CGAAATCCATCATTAGCTAAACAAT-ATTCGGTTATGCTATTT-AGGCTTTGCC---TTAACGGAAGCTA-TGCCC-G---T-TGCTT-AATGAT---GGCC-TCTTAATT---TTATTCGTATTTTGA
>Asplenium_platyneuron
A-GC-AGAAGGTGCAAAAT-GATTGGAGCAGGAGCGGCTACC---------------ATAGCCTTAGCAGGAGCAGCAGTAGGTA-TGGAAACG-AT-TAGTTCTTTGATAAGC-CTGTGGCG---CGAAATCCATCATTAGCTAAACAAT-ATTCGGTTATGCTATTT-AGGCTTTGCC---TTAACGGAAGCTA-TGCCC-G---T-CGCTT-AATGAT---GGCC---------------------------
>Athyrium_filix
A-GT-AGAAGGTGCAAAAT-GATTGGAGCAGGAGCGGCTACC---------------ATAGCCTTAGCAGGAGCAGCAATAGGTA-TGGAAACG-AT-TAGTTCTTTGATAAGC-CTGTGGCG---CGAAATCCATCATTAGCTAAACAAT-ATTCGGTTATGCTATTT-AGGCTTTGCC---TTAACAGAAGCTA-TGCCC-G---T-TGCTT-GATGAT---GGCC-TTTTAATA---TTATTCGTATTTTGA
>Austrobaileya_scandens
A-GT-AGAAGGTGCAAAAT-AATAGGTGCCGGAGCTGCTACA---------------ATTGCTTTAGCGGGAGCTGCTGTCGGTA-TGGAAACG-YT-TAGTTCTTTGATTCAT-CCGTGGCG---CGAAATCCATCATTGGCTAAACAAT-ATTTGGTTATGCCATTT-GGGCTTTGCT---CTAACCGAAGCTA-TGCAT-G---T-TGCCC-AATGAT---GGCG-TTTTGATC---TTATTCGTATTCTGA
>Blechnum_spicant
A-GT-AGAAGGTGCAAAAT-GATTGGAGCAGGAGCGGCTACC---------------ATAGCCTTAGCAGGAGCAGCAGTAGGTA-TGGAAACG-AT-TAGTTCTTTGATAAGC-CTGTGGCG---CGAAATCCATCATTAGCTAAACAAT-ATTCGGTTATGCTATTT-AGGCTTTGCC---TTAACAGAAGCTA-TGCCC-G---T-TGCTT-GATGAT---GGCC-TTTTAATA---TTATTCGTATTTTGA
>Ceratopteris_thalictroides
A-GC-AGAAGGTGCAAAAT-AATTGGAGCAGGAGCGGCTACC---------------ATAGCCTTAGCAGGAGCAGCAGTAGGTA-TGGAAACG-AT-TAGTTCTTTGATAAGC-CTGTGGCG---CGAAATCCATCATTAGCTAAACAAT-ATTCGGTTATGCTATTC-AGGCTTTGCC---TTAACAGAAGCTA-TGCCC-G---T-TGCTT-GATGAT---GGCC-TTTTAATA---TTATTCGTATTTTGA
>Cryptogramma_acrostichoides
A-GC-AGAAGGTGCGAAAT-AATTGGAGCAGGAGCGGCTACC---------------ATAGCCTTAGCAGGAGCAGCAGTAGGTA-TGGAAACG-AT-TAGTTCTTTGATAAGC-CTGTGGCG---CGAAATCCATCATTGGCCAAACAAT-ATTCGGTTATGCTATTC-AGGCTTTGCC---TTAACGGAAGCTA-TGCCC-G---T-TGCTT-GATGAT---GGCC-TTTTAATA---CTATTCGTATTTTGA
>Culcita_macrocarpa
A-GT-AGAAGGTGCGAAAT-AATTGGAGCAGGAGCGGCTACC---------------ATGGCCTTAGCGGGAGCAGCAGTAGGTA------------------CTTTGATAACC-CTGTGGCG---CGAAATCCATCATTAGCCAAACAAT-ATTCGGTTACGCTATTC-AGGCTTTGCC---TTAACAGAAGCTA-TGCCC-G---T-TGCTT-GATGAT---GGCC-TTTTAATA---TTATTCGTATTTTGA
>Cystopteris_fragilis
A-GT-AGAAGGTGCAAAAT-GATTGGAGCAGGAGCGGCTACC---------------ATAGCCTTAGCAGGAGCAGCAGTAGGTA-TGGAAACG-AT-TAGTTCTTTGATAAGC-CTGTGGCG---CGAAATCCATCATTAGCCAAACAAT-ATTCGGTTATGCTATTT-AGGCTTTGCC---TTAACAGAAGCTA-TGCCC-G---T-TGCTT-GATGAT---GGCC-TTTTAATA---TTATTCGTATTTTGA
>Cystopteris_protrusa
A-GT-AGAAGGTGCAAAAT-GATTGGAGCAGGAGCGGCTACC---------------ATAGCCTTAGCAGGAGCAGCAGTAGGTA-TGGAAACG-AT-TAGTTCTTTGATAAGC-CTGTGGCG---CGAAATCCATCATTAGCCAAACAAT-ATTCGGTTATGCTATTT-AGGCTTTGCC---TTAACAGAAGCTA-TGCCC-----------------------------------------------------
>Cystopteris_reevesiana
A-GT-AGAAGGTGCAAAAT-GATTGGAGCAGGAGCGGCTACC---------------ATAGCCTTAGCAGGAGCAGCAGTAGGTA-TGGAAACG-AT-TAGTTCTTTGATAAGC-CTGTGGCG---CGAAATCCATCATTAGCCAAACAAT-ATTCGGTTATGCTATTT-AGGCTTTGCC---TTAACAGAAGCTA-TGCCC-G---T-TGCTT-GATGAT---GGCC-TTTTAATA---TTATTCGTATTTTGA
>Cystopteris_utahensis
A-GT-AGAAGGTGCAAAAT-GATTGGAGCAGGAGCGGCTACC---------------ATAGCCTTAGCAGGAGCAGCAGTAGGTA-TGGAAACG-AT-TAGTTCTTTGATAAGC-CTGTGGCG---CGAAATCCATCATTAGCCAAACAAT-ATTCGGTTATGCTATTT-AGGCTTTGCC---TTAACAGAAGCTA-TGCCC-G---T-TGCTT-GATGAT---GGCC-TTTTAATA---TTATTCGTATTTTGA
>Danaea_nodosa
A-GC-GGAAGGTGCAAAAT-GATTGGAGCAGGAGCAGCTACC---------------ATGGCTTTAGCGGGAGCTGCAGTAGGTA-CGGACACG-CT-TAGTTCTTTGATAACT-CCGTGGCG---CGAAATCCATCCTTGGCTAAACAAT-ATTTGGTTATGCCATTT-GGGCTTCGCT---TTAACTGAAGCTA-TGCCT-G---T-CGCCT-AATGAT---GGCA-TTCTAATC---TTATTCGTATTTTAA
>Dennstaedtia_davallioides
--------------------------------------------------------------------------------------TGGAAACG-AT-TAGTTCTTTGATAAGC-CTGTGGCG---CGAAATCCATCATTAGCCAAACAAT-ATTCGGTTATGCTATTC-AGGCTTTGCC---TTAACAGAAGCTA-TGCCC-G---T-TGCTT-GATGAT---GGCC-TTTTAATA---TTATTCGTATTTTGA
>Deparia_lobato
---------------------------------GCGGCTACC---------------ATAGCCTTAGCAGGAGCAGCAGTAGGTA-TGGAAACG-AT-TAGTTCTTTGATAAGC-CTGTGGCG---CGAAATCCATCATTAGCCAAACAAT-ATTCGGTTATGCTATTT-AGGCTTTGCC---TTAACAGAAGCTA-TGCCC-G---T-TGCTT-GATGAT---GGCC-TTTTAATA---TTATTCGTATTTTGA
>Didymochlaena_truncatula
A-GT-AGAAGGGGCGAAAT-GATTGGAGCAGGAGCGGCTACC---------------ATAGCCTTAGCAGGAGCAGCAGTAGGTA-TGGAAACG-AT-TAGTTCTTTGATAAGC-CTGTGGCG---CGAAATCCATCATTAGCYAAACAAT-ATTCGGTTATGCTATTT-AGGCTTTGCC---TTAACAGAAGCTA-TGCCC-G---T-TGCTT-GATGAT---GGCC-TTTTAATA---TTATTCGTATTTTGA
>Dioon_edule
A-GT-GGAAGGTGCAAAAT-AATAGGTGCCGGAGCAGCTACA---------------ATTGCTTTAGCGGGAGCTGCTGTCGGTA-TGGAAACG-TT-TAGTTCTTTGATTCAT-CCGTGGCG---CGAAATCCATCATTGGCTAAACAAT-ATTTGGTTATGCCATTT-GGGGTTTGCT---TTAACCGAAGCTA-TGCAT-G---T-TGCCT-AATGAT---GGCG-TTTTGATC---TTATTTGTATTYTGA
>Diplazium_wichurae
A-GT-AGAAGGTGCAAAAT-GATTGGAGCAGGAGCGGCTACC---------------ATAGCCTTAGCAGGAGCAGCAGTAGGTA-TGGAAACG-AT-TAGTTCTTTGATAAGC-CTGTGGCG---CGAAATCCATCATTAGCYAAACAAT-ATTCGGTTATGCTATTT-AGGCTTTGCC---TTAACAGAAGCTA-TGCCC-G---T-TGCTT-GATGAT---GGCC-TTTTAATA---TTATTCGTATTTTGA
>Dipteris_conjugata
A-GT-GGAAGGTGCAAAAT-AATTGGAGCAGGAGCGGCTACC---------------ATGGCCTTAGCGGGAGCAGCAGTTGGTA-TGGAAACG-AT-TAGTTCTTTGATAACT-CTGTGGCG---CGAAATCCCTCATTAGCCAAACAAT-ATTCGGTTATGCTATTC-AGGCTTTGCC---TTAACAGAAGCTA-TGCCC-G---T-TGCCT-GATGAT---GGCC-TTTTGATA---TTATTTGTATTTTGA
>Equisetum_hyemale
A-GC-AGAAGGTGCTAAAT-AATTGGAGCAGGAGCAGCAACA---------------ATGGCTTTGGCGGGAGCTGCCGTAGGTA-TGGACACG-GT-TAGTTCATTGATTCAT-CCGTGGCG---CGAAATCCATCACTGGCTAAACAAT-ATTCGGTTATGCCATCT-AGGCTTCGCT---CTAACTGAAGCTA-TGCCT-G---T-CGCCT-AATGAT---GGCA-TTCTAATC---TTATTCGTATTCTAA
>Gaga_arizonica
A-GT-AGAAGGTGCAAAAT-AGTTGGAGCAGGAGCGGCTACC---------------ATAGCCTTGGCAGGAGCAGCTGTAGGTA-TGGAAACG-AT-TAGTTCTTTGATAAGC-CTGTGGCG---CGAAATCCATCATTAGCCAAACAAT-ATTCGGTTATGCTATTC-AGGCTTTGCC---TTGACGGAAGCTA-TGCCT-G---T-TGCTT-GATGAT---GGCT-TTTTAATA---TYATTTGTATTTTGA
>Gymnocarpium_dryopteris
A-GT-AGAAGGTGCAAAAT-GATTGGAGCAGGAGCGGCTACC---------------ATAGCCTTAGCAGGAGCAGCAGTAGGTA-TGGAAACG-AT-TAGTTCTTTGATAAGC-CTGTGGCG---CGAAATCCATCATTAGCTAAACAAT-ATTCGGTTATGCTATTT-AGGCTTTGCC---TTAACAGAAGCTA-TGCCC-G---T-TGCTT-GATGAT---GGCC-TTTTAATA---TTATTCGTATTTTGA
>Homalosorus_pycnocarpos
A-GT-AGAAGGTGCAAAAT-GATTGGAGCAGGAGCGGCTACC---------------ATAGCCTTAGCAGGAGCAGCAGTAGGTA-TGGAAACG-AT-TAGTTCTTTGATAAGC-CTGTGGCG---CGAAATCCATCATTAGCTAAACAAT-ATTCGGTTATGCTATTT-AGGCTTTGCC---TTAACAGAAGCTA-TGCCC-G---T-TGCTT-GATGAT---GGCC-TTTTAATA---TTATTCGTATTTTGA
>Hymenophyllum_bivalve
A-GT-AGAAGGTGCCAAAT-AATTGGAGCAGGAGCGGCTACC---------------ATGGCCTTAGCGGGAGCAGCAGTAGGCA-TGGAAACG-AT-TAGTTCTTTGATAACT-CTGTGGCG---CGAAATCCCTCATTAGCCAAACAAT-ATTCGGTTATGCTATTC-AGGCTTTGCC---CTAACAGAAGCTA-TGCCC-G---T-TGCCT-GATGAT---GGCC-TTTTAATA---TTATTCGTATTTTGA
>Lindsaea_linearis
A-GT-AGAAGGTGCGAAAT-AATTGGAGCAGGAGCGGCTACC---------------ATGGCTTTAGCGGGCGCAGCAGTAGGCA-TGGAAACG-AT-TAGTTCTTTGATAAGC-CTGTGGCG---CGAAATCCATCATTAGCCAAACAAT-ATTCGGTTATGCCATTC-AGGCTTTGCC---TTAACAGAAGCTA-TGCCC-G---T-TGCTT-GATGAT---GGCC-TTTTAATA---TTATTCGTATTTTGA
>Lindsaea_microphylla
-----TGAAGGTGCGAAAT-AATTGGAGCAGGAGCGGCTACC---------------ATGGCTTTAGCGGGCGCAGCAGTAGGCA-TGGAAACG-AT-TAGTTCTTTGATAAGC-CTGTGGCG---CGAAATCCCTCATTAGCCAAACAAT-ATTCGGTTATGCCATTC-AGGCTTTGCC---TTAACAGAAGCTA-TGCCC-G---T-TGCTT-GATGAT---GGCC-TTTTAATA---TTATTCGTATTTTAA
>Lonchitis_hirsuta
---A-GTCAGATACAAAAT-AATTGGAGCAGGAGCGGCTACC---------------ATAGCCTTAGCGGGAGCAGCAGTAGGTA-TGGAAACG-AT-TAGTTCTTTGATAAGC-CTGTGGCG---CGAAATCCATCATTAGCCAAACAAT-ATTCGGTTATGCTATTC-AGGCTTTGCC---TTAACAGAAGCCA-CGCCC-G---T-CGCTT-GATGAT---GGCC-TTTTAATA---TTATTTGTATTTTAA
>Lygodium_japonicum
A-GT-AGAAGGTGCAAAAT-AATTGGAGCAGGAGCAGCTACC---------------ATGGCCTTGGCGGGAGCAGCAGTTGGTA-TGGAAACG-AT-TGGTTCCTTGATAACT-CTGTGGCG---CGAAATCCTTCATTAGCTAAACAAC-ATTYGGTTATGCCATTY-GGGCTTTGCT---CTCACCGAAGCTA-TGCAT-G---T-TGCCT-AATGAT---GGCC-TCTTGATC---TTATTCGTTTTCTGA
>Magnolia_grandiflora
A-GT-AGAAGGTGCAAAAT-AATAGGTGCCGGAGCAGCTACA---------------ATTGCTTTAGCGGGAGCTGCTGTCGGTA-TGGAAACG-TT-TAGTTCTTTGATTCAT-CCGTGGCG---CGAAATCCATCATTGGCTAAACAAT-ATTTGGTTATGCCATTT-GGGCTTTGCT---CTAACCGAAGCTA-TGCAT-G---T-TGCCC-AATGAT---GGCG-TTTTGATC---TTATTCGTATTCTGA
>Marattia_attenuata
A-GC-AGAAGGTGCAAAAT-AATTGGAGCAGGAGCAGCTACC---------------ATGGCTTTAGCGGGAGCTGCAGTAGGTA-TGGACACG-CT-TAGTTCTTTGATCACT-CCGTGGCG---CGAAATCCATCATTGGCTAAACAAT-ATTTGGTTATGCCATTT-AGGCTTTGCT---TTAACTGAAGCTA-TGCCT-G---T-CGCCT-AATGAT---GGCA-TTCTAATC---TTATTCGTATTTTAA
>Myriopteris_rufa
A-GT-AGAAGGTGCAAAAT-AATTGGAGCAGGAGCGGCAACC---------------ATAGCCTTAGCAGGAGCAGCAGTAGGTA-TGGAAACG-AT-TAGTTCTCTGATAAGC-CTGTGGCG---CGAAATCCATCATTAGCGAAACAAT-ATTCGGTTATGCTATTC-AGGCTTTGCC---TTAACAGAAGCTA-TGCCC-G---T-TGCTT-GATGAT---GGCC-TTTTAATA---TTATTCGTATTTTGA
>Nephrolepis_exaltata
--GC-AGAAGGAGCGAAAT-GATTGGAGCAGGAGCGGCTACC---------------ATAGCCTTAGCAGGAGCAGCAGTAGGTA-TGGAAACG-AT-TAGTTCTTTGATAAGC-CTGTGGCG---CGAAATCCATCATTAGCTAAACAAT-ATTCGGTTATGCTATTT-AGGCTTTGCC---TTAACAGAAGCTA-TGCCC-G---T-TGCTT-GATGAT---GGCC-TTTTAATA---TTATTCGTATTTTGA
>Onoclea_sensibilis
A-GY-AGAAGGTGCAAAAT-GATTGGAGCAGGAGCGGCTACC---------------ATAGCCTTAGCAGGAGCAGCAGTAGGTA-TGGAAACG-AT-TAGTTCTTTGATAAGC-CTGTGGCG---CGAAATCCATCATTAGCTAAACAAT-ATTCGGTTATGCTATTT-AGGCTTTGCC---TTAACAGAAGCTA-TGCCC-G---T-TGCTT-GATGAT---GGCC-TTTTAATA---TTATTCGTATTTTAA
>Osmunda_javanica
A-GT-AGAAGGTGCAAAAT-AATTGGAGCAGGAGCAGCTACC---------------ATGGCCTTAGCGGGAGCAGCAGTAGGTA-TGGAAACG-AT-TAGTTCTTTGATAACT-CTGTGGCG---CGAAATCCTTCATTAGCTAAACAAT-ATTTGGTTATGCCATTC-AGGCTTTGCC---TTAACAGAAGCTA-TGCCC-G---T-TGCCT-GATGAT---GGCA-TTTTAATA---TTATTTGTATTTTGA
>Osmundastrum_cinnamomeum
A-GY-AGAAGGTGCAAAAT-AATTGGAGCAGGAGCAGCTACC---------------ATGGCCTTAGCGGGAGCAGCAGTAGGTA-TGGAAACG-AT-TAGTTCTTTGATAACT-CTGTGGCT---CGAAATCCTTCATTAGCG---------------------------------------------------------------------------------------------------------------
>Piper_auritum
A-GT-AGAAGGTGCTAAAT-AATAGGTGCCGGAGCAGCAACA---------------ATTGCTTYAGCGGGAGCAGCTGTCGGTA-TGGAAACG-CT-CAGTTCTTTGATYCAT-CCGTGGCG---CGAAATCCATCATTGGCTAAACAAT-ATTTGGTTATGCCATTT-AGGCTTTGCT---CTAACCGAAGCTA-TGCAT-G---T-TGCCC-CATGAT---GGCC-TTTTAATC---TTATTCGTCTTCTAA
>Plagiogyria_japonica
----------------------------------CGGCTACC---------------ATGGCCTTAGCGGGAGCAGCAGTAGGTA-TGGAAACG-AT-TAGTTCTTTGATAACC-CTGTGGCG---CGAAATCCATCATTAGCCAAACAAT-ATTTGGTTATGCTATTC-AGGCTTTGCC---CTAACAGAAGCTA-TGCCC-G---T-TGCTT-G---------------------------------------
>Pleopeltis_polypodioides
------------------T-GATTGGAGCAGGAGCGGCTACC---------------ATAGCCTTAGCAGGAGCAGCAGTAGGTA-TGGAAACG-AT-TAGTTCTTTGATAAGC-CTGTGGCG---CGAAATCCATCATTAGCTAAACAAT-ATTCGGTTATGCTATTT-AGGCTTTGCC---TTAACAGAAGCTA-TGCCC-G---T-TGCTT-GATGAT---GGCC-TTTTAATA---CTATTCGTATTTTGA
>Pteris_ensiformis
A-GC-AGAAGGTGCAAAAT-AATTGGAGCAGGAGCAGCCACC---------------ATAGCTTTAGCAGGAGCAGCAGTGGGTA-TGGAAACG-AT-TAGTTCTTTGATAAGC-CTGTGGCG---CGAAATCCATCATTAGCCAAACAAT-ATTCGGTTATGCTATTC-AGGCTTTGCC---CTAACAGAAGCTA-TGCCC-G---T-TGCTT-GATGAT---GGCC-TTTTGATA---TTATTCGTATTTTAA
>Pteris_vittata
A-GC-AGAAGGTGCAAAAT-AATTGGAGCGGGAGCGGCTACT---------------ATAGCTTTAGCAGGAGCAGCAGTAGGTA-TGGAAACG-AT-TAGTTCTTTGATAAGC-CTGTGGCG---CGAAATCCATCATTAGCCAAACAAT-ATTCGGTTATGCTATTC-AGGCTTTGCC---TTAACAGAAGCTA-TGCCC-G---T-TGCTT-GATGAT---GGCC-TTTTGATA---TTATTCGTATTTTGA
>Selaginella_apoda
A-GC-AGAAGGCGCAAAAT-A------------------------------------------------------------------------------------------------------------------------------------------------------------------------------------------------------------------------------------------
>Taxus_cuspidata
A-GC-GGAGGGTGCGAAAT-AATAGGTGCYGGAGCAGCTACA---------------ATTGCTTTAGCGGGAGCTGCTGTCGGTA-TGGAAACG-TT-TAGTTCCTTGATTCAT-CCGTGGCG---CGGAATCCATCATTGGCTAAACAAT-ATTTGGTTACGCCATTT-GGGGTTTGCT---CTAACCGAAGCTA-TGCAT-G---T-CGCGT-GATGAT---GGCC-TT------------------------
>Thelypteris_acuminata
A-GT-AGAAGGTGCGAAAT-GATTGGAGCAGGAGCGGCTACC---------------ATAGCCTTAGCAGGAGCAGCAGTAGGTA-TGGAAACG-AT-TAGTTCTTTGATAAGC-CTGTGGCG---CGAAATCCATCATTAGCYAAACAAT-ATTCGGTTATGCTATTT-AGGCTTTGCC---TTAACAGAAGCTA-TGCCC-G---T-TGCTT-GATGAT---GGCC-TTTTAATT---TTATTCGTATTTTGA
>Thyrsopteris_elegans
A-GT-AGAAGGTGCGAAAT-AATTGGAGCAGGAGCGGCTACC---------------ATGGCCTTAGCGGGAGCAGCAGTAGGTA-TGGAAACG-AT-TAGTTCTTTGATAACC-CTGTGGCG---CGAAATCCATCATTAGCCAAACAAT-ATTCGGTTATGCYATTC-AGGCTTTGCC---TTAACAGAAGCTA-TGCCC-G---T-TGCTT-GATGAT---GGCC-TTTTAATA---TTATTCGTATTTTGA
>Tmesipteris_parva
A-GC-GGAAGGTGCCAAAT-AATTGGAGCAGGAGCCGCTACC---------------ATTGCTTTAGCGGGAGCTGCAGTAGGTA-TGGACACG-AT-TAGTTCTTTGATCACT-CCGTGGCA---CGAAATCCTTCCTTGGCTAAACAAT-ATTCGGTTATGCCATTT-AGGATTTGCT---TTAACAGAAGCTA-TGCCT-G---T-TGCCT-AATGAT---GGCC-TTTTAATT---TTAT-----------
>Vittaria_lineata
A-GC-AGAAGGTGCGAAAT-AATTGGAGCAGGAGCGGCTACT---------------ATAGCCTTAGCAGGAGCAGCCGTAGGTA-TGGAAATG-AT-TAGTTCTTTGATAAGC-CTGTGGCG---CGAAATCCATCATTAGCTAAACAAT-ATTCGGTTATGCTATTC-AGGCTTTGCC---TTGACAGAAGCTA-TGCCT-G---T-TGCTT-GATGAT---GGCC-TTTTAATA---TTATTCGTATTTTGA
>Wollemia_nobilis
A-GC-TGAGGGTGCAAAAT-AATAGGTGCTGGAGCAGCTACA---------------ATTGCTTTAGCGGGGGCTGCTGTCGGTA-TGGAAACG-TT-TAGTTCCTTGATTCAT-CCGTGGCG---CGAAATCCATCATTGGCTAAACAAT-ATTTGGTTACGCCATTT-GGGGTTTGCT---CTAACCGAAGCTA-TGCAT-G---T-TGCCT-AATGAT---GGCG-TTTTGATC---CTATTCGTCTTCTAA
>Woodsia_ilvensis
A-GT-AGAAGGTGCAAAAT-GATTGGAGCAGGAGCGGCTACC---------------ATAGCCTTAGCAGGAGCAGCAGTAGGTA-TGGAAACG-AT-TAGTTCTTTGATAAGC-CTGTGGCG---CGAAATCCATCATTAGCTAAACAAT-ATTCGGTTATGCTATTT-AGGCTTTGCC---TTAACAGAAGCTA-TGCCC-G---T-TGCTT-GATGAT---GGCC-TTTTAATA---TTATTCGTATTTTGA
>Woodsia_scopulina
A-GT-AGAAGGTGCAAAAT-GATTGGAGCAGGAGCGGCTACC---------------ATAGCCTTAGCAGGAGCAGCAGTAGGTA-TGGAAACG-AT-TAGTTCTTTGATAAGC-CTGTGGCG---CGAAATCCATCATTAGCTAAACAAT-ATTCGGTTATGCTATTT-AGGCTTTGCC---TTAACAGAAGCTA-TGCCC-G---T-TGCTT-GATGAT---GGCC-TTTTAATA---TTATTCGTATTTTGA
