# Supplementary material for: Organellar phylogenomics of Ophioglossaceae fern genera
Source: Front Plant Sci. 2024 Jan 15;14:1294716. doi: 10.3389/fpls.2023.1294716 (PMC10823028; doi:10.3389/fpls.2023.1294716)
Supplement: Supplementary file 3 [file DataSheet_3.zip › Supplementary file S2/mtDNA_expanded/trim_HGT_ccmB.fas]

>Psilotum
TGGAAAAGGGAGGCCTTGAAACTATTTATGAAACTTTTGTATCAACAAATTCTCCTTGATCTATCTATACTAATGACGACTTTTTCTTTCTTTCTGCTGTCCATCGTAGTCACGCCCTTAATGATAGGCTTTTCCAGAGACTTCCCATGTCATTTTCACTTAGGTTTAATTTGGATTTGTCTATTGTTCTCTTTTCTCCCTGAACGTTTCTTTCAAAAGGATTTGGAAGATGGTACACCCGACTTGTATTGTCCGAGCGGTTATTGTTTGCAAAAAATACTATTTTCATAATTAATAGGTCATTGGGTTATTCGAATAATGGGGGTTTTCTGTAGTTTTCCGGTGTTACAACCTCCGTACCAATTCGATCAATCCAAGATGAATTGGTTCGCCCTTCTCATGGGAAGCCCGGTCTTGACTCTTATGTGTGGTATTCATTCTTGTCTGGCTCTTGGAATCACCTCC---AATAGTTGGAACAACTTGCAACATCTTACTACCCTACCCACTCTATTGCCATTAATAGTCTTTCGTACCTCTATCGAAACAGGATGGTTTCATGTTCTTCTATTAATAGGTTATTTACTCTTGTTTCTATACATACATATTATTACG------GTCTCGATTACTTTGTCAAAGTTGATAGCCGAGTGA------------------------
>Sceptridium
ATGAAAGAAGAAGCTTTGAACCTCTTTCCGAAACTTTTGTATCAACAGATTCTCCTCGATTTATCCACACTAATGACGACTTTTTCTCCATCTTTGCCGTCCATCGTAGTCACGCCCTTAATGATAGGCTTTTCTAGAGACTTCTTATGTCATTTCCATTTGGGTCCAATTTGGACTCGTTCATTGTTTCTATTTCTCCCTGAATGTTTCTTTTAAAATGATTTTGAAGATGGTACACTCGACTTGTATTGTTTAAGCGGTTATTGCTTGTAAAAAATACCACCTCCATAATTGGTAGGTCACTGGGTTATTAAAATAATGGGGGTTTTACGTAGTTTTCCAGTGTTACAACCTTCGCACTAATTTGATCAATCCAAAATGAATTGGTTCGCCTTTCTTATAGGAAGCCTGGTCTTTACTCCTATGCGCGGTATTCATCCTCGTTCAGCTCCTGGAATCACCTCC---AATGGTTGGAACAGCTTGCAACATCTTACCACCTTCCCCACTTTATTGCCATTAATTGTTTTTCGTACTTCTATTGAAACGGAATGGTCTCACGTTATCTTCTTAATGGGTTATTTACTCTTGTTCTCCCTTATCTATATCCTTTCG------GTCTCAATTACTTTGCGAAAGTTAATAGCCAAGTGA------------------------
>Botrychium
----------------------------------------------------------------------------------------------------------------------------------------------------------------------------------------------------------------------------------------------------------------------------------------------------------------------------------------------------------------------------------------------------------------------------------NNNCTATGCGCGGTATTCATCCTCGTTCAGCTCCTGGAATCACCTCC---AATGGTTGGAACAGCTTGCAACATCTTACCACCTTCCCCACTCTATTGCCATTAATTGTTTTTCGTACTTCTATTGAAACGGAATGGTCTCACGTTATCTTCTTAATGGGTTATTTACTCTTGTTCTCCCTTATCTATATCCTTTCG------GTCTCAATTACTTTGCGAAAGTTAATAGCYAAGTGA------------------------
>Botrypus
GTAAGAGAAGAAGCTTTGAACCCCTCTCCGAAACTTTTGTATCAACAGATTCTNNTCGATCTATCCACACTAATGACGACTTTTTCTCCATCTTTGCCGTCCATCGTAGTCACGCCCTTAATGATAGGCTTTTCTAGAGACTTCTTATGCCATTTTCATTTGGGTTCAATTTGGATTCGTTTATTGTTTCTATTCCTCCCTGAATGTTTCTTTTAAAATGATTTCGAAGATGGTACACTCGACTTGTATTGTTTAAGCGGTTATTGCTTGTAAAAAATACTACTTCCATAATTGGTAGGTCACTGGGTTATTAAAATAATGGGGGTTTTCCGTAGTTTTCCAGTGTTACAACCTTCGCACTAATTTGATCAATCCAAAATGAATTGGTTCGCCTTTCTTATAGGAAGCCTGGTCTTTACTCCTATGCGCGGTATTCATTCTCGTTCAGCTCCTGGAATCACCTCC---AATGGTTGGAACAGCTTGCAACATCTTACCACCTTCCCCACTTTATTGCCATTAATTGTTTTTCGTACTTCTATTGAAACGGAATGGTTTCACGTTATCTTCTTAATAGGTTATTTACTCTTGTTCTCCCTTATCCATCTCCTTTCG------GTCTCAATTACTTTGCGAAAGTTAATAGCCAAGTGA------------------------
>Sahashia
GTAAAAGAATAAGCTTTGAACCTCTTTCCGAAACTTTTGTATCAACAGATTTTCCTCGATTTATCCACACTAATGACGACTTTTTCTCCATCTTTGCCGTCCATCGTAGTCACGCCCTTAATGATAGGCTTTTCTAGAGACTTCTTATGTTATTTTCATTTGGGTTCAATTTGGATTCGTTTATTGTTTCTATTTCTCCCTGAATGTTTCTTTTAGAATGATTTTGAAGATGGTACACTCGACTTGTATTGTTTAAGCGGTTATTGCTTGTAAAAAATACTACTTCCATAATTGGTAGGTCACTGGGTTATTAAAATAATGGGGGTTTTCCGTAGTTTTCCAGTGTTACAACCTTCGCACCAATTTGATCAATCCAAAATGAATTGGTTCGCCTTTCTCATAGGAAGCCTGGTCTTTACTCCTATGCGCGGTATTCATTCTCGTTCAGCTCCTGGAATCACCTCC---AATGGTTGGAACAGCTTGCAACATCTTACCACCTTCCCCACTTTATTGCCATTAATTGTTTTTCGTACTTCTATTGAAACGGAATGGTTTCACGTTCTCTTCCTAATGGGTTATTTACTCTTGTTCTCCCTTATCTATATTCTTTCG------GTCTCAATTACTTTGCGAAAGTTAATAGCCAAGTGA------------------------
>Japanobotrychium
ATGAAAGAAGAAGCTTTGAACCTCTTTCCGAAACTTTTGTATCAACAGATTCTCCTCGATTTATCCACACTAATGACGACTTTTTCTCCATCTTTGCCGTCCATCGTAGTCACGCCCTTAATGATAGGCTTTTCTAGAGACTTCTTATGTCATTTCCATTTGGGTTCAATTTGGATTCGTTTATTGTTTCTATTTCTCCCTGAATGTTTCTTTCAAAATGATTTCGAAGATGGTACACTCGACTTGTATTGTTTAAGCGGTTATTGCTTGTAAAAAATACTACTTCCATAATTGGTAGGTCACTGGGTTATTAAAATAATGGGGGTTTTCCGTAGTTTTCCAGTGTTACAACCTTCGCACTAATTTGATCAATCCAAAATGAATTGGTTCGCCTTTCTTATAGGAAGCCTGGTCTTTACTCCTATGCGCGGTATTCATCCTCGTTCAGCTCCTGGAATCACCTCC---AATGGTTGGAACAGCTTGCAACATCTTACCACCTTCCCCACTTTATTGCCATTAATTGTTTTTCGTACTTCTATTGAAACGGAATGGTCTCACGTTATCTTCTTAATGGGTTATTTACTCTTGTTCTCCCTTATCTATATCCTTTCG------GTCTCAATTACTTTGCGAAAGTTAATAGCCAAGTGA------------------------
>HGT_Mankyua
ATGAAAGAAGAAGCTTTGAACCTCTTTCCGAAACTTTTGTATCAACAGATTCTCCTCGATTTATCCACACTAATGACGACTTTTTCTCCATCTTTGCCGTCCATCGTAGTCACGCCCTTAATGATAGGCTTTTCTAGAGACTTCTTATGTCATTTCCATTTGGGTCCAATTTGGACTCGTTCATTGTTTCTATTTCTCCCTGAATGTTTCTTTTAAAATGATTTTGAAGATGGTACACTCGACTTGTATTGTTTAAGCGGTTATTGCTTGTAAAAAATACCACCTCCATAATTGGTAGGTCACTGGGTTATTAAAATAATGGGGGTTTTACGTAGTTTTCCAGTGTTACAACCTTCGCACTAATTTGATCAATCCAAAATGAATTGGTTCGCCTTTCTTATAGGAAGCCTGGTCTTTACTCCTATGCGCGGTATTCATCCTCGTTCAGCTCCTGGAATCACCTCC---AATGGTTGGAACAGCTTGCAACATCTTACCACCTTCCCCACTTTATTGCCATTAATTGTTTTTCGTACTTCTATTGAAACGGAATGGTCTCACGTTATCTTCTTAATGGGTTATTTACTCTTGTTCTCCCTTATCTATATCCTTTCG------GTCTCAATTACTTTGCGAAAGTTAATAGCCAAGTGA------------------------
>Schoepfia
---------------------------ATGCAACTATATCATAAACAAATCTTCCCC------TCCACACCAATCACGAGTTTTTCTCCATTCCTCTCGTATATCGTCGTAACGCCCTTAATGCTAGGTTTTGAAAAAGACTTTTCATGTCATTCCCATTTAGGTCCGATTCGGATCCCCCCGTTGTTTCCTTTTCCTCCCGCACCTTTTCCTCGAAATGAGAAAGAAGATGGTACACTCGAATTGTATTATTTAAGTGCTTATTGCTTGCCAAAGATCCTACTTCTACAATTGCTAGGTCACCGGGTTATTCAAATAAGTCGTGTTTTCCGTGGTTTTCCCATGTTACAACTTCCGTACCAATAC---CAATCCGGAATGGATCGGTTAAACATTCCATTAGGGAGCCTGGTCTTGACTCTTCTGTGTGGTATTCATTCTCGTTCGGCTCTTGGAATCACA------TGTGGTTGGAACAGCTCGCAAAATCCAACCACTTCACCTATTTCATTGCCCCTAACCGTTTCTCGTACCTCTATTGATATTGAAAGGTTTCATGTTCCTTCATCGATTGGTTATTCCTCTCCGTTCGTATCTCTTTCTCCAATTTCG------GTCTCGATTAGTTCACAAGATTGA------------------------------------
>Santalum
------------ATGAGACGACTCTTTCTTGAACTATATCATAAACAGATCTTCCCC------TCCACACCAATCACGAGTTTTTCTCTATTCCTCTCGTATATCGTCGTAACGCCCTTAATGCTAGGTTTTGAAAAAGACTTTTCATGTCATTCCCATTTAGGTCCGATTCGGATCCCTCCGTTGTTTCCTTTTCCTCCCGCACCTTTTCCTCGAAATGAGAAAGAAGATGGTACACTCGAATTGTATTATTTAAGTGCTTATTGCTTGCCAAAGATCCTACTTCTACAATTGGTAGGTCACCGGGTTATTCAAATAAGTCGTGTTTTCCGTGGTTTTCCCATGTTACAACTTCCGTACCAATTCGGTCGATCCGGAATGGATCGGTTAAACATTCCATTAGGGAGCCTGGTCTTGACTCTTCTGTGTGGTATTCATTCTCGTTCGGCTCTTGGAATCACATCCAGCAGTGGTTGGAACAGCTCGCAAAATCCAACCACTTCACCTACTTCATTGCCCCTAACCGTTTATCGTACCTCTATTGAAACAGAATGGTTTCATGTTCCTTCATCGATTGGTTATTCCTCTCCGTTCGTATCTCTTTCTCCAATTTCG------GTCTCGATTAGTTCACAAGATTGA------------------------------------
>Olax
------------ATGAGACGACTCTTTCTTGAACTATATCATAAACAGATCTTCCCC------TTCACACCAATCACGAGTTTTTCTTCATTCCTCTTGTATATCGTCGTAACGCCCTTAATGCTAGGTTTTGAAAAAGACTTTTCATGTCATTCCCATTTAGGTCTGATTCGGATCCCTCCGTTGTTTCCTTTTCTTCCCGCACCTTTTCCTCGAAATGAGAAAGAAGATGGTACACTCGAATTGTATTATTTAAGTGCTTATTGCTTGCCAAAGATCCTACTTCTACAATTGGTAGGTCACCGGGTTATTCAAATAAGTCGTGTTTTCCGTGGTTTTCCCATGTTACAACTTCCGTACCAATTCGGTCGATCCGGAATGAATCGGTTAAACATTCTATTAGGGAGCCTGGTCTTGACTCTTTTGTGTGGTATTCATTCTTGTTCGGCTCTTGGAATCACATCCAGCAGTGGTTGGAACAGCTCGCAAAATCCAACCACTTCACCTACTTCATTGCCCCTAACCCTTTCTCGTACCTCTATTGAAACAGAATGGTTTCATGTTCCTTCATCGATTGGTTATTCCTCTCCGTTCGTATTTCTTTCTCCAATTTCG------GTCTCGATTAGTTCACAAGATTGA------------------------------------
>Vitis
------------ATGAGACGACTCTTTCTTGAACAATATCATAAACGGATCTTCCTC------TCCACACCAATCACGAGTTTTTTTCCATTCCTCTCGTATATCGTCGTCACGCCCTTAATGCTAGGTTTTGAAAAAGACTTTTCATGTCATTCCAATTTAGGTCCGATTCGGATCCCTCCGTTGTTTCCTTTTCCTCCCGCACCTTTTCCTCGAAATGAGAAAGATGATGGTACACTCGAATTATATTATATAAGTACTTCTTGCTTGCCAAAGATCCTACTTCTACAATTGGTAGGTCACCGGGTTTTTCAAATAAGTCGTGTTTTAAGTGGTTTTCCCATGTTACTACTTCCGTACCAATTCGGTCGATCCGGAATAAATCGGTTAAACATTTTTTGTGGGAGCCTGGTCTTGACTCTTATGTGTGGTATTTTATCTCGTTTGGCTTTTGGAATCACATCCTGCAGTGGTTGGAACAGCTCGCAAAATCCAAGCACTTCACCTACTTTATTGCCCCCAACCCTTTATCGTACCTTTCTTGAAACAGAATGGTTTCATGCTCCTTCATCGATTGGTTATTCCTCTTCGTTCGTCTCTTTTTTTTCAATGTCG------GTCTCGATTAGTTCACAAGATTGA------------------------------------
>Oryza
------------ATGAGACGACTCTTTCTTGAACAATTTCATAAGCAGATCTTCCCC------TCCACACCAATCACGAGTTTTTTTTTATTCCTCTCGTATATCGTCGTCACGCCCTTAATGATAGGTTTTGAAAAAGATTTTTCATGTCATTCCCATTTAGGTTCGATTCGGATCCCTCTGTTGTTTCCCTTTCCTCCCGAACCTTTTTCTCGAAATGATAAAGAATCTGGTACACTCGAATTGTATTATTTAAGTGCTTATTGCTTGCCAAAAATCCTACTTCTACAATTGGTAGGTCACCGGGTTATTCAAATAAGTCGTGTTTTCTGTGCTTTTCCCATGTTACAACTTCCGTACCAATTCGATCGATCCGGAATGGATCGGTTAAACATTCTATTAGGGAGCCCGGTCTTGACTCTTCTGTGTGGTATTCATTCTGGTTCGGCTCTTGGAATCACATCCAGCAGTGGTTGGAACAGCTCGCAAAATCCAACCACTTCACCTACTTTATTGCCCCCAACCGTTTCCCGTACCTCTATAGAAACAGAAGGGTTTCATGTTCTTTCATCGATTGGGTATTCCTCTCCTTTTGTATCTCTTTATCCAATTTCG------GTCTCGATTAGTTCACAAGATTGA------------------------------------
>Agrostemma
------------ATGAGACGACTCTTTTTTGAACTATATCATAAACAGATCTTCTTC------TCCACACCAATCACGACTTTTTCTCCATTCCTCTCGTATATTGTCGTAACGCCCTTAATGCTAGGTTTTGAAAAAGACTTTTCATGTCATTTCCATTTAGGTCCGATTCGGATCCCTCCGTTGTTTCCTTTTCCTCCCGCACCTTTTCTTCGAAATGATAAAGAAGATGGTACACTCGAATTGTATTATTTAAGTGCTTATTGCTTGCCAAAGATCCTACTTCTACAATTGGTAGGTCACCGGGTTATTCAAATAAGTCGTGTTTTCTGTAGTTTTCCCATGTTAAAACTTTTGTACCAATTCGGCCAATCCGGAATGGATCGGTTAAACATTCTATTAGGGAGCCTGGTCTTGACTCTTCTGTGTGGTATTCATTCTTGTTTGGCTCTTGGAATCACATCCAGCAGTGGTTGGAACAGCTCGAAAAATTTAACCACTTCACCTACTTCATTGCCCTCAACCGTTTCTCGTACCTCTATTGAAACAGAATGGTTTCATGTTCTTTCATCGATTGGTTATTTTTCTTCGTTCGTATCTCTTTTTCCAATTTCG------GTCTCGATTAGTTCACAAGATTGA------------------------------------
>Phoenix
------------ATGAGACGACTCTTTCTTGAAAAATTGCATAAGCAGATCTTCCCA------TCCACACCAATCACGAGTTTTTTTTCATTCCTATCGTATATCGTCGTCACGCCCTTAATGATAGGTTTTGAAAAACACTTTTCATGTTATTCCCATTTAGGTCCGATTCGGATCCCTCTGTTGTTTTCCTTTCCTCCCGAACCTTTTCCTCGAAATGAGAAAGAATCTGGAAGACTCGAATTGTATTATTTAAGTGCTTATTGCTTGCCAAAGATCCTACTTCTACAATTGGTAGGTCACCGGGTTATTCAAATAAGTCGTGTTTTCCGTGGTTTTCCCATGTTACAACTTCCGTACCAATTCGATCGATCCGGAATGGATCGGTTAAACATTCCATTAGGGAGCCCGGCCTTGACTCTTCTGTGTGGTATTCATTCTCGTTTGGCTCTTGGAATCACATCCAGCAGTGCTTGGAACAGCTCGCAAAATCCAAGCACTTCACCTACTTCATTGCCCCCAACCGTTTCCCGTACCTCTATTGAAACAGAATGGTTTCATGTTCTTTCATCGATTGGTTATTTCTCTCCGTTCGTATCTCTTTATCCAATTTCG------GTCTCGATTAGTTCACAAGATTGA------------------------------------
>Cucurbita
------------ATGAGACGACTCTTTCTTTCACTATTTCATAAACGGATCTTCCCC------TCCACACCAATCACGAGTTTTTCTCCATTCCTCTCGTATATCGTCGTAACGCCCTTAATGCTAGGTTTTGAAAAAGACTTTTCATGTCATTCCCATTTAGGTCCGATTCGGATCCCTCTGTTGTTTCCTTTTCCTCCCGCACCCTTTCCTCGAAATGAGAAAGAAGATGGTACACTCGAATTGTATTATTTAAGTGCTTATTGCTTGCCAAAGATCCTACTTCTACAATTGGTAGGTCACCGGGTTATTCAAATAAGTTGTGTTTTCTCTGGTTTTCCCATGTTCAAACTTCTGTACCAATTCGGTCGATCCGGAATGGATCGGTTAAACATTCTATTAGGGAGCCTGGTCTTGACTCTGATGTGTGGTATTCATTCTCGTTCGGCTCTTGGAATCACATCCAGCCGTGGTTGGAACAGCTCGCAAAATCCAACCACTTCACCTACTTCATTGCCCCCAACCCTTTCTCGTACCTCTATTGAAACAGAATGGTTTCATGTTCCTTTATCGATTGGTTATTCCTCCCCGTTCGTCTCTCTTTTTCCAATTGCG------GTCTCGATTAGTTTACAAGATTGA------------------------------------
>Oenothera
------------ATGAGAAGACTCTTTCTTGAACTATATCATAAACAGATCTTCCCA------TCCACACCAATCACGAGTTTTTCTCCGTTCCTCTCGTATATCGTCGTAACGCCCTTAATGCTAGGTTTTGAAAAAGACTTTTCATGTCATTCCCATTTAGGTCCGATTTGGATCCCTCCGTTGTTTCCTTTTCCTCCCGCACCTTTTCCTCGAAATGAGAAAGAAGATGGTACACTCGAATTGTATTATTTAAGTGCTTATTGCTTGCCAAAAATCCTACTTCTACAATTGGTAGGTCACTGGGTTATTCAAATAAGTCGTGTTTTCTGTGGTTTTCCCATGTTACAACTGCTGTACCAATTCGGTCGATCCGGAATGGATCGGTTAAACATTCTATTAGGGAGCCCGGTCTTGACTCTTCTGTGTGGTATTCATTCTCGTTCGGCTCTTGGAATAACATCAAGCAGTGGTTGGAACAGCTCGCAAAATCCAACCACTTCACCTACTTCATTGCCCCCAACTCTTTCTCGTACCTCTATTGAAACAGAATGGTTTCATGTTCCTTCATCGATTGGTTATTCCTCTCCGTTCGTATCTCTTTTTCCAATTTCG------GTCTCGATTAGTTCACAAGATTGA------------------------------------
>Glycine
------------ATGAGACGACTCTTTCTTGAACTATATAATAAAAAGATCTTCCCC------TCCACACCAATCACGAGTTTTTCTCCATTCCTCTCGTATATCGTCGTAACGCCCTTAATACTAGGTTTTGAAAAAGACTTTTCATGTCATTCCCATTTAGGTCCGATTCGGATCCCTTCGTTGTTTTCTTTTCCTCCCGCGCCTTTTCCTCGAAATGAGAAAGAAGATGGTACACTCGAATTGTATTATTTAAGTGCTTATTGCTTGCCAAAGATCCTACTTCTACAATTGGTAGGTCACCGGGTTATTCAAATAAGTTGTGTTTTCTGTGGTTTTCCCATGTTACAACTTCCGTACCAATTCGGTCGATCCGGAATGGATCGGTTAAACATTCCATTAGGGAGCCTGGTCTTTACTCTTCTGTGTGGTATTCATTCTCGTTTGGCTCTTGGAATCACATCCAGCAGTGGTTGGAACAGCTCGCAAAATCCAACGACTTCACCTACTTCATTGCCCCCAACCGTTTCTCGTACCTCTATTGAAACAGAATGGTTTCATGTTCTTTCATCGATTGGTTATTCCTCTCCGTTCGTATCTCTTTTTCCAATTGCG------GTCTCAATGAGTTTACAAGATTGA------------------------------------
>Spirodela
------------ATGAGACGT---------GAACTATTTCATAAACAGATCCTCCCC------TCCACACCAATCACGAGTTTTTTTCCATTCCTATCGTATATCGTCGTCACGCCCTTAATTATAGGTTTTGAAAAAGACTTTTCATGTCATTCCCATTTAGGTCCGATTCGGATCCCTCCGTTGTTTCCCTTTCCTCCCGAACCTTTTCCTCGAAATGAGAAAGAAGATGGTACATTCGAATTGTATTATTTAAGTGCTTATTGCTTGCCAAAGATCCTACTTCTACAATTGGTAGGTCACCGGGTTATTCAAATAAGTCGTGTTTTCCGTGGTTTTCCCATGTTACAACTTCCGTACCAATTCGATCGATCCGGAATGGATCGGTTAAACATTCCATTAGGGAGCCCGGTCTTTACTCTTCTGTGTGGTATTCATTCTCGTTCGGCTCTTGGAATCATATCCAGTAGTGGTTGGAACAGCTCGCAAAATCCAACCACTTCACCTACTTCATTGCCCCCAACCGTTTCCCGTACTTCTATTGAAACAGAATGGTTTCATGTTCTTTCATCGATTGGTTATTCCTCTCCGTTCGTATCTCCTTCTCCAATTTCG------GTCTCGATTAGTTCACAAGATTGA------------------------------------
>Arabidopsis
------------ATGAGACGACTTTTTCTTGAACTATATCATAAACTGATCTTCTCC------TCCACACCAATCACGAGTTTTTCTTCATTCCTCTCGTATATCGTCGTAACGCCCTTAATGCTAGGTTTTGAAAAAGACTTTTCATGTCATTCCCATTTAGGTCCGATTCGGATCCCTCCGTTGTTTCCTTTTCCTCCTGCACCTTTTCCTCGAAATGAGAAAGAAGATGGTACACTCGAATTGTATTATTTAAGTACTTATTGCTTGCCAAAGATCCTACTTCTACAATTGGTGGGTCACCGGGTTATTCAAATAAGTCGTGTTTTCTGTGGTTTTCCCATGTTACAACTTTCGTACCAATTCGGTCGATCCGGAATGGATCGGTTAAACATTCCATTAGGGAGCCTGGTCTTGACTCTTCTGTGTGGTATTCATTCTCGTTCGGCTCTTGGAATCACATCCAGCAGTGGTTGGAACAGCTCGCAAAATCCAACCACTTCACCTACTTTATTGCCCCTAACCGTTTCTCGTACCTCTATTGAAACAGAATGGTTTCATGTTCTTTCATCGATTGGTTATTCCTCTCTGTTCGTATCTCTTTTTCCAATTTCG------GTCTCGATTAGTTTACAAGATTAA------------------------------------
>Boea
------------ATGAGACGACTCTTTCTTGAACTATATCATAAACAGATCTTCTCC------TATACACCAATCACGAGTTTTTCTCTATTCCTCTCGTATATCGTCGTAACGCCCTTAATGCTAGGTTTTGAAAAAGACTTTTCGTGTCATTCCCATTTAGGTCCGATTCGGATCCCTCCGTTGTTTCCTTTTCTTTCCGCACCTTTTCCTCGAAATGATCAAGAAGATGGTACACTTGAATTATATTATTTAAGTGCTTATTGCTTTCCAAAAATCCTACTTCTACAATTGGTGGGTCACCGGGTTATTCAAATAAGTCGTGTTTTCCGTGGTTTTCCCATGTTAGAACTTCCGTACCAATTCGGTCTATCCGGAATAGATCGGTTAAACATTCCATTAGGGAGCCTGGTCTTGACTCTTCTGTGTGGTATTCATTCTTGTTCGGCTCTTGGAATCACATCCAGCAGTGGTTGGAACAGCTCGCAAAATCCAACCACTTCACCTACTTCATTGCCCCCAACCCTTTCTCGTACCTCTATTGAAACAGAATGGTTTCATGTTCTTTCATCGATTGGTTATTCCTCTCCGTTCGTATCTCTTTTTCCAATTTCG------GTCTCGATTAGTTCACAAGATTGA------------------------------------
>Gossypium
------------ATGAGACGACTTTTTCTTGAACTATATCATAAACAGATCTTCCCC------TCCACACCAATCACGAGTTTTTCTCCATTCCTCTCGTATATCGTCGTAACGCCCTTAATACTAGGTTTTGAAAAAGACTTTTCATGTCATTTCCATTTAGGTCCGATTCGGATCCCTCCGTTGTTTTCTTTTCCTCCCGCACCTTTTCCTCGAAATGAGAAAGAAGATGGTACACTCGAATTGTATTATTTAAGTGCTTATTGCTTGCCAAAGATCCTACTTCTACAATTGGTAGGTCACCGGGTTATTCAAATAAGTTGTGTTTTCTGTGGTTTTCCCATGTTACAACTTCCGTACCAATTCGGTCGATCCGGAATGGATCGGTTAAACATTCCACTAGGGAGCCTGGTCTTGACTCTTCTGTGTGGTATTCATTCTCGTTCGGCTCTTGGAATCACATCCAGCAGTGGTTGGAACAGCTCGCAAAATCCAACCACTTCACCTACTTTATTGCCCCTAACCGTTTCTCGTACCTCTATTGAAACAGAATGGTTTCATGTTCTTTTATCGATTGGTTATTCCTCTCCGTTCGTATCTCTTTTTCCAATTTCG------GTCTCGATTAGTTTACAAGATTGA------------------------------------
>Liriodendron
------------ATGAGACGACTCTTTCTTGAACGATTTCATAAACAGATCTTCCCC------TCCACACCAATCACGAGTTTTTCTCCATTCCTCTCGTATATCGTCGTAACGCCCTTAATGATAGGTTTTGAAAAATACTTTTCATGTCATTCCCATTTAGGTCCGATTCGGATCCCTCCGTTGTTTCCTTTTCCTCCCGAACCTTTTCCTCGAAATGAGAAAGAAGATGGTACACTCGAATTGTATTATTTAAGTGCTTATTGCTTGCCAAAGATCCTACTTCTACAATTGGTAGGTCACCGGGTTATTCAAATAAGTCGTGTTTTCCGTGGTTTTCCCATGTTACAACTTCCGTACCAATTCGATCGATCCGGAATGGATCGGTTAAACATTCCATTAGGGAGCCCGGTCTTGACTCTTCTGTGTGGTATTCATTCTCGTTCGGCTCTTGGAATCACATCCAGCAGTGGTTGGAACAGCTCGCAAAATCCAACCACTTCACCTACTTCATTGCCCCCAACCGTTTCCCGTACCTCTATTGAAACAGAATGGTTTCATGTTCCTTCATCGATTGGTTATTCCTCTCCGTTCGTATCTCCTTCTCCAATTTCG------GTCTCGATTAGTTCAAAAGATTGA------------------------------------
>Ricinus
------------ATGAGACGACTCTTTCTTGAACTATATCATAAACAGATCTTCCCT------TCCACACCAATCACGAGTTTTTCTTCATTCCTCTCGTATATCGTCGTAACGCCCTTAATGCTAGGTTTTGAAAAAGACTTTTCATGTCATTCCCATTTAGGTCTGATTCGGATCTCTCCGTTGTTTCCTTTTCCTCCCGCACCTTTTCTTCGAAATGAGAAAGAAGATGGTACACTCGAATTGTATTATTTAAGTGCTTATTGCTTGCCAAAGATCCTACTTCTACAATTGGTAGGTCACCGGGTTATTCAAATAAGTTGTGTTTTCCGTGGTTTTCCCATGTTACAACTTCCGTACCAATTCGGTCGATCCGGAATGGATTGGTTAAACATTCTATTAGGGAGCCTGGTCTTGACTCTTCTGTGTGGTATTCATTCTCGTTCGGCTCTTGGAATCACATCCAGCAGTGGTTGGAACAGCTCGCAAAATCCAACCACTTCACCTACTTTATTGCCCCCAACCGTTTCTCGTACCTCTATTGAAACAGAATGGTTTCATGTTCCTTCATCGATTGGTTATTCCTCTCCGTTCGTATCTCTTTTTCCAATTTCG------GTCTCGATTAGTTTACAAGATTGA------------------------------------
>Carica
------------ATGAGACGACTTTTTCTTGAACTATATCATAAACAGATCTTCCCC------TCCACACCAATCACGAGTTTTTCTCCATTCCTATCGTATATCGTCGTAACGCCCTTAATGCTAGGTTTTGAAAAACACTTTTCATGTCATTCCCATTTAGGTCCGATTCGGATCCCTCCGTTGTTTCCTTTTCCTCCCGCACCTTTTCCTCGAAATGAGAAAGAAGATGGTACACTCGAATTGTATTATTTAAGTGCTTCTTGCTTGCCAAAGATCCTACTTCTACAATTGGTAGGTCACCGGGTTATTCAAATAAGTCGTGTTTTCCGTGGTTTTCCCATGTTACAACTTCCGTACCAATTCGGTCGATCCGGAATGGATCGGTTAAACATTCCATTAGGAAGCCTGGTCTTGACTCTTCTGTGTGGTATTCATTCTCGTTCGGCTCTTGGAATCACATCCAGCAGTGGTTGGAACAGCTCGCAAAATCCAACCACTTCACCTACTTTATTGCCCCTAACCCTTTCTCGTACCTCTATTGAAACAGAATGGTTTCATGTTCCTTCATCGATTGGTTATTCCTCTCCGTTCGTATCTCTTTTTCCAATTTCG------GTCTCGATTAGTTTACAAGATTGA------------------------------------
>Malus
------------ATGAGACGACTCTTTCTTGAACTATATCATAAACAGATCTTCCCC------TCCACACCAATCACGAGTTTTTCTCCATTCCTCTCGTATATCGTCGTAACGCCCTTAATGCTAGGTTTTGAAAAAGACTTTTCATGTCATTCCCATTTAGGTTCGATTCGGATCCCTCCGTTGTTTCCTTTTCCTCCCGCACCTTTTTCTCGAAATGAGAAAGAAGATGGTACACTCGAATTGTATTATTTAAGTGCTTATTGCTTGCCAAAGATCCTACTTCTACAATTGGTAGGTCACCGGGTTATTCAAATAAGTTGTGTTTTCTGTGGTTTTCCCATGTTACAACTTCCGTACCAATTCAGTCGATCCGGAATGGATCGGTTAAACATTCTATTAGGGAGCCCGGTCTTGACTCTTCTGTGTGGTATTCATTCTCGTTCGGCTCTTGGAATCACATCCAGCAGTGGTTGGAACAGCTCGCAAAATCCAACCACTTTACCTACTTCATTGCCCCCAACCGTTTCTCGTACCTCTATTGAAACAGAATGGTTTCATGTTCTTTCATCGATTGGTTATTCCTCTCCGTTCGTATCTCTTTTTCCAATTTTG------GTCTCGATTAGTTTACAAGATTGA------------------------------------
>Helicanthes
------------ATGAGACGACTCTTTCTTGAACTATATCATAAACAGATCTTCCCC------TCCACACCAATCACGAGTTTTTCTCCATTCCTCTCGTATATCGTCGTAACGCCCTTAATGCTAGGTTTTGAAAAACACTTTTCATGTCATTCCCATTTAGGTCCGATTCGGATCCCCCCGTTGTTTCCCCTTCCTCCCGCACCTTTTCCTCGAAATGAGAAAGAAGATGGTACACTCGAATTGTATTATTTAAGTGCTTATTGCTTGCCAAAGATCCTACTTCTACAATTGGTAGGTCACCGGGTTATTCAAATAAGTCGTGTTTTCTGTGGTTTTCCCATGTTACAACTTCTGTACCAATTCGGTCGATCCGGAATGGATCGGTTAAACATTCCATTAGGGAGCCTGGTCTTGACTCTTCTGTGTGGTATTCATTCTCGTTCGGCTCTTGGAATCACATCCAGCAGTGGTTGGAACAGCTCGCAAAATCCAACCACTTCACCTACTTCATTGCCCCTAACCGTTTCTCGTACCTCTATTAAAACAGAATGGTTTCATGTTCCTTCATCGATTGGTTATTCCTCTCCGTTCGTATCTCTTTCTCCAATTTCG------GTCTCGATTAGTTTACAAGATTGA------------------------------------
>Tolypanthus
------------ATGAGACGACTCTTTCTTGAACTATATCATAAACAGATCTTCCCC------TCCACACCAATCACGAGTTTTTCTCCATTCCTCTCGTATATCGTCGTAACGCCCTTAATGCTAGGTTTTGAAAAACACTTTTCATGTCATTCCCATTTAGGTCCGATTCGGATCCCCCCGTTGTTTCCCCTTCCTCCCGCACCTTTTCCTCGAAATGAGAAAGAAGATGGTACACTCGAATTGTATTATTTAAGTGCTTATTGCTTGCCAAAGATCCTACTTCTACAATTGGTAGGTCACCGGGTTATTCAAATAAGTCGTGTTTTCTGTGGTTTTCCCATGTTACAACTTCTGTACCAATTCGGTCGATCCGGAATGGATCGGTTAAACATTCCATTAGGGAGCCTGGTCTTGACTCTTCTGTGTGGTATTCATTCTCGTTCGGCTCTTGGAATCACATCCAGCAGTGGTTGGAACAGCTCGCAAAATCCAACCACTTCACCTACTTCATTGCCCCTAACCGTTTCTCGTACCTCTATTAAAACAGAATGGTTTCATGTTCCTTCATCGATTGGTTATTCCTCTCCGTTCGTATCTCTTTCTCCAATTTCG------GTCTCGATTAGTTTACAAGATTGA------------------------------------
>Helianthus_annuus
------------ATGAGACGACTCTTTCTTGAACTATATTATAAACAGACCTTCCCC------TCCACACCAATCACGAGTTTTTCTCCATTCCTCTCATATATCGTCGTAACGCCCTTAATGCTAGGTTTTGAAAAAGACTTTTCATGTCATTCCCATTTAGGTCCGATTCGGATCCCTCCGTTGTTTCCTTTTCCTTCCGCACCTTTTCCTCGAAATGAGAAAGAAGATGGTACACTTGAATTGTATTATTTAAGTGCTTATTGCTTGCCAAAAATCCTACTTCTACAATTGGTAGGTCACCGGGTTATTCAAATAAGTCGTGTTTTCCGTGGTTTTCCCATGTTACAACTTCCGTACCAATTCGGTCGATCCGGAATGGATCGGTTAAACATTCCGTTAGGGAGCCTGGTCTTGACTTTTCTGTGTGGTATTCATTCTCGTTCGGCTCTTGGAATCACATCCAGCAGTGGTGGGAACAGCTCGCAAAATCCAACCACTTCACCTACTTCATTGCCCCCAACCCTTTCTCGTACCTCTATTGAAACAGAATGGTTTCATGTTCTTTCATCGATTGGTTATTCCTTTCCGTTCGTATCTCTTTCTCCAATTTCG------GTCTCGATTAGTTCACAAGATTGA------------------------------------
>Malania
------------ATGAGACGACTCTTTCTTGAACTATATCATAAACAGATCTTCCCC------TTCACACCAATCACGAGTTTTTCTCCATTCCTCTCGTATATCGTCGTAACGCCCTTAATGCTAGGTTTTGAAAAAGACTTTTCATGTCATTCCCATTTAGGTCCGATTCGGATCCCTCCGTTGTTTCCTTTTCCTCCCGCACCTTTTCCTCGAAATGAGAAAGAAGATGGTACACTCGAATTGTATTATTTAAGTGCTTATTGCTTGCCAAAGATCCTACTTCTACAATTGGTAGGTTACCGGGTTATTCAAATAAGTCGTGTTCTCCGCGGTTTTCCCATGTTACAACTTCCGTACCAATTTGGTCGATCCGGAATGGATCGGTTAAACATTCCATTAGGGAGCCTGGTCTTGACTCTTCTGTGTGGTATTCATTCTCGTTCGGCTCTTGGAATCACATCCAGCAGTGGTTGGAACAGCTCGCAAAATCCAACCACTTCACCTACTTCATTACCCCTAACCTTTTCTCGTACCTCTATTGAAACAGAATGGTTTCATGTTCCTTCATCGATTGGTTATTCCTCTCCGTTCGTATCTCTTTCTCCAATTTCG------GTCTCGATTAGTTCACAAGATTGA------------------------------------
>Erythropalum
------------ATGAGACGACTCTTTCTTGAACTATATCATAAACAGATCTTCCCC------TCCACACCAATCACGAGTTTTTTTCCATTCCTCTCGTATATCGTCGTAACGCCCTTAATGCTAGGTTTTGAAAAAGACTTTTCATGTCATTCCCATTTAGGTCCGATTCGGATCCCTCCGTTGTTTCCTTTTCCTCCCGCACCTTTTCCTCGAAATGAGAAAGAAGATGGTACACTCGAATTGTATTATTTAAGTGCTTATTGCTTGCCAAAGATCCTACTTCTACAATTGGTAGGTCACCGGGTTATTCAAATAAGTCGTGTTTTCCGTGGTTTTCCCATGTTACAACTTCCGTACCAATTCGGTCGATCCGGAATGGATCGGTTAAACATTCCATTAGGGAGCCTGGTCTTGACTCTTCTGTGTGGTATTCATTCTCGTTCGGCTCTTGGAATCACATCCAGCAGTGGTTGGAACAGCTCGCAAAATCCAACCACTTCACCTACTTCATTGCCCCTAACCGTTTCTCGTACCTCTATTGAAACAGAATGGTTTCATGTTCCTTCATCGATTGGTTATTCCTCTCCGTTCGTATCTCTTTCTCCAATTTCG------GTCTCGATTAGTTCACAAGATTGA------------------------------------
>Salvia
------------ATGAGACGACTCTTTCTTGAACTATATCATAAACAGATCTTCTCC------TCTACACCAATCACGAGTTTTTCTCTATTTCTCTCGTATATCGTCGTAACGCCCTTAATGCTAGGTTTTGAAAAAGACTTTTCATGTCATTCCCATTTAGGTCCGATTCGGATCCCTCCGTTGTTTCCTTTTCCTTCCGCACCCTTTCCTCGAAATGAGAAAGAAGATGGTATACTTGAATTGTATTATTTAAGTGCTTATTGCTTTCAAAAAATCCTACTTCTACAATTGGTGGGTCACCGGGTTATTCAAATAAGTCGTGTTTTCCGTGGTTTTCCCATGTTACAACTTCCGTACCAATTCGGTCGATCCGGAATGGATCGGTTAAACATTCCATTAGGGAGCCTGGTCTTGACTCTTCTGTGTGGTATTCATTCTCGTTCGGCTCTTGGAATCACATCCAGCAGTGGTTGGAACAGCTCGCAAAATCCAACCACTTCACCTACTTCATTGCCCCCAACCCTTTCTCGTACCTCTATTGAAACAGAATGGTTTCATGTTCTTTCATCGATTGGTTATTCCTCTCCGTTCGTATCTCTTTTTCCAATTTCG------GTCTCGATTAGTTCACAAGATTGA------------------------------------
>Cuscuta
------------ATGAGACGACTCTTTCTTGAACTATATCATAAACAGATCTTCCCC------TCCACACCAATCACGAGTTTTTCTCTATTCCTCTCGTATATCGTCGTAACGCCCTTCATGCTAGGTTTTGAAAAAGACTTTTCATGTCATTCCCATTTAGGTCCGATTCGGATCCCTCCGTTGTTTCCTTTTCCTTCCGCACCTTTTCCTCGAAATGAGAAAGAAGATGGTACACTTGAATTGTATTATTTAAGTGCTTATTGCTTGCCAAAAATCCTACTTCTACAATTGGTAGGTCACCGGGTTATTCAAATAAGTCGTGTTTTCCGTGGTTTTCCCATGTTACAACTTCCGTACCAATTCGGTCGATCCGGAATGGATCGGTTAAACATTCCATTAGGGAGCCTGGTCTTGACTCTTCTGTGTGGTATTCATTCTCGTTCGGCTCTTGGAATCACATCCAGCAGTGGTTGGAACAGCTCGAAAAATTTAACCACTTCACCTACTTCATTGCCCCCAACCGTTTCTCGTACCTCTATTGAAACAGAATGGTTTCATGTTCTTTCATCGATTGGTTATTCCTCTCCGTTCGTATCTCTTTTTCCAATTATTAGTTCACACTCGATTAGTTCACAAGATTGA------------------------------------
>Rhazya
------------ATGAGACGACTCTTTCTTGAACTATATCATAAACAGATCTTCCCC------TCCACACCAATCACGAGTTTTTCTCTATTCCTCTCGTATATCGTCGTAACGCCCTTAATGCTAGGTTTTGAAAGAGACTTTTCATGTCATTCCCATTTAGGTCCGATTCGGATCCCTCCGTTGTTTCCTTTTCCTTCCGCACCTTTTCCTCGAAATGAGAAAGAAGATGGTACACTTGAATTGTATTATTTAAGTGCTTATTGCTTGCCAAAAATCCTACTTCTACAATTGGTAGGTCACCGGGTTATTCAAATAAGTCGTGTTTTCTGTGGTTTTCCCATGTTACAACTTCTGTACCAATTCGGTCGATCCGGAATGGATCGGTTAAACATTCTATTAGGGAGCCTGGTCTTGACTCTTCTGTGTGGTATTCATTCTCGTTCGGCTCTTGGAATCACATCCAGCAGTGGTTGGAACAGCTCGCAAAATCCAACCACTTCACCTACTTCATTGCCCCCAACCCTTTCTCGTACCTCTATTGAAACAGAATGGTTTCATGTTCTTTCATCGATTGGTTATTCCTCTCCGTTCGTATCTCTTTTTCCAATTTTT------GTCTCGATTAGTTCACAAGATTGA------------------------------------
>Asclepias
------------ATGAGACGACTCTTTCTTGAACTATATCATAAACAGATCTTCCCC------TCCACACCAATCACGAGTTTTTCTCTATTCCTCTCGTATATCGTCGTAACGCCCTTAATGCTAGGTTTTGAAAGAGACTTTTCATGTCATTCCCATTTAGGTCCGATTCGGATCCCTCCGTTGTTTCCTTTTCCTTCCGCACCTTTTCCTCGAAATGAGAAAGAAGATGGTACACTTGAATTGTATTATTTAAGTGCTTATTGCTTGCCAAAAATCCTACTTCTACAATTGGTAGGTCACCGGGTTATTCAAATAAGTCGTGTTTTCTGTGGTTTTCCCATGTTACAACTTCTGTACCAATTCGGTCGATCCGGAATGGATCGGTTAAACATTCTATTAGGGAGCCTGGTCTTGACTCTTCTGTGTGGTATTCATTCTCGTTCGGCTCTAGGAATCACATCCAGCAGTGGTTGGAACAGCTCGCAAAATCCAACCACTTCACCTACTTCATTGCCCCCAACCCTTTCTCGTACCTCTATTGAAACAGAATGGTTTCATGTTCTTTCATCGATTGGTTATTCCTCTCCGTTCGTATCTCTTTTTCCAATTTTG------GTCTCGATTAGTTCGCAAGATTGA------------------------------------
>Nicotiana
------------ATGAGACGACTCTTTCTTGAACTATATCATAAACAGATCTTCCCC------TCCACACCAATCACGAGTTTTTCTCTATTCCTCTCGTATATCGTCGTAACGCCCTTAATGCTAGGTTTTGAAAAAGACTTTTCATGTCATTCCCATTTAGGTCCGATTCGGATCCCTCCGTTGTTTCCTTTTCCTTCCGCACCTTTTCCTCGAAATGAGAAAGAAGATGGTACACTTGAATTGTATTATTTAAGTGCTTATTGCTTGCCAAAAATCCTACTTCTACAATTGGTAGGTCACCGGGTTATTCAAATAAGTCGTGTTTTCCGTGGTTTTCCCATGTTACAACTTCCGTACCAATTCGGTCGATCCGGAATGGATCGGTTAAACATTCCATTAGGGAGCCTGGTCTTGACTCTTCTGTGTGGTATTCATTCTCGTTCGGCTCTTGGAATCACATCCAGCAGTGGTTGGAACAGCTCGCAAAATCCAACCACTTCACCTACTTCATTGCCCCCAACCCTTTCTCGTACCTCTATTGAAACAGAATGGTTTCATGTTCTTTCATCGATTGGTTATTCCTCTCCGTTCGTATCTCTTTTTCCAATTTCG------GTCTCGATTAGTTCACAAGATTGA------------------------------------
>Camellia
------------ATGAGACGACTCTTTCTTGAACTATATCATAAACAGATCTTCCCC------TCCACACCAATCACGAGTTTTTCTCCATTCCTCTCGTATATCGTCGTAACGCCCTTAATGCTAGGTTTTGAAAAAGACTTTTCATGTCATTCCCATTTAGGTCCGATTCGGATCCCTCCGTTGTTTCCTTTTCCTTCCGCACCTTTTCCTCGAAATGAGAAAGAAGATGGTACACTTGAATTGTATTATTTAAGTGCTTATTGCTTGCCAAAGATCCTACTTCTACAATTGGTAGGTCACCGGGTTATTCAAATAAGTCGTGTTTTCCGTGGTTTTCCCATGTTACAACTTCCGTACCAATTCGGTCGATCCGGAATGGATCGGTTAAACATTCTATTAGGGAGCCTGGTCTTGACTCTTCTGTGTGGTATTCATTCTCGTTCGGCTCTTGGAATCACATCCAGCAGTGGTTGGAACAGCTCGCAAAATCCAACCACTTCACCTACTTCATTGCCCCCAACCGTTTCTCGTACCTCTATTGAAACAGAATGGTTTCATGTTCTTTCATCGATTGGTTATTCCTCTCCGTTCGTATCTCTTTTTCCAATTTCG------GTCTCGATTAGTTTACAAGATTGA------------------------------------
>Cycas
------------ATGAGACGACTATTTATTGAACTATTAAATAAACAGATCTTACCCAATTCATCTACACTAATCACGAGTTCTTATCCATTCCTCTCGTATATCGTAGTAACGCCCTTAATCACAGGTTCTGAAAAAGACCTTTCATGTCATTCCCATTCAGGTCCGATTCGGATTCCTCCGTTGTTTCCTTTTCCTCCCGAACCTTTTTCTCGAAATGATAAAGAAGATGGTACACTCGAATCGTATTCTTTAAGTGCTTATTGCTCGCCAAAAATCCCACTTCTGCAATTGGTAGGTCACCGGGTTCTTAGAATAAGTCGTGTTTTCTGTAGTTTCCCCATGTTACAACTTCCGTACCAATTCGATCGATCCGAAATGAATTGGTTAAACATTCCATTAGGGAGCCCGATCTTTGCTCTTATGTGTGGTATTCATTCTCGTTCGGCTCTTGGAATCACATCCAGCAGTGGTTGGAACAGCTCGCAAAATCCAACCACTTCACCTACTTTATTGCCCCCAATCGTTCTCCGTACCTCTATCGAAACGGAATGGTTTCATGTTCCTTCATCGATTGGTTATTCCTCTCTGTTCGTACCTCCTTCTCCAATTTCG------GTCTCAATTAGTTCACAAGATTTAATGGCCAAGTAA------------------------
>Pinus
------------ATGAGACGACTATTTATTGGACTATTCCATAAACAGATTCTACCAAATTTATCTACACTAATCAGT---TTTTATCCATTTCTCTCTTATATTGTAGTAACGCCCTTAATCATGGGTTTTGAAAAAGACTTTTCATGTCATTCCCATTTAGGTCCGATTCGGATTCCTCTGCTGTTTCCTCTTCTTCCCGAACCTTTCTCTCGGAGTGATAAAGAAGATGGTACACCCGAATCGTATTCTTCGAGTGCTTATTGCTTGCCAGAAATCCTACTTCTGCAATTGGTAGGTCACCGGGTTATTAGAATAAGTGGTGTTTTCCGTAGTTTTCCCATGTTACAACTTCCGTACCAATTTGATCGATCCGAAATGAATTGGTTAAACATTCCACCAGGGAGCCCGATCTTGACTCTTATGTGTGGTATTCATTCTCGTTCGGCTCTTGGAATCACATCCAGCAGTGGTTGGAACAGCTCGCAAAATCCAACCACTTTACCTACTTTATCACCCCCAATCGTTCTCCGTACCTCTATCGAAACGGAATGGTTTCATGTTCCTTCATCGATTGGTTATTCCTCTCCGTTCGCATCTCTTTTTCCAATTTCG------GTCTCAATTGGTTCACAAGATTCAATGGCCGAGCAAAAAGAACCCAATCGTTTCCAATAA
