# Supplementary material for: Organellar phylogenomics of Ophioglossaceae fern genera
Source: Front Plant Sci. 2024 Jan 15;14:1294716. doi: 10.3389/fpls.2023.1294716 (PMC10823028; doi:10.3389/fpls.2023.1294716)
Supplement: Supplementary file 3 [file DataSheet_3.zip › Supplementary file S2/mtDNA_expanded/trim_HGT_ccmC.fas]

>Taxillus
ATGTCCATTTTGT-ATTACAACCCTTGCTTTTGATGAAGAAGACAACTAGC------TACGCGCAATTGCTAATGGGATCTCGGGTGTTCTTAACAGCGATGGCAATTCATTTAAGTGTTCGGGTAGCACCAAAAGATCTTCTACAA---GGTGGAAATTCTCGTATTCCTTTTGTACATGTTCCTGCAGCTCGGATGAGTCTTCTAGTTTATCTTTCGACGGCAATACAGTGTTTCTTGTTCCTATTAACAAAACATTCCCTTTTTATTCGCTCTTCTGGAACCGGTACTGAAATGGGTGCTTTTTCTACGTTGTTTACCTTAGTAACTGGGGGGTTTCGGGGAATACCTCTTTGGGGAACCTTTTGGGTTTGGGATGCTCGTTTAACCTCTKTATTAATCTCGTTAGTACTTTACCTGGGTGCACTGCGTTTTCAAAAGCTTCCTGTCGAACCGGCTCCTATATCAATCCGTGCTGGACCAATCGATATACCTATTATTAAGTCTTCCGTTAACTGGTGGAATACATCGCATCAACCTGGGAGCATTAGCCGATCTGGTACATCAATACATGTGCCTATGCCCATACCCATCTTTTCCAACTTTGCTAACKTATCCAATTCCACCCTACTCTTGTTCGTTCTTGAAACACGTCTTCCTATTCCAGCAATTCCCGAATCCCCAATAGATACTAGAGCAACG
>Olax
ATGTCTATTTCGTTATTACAACCTTCTTTTTTGATGTCAAAGACCAGAAGC------TACGCGAAAATTTTCATTGGATCTCGGTTGTTCTTAACAGCGATGGCTATTCATTTAAGTCTTCGGGTAGCACCACTAGATTTTCAACAA---GGTGGAAATTCTCGTATTCCGTATGTACATGTTCCTGCGGCTCGGATGAGTATTCTTGTTTATATCGCTACGGCTATAAACACTTTCTTGTTCCTATTAACAAAACATCCCCTTTTTCTTCGCTCTTCCGGAACCGGTACAGAAATGGGCGCTTTTTCTACATTGTTTACCTTAGTTACTGGGGGGTTTCGGGGAAGACCTATGTGGGGCACCTTTTGGGTGTGGGATGCTCGTTTAACCTCTGTATTCATCTTGTTCCTTATTTACCTGGGTGCACTGCGTTTTCAAAAGCTTCCTGTCGAACCGGCTCCTATTTCAATCCGTGCTGGACCGATCGATATACCAATAATCAAGTCTTCAGTCAACTGGTGGAATACATCGCATCAACCTGGGAGCATTAGCCGATCTGGTACATCAATACATGTTCCTATGTCCATTCCAATCTTGTCCAACTTTGCTAACTCCCCCTTCTCAACCCGTATCTTGTTTGTTCTGGAAACACGTCTTCCTATTCCATCTTTTCCCGAATCTCCTTTAATGGAAGAAATAGAA
>Santalum
ATGCCCATTTCGTTATTACAACCTTCTTTTTTGATGTCAAAGACCAGAAGC------TACGCGCAAATTCTCATTGGATCTCGGGTGTTCTTAACAGCGATGGCTATTCATTTAAGTCTTCGGGTAGCACCACTAGATCTTCAACAA---GGTGGAAATTCTCGTATTCCGTATGTACATGTTCCTGCGGCTCGGATGAGTATTCTTGTTTATATCGCTACGGCTATAAACACTTTCTTGTTCCTATTAACAAAACATCCCCTTTTTCTTCGCTCTTCCGGAACCGGTACAGAAATGGGTGCTTTTTCTACGTTGTTTACCTTAGTTACTGGGGGGTTTCGGGGAAGACCTATGTGGGGCACCTTTTGGGTGTGGGATGCTCGTTTAACCTCTGTATTCATCTCGTTCCTTATTTACCTGGGTGCACTGCGTTTTCAAAAGCTTCCTGTCGAACTGGCTCCTATTTCAATCCGTGCTGGACCGATCGATATACCAATAATCAAGTCTTCAGTCAACTGGTGGAATACATCGCATCAACCTGGGAGCATTAGCCGATCTGGTACATCAATACATGTTCCTATGCCCATTCCAATCTTGTCTAACTTTGCTAACTTCCCCTTCTCAACCCGTATCTTGTTCGTTCTGGAAACACGTCTTCCTATTCCATCTTTTCCCGAATCTCCTTTAACGGAAGAAATAGAA
>Schoepfia
ATGTCCATTTCGTTATTACAACCTTCTTTTTTGATG------ACCAGAAGC------TGCGCGCGAATTCTCATTGGATCTCGGGTGTTCTTAACAGCGATGGCTATTCATTTAAGTCTTCGGGTAGCACCACTAGATCTTCAACAA---GGTGGAAATTCTCGTATCCCGTATGTACATGTTCCTGCGGCTCGGATGAGTATTCTTGTTTATATCGCTACGGCTATAAACACTTTCTTGTTCCTATTAACAAAACATCCCCTTTTTCTTCGCTCTTCCGGAATCGGTACAGAAATCGGTGCTTTTTCTACGTTGTTTACCTTAGTTACTGGGGGGTTTCGGGGAAGACCTATGTGGGGCACCTTTTGGGTGTGGGATGCTCGTTTAACCTCCGTATTCATCTCGTTCCTTATTTACCTGGGTGCACTGCGTTTTCAAAAGCTTCCTGTCGAACCGGCTCCTATTTCAATCCGTGCTGGACCGATCGATATACCAATAATAAAGTCTTCAGTCAACTGGTGGAATACATCGCATCAACCTGGGAGCATTAGCCGATCTGGTACATCAATACATGTTCCTATGCCCATTCCAATCTTGTCCAACTTTGCTAACTCCCCCTTCTCAACCCGTATCTTGTTCGTTCTGGAAACACGTCTTCCTATTCCATCTTTTCCCGAATCTCCTTTAACGGAAGAAATAGAA
>Melampyrum
CTTTCTCTTTCTTTATTACAACCTTCTTTTTTGATGTCAAAGACCAGGAGC------TACGCGCAAATTATCATTGGATCTCGGTTGTTCTTAACAGCGATGGCTATTCATTTAAGTCTTCGGGTAGCACCACTAGATCTTCAACAA---GGTGGAAATTCTCGTATTCCGTATGTACATGTTCCTGCGGCTCGGATGAGTCTTTTTGTTTATATCACTACGGCTCTAAACACTTTCTTCTTCCTATTAACAAAACATCCCCTTTTTCTTCGCTCTTCCGGAACCGGTACAGAAATGGGTGCTTTTTCTACGTTGTTTACCTTAGTTACTGGGGGGTTTCGGGGAAGACCTATGTGGGGCACTTTTTGGGTGTGGGATGCTCGTTTAACCTCGGTATTCATCTCGTTCCTTATTTACATAGGTGCACTGTTTTTTCAAAAGCTTCCTGTCGAACCGGCTCCTATTTCAATCCGTGCTGGACCGATCGATATACCAATAATAAAGTCTTCAGTCAACTGGTGGAATACATCGCATCAACCTGGGAGCATTAGCCGATCTGATATATCAATACATGTTTCTATGCCCATTCCAATCTTGTCTAACTTTGCTAACTCCCCCTTATCAACCCCTATCTTGTTCGTTCTGGAAACACGTCTTCCTATTCCATCTTTTCTCGAATCTCCTTTAACGGAAGAAATATAA
>Castilleja
CTTTCTCTTTCTTTATTACAACCTTCTTTTTTGATGTCTAGGACCAGGGGC------TACGCGCTAATTCTCATTGGATCTCGGTTGTTCTTAACAGCGATGGCTATTCATTTAAGTCTTCGGGTAGCACCACTAGATCTTCAACAA---GGTGGAAATTCTCGTATTCCGTATGTACATGTTCCTGCGGCTCGGATGAGTATTCTTGTTTATATCACTACCGCTCTAAACACTTTCTTCTTCCTATTAACAAAACATCCCCTTTTTCTTCGCTCTTCCGGAACCGGTACAGAAATGGGTGCTTTTTCTACGTTGTTTACCTTAGTTACTGGGGGGTTTCGGGGAAGACCTATGTGGGGCACTTTTTGGGTGTGGGATGCTCGTTTAACCTCGGTATTCATCTCGTTCCTTATTTACCTGGGTGCACTGTTTTTTCAAAAGCTTCCTGTCGAACCGGCTCCTATTTCAATCCGTGCTGGACCGATAGATCTACCAATAATCAAGTCTTCAGTAAACTGGTTGAATACATTGCATCAACCTGGGAGCATTAGCCGATCTGATATATCAATACATGTTTCTATGCCCATTCCAATCTTGTCTAACTTTGCTAACTCCCCCTTATCAACCCCTATCTTGTTCGTTCTGGAAACACGTCTTCCTATTCCATCTTTTCTCGAATCTCCTTTAAAGGAAGAAATATAA
>Comandra
ATGCCCATTTCGTTATTACAACCTTCTTTTTTGATGTCAAAGACCAGAAGC------TACGCGCAAATTCTCATTGGATCTCGGGTGTTCTTAACAGCGATGGCTATTCATTTAAGTCTTCGGGTAGCACCACTAGATCTTCAACAA---GGTGGAAATTCTCGTATTCCGTATGTACATGTTCCTGCGGCTCGGATGAGTATTCTTGTTTATATCGCTACGGCTATAAACACTTTATTGTTCCTATTAACAAAACATCCCCTTTTTCTTCGCTCTTCCGGAACCGGTACAGAAATGGGTGCTTTTTCTACGTTGTTTACCTTAGTGACTGGGGGGTTTCGGGGAAGACCTATGTGGGGCACCTTTTGGGTGTGGGATGCTCGTTTAACCTCTGTATTCATCTCGTTCCTTATTTACCTGGGTGCACTGCGTTTTCAAAAGCTTCCTGTCGAACCGGCTCCTATTTCAATCCGTGCTGGACCGATCGATATACCAATAATCAAGTCTTCAGTCAACTGGTGGAATACATCGCATCAACCTGGGAGCATTAGCCGATCTGGTACATCAATACATGTTCCTATGCCCATTCCAATCTTGTCCAACTTTGCTAACTCCCCCTTCTCAGCCCGTATCTTGTTCGTTCTGGAAACACGTCTTCCTATTCCATCTTTTCCCGAATCTCCTTTAACGGAAGAAGCTCGA
>Nicotiana
ATGTCCCTTTCGTTATTACAACCTTCTTTTTTGATGTCAAAGACCAGAAGC------TACGCGCAAATTCTCATTGGATCTCGGTTGTTCTTAACAGCGATGGCTATTCATTTAAGTCTTCGGGTAGCACCACTAGATCTTCAACAA---GGTGGAAATTCTCGTATTCCGTATGTACATGTTCCTGCGGCTCGGATGAGTATTCTTGTTTATATCGTTACGGCTATAAACACTTTTTTGTTCCTATTAACAAAACATCCCCTTTTTCTTCGCTCTTCCGGAACCGGTACAGAAATAGGTGCTTTTTCTACGTTGTTTACCTTAGTTACTGGGGGGTTTCGGGGAAAACCTATGTGGGGCACCTTTTGGGTGTGGGATGCTCGTTTAACCTCTGTATTCATCTTGTTCCTTATTTACCTGGGTGCACTGCGTTTTCAAAAGCTTTCTGTCGAACCGGCTCCTATTTCAATCCGTGCTGGACCGATCGATATACCAATAATCAAGTCTTCAGTCAACTGGTGGAATACATTGCATCAACCTGGGAGCATTAGCCGATCTGGTACATCAATACATGTTCCTATGCCCATTCCAATCTTGTCTAACTTTGCTAACTCCCCCTTCTCAACCCGTATCTTGTTCGTTCTGGAAACACGTCTTCCTATTCCATCTTTTCTCGAATCTCCTTTAACGGAAGAAATAGAA
>Agrostemma
---------------------------------ATGTCAAAGACCAAAAGC------TACGCGCAAATTCTCATTGGATCTTGGTTGTTCTTAACAGCGATGGCTATTCATTTAAGTCTTTGGGTAGCACCACTAGATCTTCAACAA---GGTGGAAATTCTCGTATTCTCTATGTACATGTTCCTGTGGCTCGGATGAGTATTATTCTTTATATCGTTACGGCTATAAACACTTTCTTGTTCCTATTAACAAAACATCCTCTTTTTCTTCGCTCTTCCGGAACCGGTACAGAAATGGGTGCTTTTTCTACGCTGTTAACTTTAGTAACTGGGGGGTTTCGGGGAAGACCCATGTGGGGCACCTTTTGGGTGTGGGACGCTCGTTTAACTTCTGTATTCATCTCATTCCTTATTTACTTGGGCGCACTGTGTTTTCAAAAGCTTTCTGTCGAACCGGCTCCTATTTCAATCCGTGCTGGACCGATCGATATACCAATAATAAAGTTTCCAGTCAACTGGTGGAATACATCGCATCAACCCGGGAGCATTAGCCGATCTGGTACATCAATACATGTTCCTATGCCCATTCCAATCTTGTCTAACTTTGCTAACTTCCTCTTCTCAACCCGTATCTTCTTTGTTCTGGAAACACGTCTTCCTATTCCATCTTTTCTCGAATCTCCTTTAACGGAAGAAATAGAA
>Vitis
ATGTCCGTTTCGTTATTACACCCTTATTTGTTGATGTCAAAGACCAGAAGC------TACGCGCAAATTCTCATTGGATCTCGGTTGTTCTTAACAGCGATGGCTATTCATTTAAGTCTTCGGGTAGCACCACTAGATCTTCAACAA---AGTGGAAATTCTCGTATTCCGTATGTACATGTTCCTGCGGCTCGGATGAGTATTCTAGTTTATATCGCTACGGCTATAAACACTTTATTGTTCCTATTAACAAAACATCCCCTTTTTCTTCGCTCTTCCGGAACCGGTACAGAAATGGGTGCTTTTTCTACGTTGTTTACCTTAGTTACTGGGGGGGTTCGGGGAAGACCTATGTGGGGCACCTTTTGGGTATGGGATGCTCGTTTAACTTCTGTATTCATCTCGTTTATTATTTACCTGGGTGCACTGCGTTTTCAAAAGCTTCCTGTCGAACCGGCTCCTATTTCAATCCGTGCTGGACCGATCGATATACCAATAATAAAGTATCCAGTCAACTGGTGGAATACATCGCATCAACCTGGGAGCATTAGCCGATCTGGTACATCAATACATGTTCCTATGCCCATTCCAATCTTGTCTAACTTTGCTAACTCCCCCTTCTCAACCCGTATCTTGTTCGTTCTGGAAACACGTCTTCCTATTCCTTCTTTTCCCGAATCTCGTTTAACGGAAGAAATAGAA
>Malania
ATGTCCATTTCGTTATTACAACCTTATTTTTGGATGTCAAAGACCAGAAGC------TACGCGCAAATTCTCATTGGATCTCGGTTGTTCTTAACTGCGATGGCTATTCATTTTAGTCTTCGGGTAGCACCACTAGATCTTCAACAA---GGTGGAAATTCTCGTATTCCGTATGTACATGTTCCTGCGGCTCGGATGAGTATTCTTGTTTATATCGCTACGGCTATAAACACTTATTTTTTCCTATTAACAAAACATCCCCTTTTTCTTCGCTCTTCCGGAACCGGTACAGAAATGGGTGCTTTTTCTACGTTGTTTACCTTAGTTACTGGGGGGTTTCGGGGAAGGCCTATGTGGGGCACCTTTTGGGTGTGGGATGCTCGTTTAACCTCTGTATTCATCTCGTTCCTTATTTACCTGGGTGCACTGCGTTTTCAAAAGCTTCCTGTCGAACCGGCTCCTATTTCAATCCGTGCTGGACCGATCGATATACCAATAATCAAGTCTTCAGTCAACTGGTGGAATACATCGCATCAACCTGGGAGCATTAGCCGATCTGGTACATCAATACATGTTCCTATGCCCATTCCAATCTTGTCCAACTTTGCTAACTCCCCCTTCTCAACCCGTATCTTGTTCGTTCTGGAAACACGTCTTCCTATTCCATCTTTTCTCGAATCTCCTTTAACGGAAGAAATAGAA
>Phoenix
ATGTCCGTTTCGTTATTACAACCTTCTTTTTTTATGTCAAAGACAAAAAGC------TACGCGCAAATTCTAATTGGATCTCGGTTGTTCTTAACAGCGATGGCTATTCATTTAAGTCTTCGGGTAGCACCACCAGATCTTCAACAA---GGTGGAAATTCTCGTATTCCGTATGTACATGTTCCTGCGGCTCGGATGAGTATAGTATTTTATATCGCAACGGCTATAAACAGTTCCTTGTTCCCATTAACAAAACATCCCCTTTTTCTTCGCTCTTCCGGAACCGGTACAGAAATTGGTGCTTTTTCTACTTTGTTTACCTTAGTGACTGGGGGGTTTCGGGGAAAGCCTATGTGGGGTACCTTTCGGGTGTGGGATGCTCGTTTAACTTCTGTATTCATCTTGTTCCTTATTTACCTGGGTGCACTGCGTTTTCAAAAGCTTCCTGTCGAACCGGCTCCTATTTCAATCCGTGCTGGACCGATCGATATACCAATAATAAAGTCTCCAGTCAACTGGTGGAATACATCGCATCAACCTGGGAGCATTAGCCGATCTGGTACATCAATACATGTTCCTATGCCCATTCCAATCTTGTCTAACTTTGCTAACTTCCCCTTCTCCACCCGTATCTTGTTCGTTCTGGAAACACGTCTTCCTATTCCATCTTTTCCCGAATCTCCCTTAACGGAAGAAATAGAA
>Amborella
ATGTCCGTTTCGTTATTACAACCTTCTTTCTTTATGTCAAAGACCAGAAGC------TACGCGCAAATTCTCATTGGATCTCGGTGGTTCTTAACAGCGATGGCTATTCATTCAAGTCTTCGGGTAGCACCACCTGATCTTCAACAA---GGTGAAAATTCTCGGATTCCCCATGTACATGTTCCTGCGGCTCGGATGAGTATACTTGTTTATATCGCAACGGCTATAAACAGTTCCTTGTTCCCATTAACAAAACATCCCCTTTTTCTTCGCTCTTCCGGAACCGGTACAGAAATAGGTGCTTTTTCTACGTTGTTTACCTTAGTTACTGGGGGGTTTCGGGGAAGACCTATGTGGGGCACCTTTCGGGTTTGGGATGCTCGTTTAACCTCTGTATTCATCTCGTTCCTTATTTACCTGGGTGCACTGTGTTTTCAAAAGCTTCCTGTCGAACCGGCTCCTATTTCAATCCGTGCTGGACCGATCGATACACCAATAATAAAGTCTCCCGTAAACTGGTGGAATACATCGCATCAACCTGGGAGCATTAGCCGATCTGGTACATCAATACATGTTCCTATGCCCATTCCAATAGTGTCCAACTTTGCTAACTCCCCCTTCTCAACCCGTATCTTGTTCGTTCTGGAAACACGTCTTCTTATTCCATCTTTTCCCGAATCTCCCTTAACGGAAGAAATAGAA
>Gossypium
ATGTCCGTTTCGTTATTACAACCTTTTTTTTTGATGTCAAAGACCAGAAGC------TACGCGAAAATTCTCATTGGATCTCGGTTGTTCTTAACAGCGATGGCTATTTATTTAAGTCTTCGGGTAGCACCACTAGATCTTCAACAA---GGTGGAAATTCTCGTATTCCGTATGTACATGTTCCTGCGGCTCGGATGAGTATTCTTGTTTATATCGCTACGGCTATAAACACTTTCTTGTTCTTATTAACAAAGCATCCTCTTTTTCTTCGCTCTTCCGGAACCAGTATAGAAATTGGTGCTTTTTTTACGTTGTTTACCTTAGTTACTGGGGGGTTTCGGGGAAGACCTATGTGGGGCACCTTTTGGGTGTGGGATGCTCGTTTAACCTCAGTATTCATCTCGTTCCTTATTTACCTGGGTGCACTGCGTTTTCAAAAGCTTCCTGTCGAACCGGCTTCTATTTCAATCTGTGTTGGACCGATCGATATACCAATAATCAAGTCTTCAGTCAACTGGTGGAATACATCGCATCAACCTGGGAGCATTAGCCGATCTGGTACATCAATACATGTTCCTATGCCCATTCCAATCTTGTCTAACTTTGCAAACTTCCCCTTCTCAACTTGTATCTTGTTTGTTCTGGAAACACGTCTTCCTATTCCATCTTTTCTCGAATCCCCTTTAACGGAAGAAATAGAA
>Boea
ATGTCCCTTTCTTTATTACAACCTTATTTTTTGATGTCAAAGACCAGGAGC------TACGCGCAAATTCTCATTGGATCTCGGTTGTTTTTAACATCGATAGCTATTCATTTAAGTCTTCGGGTAGCACCAATAGATCTTCAACAA---GGTGGAAATTCTCGTATTCCGTATGTACATGTTCCTGCGGCTCGGATGAGTATTCTTGTTTATATCGCTACGGTTATAAACACTTTATTGTTCCTATTAACAAAACATTCCTTTTTTCTTCGCTCTTCCGGAACCGGTACAGAAATGGGTGCATTTTCTACGTTGTTTACCTTAGTAACTGGGGGGTTTCGGGGAAGACCTATGTGGGGCACTTTTTGGGTGTGGGATGCTCGTTTAACCTCTGTATTCATCTCGTTCCTTATTTACCTGGGTGCACTGTGTTTTCAAAAGCTTCCTGTCGAACCGGCTCCTATTTCAATCCGTGCTGGACCGATCGACATACCAATAATAAAGTCTTCAGTCAACTGGTGGAATACATCGCATCAAACTGGGAGTATTAGCCGATCTGATACATCAATACATGTTCCTATGCCCATTCCAATCTTGTCTAACTTTGCTAACTCCCCCTTATCAACCCGTATCTTGTTCGTTCTGGAAACACGTCTTCCTATTCCATCTTTTCTCGAATCTCTTTTAAAGGAAGAACTAGAA
>Liriodendron
ATGTCTGTTTCGTTATTACAACCTTCTTTCTTTATGTCAAAGACCAGAAGC------TACGCGCAAATTCTCATTGGATCTCGGTTGTTCTTAACAGCGATGGCTATTCATTCAAGTCTTCGGGTAGCACCACCAGATCTTCAACAA---GGTGGAAATTCTCGTATTCCGTATGTACATGTTCCTGCGGCTCGGATGAGTATACTTGTTTATATCGCAACGGCTATCAACAGTTCCTTGTTCCCATTAAAAAAAAATCCCCTTTTTCTTCGCTCTTCCGGAACCGGTACAGAAATGGGTGCTTTTTCTACGTTGTTTACCTTAGTGACTGGGGGGTTTCGGGGAAGACCTATGTGGGGCACCTTTCGGGTGTGGGATGCTCGTTTAACCTCAGTATTAATCTCGTGCCTTATTTACCTGGGTGCACTGCGTTTTCAAAAGCTTCCTGTCGAACCGGCTCCTATTTCAATCCGTGCTGGACCGATCGATATACCAATAATAAAGTCTCCAGTCAACTGGTGGAATACATCGCATCAACCTGGGAGCATTAGCCGATCTGGTACATCAATACATGTTCCTATGCCCATTCCAATCTTGTCCAACTTTGCTAACTCCCCCTTCTCAACCCGTATCTTGTTCGTTCTGGAAACACGTCTTCCTATTCCATCTTTTCCCGAATCTCCCTTAACGGAAGAAATAGAA
>Salvia
ATGTCCCTTTCTTTATTACAACCTTATTTTTTGATGTCAAAGACCAGGAGC------TACGCGCAAATTCTCATTGGATCTCGGTTGTTCTTAACAGCGATGGCTATTCATTTAAGTCTTCGGGTAGCACCACTAGATCTTCAACAA---GGTGGAAATTCTCGTATTCCCTATGTACATGTTCCTGCGGCTCGGATGAGTATTCTTGTTTATATCGCTACGGCTATAAACACTTTCTTCTTCCTATTAACAAAACATCCCCTTTTTCTTCGCTCTTCCGGAACCGGTACAGAAATGGGTGCTTTTTCTACGTTGTTTACCTTAGTTACTGGGGGGTTTCGGGGAAGACTTATGTGGGGCACCTTTTGGGTGTGGGATGCTCGTTTAACCTCTGTATTCATCTTGTTCCTTATTTACCTGGGTGCACTGTGTTTTCAAAAGCTTCCTGTCGAACCGGCTCCTATTTCAATCCGTGCTGGACCGATCGATATACCAATAATCAAGTCTTCAGTCAACTGGTGGAATACATCGCATCAACCTGGGAGCATTAGCCGATCTGGTACATCAATACATGTTCCTATGCCCATTCCAATCTTGTCTAACTTTGCTAACTCCCCCTTATCAACCCCTATCTTGTTCGTTCTGGAAACACGTCTTCCTATTCCATCTTTTCTCGAATCTCCTTTAAAGGAAGAAATCAAA
>Carica
ATGTCCGTTTCGTTATTACAACCTTCTTTTTTGATGTCAAAGACCAGAAGC------TACGCGCAAATTCTCATTGGGTCTCGGTTGTTCTTAACAGCGATGGCTATTCATTTAAGTCTTCGGGTAGCACCACTAGATCTTCAACAA---GGTGGAAATTCTCGTATTCCGTATGTACATGTTCCTGCGGCTCGGATGAGTATTCTTGTTTATATCGCTACGGCTATAAACACTTTCTTGTTCCTATTAACAAAACATCCCCTTTTTCTTCGCTCTTCCGGAACCGGTATAGAAATGGGTGCTTTTTTTACGTTGTTTACCTTAGTTACTGGGGGGTTTCGGGGAAGACCTATGTGGGGCACCTTTTGGGTGTGGGATGCTCGTTTAACCTCTGTATTCATCTCGTTTCTTATTTACCTGGGTGCACTGCGTTTTCAAAAGCTTCCTGTCGAACCGGCTTCTATTTCAATTCGTGCTGGACCGATCGATATACCAATAATCAAGTCTTCAGTCAACTGGTGGAATACATCGCATCAACCTGGGAGCATTAGCCGATCTGGTACATCAATACATGTTCCTATGCCCATTCCAATCTTGTCTAACTTTGCTAACTTCCCCTTCTCAACCCGTATCTTCTTTGTTCTGGAAACACGTCTTCCTATTCCATCTTTTCTCGAATCTCCTTTAACGGAAGAAATTGAA
>Cycas
ATGTTCGTTCCGTTATTACAACCTTCTTTCTCTATGTTAAAGACCGAAAGC------TACGCGCAAATTCCCATTGGATTTTGGTGGTTCTTGACAGCGATGGCTATTTATTCAAGTATTCGGGTAGCACCATCAGATTCCCAACAA---GGTGAAAATTACCGAATTATCTATGTACATGTTCCTGCAGCTCGGATGGGTATACCTGTTCATATTGCAACGGCTATCAACAGTTTCTTGTTCCCATTAACAAAACATCCCCTTTTTCCTCGCTCTCCCGGAACCGGTACAAAAATCGGTGCTTTTTCTACATTGTTTACCTTAGTAACTGGAGGGTTTCGGGGAAGACCTATGTGGGGCACCTTTCGGGTGTGGGATGCTCGTTTAACCCCTGTATTCATCTCGTTTCTTATTTACCCGGGTGCACCGCGTTCTCAAAAGCTTTCTGTCGAACCGGCTCCTATTTCAATCCGTGTTGGACCGATAGATATACCAATAATTAAGTTCCCCGCCAACCGGTGGAATACATCGCATCAACCTGGGAGCATTAGCCGATCTGGTACATCAATACATGTTCCTATGCCCATTCCAATCTTGTTCAACTTTGCTAACTTCTTCTTCCCGACCCGTATCTTGTTCGTTTTGGAAACACGTCTTCCTATTCCATCTTTTCCCGAATCTCCCTTAACGGAAGAAATAGAG
>Spirodela
ATGTCCGTTTCGTTATTACAACCTTCTTTCTTTATGTCAAAGACCAGAAGC------TACGCGCAAATTATCATTTTTTCTCGGTTGTTCTTAACAGCGATGGCTATTCATTCAAGTCTTCGGGTAGCACCACCAGATTTTCAACAA---GGTGGAAATTCTCGTATTCCGTATGTACATGTTCCTGCGGCTCGGATGAGTATAGTAGTTTATATAGCAACGGCTATAAACAGTTCCTTGTTCCCATTAACAAAACATCCCCTTTATCTTCGCTTTTCCGGAACCGGTACAGAAATTGGTGCTTTTTCTACGTTGTTTACCTTAGTTACTGGGGGGTTTCGGGGAAGACCTATGTGGGGTACCTTTCGGGTGTGGGATGCTCGTTTAACTTCTGTATTCATCTCGTTCCTTATTTACCTGGGTGCACTGCGTTTTCAAAAGCTTCCTGTCGAACCGGCTCCTATTTCAATCCGTGCTGGACCGATCGATATACCAATAATAAAGTCTCCAGTCAACTGGTGGAATACGTCGCATCAACCTGGGAGCATTAGCCGATCTGGTACATCAATACATGTTCCTATGCCCATTCCAATCTTGTCCAACTTTGCTAACTCCCCCTTCTCAACCCGTATCTTGTTCGTTCTGGAAACACGTCTTCCTATTTCATCTTTTCCCGAATCTCCCTTAACGGAAGAAAGAGAA
>Helicanthes
ATGTCCATTTCGTTATTACAACCCTTTTTTTTGATGTCAAAGACCAAAAGC------TACGCGCAAATTATCATTGGATCTCGGGTGTTCTTAACAGCGATGGCTATTCATTTAAGTCTTCGGGTAGCACCACTAGATCTTCAACAA---GGTGGAAATTCTCGTATTCCGTATGTACATGTTCCTGCGGCTCGGATGAGTATTCTTGTTTATATTGCTACGGCTATAAACACTTTCTTGTTCCTATTAACAAAACATTCCCTTTTTCTTCGCTCTTCCGGAACCGGTACAGAAATGGGTGCTTTTTCTACGTTGTTTACCTTAGTTACTGGGGGGTTTCGGGGAAGACCTATGTGGGGCACCTTTTGGGTGTGGGATGCTCGTTTAACCTCTGTATTCATCTCGTTCCTTATTTACCTGGGTGCACTGCGTTTTCAAAAGCTTCCTGTCGAACCGGCTCCTATTTCAATCCGTGCTGGACCGATCGATATACCAATAATAAAGTCTTCAGTCAACTGGTGGAATACATCGCATCAACCTGGGAGCATTAGCCGATCTGGTACATCAATACATGTTCCTATGCCCATTCCAATCTTGTCCAACTTTGCTAACTCCCCCTTCTCAACCCGCATCTTGTTCGTTCTGGAAACACGTCTTCCTATTCCATCTTTTCCCGAATCCCCTTTAACGGAAGAAATAGAA
>Helianthus
ATGTCCCTTTCATTATTACAACCTTCTTTTTTGATGTCAAAGACCAGAAGC------TACGCGAAAATTTTCATTGGATCTCGGTTGTTCTTAACAGCGATGGCTATTCATTTAAGTCTTCGGGTAGCACCACTAGACCTTCAACAA---GGTGGAAATTCTCGTATTCCTTATGTACACGTTCCTGCGGCTCGGATGAGTATTCTTGTTTATATCGCTACGGCTATAAACACGTTCTTGTTCCTATTAACAAAACATCCCCTTTTTCTTCGCTCTTTCGGAACCGGTACAGAAATGGGTGCTTTTTCTACGTTGTTTACCTTAGTTACTGGGGGGTTTCGGGGAAGACCTATGTGGGGCACCTTTTGGGTGTGGGATGCTCGTTTAACCTCTGTATTAATCTCGTTCCTTATTTACATGGGTGCACTGCGTTTTCAAAAGCTTCCTATCGAACCGGCTCCTATTTCAATCCGTGCTGGACCGATCGATATACCCATAATCAAGTCTTCAGTCAACTGGTGGAATACATCGCATCAACCTGGGAGCATTAGCCGATATGGTACATCAATACATGTTCCTATGCCCATTCCAATCTTGTCTAACTTTGCTAACTCCCCCTTCTCAACCCGTATCTTGTTCGTTCTGGAAACACGTCTTCTTATTCCATCTTTTCTCGAATCTCCTTTAACGGAAGAAATAGAA
>Rhazya
ATGCCCCTTTCGTTATTACAACCTTATTTTTTGATGTCAAAGACCAGGAGC------TACGCGCAAATTCTCATTGGATCTCGGTTGTTCTTAACAGCGATGGCTATTCATTTAAGTCTTCGGGTAGCACCACTAGATCTTCAACAA---GGTGGAAATTCTCGTATTCCGTATGTACATGTTCCTGCGGCTCGGATGAGTATTCTTGTTTATATCGCAACGGCTATAAACACTTTTTTGTTCCTATTAACAAAACATCCCCTTTTTCTTCGCTCTTCCGGAACCGGTATAGAAATGGGTGCTTTTTTTACGTTGTTTACCTTAGTTACTGGGGGGTTTCGGGGAAGACCTATGTGGGGCACCTTTTGGGTGTGGGATGCTCGTTTAACCTCTGTATTCATCTTGTTCCTTATTTACCTGGGTGCACTGCGTTTTCAAAAGCTTTCTGTCGAACCGGCTCCTATTTCAATCTGTGCCGGACCGATCGATATACCAATAATCAAGTCTTCAGTCAACTGGTGGAATACATCGCATCAACCTGGGAGCATTAGCCGATTTGGTACATCAATACATGTTCCTATGCCCATTCCAATCTTGTCTAACTTTGCTAACTCCCCCTTCTCAACCCGTATCTTGTTCGTTCTGGAAACACGTCTTCCTATTCCATCTTTTCTCGAATCTCCTTTAACAGAAGAAATAGAA
>Camellia
ATGTCCGTTTCGTTATTACAACCTTCTTTTTTGATGTCAAAGACCAGAAGC------TACGCGCAAATTCTCATTGGATCTCGGTTGTTCTTAACAGCGATGGCTATTCATTTAAGTCTTCGGGTAGCACCACTAGATCTTCAACAA---GGTGGAAATTCTCGTATTCCGTATGTACATGTTCCTGCGGCTCGGATGAGTATTCTTGTTTATATCGCTACGGCTATAAACACTTTCTTGTTCCTATTAACAAAACATCCCCTTTTTCTTCGCTCTTCCGGAACCGGTACAGAAATGGGTGCATTTTCTACGTTGTTTACCTTAGTTACTGGGGGGTTTCGGGGAAGACCTATGTGGGGCACCTTTTGGGTGTGGGATGCTCGTTTAACCTCTGTATTCATCTCGTTCCTTATTTACCTGGGTGCACTGCGTTTTCAAAAGCTTCCTGTCGAACCGGCTCCTATTTCAATCCGTGCTGGACCGATCGATATACCAATAATAAAGTCTTCAGTCAACTGGTGGAATACATCGCATCAACCTGGGAGCATTAGCCGATCTGGTACATCAATACATGTTCCTATGCCCATTCCAATCTTGTCTAACTTTGCTAACTCCCCCTTCTCAACCCGTATCTTGTTCGTTCTGGAAACACGTCTTCCTATTCCATCTTTTCTCGAATCTCCTTTAACGGAAGAAATAGAA
>Oenothera
ATGTCCCTTTCGTTATTACAACCTTTTTTTTTTATGTCAAAGACCAGAAGC------TACGCGAAAATTATCATTGGATCTCGGTTGTTCTTAACAGCGATGGCTATTCATTTAAGTCTTCGGGTAGCACCACTAGATCTTCAACAA---GGTGGAAATTCTCGTATTCCGTATGTACATGTTCCTGCGGCTCGGATGAGTATTCTTGTTTATATCGCTACGGCTATAAACACTTTCTTGTTCCTATTAACAAAACATCCCCTTTTTCTTCGCTCTTCCGGAACCGGTATAGAAATAGGTGCTTTTTTTACGTTGTTTACCTTAGTTACTGGGGGCTTTCGGGGAAAACCTATGTGGGGCACTTTTTGGGTGTGGGACGCTCGTTTAACCTCAGTATTCATCTCGTTCCTTATTTACCTGGGTGCACTGTGTTTTCAAAAGCTTCCTGTCGAACCGGCTTCTATTTCAATCCGTGCTGGACCGATCGATATACCAATAATCAAGTCTTCAGTCAACTGGTGGAATACACCGCATCAACCTGGGAGCATTAGCCGATCTGATACATCAATACATGTTCCTATGCCCATTCCAATCTTGTCTAACTTTGCTAACTTCCCCTTCTCAACCCGTATCTTGTTCGTTCTGGAAACACGTCTTCCTATTCTATCTTTTCCCGAATCTTCTTTAACGGAAGAAATAGAA
>Cuscuta
ATGTCCCTTTCGTTATTACAACCTTCTTTTTTGATGTCAAAGACCAGAAGC------TATGCGCAAATTCTCATTGGATCTCGGTTGTTCTTAACAGCGATGGCTATTCATTTAAGTCTTCGGGTAGCACCACTAGATCTTCAACAA---GGTGGAAATTCTCGTATTCTGTATGTACATGTTCCTGTGGCTCGGATGAGTATTCTTGTTTATATCGTTACGGCTATAAACACTTTCTTGTTCCTATTAACAAAACATCCCCTTTTTATTCGCTCTTCCGGAACCGGTATAGAAATGGGTGCTTTTTCTACGTTGTTGACCTTAGTTACTGGGGGGTTTCGGGGAATACCTATGTGGGGCACCTTTTGGGTGTGGGATGCTCGTTTAACCTCTGTATTCATCTTGTTCCTTATTTACTTGGGTGCACTGCGTTTTCAAAAGCTTCCTGTCGAACCGGCTCCTATTTCAATCCGTGCTGGACCGATCGATATACCAATAATTAAGTCTTCAGTCAACTGGTGGAATACATTGCATCAACCTGGGAGCATTAGCCGATCTGGTACATCAATACATGTTCCTATGCCCATTCCAATCTTGTCTAACTTTGCTAACTCCCCCTTCTCAACCCGTATCTTTTTCGTTCTGGAAACACGTCTTCCTATTCCATCTTTTCTCGAATCTCCTTTCACGGAAGAAATAGAG
>Oryza
ATGTCAGTTTCGTTATTACAACCTTATTTTTTTATGTCAAAGACAAAAAGC------TACGCGCAAATTCTCATTGGATCTCGGTTGTTCTTAACAGCGATGGCTATTCATTTAAGTCTTCGGGTAGCACCACCAGATCTTCAACAA---GGTGGAAATTCTCGTATTTCGTATGTACATGTTCCTGCGGCTCGGATGAGTATAGTTATTTATATCGCGACAGCTATAAACAGTTCCTTGTTCCCATTAACAAAACATCCCCTTTTTCTTCGCTCTTCCGGAACCGGTACAGAAATTGGTGCTTTTTCTACTTTGTTTACGTTAGTGACTGGGGGATTTCGGGGAAGGCCTATGTGGGGTACCTTTCGGGTGTGGGATGCTCGTTTAACTTCTGTATTCATCTTGTTTCTTATTTACCTGGGTGCACTGCGTTTTCAAAAGCTTCCTGTCGAACCGGCTCCTATTTCAATCCGTGCTGGACCGATCGATATACCAATAATAAAGTCTCCAGTCAACTGGTGGAATACATCGCATCAACCTGGGAGTATTAGCCGATCTGGTACATCAATACATGTTCCTATGCCCATTCCAATCTTGTCTAACTTTGCTAACTTCCCCTTCTCTACCCGTATCTTGTTCGTTCTGGAAACACGTCTTCCTATTCCATCTTTTCCCGAATCTCCCTTAACGGAAGAAATAGAA
>Arabidopsis
ATGTCCGTTTCGTTATTACAACCTTCTTTTTTGATGTCAAAGACCAGAAGC------TACGCGCAAATTCTCATTGGGTCTTGGTTGTTCTTAACAGCGATGGCTATTCATTTAAGTCTTGGGGTAGCACCACTAGATCTTCAACAA---GGTGGAAATTCTCGTATTCTCTATGTACATGTTCCTGCGGCTCGGATGAGTATTATTGTTTATATCGCCACGGCTATAAACACTTTCTTGTTCCTATTAACAAAACATCCCCTTTATCTTCGCTCTTCCGGAACCGGTATAGAAATGGGTGCTTTTTTTACGTTGTTTACCTTAGTTACTGGGGGGTTTCGGGGAAGACCAATGTGGGGGACCTTTTGGGTGTGGGATGCTCGTTTGACCTCTGTATTCATCTCGTTTCTTATTTACCTGGGTGCACTGCGTTTTCAAAAGCTTCCTGTCGAACCGGCTTCTATTTCAATTCGTGCTGGACCGATCGATATACCAATAATAAAGTCTTCAGTCAACTGGTGGAATACATCGCATCAACCTGGGAGCATTAGCCGATCTGGTACATCAATACATGTTCCTATGCCCATTCCAATCTTGTCTAACTTTGCTAACTTCCCCTTCTCAACCCGTATCTTGTTTGTTCTGGAAACACGTCTTCCTATTCCATCTTTTCTCGAATCTCCTATAACGGAAGAAATTGAA
>Pinus
ATGTTCGTCCCGTTATTACAACCTTCTTTCTTTATGTCAAAGACCAGAAGC------TACGCGCAAATCCCCATTGGATTCCGGTGGTTCTTAACAGCGATGGCTATTCATTTGAGTATTCGGGTGGCACCATCAGATTCTCAACAA---GGTGAAAATCATCGAATCACCCATGTACATGTTCCTGCAGCTCGGATGAGTATACCTGTTCATATTGCAGTGGCTATCAGCAGTTTCTTGCTCTCATTAACAAAACATCCCCTTTTTCCCCGCTCTCCCGGAACCGGTACAGAAATAGGTGCTTTCTCCACATTGTTGACCTCAGTAACTGGAGGGTTTCGGGGGAAACCTATGTGGGGCACCTTTCGGGTGTGGGATGCTCGTTTAACCCCTGTATTCATCTCGTCTCTTATTTACCCGGGTGCATCGCGTTCCCAAAAGCTTCCTGTCGAACCGGCTCCTATTTCAATCCGTGTTGGACCGATAAATATACCAATAATTAAGTCCCCCGTCAACCGGTGGAATACATCGCATCAACCTGGGAGCATTAGCCAATCTGGTACATCGATACATGTTCCTATGCTCATTCCAATCTTGTTCAACTTTGCTAACTTCCTCTTTCCAACCCGTATCTTGCTCGTTTTGGAAACACGTCTTCCTATTCCATCCTTTCCCGAATCTCCCTTAACGGAAGAAATGGAA
>Ricinus
ATGTCCGTTTCGTTATTACAACCTTCTTTTTTGATGTCAAAGACCAGAAGC------TATGCGCAAATTCTCATTGGATCTCGGTTGTTCTTAACAGCGATGGCTATTCATTTAAGTCTTCGGGTAGCACCACTAGATCTTCAACAA---GGTGGAAATTCTCGTATTCCGTATGTACATGTTCCTGCGGCTCGGATGAGTATTCTTGTTTATATCGCTACGGCTATCAACACTTTCTTTTTCCTATTAACAAAACATCCCCTTTTTCTTCGCTCTTCCGGAACCGGTACAGAAATGGGTGCTTTTTTTACGTTGTTTACCTTAGTTACTGGGGGGTTTCGGGGAAGACCTATGTGGGGAACCTTTTGGGTGTGGGATGCTCGTTTAACCTCTGTATTCATCTCGTTCCTTATTTACCTGGGTGCACTGCGTTTTCAAAAGCTTCCTGTCGAACCGGCTTCTATTTCAATCCGTGCTGGACCGATCGATATACCAATAATCAAGTCTTCAGTCAACTGGTGGAATACATCGCATCAACCTGGGAGCATTAGCCGATCTGGTACATCAATACATGTTCCTATGCCCATTCCAATCTTGTCTAACTTTGCTAACTCCCCCTTCTCAACCCGTATCTTGTTTGTTCTGGAAACACGTCTTCCTATTCCATCTTTTCTCGAATCTCCTTTAACGGAAGAAATAGAA
>Erythropalum
ATGTCCGTTTCGTTATTACAACCTTCTTTTTTGATGTCAAAGACCAGAAGC------TACGCGCAAATTCTCATTGGATCTCGGTTGTTCTTAACAGCGATGGCTATTCATTTAAGTCTTCGGGTAGCACCACTAGATCTTCAACAA---GGTGGAAATTCTCGTATTCCGTATGTACATGTTCCTGCGGCTCGGATGAGTATTCTTGTTTATATCGCTACGGCTATAAACACTTTCTTGTTCCTATTAACAAAACATCCCCTTTTTCTTCGCTCTTCCGGAACCGGTACAGAAATGGGTGCTTTTTCTACGTTGTTTACCTTAGTTACTGGGGGGTTTCGGGGAAGACCTATGTGGGGCACCTTTTGGGTGTGGGATGCTCGTTTAACCTCTGTATTCATTTCGTTCCTTATTTACCTGGGTGCACTGCGTTTTCAAAAGCTTCCTGTCGAACCGGCTCCTATTTCAATCCGTGCTGGACCGATCGATATACCAATAATCAAGTCTTCAGTCAACTGGTGGAATACATCGCATCAACCTGGGAGCATTAGCCGATCTGGTACATCAATACATGTTCCTATGCCCATTCCAATCTTGTCCAACTTTGCTAACTCCCCCTTCTCAACCCGTATCTTGTTCGTTCTGGAAACACGTCTTCCTATTCCATCTTTTCCCGAATCTCCTTTAACGGAAGAAATAGAA
>Cucurbita
ATGTCACTTTCGTTATTACAACCTTCTTTTTTGATGTCAAAGACCAGAAGC------TATGCGCAAATTCTCATTGGATCTCGGTTGTTCTTAACAGCGATGGCTATTCATTTAAGTCTTCGGGTAGCACCACTAGATCTTCAACAA---GGTGGAAATTCTCGTATTCTGTACGTACATGTTCCTGCGGCTCGGATGAGTATTCTTGTTTATATCGCTACGGCTATAAACACTTTCTTCTTCCTATTAACAAAACATCCCCTTTTTCTTCGCTCTTCCGGAACCGGTACAGAAATTGGTGCTTTTTTTACCTTGTTTACTTTAGTGACTGGGGGGTTTCGGGGGAGACCTATGTGGGGCACCTTTTGGGTGTGGGATGCTCGTTTAACCTCTGTATTCATCTCGTTCCTTATTTACCTGGGTGCACTGTGTTTTCAAAAGCTTCCTGTCGAACCGGCTTCTATTTCAATCCGTGTTGGACCGATAGATATACCAATAATCAAGTTTTCAGTCAACTGGTGGAATACATCGCATCAACCTGGGAGCATTAGCAGATCTGGTACATCCATACATGTTCCTATGCCCATTCCAATCTTGTCTAACTTTGCTAACTTCCCCTTCTCAACCCGTATCTTGTTCGTTTTGGAAACACGTCTTCCTATTCCATCTTTTCCCGAATCTCCTTTAACGGAAGAAATAGAA
>Glycine
ATGTCCCTTTCGTTATTACAACCTTCTTTTTTGATGTCAAAGACCAGAAGC------TATGCGCTAATTCTCATTGGATCTCGGTTGTTCTTAACAGCGATGGCTATTCATTTAAGTCTTCGGGTAGCACCATTAGATCTTCAACAA---GGTGGAAATTCTCGTATTCTGTATGTACATGTTCCTGCGGCTCGGATGAGTATTCTTGTTTATATCGCTACGGCTATAAACACTTTCTTATTCCTATTAACAAAACATCCCCTTTTTCTTCGCTCTTCCGGAACCGGTACAGAAATGGGTGCTTTTTTTACGTTGTTTACCTTAGTTACTGGGGGGTTTCGGGGAAGACCTATGTGGGGCACCTTTTGGGTGTGGGATGCTCGTTTAACCTCTGTATTCATCTCGTTTCTGATTTACCTGGGTGCACTGCGTTTTCAAAAGCTTCCTGTCGAACCGGCTCCTATTTCAATCCGTGCTGGACCGATCGATATACCAATAATCAAGTCTTCAGTCAACTGGTGGAATACATTACATCAACCTGGGAGCATTAGCCGATCTGGTACATCAATACATGTTCCTATGCCCATTCCAATCTTGTCTAACTTTGCTAACTTCCCCCTCTCAACCCGTATCTTGTTTGTTCTGGAAACACGTCTTCCTATTCTATCTTTTCCCGAATCTCCTTTAAGGGATGAAATAGAA
>Malus
ATGTCCGTTTCATTATTACAACCTTATTTTTTGATGTCAAAGACCAGAAGC------TACGCGCAAATTCTCATTGGATCTCGGTTGTTCTTAACAGCGATGGCTATTCATTTAAGTCTTCGGGTAGCACCACTAGATCTTCAACAA---GGTGGAAATTCTCGTATTCCGTATGTACATGTTCCTGCGGCTCGGATGAGTATTCTTGTTTATATCGCTACGGCTATAAACACTTTCTTTTTCCTATTAACAAAACATCCCCTTTTTCTTCGCTCTTCCGGAACCGGTACAGAAATTGGTGCTTTTTTTACGTTGTTTACCTTAGTTACTGGGGGGTTTCGGGGAAGACCTATGTGGGGCACCTTTTGGGTGTGGGATGCTCGTTTAACCTCTGTATTCATCTCGTTCCTTATTTACCTGGGTGCACTGCGTTTTCAAAAGCTTCCTGTCGAACCGGCTTCTATTTCAATCCGTGCTGGACCGATCGATATACCAATAATCAAGTCTTCAGTCAACTGGTGGAATACATCGCATCAACCTGGGAGCATTAGCCGATCTGGTACATCAATACATGTTCCTATGCCCATTCCAATCTTGTCTAACTTTGCTAACTCCCCCTTCTCAACCCGTATCTTGTTTGTTCTGGAAACACGTCTTCCTATTCCATCTTTTCCCGAATCTCCTTTAACGGAAGAAATAGAA
>Tolypanthus
ATGTCCATTTCGTTATTACAACCCTTTTTTTTGATGTCAAAGACCAAAAGC------TACGCGCAAATTCTCATTTCCTCTCGGGTGTTCTTAACAGCGATGGCTATTCATTTAAGTCTTCGGGTAGCACCACTAGATCTTCAACAA---GGTGGAAATTCTCGTATTCCGTATGTACATGTTCCTGCGGCTCGGATGAGTATTCTTGTTTATATTGCTACGGCTATAAACACTTTCTTGTTCCTATTAACAAAACATTCCCTTTTTCTTCGCTCTTCCGGAACCGGTACAGAAATGGGTGCTTTTTCTACGTTGTTTACCTTAGTTACTGGGGGGTTTCGGGGAAGACCTATGTGGGGCACCTTTTGGGTGTGGGATGCTCGTTTAACCTCTGTATTCATCTCGTTCCTTATTTACCTGGGTGCACTGCGTTTTCAAAAGCTTCCTGTCGAACCGGCTCCTATTTCAATCCGTGCTGGACCGATCGATATACCAATAATAAAGTCTTCAGTCAACTGGTGGAATACATCGCATCAACCTGGGAGCATTAGCCGATCTGGTACATCAATACATGTTCCTATGCCCATTCCAATCTTGTCCAACTTTGCTAACTCCCCCTTCTCAACCCGCATCTTGTTCGTTCTGGAAACACGTCTTCCTATTCCATCTTTTCCCGAATCCCCTTTAACGGAAGAAATAGAA
>Asclepias
ATGCCTCTTTCGTTATTACAACCTTCTTTTTTGATGTCAAAGACCAGGAGC------TACGCGCAAATTCTCATTGGATCTCGGTTGTTCTTAACAGCGATGGCTATTCATTTAAGTCTTCGGGTAGCACCACTAGATCTTCAACAA---GGTGGAAATTCTCGTATTCCGTATGTACATGTTCCTGCGGCTCGGATGAGTATTCTTGTTTATATCGCAACGGCTATAAACACTTTTTTTTTCCTATTAACAAAACATCCCCTTTTTCTTCGCTCTTCCGGAACCGGTATAGAAATGGGTGCTTTTTTTACGTTGTTTACCTTAGTTACTGGGGGGTTTCGGGGAAGACCTATGTGGGGCACCTTTTGGGTGTGGGATGCTCGTTTAACCTCTGTATTCATCTTGTTCCTTATTTACCTGGGTGCACTGCGTTTTCAAAAGCTTTCTGTCGAACCGGCTCCTATTTCAATCTGTGTCGGACCGATCGATTTACCAATAATCAAGTCTTCAGTCAACTGGTGGAATACATCGCATCAACCTGGGAGCATTAGCCGATTTGGTACATCAATACATGTTCCTATGCCCATTCCAATCTTGTCTAACTTTGCTAACTCCCCCTTCTCAACCCGTATCTTGTTCGTTCTGGAAACACGTCTTCCTATTCCATCTTTTCTCGAATCTCCTTTAACAGAAGAAATAGAC
>Ginkgo
ATGTCCGTCCCGTTATTACAACCTTCTTTCTTTATGTTAAAGACCAAGAGC------TACGCGCAAATTCCCATTGGATTTCGGCGGTTCTTAACAGCGATGGCTATTCATTCGAGTATTCGGGTAGCACCATCAGATTCTCAACAA---GGTGAAAATTATCGAATCATCTATGTACATGTTCCTGCAGCTCGGATGAGTATACCTGTTCATATTGCAGCGGCTATCAACAGTTTCCCGTTCCCATTAACGAAACATCCCCTTTTTCCTCGCTCTCCCGGAACCGGTACAGAGATAGGTGCTTTTTCTACATTGTTTACCTCAGTAACTGGAGGGTTTCGGGGAAAACCTATGTGGGGCACCTTTCGGGTGTGGGATGCTCGTTTAACCTCTGTATTCATCTCGTTCCTTATTTACCCGGGTGCACCGCGTTTTCAGAAGCTTTCTGTCGAACCGGCTCCTATTTCAATCCGTGTTGGACCGATAAATATACCAATAATTAAGTTCCCCGCCAACCGGTGGAATGCATCGCATCAACCTGGGAGCATTAGCCAATCTGGTACATCAATACATGTTCCTATGCTCATTCCAATCTTGTTCAACTTTGCTAACTTCTTCTTCTCAACCCGTATCTTGTTCGTTTTGGAAACACGTCTCCCTATTCCATCTTTTCCCGAATCTCCCTTAACGGAAGAAATAGAA
>HGT_Botrypus
ATGTCCATTTCGTTATTACAACCTTCTTTTTTGATGTCAAAGACC-AGTTTAAGC--TACGCGCAAATTCTCATTGGATCTCGGGTGTTCTTAACAGCGATGGCTATTCATTTAAGTCTTCGGGTAGCACCACTAGATCTTCAACA----GGGTGAAATTCTCGTATTCCGTATGTACATGTTCCTGCGGCTCGGATGAGTATTCTTGTTTATATTGCTACGGCTATAAACGCTTTCTTGTTCCTATTAACGAAACATTCCCTTTTTCTTCGCTCTTCCGGAACCGGTATAGAAATGGGTGCTTTTTCTACGTTGTTTACCTTAGTTACTGGGGGC--------GGGACCTATGTGGG----CTTTTGGGTGTGGGATGCTCGTTTAACCTCTGTATTCATCTCGTTCCTTATTTACCTGGGTGCACTGCGTTTTCAAAAGCTTCCTGTCGAACTGGCTCCTATTTCAATCCGTGCTGGCCCTATCGATATACCAATAATAAAGTCTTCAGTCAACTGGTGGAATACATCGCATCCACCTGGGAGCATTAGCCGATCTGGTACATCAATACATGTTCCTATGCCCATTCCAATCTTGTCCAACTTTGCTAACTCCCCCTTCTCAACCCGTATCTTGTTCGTTCTGGAAACACGTCTTCCTATTCCATCTTTTACCGAATCTCCTTTAACGGAAGAAATAGAA
>HGT_Sahashia
ATGTCCGTTTCATTATTACAACCTTCTTTTTYGATGTCAAAGACCTTCTGCCTGC--TACGCGCAAATTCTCATTGGATCTCGGTTGTTCTTAACAGCGATGGCTATTCATTTA------------AGTGCACCACTAGATCTTCAACAAGATGGAAATTCTCGTATTCCGTATGTACATGTTCCTGCGGTTCGGATGAGTATTCTTGTTTATATCGCATAGGCTATAAACACTCTCTTGTTCCTATTAACAAAACATTACCTTTTTCTTTGC----------------------GGGGTGCTTTTTCTACGTCGTTTACCGTAGTGACTGGGGGGTTTCGGGGAAGACCTATGTGGGGCACCTTTCGAGTGTGGGATGCTCGTTTAACCTCTGTATTCATTTCGTTTCTTATTCACCTGGGTGCACTGCGTTTTCAAAGGTTTCCTGTCGAACCGGCTCCTATTTCAATCCGTGCTGGACCGATCGATGTACCAATAATAAAGTCTTCAGTCAACTGGTGGAATACATCGCATCAACCTGGGAGCATTAGCCGATCTGGTACATCAATACATGCTCCTACGCCCATTCCAATCTTGTCTAACTTTGCTAACTCCCCCTTCTCAACCCGTATCTTGTTCGTTCTGGAAACACGTTTTCCTATTCCATCTTTTCTCGAATCTCCTTTAACGGATGAAATAGAA
>HTG_Sceptridium
ATGTCCGTTTCGTTATTACAACCTTCTTTTTTGATGTCAAAGACCTTCTGC------TACGCGCAAATTCTCATTGGATCTCGGTTGTTCTTAACAGCGATGGCTATTCATTTAAGTCTTCGGGTAGCACCACTAGATCTTCAACAA---GGTGGAAATTCTCGTATTCCGTATGTACATGTTCCTGCGGTTCGGATGAGTATTCTTGTTTATATTGCGTAGGCTATAAACACTCTCTTGTTCCTATTAACAAAACATTCCCTTTTTCTTTGCTCTTCCGGAACCGGTACAGAAATGGGTGCTTTTTCTACGTCGTTTACCGTAGTGACTGGGGGGTTTCGGGGAAGACCTATGTGGGGCACCTTTCGAGTGTGGGATGCTCGTTTAACCTCTGTATTCATTTCGTTTCTTATTTACCTGGGTGCACTGCGTTTTCAAAGGTTTCCTGTCGAACCGGCTCCTATTTCAATCCGTGCTGGACCGATCGATATACCAATAATAAAGTCTTCAGTCAACTGGTGGAATACATCGCATCAACCTGGGAGCATTAGCCGATCTGGTACATCAATACATGCTCCTACGCCCATTCCAATCTTGTCTAACTTTGCTAACTCCCCCTTCTCAACCCGTATCTTGTTCGTTCTGGAAACACGTTTTCCTATTCCATCTTTTCCCGAATCTCCTTTAACGGATGAAATAGAA
>Psilotum
ATGTGCGTCTCGTCATTACGACCCTATTTATTTATGTCATGTTCCTCCCGT------GTAGCGCCAATTCTTCTGGCATTTGGTCGGTTTTCAACAGCGATGGCTATTCATTGTTGTCCTTGGGTAGCACCATCAGATTTCCAACAA---GGAGAGAATTCTCGAATTATATATGCGCATGTTCCTGCAGCTTGGATGAGTTCACCCATACATCTTGCCATGGCTATCAGCGGTGTGCTTTTCCTGCTAACGAAACATCCCCTTTTTCAGTGCTTCTCTCGAACCGGTGCCAGAATGGGTGCTCTGTCCACATTGCTTACCTCAGTAACTGGGGGTTTTTGGGGAAAACCTATGTGGGGCACCTTTCGGGTGTGGGATGCTCGTTTAACCCCTGTATTTATCTCGTTCTCTATTTACCTGGGTGCACTGCGTTTTCAAGAGTTTTCCGCAGACGTTGCTTCGATTTCTACACGTATAGGACCGATCAATCTACCGATAATTAAGTTTCCCGTCAACCGGTGGAATACGTTGCATCAACCTTCAAGCATTAGCCAATCCGGTACTCCAATACATTTATCTATGCCTATTCCAATCTCGTTAATCCCTGCCAGCTTCTCATTCCTTACTCGGATTCTTTTTATCTTGGAAACGCGTGAATTTATTCCATCCCTCTCTAGTTTCTCAGTGAAACATGGAATGACT
>Helminthostachys
ACGTGTGTCTTGTTCTTACGACCCTCTTTCTTTATGTTCTGCTCCTTCCGC------TATGCGGAAATTCTCATGGCATTTAGTCGGTTCTCAACAGCGATGGCTATTTATTGTTGTCTTTGGGTGGCTCCCTCAGATTTTCAACAA---GGTGAAAATCCTCGAATTTCATATGCGTATGTTCCTGCAGCTTGGATGAGTTTACCCATCTATATTGTAATAGCTAGTAGCAGTGTTCTCTTTTTGCTAACGAAACATCCTATTCTTCGGTGCTTTTCCCAAACCGGTGCCAAAATAGGTGCTTCGTTCACTTTGTTCACCTTAGTAACTGGAGGTTTTCGGGGAAAACCGATGTGGGGCACCTTTTGGGTGTGGGATGCTCGTTTAACTTCTGTATTCATCTTGTTCTTTCTTTATATGGGTGCATTGCGTTTTCAAGAGTTTTCCGCAGACGTTGCTTCGATTTCTATATGTATAGGACCAATCAATATACCGATAATTAAGTTTCCCGTCAACTGGTGGAATACATTGCATCAACCTTCAAGCATTAGCCAATCCGGTAGTTCAATCCATCTTTCCATGCTCATTCCAATCTCGTTAATCTTTGCTAGCTTCCTATTATTCACTCGTATTTTGTTTACTTCGGAAACGCGTCAATTTCCTTTCTATTTTTCAAGTTTATCATTGAAACATCGAATGACT
>Sahashia
ACGTGTGTCTCGTTCTTACGACCTTCTTTCTTTATGTTCTGTTCCTTCCGC------TATGTGCAAATTCTCATGGCATTTGGTTGGCTTCCAACAGCGATGGCTATTTATCGTTGTCTTTGGGTAGCACCATCAGATTTTCAACAA---GGTGAAAATCCTCGAATTCTATATGTGCATGTTCTTGCAGTTTGGATGAGTTTACCTATACATATTGCCATGGCTATCAGCAGTGTGCTTTTTTTATTAACGAAACATCTTACTTTTCGGTGCTTTTCCCAAACTGGTGCCAAAATAGGTGCTTCGTTTACATTGTTCACCTTAGTAACTGGAGGTTTTCGGGGAAAACCTATGCGGGGCACCTTTTGGGTGTGGGATGCTCGTTTAACCTTCGTATCCATCTTGTTCTTCATTCACCCGGGTGCACTGCGTCTTGAAGAGTTTTCCGCAGACGTTGCTTCGATTTCTATACGTATAGGACCGATCAATATACCGATAATTAAGTTTCCCGTCAACTGGTGGAATACATTGCATCAACCTTCGAGCATTAGCCAATCCGGTACTTCAATACATATTTCCACGCCCATTTCAATCTCGTTAATATTTGCCAGCTTCTTATTATTCACTTGGATTCTGTTCCTTTCGGAAACGCGCCAATTTCTTTTATCTCTCTCCAGTTTCTCAGTGAAACATCGAATGACT
>Sceptridium
ACGTGCGTCTCGTCCTTACGACCTTCTTTCTTTATGTTCTGCCCCTTCCGT------TATGTGCAAATTCTCATGGCATTTGGTCGGCTTCCAGCAGCGATGGCTATTTATCGTTGTCTTTGGGTAGCACCATCAGATTTTCAACAA---GGTGAAAATCCTCGGATTCTATATGTGTATGTTCCTGCAGTTTGGATGAGTTTACCTATACATATTGCCATGGCTATCAGCAGTGTGCTTTTTTTATTAACGAAACATCCTACTTTTCGGTGCTTTTCCCAAACTGGTGCCAAAATAGGTGCTTCGTTTATATTGTTCACCTTAGTAACTGGGGGTTTTCGGGGAAAACCTATGCGGGGCACTTTTTGGGTGTGGGATGCTCGTTTAACCTTCGTATCCATCTTGTTCTTCATTTACCCGGGTGCACTGCGTTTTGAAGAGTTTTCCGCAGACGTTGCTTCGATTTCTATACGTATAGGACCAATCAATATACCGACAATTAAGTTTCCCGTCAACTGGTGGAATACATTGCATCAACCTTCGAGCATTAGCCAATCCGGTACTTCAATACATATTTCCATGCCCATTTCAATCTCGTTAATATTTGCTAGCTTCTTATTATTCACTCGGATTCTGTTCCTTTCGGGAACGCGCCAATTTCTTTTATCTTTCTCCAGTTTCTCAGTGAAACATCGAATGACT
>Botrypus
ATGTGTGTCTCGTTCTTACGACCTTCTTTCTTTATGTTCTGCTCCTTCCGC------TATGTGCAAATTCTCATGGCATTTGGTTGGCTTCCAACAGCGATGGCTATTTATCGTTGTCTTTGGGTAGCACCATCAGATTTTCAACAA---GGTGAAAATCCTCGAATTCTATATGTGTATGTTCCTGCAGTTTGGATGAGTTTACCCATACATATTGCCATGGCTATCAGCAGTGTGCTTTTTTTATTAACGAAACATCCTACTTTTCGGTGCTTTTCCCAAACTGGTGCCAAAATAGGTGCTTCGTTTATATTGTTCACCCTAGTAACTGGAGGTTTTCGGGGAAAACCTATGCGGGGCACTTTTTGGGTGTGGGATGCTCGTTTAACCTTCGTATCCATCTTGTTCTTCATTTACCCGGGTGCACTGCGTTTTGAAGAGTTTTCCGCAGACGTTGCTTCGATTTCTATACGTATAGGACCAATCAATATACCGATAATTAAGTTTCCCGTCAACTGGTGGAATACATTGCATCAACCTTCGAGCATTAGCCAATCCGGTACTTCAATACATATTTCCATGCTCATTTCAATCTCGTTAATATTTGCTAGCTTCTTATTATTCACTCGGATTCTGTTCCTTTCGGAAACGCGCCAATTTCTTTTATCTTTCTCCAGTTTCTCAGTGAAACATCGAATGACT
>Japanobotrychium
ACGTGTGTCTCGTCCTTACGACCTTCTTTCTTTATGTTCTGTCCCTTCCGC------TATGTGCAAATTCTCATGGCATTTGGTCGGCTTCCAACAGCGATGGCTATTTATCGTTGTCTTTGGGTAGCACCATCAGATTTTCAACAA---GGTGAAAATCCTCGGATTCTATATGTGTATGTTCCTGCAGTTTGGATGAGTTTACCTATACATATTGCCATGGCTATAAGCAGTGTGCTTTTTTTATTAACGAAACATCCTACTTTTCGGTGCTTTTCCCAAACTGGTGCCAAAATAGGTGCTTCGTTTATATTGTTCACTTTAGTAACTGGAGGTTTTCGGGGAAAACCTATGCGGGGCACTTTTTGGGTGTGGGATGCTCGTTTAACCTTCGTATCCATCTTGTTCTTCATTTACCCGGGTGCACTGCGTTTTGAAGAGTTTTCCGTAGACGTTGCTTCGATTTCTATACGTATAGGACCAATCAATATACCGATAATTAAGTTTCCCGTCAACTGGTGGAATACATTGCATCAACCTTCGAGCATTAGCCAATCCGGCACTTCAATACATATTTCCATGCTCATTTCAATCTCGTTAATATTTGCTAGCTTCTTATTATTCACTCGGATTCTGTTCCTTTCGGGAACGCGCCAATTTCTTTTATCTTTCTCCAGTTTCTCAGTGAAACATCGAATGACT
