# Supplementary material for: Organellar phylogenomics of Ophioglossaceae fern genera
Source: Front Plant Sci. 2024 Jan 15;14:1294716. doi: 10.3389/fpls.2023.1294716 (PMC10823028; doi:10.3389/fpls.2023.1294716)
Supplement: Supplementary file 3 [file DataSheet_3.zip › Supplementary file S2/mtDNA_expanded/trim_HGT_ccmFN.fas]

>Olax
ATGTCA------ATATATGAATTGTTTCATTATTCGTTATTTCCGGGTCTTTTCGTTGCGTTCACTTACAACAAGAAACAACCACCAGCGTTTGGTGCTGCACCCGCATTTTGGTGCATTCTTCTTTCTTTCCTTGGTCTTTCGTTCCGTCATATTCCTAATAACTTATCCAATTACAACGTATTGACC---------GCGTTTGCACCTTTCTTTTATCAAATCTCAGGGACATGGTCTAATCATGAGGGTAGTATTTTATCATGGTGTCGGATCCCAAGTTTTTATGGATTTCTTCTTTGTTAC------CGGGGTCGACCC---CAAAGCCATAATGTCTCAAAACGAGGAGGCCATAGAGAAACTCTTTTTTATTCCTTTGTCTCGAACTTCGTGAAGAACTCCATTCTATCTCTCCCTCGTTACGAACAAAAAAGT---GGG------------------------------------------------------------GAGAAAAAC---------------CTGTTGTACACTCCCTTC------GTTCGTAGA---ACCCTTGTTGATTCT------GAACTT------------CGTTCGCGAAGGAACCGGACTTTTGACGGG---------CCAGCTCTTTTTTATGCGCCGCTTTCC------------------CCTGAA---------AGGAAAATGGAG---CAAAGCTCTCCTCTG---------GGCGCTAGGCGCTCCCGT------GGTTCGCGAGAAGGA---------AAAAGG---ATGAGTCCTTTGTTGCATCTGGCACGAGATGATAAAGAGAGAGCTTCGTCTATCGATGAACAGCGGATTGACGGAGCTCTTGGCATTGCTTTGTTTTTCTCTCCTTTCCTATCAGCGAGTGGAGATCCTTTTGTTCGAACTTTCTTCGTTCGTACTGAACCGCTTGCAGAATCAAATCCTGTTCCACAAGATCCTATATCAGCTATACATCCTCCTTGCATTTATGCCGGAGACGTCGCCAGTGCTATGGGCTTTGGCTTATGTAGATCAAAAATGATGAATGGGATTGTGGCACTCCACTCGCCGCCAATGCGGAAGGAT------------------------------------------------------------------------------------------------GCCGCCGAAAAGAATGGAACGCAGCTTCGCTCTGCTGGATGCGTCGGATCCCGTATAACAAGCGAGCTCTTT---ACCCTCAAATTCAAG---------------------CATGTGGGCGCAAAA---------TGCTATCCT------GCTCTATTGTTGCGTAGCAATAGAAGCCTGCTCATGCTG------CTT---------------------------------------------------------------------------------------------------------------------------------------------CGGCGGCGCTTT------------------------------------------------------------------TTCGCCTTCTCTTCGCTC---TGGACAGGA---GCGCTAGTGGACACGGGGAGGGAGCAGGCG---AAGCGTGTCGTTCGTAATGGAAAGAAAGAGACCACTACTTCGCCTCTTTGTTGGACC---------------------GCCGGCGCGAACACAGTGGTCTCTGACCAA---------GACCAGGAACCCATTCGAATTTGGATCTTGATATGTCGGTGGTTTTTAACCGTAGGCATCTTGCCAGGAAGTTGGTGGGCTCATCATGAATTAGGT---CGGGGTGGCTGGTGGTTTCGGGATCCCGTAGAAAATGCT---TCTTTTATGCCTCGGGTATTAGCCACAGCTCGTATTCATTCAGTAATGTTACCCCTTCTTCATTCTTGGACCTCGTTTCTTAATATTGTGACTCTTCCATGCTGTGTCTCAGGAACCTCTTCAATACGGTCCGGATTGCTAGCTCCCGTTCATAGTTTTGCTACAGATGATACACGAGGAATCTTTTTATGGCGGTTCTTCCTTCTAATGACCGGCATATCTATTCTTCTTTTTTCCCAGATGAAGCAGCAGGCATCGGTCCGTAGAACCCATAAAAAAGAGATGGTTGTGGCG------CGAAGTACTCTTGTGCACTTACGTCACTCGGCTCGCGCGCAACCCCGCCCC
>Santalum
ATGTCA------ATATATGAATTGTTTCATTATTCGTTATTCCCCGGTCTTTTCGTTGCATTCACTTACAACAAGAAACAACCACCAGCGTTTGGTGCAGCACCTGCATTTTGGTGTATTCTTCTTTCTTTTCTTGGTCTTTCGTTCCGTCATATTCCTAATAACTTATCCAATTACAACGTATTAACC---------GCTAATGCACCTTTCTTTTATCAAATCTCAGGGACATGGTCTAATCATGAGGGTAGTATTTTATCATGGTGTCGGATCCCAAGTTTTTATGGATTCCTTCTTTGTTAC------CGGGGTCGACCC---CAAAGCCATAATGTCTCAAAACGAGGAGGCCATAGAGAAACTCTTTTTTATTCCTTTGTCTCGAACTTCGTGAAGAACTCCATTCTATCTCTCCCTCGTTACGAACAAAAAAGT---GGG------------------------------------------------------------GCTGCGCCC---------------CAGTTGTACACTCCCTTC------GTTCTACGA---ACCCTTGTTGATTCT------GAACTT------------CGTTCGCGAAGGAACCGGACTTTTGACGGG---------CCAGCCTTTTTTTATGCGCCGCTTTAC------------------CCTGAA---------AGGAAAATGAGA------AAATCTCCTCTG---------GGCGCTAGGCGCTCCCGT------GGTTCGCGAGAAGGA---------AAAAGG---ACTCATCCTTTGTTGCATCTGGCACGAGATGATAAAGAGAGAGCTTCGTCTATCGATGAACAGCGGATTGACGGAGCTCTTGGCATTGCTTTGTTTTTCTCTCCTTTCCTATCAGCGAGTTCCGATCCTTTTGTTCGAAATTTCTTCGTTCGTACCGAACCGCTTGCAGAATCAAATCCTGTTCCACAAGATCCTATATCAGCTATACATCCTCCTTGCATTTATGCCGGAGACGTCGCCAGTGCTATGGGCTTTGGCTTATGTAGATCAAAAATGATGAATGGGATTGTGGCACTCCACTCGCCGCCAATGCGGAAGGAT------------------------------------------------------------------------------------------------GCCGCCGAAAAGAATGGAACGCTGCTTCGCTCTGCTGGATGCGTCGGATCCCGTATAACAAGCGAGCTCTTT---ACCCTCAAATTCAAA---------------------CATGTGGGCGCAAAA---------TGCTATCCT------GCTCGATTGTTGCGTAGCAATAGAAGCCTGCTCATGCTG------CTT---------------------------------------------------------------------------------------------------------------------------------------------CGGCGGCGCTTT------------------------------------------------------------------TTCGCCTTCTCTTCGCTC---TGGGCAGGA---GCGCTAGTGGACACGGGGAGGGAGCAGGCT---TTTCGTGTCGTTCGTAATGGAAAGAAAGATACCGCTACTTCGCCTCTTTGTTGGACC---------------------GCCGGCGCGAACACAGTGGTCTCTGACCAG---------GACCAGGAACCAATTCGAATTTGGATCTTGACATGTCGGTGGTTTTTAACCGTAGGCATCTTGCCAGGAAGTTGGTGGGCTCATCATGAATTAGGT---CGGGGTGGCTGGTGGTTTCGGGATCCCGTAGAAAATGCT---TCTTTTATGCCTCGGGTATTAGCCACAGCTCGTATTCATTCAGTAATTATACCCCTTCTTCATTCTTGGACCTCGCTTCTTAATATTGTGACTCTTCCATGCTGTGTCTCAGGAACCTCTTCAATACGGTCCGGATTGCTAGCTCCCGTTCATAGTTTTGCTACAGATGATACACGAGGAATCTTTTTATGGCGGTTCTTCCTTCTAATGACCGGCATATCTATGATTCTTTTCTCCCAGATGAAGCAGCAGGCATCGGTCCGTAGAACCTATAAAAAAGAGATGGTTGTGGCG------CGAAGTACTCTTGTGCACCTACGTCACTCGGCTCGCGCGCAACCCCGCCCC
>Schoepfia
ATGTCA------ATATATGAATTGTTTCATTATTCGTTATTTCCGGGTCTTTTCGTTGCATTCACTTACAACAAGAAACAACCACCAGCGTTTGGTGCAGCACCCGCATTTTGGTGCATTCTTCTTTCTTTTCTTGGTCTTTCGTTCTGTCATATTCCTAATAACTTAGCAAATTACAACGTATTAACC---------GCTAATGCACCTTTCTTTTATCAAATCTCAGGGACATGGTCTAATCATGAGGGTAGTATTTTATCATGGTGTCGGATCCCAAGTTTTTATGGATTCCTTCTTTGTTAC------CGGGGTCGA------------CATAATGTCTCAAAACGAGGAGGCCATAGAGAAACTCTTTTTGATTCCTTTGTCTCGAACTTCGTGAAGAACTCCATTCTATCTCTCCCTCGTTACGAACAAAAAAGT---GGA---------------------------------------------------------------AAAAAC---------------CAGTTGTACACTCCCTTC------GTTCTACGA---ACCCTTGTTGATTCT------GAACTT------------CGTTCGCGAAGGAACCGG---------GGG---------CCAGCCCTTTTTTATGCGCCGCTTTAC------------------CCTGAA---------AAGAAAATGAGC------TTTGCTCCTCTG---------GGCGCTAGGCGTTCGCGA---------------GAAGGA---------AAA------------ACTTTGTTGCAT---GCACGAGATGATAAAGAGAGAGCTTCGTCTATCGATGAACAGCGGATTGAC------CTTGGCATTGCTTTGTTTTTCTCTCCTTTCCTATCAGCGAGTTCCGATCCTTTTGTTCGAAATTTCTTCGTTCGTACCGAACCGCTTGCAGAATCTAATCCTGTTCCACAAGATCCTATATCAGCTATACATCCTCCTTGCATTTATGCCGGAGACGTCGCCAGTGCTATGGGCTTTGGCTTATGTAGATCAAAAATGATGAATGGGATTGTGGCACTCCACTCGCCGCCAATGCGGAAGGAT------------------------------------------------------------------------------------------------GCCGCCGAAAAGAATGGAACGCTGCTTCGCTCTGCTGGC------GGATCCCGTATC------GAGCTCTTT---ACCCTCAAATTCAAA---------------------CATGTGGGCGCAAAA---------TGCTATCCT------GCTCTATTGTTGCGTAGCAAT------CTGCTCATGCTG------CTT---------------------------------------------------------------------------------------------------------------------------------------------CGGCGGGCC---------------------------------------------------------------------TTGGCCTTGTCTTCGCTC---TGGACAGGA---GCGCTAGTGGACACGGGG------------------AGGGCTTTTCGTAATGGAAAGAAAGATACCACTACTTCGCCTCTTTGTTGGACC---------------------GCCGGCGCGAACACAGTGGTCTCTGACCAG---------------GAACCAATTCGAATTTGGATCTTGACATGTCGGTGGTTTTTAACCGTAGGCATCTTGCCAGGAAGTTGGTGGGCTCATCATGAATTAGGT---CGGGGTGGCTGGTGGTTTCGGGATCCCGTAGAAAATGCT---TCTTTTATGCCTCGGGTATTAGCCACAGCTCGTATTCATTCAGTAATTATACCCCTTCTTCATTCTTGGACCTCGCTTCTTAATATTGTGACTCTTCCATGCTGTGTCTTAGGAACCTCTTCAATACGGTCCGGATTGCTAGCTTCCGTTCATAGTTTTGCTACAGATGATACACGAGGAATCTTTTTATGGCGGTTCTTCCTTCTAATGACCGGCATATCTATGATTCTTTTCTCCCAGATGAAGCAGCAGGGT---------AGAACCTATAAAAAAGAGATGGTTGTGGTTATGAATCGATCGACAATCCCAATATCTTGA---------------------------
>HGT_Botrypus
ATGTCA------ATATATGAATTGTTTCATTATTCGTTATTTCCGGGTCTTTTCGTTGCATTCACTTACAACAAGAAACAACCACCAGCGTTTGGTGCAGCACCTGCATTTTGGTGC----CCCTTTCTTTTCTTGGTCTTTCGTTCCGTCATATTCTTAATAACTTATCCAATTACAACGTATTAACC---------GCTAATGCACCTTTCTTTTATCAAATCTCAGGGACATGGTCTAATCATGAGGGTAGTATTTTATCATTGTGTCGGATCCCAAGTTTTTCTGGATTCCTTCTTTGTTAC------CGGGGTCGACATGCCCAAAGCCATAATGTCTCAAAACGAGGAGGCCATCGAGAAACTCTTTTTTATTCCTTTGTCTCGAACTTCGTGAAGAATTCCATTCTATCTCTCCCTCGTTACGAACAAAAAAGT---GGAAAAAACCAGAAACAACCAGTTGGGCCGGCCGGCCGGCCGGCCGGCCGGCCGGCC--GGTTGGTGGGATC---------------CAG--AAGGTTTCCCTTC------GTTCTACGA---ACC------GATTCT------GAACTT------------CGTTCGCGAAGGAACCGGACTTTTGACGGG---------CCAGCCCTTTTTTATGCGCCGCTTTAC------------------CCTGAA---------AGGAAACTGGAG---CAAAGCTCTCCTCTG---------GGCGCTAGGCGCTCCCGT------GGTTCGCGAGAAGGA---------AAAAGG---ACTCATCCTTTGTTGCATCTGGCACGAGATGATAAAGAGAGAGCTTCGTCTATCGATGAACAGCGGATTGACGGAGCTCTTGGCATTGCTTTGTTTTTATCTCCTTTCCTATCAGCGAGTTCCGATCCTTTTGTTCGAAATTTCTTCGTTCGTACCGAACCGCTTGCAGAATCAAACCCTGTTCCACAAGATCCTATATCAGCTATACATCCTCCTTGCATTTATGCCGGAGACGTCGCCAGTGCTATGGGCTTTGGCTTATGTAGATCAAAAATGATGAATGGGATTATGGCACTCCACTCGCCGCCAATGCGGAAGGAT------------------------------------------------------------------------------------------------GCCGCCGAAAAGAATGGAACGCAGCTTCGCTCTGCTGGATGCGTCGGATCCCGTATAACAAGCGAGCTCTTT---ACCCTCAAATTCAAA---------------------CATGTGGGCGCAAAA---------TGCTATCCT------GCTCTATTGTTGCGTAGCAATAGAAGCCTGCTCATGCTG------CTT---------------------------------------------------------------------------------------------------------------------------------------------CGGCGGCGCTTT------------------------------------------------------------------TTCGCCTTATCCTCGCTC---TGGACAGGA---GCGCTAGTGGAGGGGAGGGAGCAGCAGGCT---TTTCGTGTCGTTCGTAATGGAAAGAAAGATACCACTACTTCGCCTCTTTGTTGGACC---------------------GCCGGCGCGAACACAGTGGTCTCTGACCAGTTT------GACCAGGAACCAATTCGAATTTTTATCTTGACATGTCGGTGGTTTTTAACCGTAGGCATCTTGCCAGGAAGTTGGTGGGCTCATCATGAATTAGGCTTTCGGGGTGGCTGGTGGTTTCGG----CCGTATAAAATGCTGCTTCTTTTACGCCTCGGGTATTAGCCACAGCTCGTATTCATTCAGTAATTATACCCCTTCTTCATTCTTGGACCTCGCTGCTTAATATTGTGACTCTTCCATGCTGTGTCTTAGGAACCTCTTCAATACGGTCCGGATTGCTAGCTCCCGTTCATAGTTTTGCTACAGATGATACATGAGTAATCTTTTTATGGCGGTTCTTCCTTCTAATGACCGGCATATCTATGATTCTTTTCTCCCAGATGAAGCAGCAGGCATCGGTCCGTAGAACCTATAAAAAAGAGATGGTTGTGGCG-------------CTCTTGTGCACCTACGTCACTCGGCTCGCGCGCAACCCCGCCCC
>Castilleja
ATGTCA------ATATATGAATTGTTTCATTATTCGTTATTTCCGGGTCTTTTCGTTGCATTCACTTACAACAAGAAAGAACCACCAGTGTTTGGTGCAGCACCTGCATTTTGGTGTATTCTTCTTTCTTTCCTTGGTCTTTCGTTCCGTCATATTCCTAATAACTTATCCAATTACAACGTATTAACC---------GCTAATGCACCTTTCATTTATCAAATCTCAGGGACATGGTCTAATCATGAGGGTAGTATTTTATCATGGTGTCGGATCCTAAGTTTTTATGGATTCCTTCTTTGTTAC------CGGGGTCGA---CCCAAAAGCCATAATGTCTCAAAACGAGGAGGCCATAGAGAAACTCTTTTTTATTCCTTTCTTTCGAACTTCGTGAAGAACTCCATTCTATCTCTCCCTCGTTACGAACAAAAAAGT---GGG------------------------------------------------------------GCGCAGCCC---------------CAGTTGTACACTCCCTTC------GTTCTACGA---ACCCTTGTTGATTCT------GAACTT------------CGTTCGCGAAGGAACCGGACTTTTGACGGA---------CCAGCCCTTTTTTATGCGCCGCTTTAC------------------CCTGAA---------AGGAAAATGAGC------TTTGCTCCTCTG---------GGCCCTAGGCGCTCCCGC------GGTTCGCGAGAAGGA---------AAAAGG---ACTCATCCTTTGTTGCATCTGGCACGAGATGATAAAGAGAGAGCTTCGTTTATCGATGAACAGCGGATTGACGGAGCTCTTGGCATTGCTTTGTTTTTCTCTCCTTTCCTATCAGCGAGTTCCGACCCTTTTGTTCGAAATTTATTCCTTCGTACCGAACCGTTTGCAGAATCAAATCCTGTTCCACAAGATCCTATATCAGCTATACATCCTCCTTGCATTTATGCCGGAGACGTCGCCAGTGCTATGGGCTTTGGCTTATGTAAATCAAAAATGATGAATGGGATTGTGGCACTCCACTCGCCGCTAATGCGGAAGGAT------------------------------------------------------------------------------------------------GCCGCTGAACAGAATGGAAGACTGTTTCGCTCTGTTGGATGCGTCGGATCCCGTATAACAAGCGAGCTCTTT---ACCCTAAAATTCAAA---------------------GATGTGGGCGCAAAA---------TGCTATCCT------GCTTTATTGTTACGTAGCAATAGAAGCCTGCTTATGCTG------CTT---------------------------------------------------------------------------------------------------------------------------------------------CGGCGGCCCTTT------------------------------------------------------------------TTCGCCTTCTCTTCGCTC---TGGACACGA---GCGCTAGTGGACACGGGGAGGGAGCAGGCG---AAGCGTGTCGTTCGTAATGGAAAGAAAGATACCACTACTGCGCCTTTTTGTTGGACC---------------------GCCGGCGCGAACACAGTGGTCTCTGACCAG---------GACCAGGAACCAATTCGAATTTGGATCTTGACATGTCGGTGGTTTTTAACCGTAGGCATTTTGCCAGGAAGTTGGTGGGCTCATCATGAATTAGGT---CGGGGTGGCTGGTGGTTTCGGGATCCCGTAGAAAATGCT---TCTTTTATGCCTCGGGTATTAGCCACAGCTTGTATTCATTCAGTAATTCTACCCCTTCTTCATTCTTGTACCTCCTTTCTTAATATTGTGACTTTTCCATGCTGTGTCTCAGGAACCTTTTCAATACGGTCCGGATTGCTAGCTCCCGTTCATAGTTTTGCTACAGATGATACACGAGGAATCTTTTTATGGCGGTTCTTCCTTCTAATGACCGGCATATCTATGATTCTTTTCTCCCAAATGAAGCAGCAGGCATCGGTCCGTAGAACCTATAAAAAGGAGATGGTTGTGGCG------CGAAGTACTCTTGTGCACCTACGTCATTCGACTCGGGCGCAAGCCCGCCCC
>Boea
ATGTCA------ATATATGAATTGTTTCATTGTTCGTTATTTCCGGGTCTTTTCGTTGCATTCACTTACAACAAGAAACAACCACTAGTGTTTGGTGCAGCACCTGCATTTTGGTGTATTCTTCTTTCTTTCCTTGGTCTTTCGTTCCGTCATATTCCTAATAACTTATCCAATTACAACGTATTAACC---------GCTAATGCACCTTTCTTTTATCAAATCTCAGGGACATGGTCTAATCATGAGGGTAGTATTTTATCATGGTGTCGGATCCTAAGTTTTTATGGATTCCTTCTTTGTTAC------CGGGGTCGA---CCCAAAAGCCATAATGTCTCAAAACGAGGAGGCCATAGAGAAACTCTTTTTTCTTCCTTTGTTTCGAACTTCGTGAAGAACTCCATTCTATCTCTCCCTCGTTACGAACAAAAAAGT---GGG------------------------------------------------------------GCGCAGACC---------------CAGTTGTACACTCCCTTC------GTTCTACGA---ACCCTTGTTGATTCT------GAACTT------------CGTTCGCGAAAGAACCGGACTTTTGACGGA---------CCAGCCCTTTTTTATGCGCCGCTTTTC------------------CCTGAA---------AGGAAAATGAGC------TTTGCTCCTCTG---------GGCGCTAGGCGCTCCCGT------GGTTCGGGAGAAGGA---------AAAAGG---ACTCATCCTTTGTTGCATCTGGCACGAGATGATAAAGAGAGAGCTTCGTTTATCGATGAACAGCGGATTGAC------CTTGGCATTGCTTTGTTTTTCTCTCCTTTCCTATCAGCGAGTTCCGACCCTTTTGTTCGAAATTTCTTCGTTCGTACCGAACCGCTTGCAGAATCAAATCCTGTTCCACAAGATCCTCTATCAGCTATACATCCTCCTTGCATTTATGCCGGAGACGTCGCCAGTGCTATGGGCTTTGGCTTATGTAGATCAAAAATGATGAATGGGATTGTGGCACTCCACTCGCCGCTAATGCGGAAGGAT------------------------------------------------------------------------------------------------GCCGCCGAAAAAAATGGAACACTTTTTCGCTCTGTTGGATGCGTCGGATCCCGTATAACAAGCGAGCTCTTT---ACCCTCAAATTCAAA---------------------TATGTGGGCGCAAAA---------TGCTATCCT------GCTTTATTGTTACGTAGCAATAGAAGCCTGCTTATGCTG------CTT---------------------------------------------------------------------------------------------------------------------------------------------CGATGGCGCTTT------------------------------------------------------------------TTCGACTTATCTTCGCTC---TGGACACGA---GCGCTAGTGGACACGGGGAGGGAGCAGGCG---AAGCATGTCGTTCGTAATGAAAAGAAAGATACCACTACTGCGCCTCTTTGTTGGACC---------------------GACGGCGCGAACACAGTGGTCTCTGACCAG---------GACCAGGAACCAATTCGAATTTGGATCTTGACATGTCGCTGGTTTTTAACCGTAGGCATTTTGCCAGGAAGTTGGTGGGCTCATCATGAATTAGGT---CGGGGTGGCTGGTGGTTTCGGGATCCCGTAGAAAATGCT---TCTTTTATGCCTCGGGTATTAGCCACAGCTTGTATTCATTCAGTAATTCAACCCCTTCTTCATTCTTGGACCTCGTTTCTTAATATTGTGACTTTTCCATGCTGTGTCTCAGGAACCTTTTCAATACGGTCCGGATTGCTAGCTCCCGTTCATAGTTTTGCTACAGATGATACACGAGGAATCTTTTTATGGCGGTTCTTCCTTCTAATGACCGGCATATCTATGATTCTTTTCTCCCAAATGAAGCAGCAGGCATCGGTCCGTAGAACCTATAAAAAGGAGATGGTTGTGGCG------CGAAGTACTCTTGTGCACCTACGTCATTCGACTCCCGCGCAAGCCCGCCCC
>Arabidopsis
------------------------------------------------------------------------------------------------------------------------------------------------------------------------------------------------------------------------------------------------------------------------------------------------------------------------------------------------------------------------------------------------------------------------------------------------------------------------------------------------------------------------------------------------------------------------------------------------------------------------------------------------------------------------------------------------------------------------------------------------------------------------------------------------------------------------------------------------------------------------------------------------------------------------------------------------------------------------------------------------------------------------------------------------------------------------------------------------------------------------------------------------------------------------------------------------------------------------------------------------------------------------------------------------------------------------------------------------------------------------------------------------------------------------------------------------------------------------------------------------------------------------------------------------------------------------------------------------------------------------------------------------------------------------------------------------------------------------------------------GTGGACACGGGGAGGGAGCAGGCG---AAGCGTGTCGTTCGTAATGGAAAGAAAGAGACCACTACTTCGCCTCTTTGTTGGACC---------------------GCCGGCGCGAACACAGTGGTCTCTGATCAG---------GACCAGGAACCAATTCGAATTTGGATCTTGACATGTTGGTGGTTTTTAACCGTAGGCATCTTGCCAGGAAGTTGGTGGGCTTATCATGAATTAGGT---CGGGGTGGCTGGTGGTTTCGGGATCCCGTAGAAAATGCT---TCTTTTATGCCTCGGGTATTAGCCACAGCTCGTATTCATTCTGTAATTTTACCCCTTCTTCATTCTTGGACCTCGTTTCTTAATATTGTGACTTTTCCATGCTGTGTCTCAGGAACCTTTTCAATACGGTCCGGATTGCTAGCTCCCGTTCATAGTTTTGCTACAGATGATACACGAGGAATCTTTTTATGGTGGTTCTTCCTTCTAATGACCGGCATATCTATGATTCTTTTCTACCAGATGAAGCAGCAGGCATCGGTCCGTAGAACGTATAAAAAAGAGATGGTTGTGGCG------CGAAGTACTCTTGTGCATCTACGTCACTCGGCTCGCGCGCAACCCCGCCCC
>Arabidopsis2
ATGTCAATATCAATATATGAATTCTTTCATTATTCGTTATTTCCGGGTCTTTTCGTTGCATTCACTTACAACAAGAAACAACCACCAGCGTTTGGTGCAGCACCTGCATTTTGGTGCATTCTTCTTTCTTTCCTTGGTCTTTCGTTCTGTCATATTCCTAATAACTTATCCAATTACAACGTATTAACC---------GCTAATGCACCTTTCTTTTATCAAATCTCAGGAACATGGTCTAATCATGAGGGTAGTATTTTATTATGGTGTCGGATCCCAAATTTTTATGGATTTTTTCTTTGTTAC------CGGGGTCGA---CCCCAGAGCCATAATGTCTTAAAACAAGGAGGCCATAGGGAAAGTCTTTTTTTTTTTTTTGTCTCGAACTTCGTGAAGAACTCAATTTTATCTCTCCCTCGTTACGAACAAGAAAGT---GGT------------------------------------------------------------TTGAAAAAC---------------CAGTTGTACACTCCCTTC------GTTCTACGA---ACCCTTGTTGATTCT------GAACTT------------CGTTCGCGAAGGAACCGGACTTTTGACGGA---------CCAGCCCTTTTTTATGCGCCGCTTTAT------------------CCTGAA---------AGGAAAATTAAA------AAT---CCTCTG---------GACGCTTGGCGCTCCCGT------GGTTCGCGAGAAGGA---------AAAAGG---ACTCATCCTTTGTTGCATCTGGCACGAGATGATAAAGAGAGAGCTTCGTCTATCGATGAACAGCGAATTGACGGAGCTCTTGGCATTGCTTTGTTTTTCTCTCCTTTCCTATCAGCGAGTTCCGATCCTTTTGTTCGAAATTTCTTTGTTTGTACCGAACCGCTTGCAGAATCAAATCCTGTTCCACAAGATCCTATATCAGCTATACATCCTCCTTGCATTTATGCCGGGGACGTCGCCAGTGCGGAGGGCTTTGGCTTATGTAGATCAAAAATGATGAATGGGATTGTGGCACTCCACTCGCCGCCAATGCGGAAGGAT------------------------------------------------------------------------------------------------GCCGCCGAAAAGAATGGAACGCTGCTTCGCTCTGCTGGATGCGTCGGATCCCGTATAACAAGCGAGCTTTTT---ACCCTAAAATTCAAA---------------------CATGTGGGCGCAAAA---------TGCTATCCT------GCTCTATTGTTACGTAGCAATAGAAGCCCGCTCATGCTG------CTT---------------------------------------------------------------------------------------------------------------------------------------------CGGCGGCGCTTT------------------------------------------------------------------TTCGCCTTCTCTTCGTTC---TGGGCAGGA---GCGAGAAGCCACTCG------------ACT---AAAAGGTACTGA---------------------------------------------------------------------------------------------------------------------------------------------------------------------------------------------------------------------------------------------------------------------------------------------------------------------------------------------------------------------------------------------------------------------------------------------------------------------------------------------------------------------------------------------------------------------------------------------------------------------
>Agrostemma
ATGTCA------ATATATGAATTGTTTCATTATTCGTTATTTCCGGGTCTTTTCATTGCATTCACTTACAACAAGAAACAACCACCAGCGTTTGGTGCAGCACCCGCATTTTGGTGTATTCTTTTTTCTTTCTTTGGTCTTTTGTTCTGTCATATTTCTAATAACTTATCCAATTACAACGTATTAACC---------GCTAATGCACCTTTCTTTTATCAAATCTCAGGGACATGGTCTAATCATGAAGGTAGTATTTTATTATGGTGTCGGATCCCAAGTTTTTATGGATTCCTTCTTTGTTAC------CGGGGTCGA---TCCCAAAGCCATAATGTCTCAAAACGAGGAGGCCATAGAGAAAGTCTTCTTTTTTCCTTTGTCTTAAACTTCGTGAAGAACTCCATTCTATCTCTTCCTCGTTACGAACAAAAAAGTAGAGTT---------------------------------------------------------CTTCACGAACCC---------------CAGTTGTACACTCTCTTC------GTTCTACGA---ACTCTTGTTGATTCT------GAACTT------------TGTTCGCGAAGGAAGCGGACTTTTGACGGG---------CCAGCTCTTTTTTACGCGCCGCTTTAC------------------CCTGAA---------AGGAAAATGAGC------TTTGCTCTTCTG---------GCCGCGAGGCGCTCTCGT------GGTTCGCGAGAAGGA---------AAAAGG---ACTCATCCTTTGTTGCATCTGGCACGAGATGATAAAGAGAGAGCTTCGTCTATCGATGAACAGCGGATTGACGGAGCTCTTGGCATTGCTTTGTTTTTCTTTCCTTTCTTATCAGCGAGTTCCGATCCTTTTGTTCGAAATTTCTTTGTTCGTACCGAACCGCTTGCAGAATCAAATCCTGTTCCACAAGATCCTATATCAGCAATACACCCCCCTTGTATTTATGCCGGAGACGTCGCCAGTGCTATGGGCTTTGGCTTATGTAGATCAAAAATGATGAATGGGATTGTGGCACTCTACTCGCCGCCAATGCGGAAGGAT------------------------------------------------------------------------------------------------GCCGCCGAAAAGAATGGAACGCTACTTTGCTCTGCTGGATGCGTCGGATCCCGTATAACAAGCGAGCTCTTT---ACCCTCAAATTCAAA---------------------CATGTGGGCACCAAA---------TGCTATCCT------GCTTTATTGTTGCGTAGCAAAAGAAGCCTGCTCATGCTG------CTT---------------------------------------------------------------------------------------------------------------------------------------------CGGCGGCGCTTT------------------------------------------------------------------TTCGCCTTCTCTTGGCTC---TGGACAAGA---GCGCTAGTGGACACGGGGGGGGGGCGGGCG---AAGCCTTTCTTTCGTAATGGAAAGAAAGAGACCACTACTTTGCCTCTTTGTTGGACC---------------------GCCGGCGCGAACACAGTGGTCTCTGACCAG---------GACCAGGAAGCTATTCGAATTTGGATCTTGACATGTCGGTGCTTTTTAACCGTAGGCATCTTGCCAGGAAGTTGGTGGGCTCATCATGAATTAGGT---CGGGGTGGCTGGTGGTTTCGGGATCCCGTAGAAAATGCT---TCTTTTATGCCTCGGGTATTAGCCACAGCTCGTATTCATTCAGTCATTTTACCCCTTCTTCATTCTTGGACTTTGCTTCTTAATATTGTGACTTTTCTATGCTGTGTCTTAGGAACCTTTTCAATACGGTCCGGATTGCTAGCTCCCGTTCATAGTTTTGCTACAGATGATACACGAGGAATCTTTTTATGGCGGTTTTTCCTTCTAATGACCGGCATATCTATGATTATTTTCTCTCAGATGAAGCAGCAGGCATCGGTCCGTAGAACCTATAAAAAAGAGATGGTTGTAGCG------CGAAGTACTCTTGTGCACTTACGTCACTTGGCTCGCGCGCAACCTCGCCCC
>Amborella
ATGTCA------ATAAATGAATTGTCTCATTCTTTGTTATTTCCGGGTCTTTTCGTTGCATTCACTTACAACAAGAAACAAGCACCTGCGTTTGGTGCAGCACCTGCATTTTGGTGCATTCTTCTTCCTTTCCTTGGTCTTTCGTTCCGTCATATTCCAAAAAACTTATCCAATTACAACGTATTAACC---------GCTAATGCACCTTTCTTTTATCAAATCTCAGGGACATGGTCTAATCATGAGGGTAGTCTATTATCATGGTGTTGGATCCCAAGTTTTGATGGATTCCTTCTTTGTTAC------CGGGGTCGA---CCCCAAAGCCATAATGTCTCAAAACGAGGAGGCCGTAGGGAAACTCTTTTTTGTTCCTTTGTCTCGAACTTCGTGAAGAACTCCATTCTATCTCTCCCTCGTTACGAACAACAAAGT---GGG------------------------------------------------------------GCTGCGCCC---------------CAGTTGTACACTCCCTTC------GTTCTACGA---ACCCTTGTTGATTCT------GAACTT------------CGTTCGCGAAGGAACCGG---------GGG---------CCAGCCCTTTTTTATGCGCCGCTTTAC------------------CCG---------------AAAATGAGC------TTTGCTCCTCTG---------GGCGCTAGGCGCTCCCGT------GGTTCGCGAGAAGGA---------AAAAGG------GCTCTTTTGTTGCATCTGGCACGAGATGCAAAAGAGAGAGCTTCGTCTATCGATGAACAGCGGATTGGCTCCGCTGTTGGCATTGCTTTGTTTTTCTCTCCTTTCCTATCAGCGAGTTCCGATCCTTTTGTTCGAAATTTCTTCGTTCGTACCGAACCGCTTGCAGAATCAAATCCTGTTCCACAAGATCCTATATCAGCTATACATCCTCCTTGCATTTATGCCGGAGACGTCGCCTGTGCTATGGGCTTTAGCTTATGTAGATCAAAAATTATGAACGGGATTGTGGCACTCCACTCGCCGCCTATGCAGAAGGAT------------------------------------------------------------------------------------------------GCCGCCGAAAAGAATGGAACGCTGCTTCGCTCTGCTGGATGCGTCGGATCCCGTATAACAAGCGAGCTCTTT---ACCCTCGAATTCAAA---------------------CTACAGATTAGAATGGGTGAAAAATGCTATCCA------GCTCTATTGTTGCGTAGCAATAGAAGCCTGCTCATGCTG------CTT---------------------------------------------------------------------------------------------------------------------------------------------CGGCGGCGCTTT------------------------------------------------------------------TTCGCCTTCTCTTCGCTC---TGGACAGGA---GCGCTAATGGACAAGTGGAGGGAGCAGGCA---AAGCGTGTCGTTCGTAATGGAAAGAAAGATACCACTACTTCGCCTCTTTGTTGGACC---------------------GCCGGCGCGAACACAGTGGTCTCTGACCAG---------GACCAGGAACCAATTCGAATTTGGATCTTGACATGTCGGTGGTTTTTAACCGTAGGCATCTTGCCAGGAAGTTGGTGGGCTCATCATGAATTAGGT---CGGGGTGGCTGGTGGTTTCGGGATCCCGTAGAAAATGCT---TCTTTTATGCCTCGGGTATCAGCCACAGCTCGTATTCATTCAGTAATTCTACCCCTTCTTCATTCTTGGACCTTGCTTCTTAATATTCTTACTCTTCCATGCTGTGTCTCAGGAACCTCTTCAATACGGTCCGGATTGCTAGCTCCCGTTCATAGTTCTGCTACAGATGATACACGAGGAATCTTTTTATGGCGGTTCTTCCTTCTAATTACCGGCATATCTCTGATTCTTTTCTCCCCGATGAAGCAGCAGGCATCGGTCCGTAGAACCTATAAAAAAGAGATGGTTGTGGCG------CGAAGTACTCTTGTGCACCTACGTAACTCGGCTCGCGCGCAA---------
>Asclepias
ATGTCA------ATATATGAATTGTTTCATTATTCGTTATTTCCGGGTCTTTTCGTTGCATTCACTTACAACAAGAAAGAACCACCAGTGTTTGGTGCAGCACTTGCATTTTGGTGTATTCTTCTTTCTTTCCTTGGTCTTTCGTTCCGTCATATTCCTAATAACTTATCCAATTACAACGTATTAACC---------GCTAATGCACCTTTCTTTTATCAAATCTCAGGGACATGGTCTAATCATGAGGGTAGTATTTTATCATGGTGTCGGATCCTAAGTTTTTATGGATTCCTTCTTTGTTAC------CGAGGTCGA---CCCCAAAGCCATAATGTCTCAAAACGAGGAGGCCATAGATCAAGTCTTTTTTATTCCTTTGTTTCGAACTTCATGAGGAACTCCATTCTATCTCTCCCTCGTTACGAACAAAAAAGT---GGG------------------------------------------------------------GTGCAGCCC---------------CAGTTGTACACTCCCTTC------GTTCGGAGA---ACCCTTGTTGATTCT------GAACTT------------CGTTCGCGAAGGAACCGGACTTTTGATGGG---------ACAGCCCTTTTTTATGCGCCGCTTTAC------------------CCTGAA---------AGGAAAATGAGC------AAAGCTCCTCTG---------GACGCTAGGCGCTCCCGT------GGTTCGCGAGAT------------------------CATCCTTTGTTGCATCTGGCACGAGATGATAAAGAGAGAGCTCCGTCTATCGATGAACAGCGGATTGAC------CTTGGCATTGCTTTGTTTTTCTCTCCTTTCCTATCAGCGAGTTCCGACCCTTTTGTTCGAAATTTCTTCGTTCGTACCGAACCGCTTGCAGAATCAAATCCTGTTCCACAAGATCCTATATCAGCTATACATCCTCCTTGCATTTATGCCGGGGACGTCGCCAGTGCTATGGGCTTTGGCTTATGTAGATCAAAAATGATGAATGAGATTGTGGCCCTCCACTCGCCGCCAATGCAGAAGGAT------------------------------------------------------------------------------------------------GCCGCCGAAAAGAATGGAACACTGTTTCGCTCTGTTGGATGCCTTGGATCCCGTATAACAAGCGAGCTCTTT---ACCCTCCAATTCAAA---------------------CATGTGAGCGCAAAA---------TGCTATCCT------GCTCTATTGTTACGTAGCAATAGAAGCCTGCTTATGCTTATGCGGCTT---------------------------------------------------------------------------------------------------------------------------------------------CGGCGGCGCTTT------------------------------------------------------------------TTCGCCTTCTTTTCGCTC---TGGACAGGA---GCGCTAGTGGACACGGGGAGGGAGCAGGCG---AAGCGTGTCGTTCGTAATGGAAAGAAAGATACCACTACTTCGCCTCTTTCTTGGACC---------------------ACCGGCGCGAACACAGTGGTTTCTGACCAG---------GACCAGGAACCTATTCGAATTTGGATCTTGACATGTCGGTGCTTTTTAACCGTAGGAATTTTGCCAGGAAGTTGGTGGGCTTATCATGAATTAGGT---TGGGGTGGCTGGTGGTTTCGGGATCCCGTAGAAAATGCT---TCTTTTATGCCTCGGGTATTAGCCACAGCTTGTATTCATTCAGTAATTCTCCCCCTTCTTCATTCTTGGACCTTGTTTCTTAATATTGTGACTTTTCCATGCTGTGTCTCAGGAACCTTTTCAATACGGTCCGGATTGCTAGCTTCCGTTCATAGTTTTGCTACAGATGATACACGAGGAATCCTTTTATGGTGGTTCTTCCTTCTAATGACCGGCATATCTATGATTCTTTTCTCCCAGATGAAGCAGCAGGCATCGGTCCGTAGAACCTATAAAAAGGAGATGGTTGTGGCG------CGAAGTACTCTTGTGCACCTACGTCATTCGGCTCGCGCGCAAGCCCGCCCC
>Camellia
ATGTCA------ATATATGAATTGTTTCATTATTCGTTATTTCCGGGTCTTTTCGTTGCATTCACTTACAACAAGAAACAACCACCAGTGTTTGGTGCAGCACCTGCATTTTGGTGCATTCTTCTTTCTTTCCTTGGTCTTTCGTTCCGTCATATTCCTAATAACTTATCCAATTACAACGTATTAACT---------GCTAATGCACCTTTCTTTTATCAAATCTCAGGGACATGGTCTAATCATGAGGGTAGTATTTTATCATGGTGTCGGATCCTAAGTTTTTATGGATTTCTTCTTTGTTAC------CGGGGTCGA---CCCCAAAGCCATAATGTCTCAAAACGAGGAGGCCATAGAGAAACTCTTTTTTATTCCTTTGTCTTGAACTTCGTGAAGAACTCCATTCTACCTCTCCCTCGTTACGAACAAAAAAGT---GGG------------------------------------------------------------GCTGCGCCC---------------CAGTTGTACACTCCCTTC------GTTCTACGA---ACCCTTGTTGATTCT------GAACTT------------CGTTCGCGAAGGAACCGGACTTTTGACGGG---------CCAGCCCTTTTTTATGCGCCGCTTTAC------------------CCTGAA---------AGGAAAATGAGC------TTTGCTCCTCTG---------GGCGCTAGGCGCTCCCGT------GGTTCGCGAGAAGGA---------AAAAGG---ACTCATCCTTTGTTGCATCTGGCACGAGATGATAAAGAGAGAGCTTCGTCTATCGATGAACAGCGGATTGACGGAGCTCTTGGCATTGCTTTGTTTTTCTCTCCTTTCCTATCAGCGAGTTCCGATCCTTTTGTTCGAAATTTCTTCGTTCGTACCGAACCGCTTGCAGAATCAAATCCTGTTCCACAAGATCCTATATCAGCTATACATCCTCCTTGCATTTATGCCGGAGACGTCGCCAGTGCTATGGGCTTTGGCTTATGTAGATCAAAAATGATGAATGGGATTGCGGCACTCCACTCGCCGCCAATGCGGAAGGAT------------------------------------------------------------------------------------------------GCCGCCGAAAAGAATGGAACGCTGTTTCGCTCTGCTGGATGCGTCGGATCCCGTATAACAAGCGAGCTCTTT---ACCCTCAAATTCAAA---------------------CATGTGGGCGCAAAA---------TGCTATCCT------GCTCTATTCTTACGTAGCAATAGAAGCCTGCTTATGCTG------CTT---------------------------------------------------------------------------------------------------------------------------------------------CGGCGGCGCTTT------------------------------------------------------------------TTCGCCTTCTCTTCGCTC---TGGACAGGA---GCGCTAGTGGACGCGGGGAGGGAGCAGGCG---AAGCCTGTCGTTCGTAATGGAAAGAAAGATACCACTACTTCGCCTCTTTGTTGGACC---------------------GCCGGCGCGAACACAGTGGTCTCTGACCAG---------GACCAGGAACCAATTCGAATTTGGATCTTGACATGTCGGTGGTTTTTAACCGTAGGCATCTTGCCAGGAAGTTGGTGGGCTCATCATGAATTAGGT---CGGGGTGGCTGGTGGTTTCGGGATCCCGTAGAAAATGCT---TCTTTTATGCCTCGGGTATTAGCCACAGCTCGTATTCATTCAGTAATTCTACCCCTTCTTCATTCTTGGACCTCGCTTCTTAATATTGTGACTCTTCCATGCTGTGTCTCAGGAACCTCTTCAATACGGTCCGGATTGCTAGCTCCCGTTCATAGTTTTGCTACAGATGATACACGAGGAATCTTTTTATGGCGGTTCTTCCTTCTAATGACCGGCATATCTATGATTCTTTTCTCCCAGATGAAGCAGCAGGCATCGGTCCGTAGAACCTATAAAAAAGAGATGGTTGTGGCG------CGAAGTACTCTTGTGCACCTACGTCACTCGGCTCGCGCGCAACCCCGCCCC
>Carica
ATGTCA------ATATATGAATTCTTTCATTATTCGTTATTTCCGGGTCTTTTCGTTGCATTCACTTACAACAAGAAAGAACCACCAGCGTTTGGTGCAGCACCTGCATTTTGGTGCATTCTTCTTTCTTTCCTTGGTCTTTCGTTCCGTCATATTCCTAATAACTTATCCAATTACAACGTATTAACC---------GCTAATGCACCTTTCTTTTATCAAATCTCAGGGACATGGTCTAATCATGAGGGTAGTATTTTATTATGGTGTCGGATCCCAAATTTATATGGATTTCTTCTTTGTTAC------CGGGGTCGA---CCCCAAAGCCATAATGTCTTAAAACAAGGAGGCCATAGAGAAAGTGTTTTTTCTTTTTTTGTCTCGAACTTCGTGAAGAACTCCATTCTATCTCTCCCTCGTTACGAACAAAAAAGT---GGG------------------------------------------------------------GCTGCGACC---------------CAGTTGTACACTCCCTTC------GTTCTACGA---ACCCTTGTTGATTCT------GAACTT------------CGTTCGCGAAGGAACCGGACTTTTGACGGA---------CCAGCCCTTTTTTATGCGCCGCTTTAC------------------CCTGAA---------AGGCAAATTCGC------TTTGCTCCTCTG---------GACGCTAGGCGCTCCCGT------GGTTCGCGAGAAGGA---------AAAAGG---ATGAGTCCTTTGTTGCATCTGGCACGAGATGATAAAGAGAGAGCTTCGTCTATCGATGAACAGCGAATTGACGGAGCTCTTGGCATTGCTTTGTTTTTCTCTCCTTTCCTATTAGCGAGTTCCGATCCTTTTGTTCGAAATTTCTTCGTTTGTACCGAACCGCTTGCAGAATCAAATCCTGTTCCACAAGATCCTATATCAGCTATACATCCTCCTTGCATTTATGCCGGGGACGTCGCCAGTGCTATAGGCTTTGGCTTATGTAGATCAAAAATGATGAATGGGATTGTGGCACTCCACTCGCCGCCAATGCGGAAGGAT------------------------------------------------------------------------------------------------GCCGCCGAAAAGAATGGAACGCTGCTTCGCTCTGCTGGATGCGTCGGATCCCGTATAACAAGCGAGCTTTTT---ACCCTCAAATTCAAA---------------------GATGTGGGCGCAAAA---------TGCTATCCT------GCTCTATTGTTACGTAGCAATAGAAGCCCGCTCATGCTG------CTT---------------------------------------------------------------------------------------------------------------------------------------------CGGCGGCGCTTT------------------------------------------------------------------TTCGCCTTCTCTTCGCTC---TGGACAGGA---GTGCTAGTGGACACGGGGAGGGAGCAGGCG---AAGCGTGTCGTTCGTAATGGAAAGAAAAAGACCACTACTTCGCCTCTTTGTTGGACC---------------------GCCGGCGCGAACACAGTGGTCTCTGACCAG---------GACCAGGAACCAATTCGAATTTGGATCTTGACATGTTGGTGGTTTTTAACCGTAGGCATCTTGCCAGGAAGTTGGTGGGCTTATCATGAATTAGGT---CGGGGTGGCTGGTGGTTTCGGGATCCCGTAGAAAATGCT---TCTTTTATGCCTCGGGTATTAGCCACAGCTCGTATTCATTCAGTAATTCTACCCCTTCTTCATTCTTGGACCTCGTTTCTTAATATTGTGACTCTTCCATGCTGTGTCTCAGGAACCTTTTCAATACGGTCCGGATTGCTAGCTCCCGTTCATAGTTTTGCTACAGATGATACACGAGGAATCTTTTTATGGCGGTTCTTCCTTCTAATGACCGGCATATCTATTCTTCTTTTCTCCCAGATGAAGCAGCAAGCATCGGTCCGTAGAACCTATAAAAAAGAGATGGTTGTGGCG------CGAAGTACTCTTGTGCACCTACGTCACTCGGCTCGCGCGAAAGCCCTACCT
>Cucurbita
ATGTCA------ATATATGAATTGTTTCATTATTCGTTATTTCCCGGTCTTTTCGTTGCATTCACTTACAACAAGAAAGAACCACCAGCGTTTGGTGCAGCACCTGCATTTTGGTGTATTCTTCTTTCTTTCTTTGGTCTTTCGTTCCGTCATATTCCTAATAACTTATCCAATTCCAACGTATTAACC---------GCGAATGCACCTTTCTTTTATCAAATCTCAGGGACATGGTCTAATCATGAGGGTAGTATTTTATCATGGTGTCGGATCCCAAGTGTTTATGGATTCCTTCTTTGTTAC------CGGGGTCGC---CCCCAAAGCCATAATGTCTCAAAACGAGGAGGCCATAGAGAAACTCTTTTTTATTCCTTTCTTTCGAACTTCGTGAAGAACCCCATTCGAGATCTCCCTCGTTACGACCAAAAAAGT---GGG------------------------------------------------------------TCTGCGCCC---------------CCGTTGTGCACTCCCTTC------GTTCTCCGA---ACCCTTGTTGATTCT------GAACTT------------CGTTGGCGGAGGAACCGGACTTTTGACGGG---------CCAGCCCTTTTTTATGCGCCGCTTTAC------------------CCTGAA---------AGTCAAATGAGC------TTTGCTCCTCTG---------GGCTCCCGGCGCTCCCGT------GGTTCGCGAGAAGTA---------AAAAGG---ACTCATCCTTTGTTGCATCTGGCACGAGATGATAAAGAGAGAGCTTCGTCTATCGATGAACAGCGGATTGACAGAACTCTTGGCATTGCTTTGTTTTTCTCTCCTTTCCTATCAGCGAGTTCCGATCCTTTTGTTCGAAATTTCTTCGTTCGTACCGAACCGCTTGCAGAATCAAATCCTGTTTCACAAGATCCTATATCAGCTATACATCCTCCTTGTATTTATGCCGGAGACGTCGCCAGTGCTATGGGTTTTGGCTTATGTAGATCCAAAATGATGAATGGGATTGTGGCACTTCACTCCCCGCCAATGCGTAAGGAT------------------------------------------------------------------------------------------------GCCCCCGAAAAGAATGGAACGCTGCTTCGCTCTGCTGGATGCGTCGGATCCCGTATAAGAAGCGAGCTTTTT---ACCCTCAAATTCAAA---------------------GATGTGGGCGCAAAA---------TGCTATCCT------GCTCTATTGGTGCGTAGCAATAGAAGCCTGCTCATGCTG------CTT---------------------------------------------------------------------------------------------------------------------------------------------CGGCGGCGCTTT------------------------------------------------------------------TTCGCCTTCTCTTCCCTC---TGGTCGGGA---GGGCTAGTGGACACGGGGAGGGAGCTGGCG---AAGCGTGTCGTTCGTAATGCAAAGAAAGAGACCACTACTTCGCTTCTTTCTTGGACT---------------------GCCGGCGCGAACACAGTGGTCTCTGACCAG---------GACCAGGAACCCATTCGAATTTGGATCTTGATATGTCGGTGCTTTTTAACCGTAGGCATCTTGCCAGGAAGTTGGTGGGCTCATCATGAATTAGGT---CGGGGTGGCTGGTGGTTTCGGGATCCCGTTGAAAATGCT---TCTTTTATGCCTCGGGTATTAGCCACAGCTCGTATTCATTCAGTCATTTTACCCATTCTTCATTCTTGGACCTCGTTTCTGAATATTGTGACTTTTCCATGCTGTGTCTCAGGAACCTTTTCAATACGGTCCGGATTGCTAGCTCCCGTTCATAGTTTTGCTACAGATGATACACGAGGAAGATTTTTATGGTGGTTCTTCCTTCTAATGACCGGCATATCAATGATTCTTTTCTACCAGATGAAGCAGCAGGCATCGGTACGTAGAACCTATCAAAAAGAGATGGTTGTGGCC------CGAAGTACTCTTGTGCACCTACGGCACTCGGCTCGCGCGCAACCCCGCCCC
>Cuscuta
ATGTCA------ATATATGAATTGTTTCATTATTCGTTTTTTCCGGGTCTTTTCGTTGCATTCACTTACAACAAGAAACAACCACCAGTGTTTGGTGCAGCACCTGCATTTTTTTGTATTCTTATTTCTTTCCTTGGTCTTTCGTTCCGTCATATTCCTAATAACTTATCCAATTACAACGTATTAACC---------GCTAATTCACCTTTCTTTTATCAAATCTCAGGGACATGGTCTAATCATGAGGGTAGTATTTTATCATGGTGTCGGATCCTAAGTTTTTATGGATTCCTTCTG---------------GGTCGA---CCC---------AATGTCTCAAAACGAGGAGGCCATAGAGAAACTTTTTTTTATTCCTTTGTTTCGAACTTCGTGAAGAACTCTATTCTATCTCTCCCTCGTTACGAACAAAAAAGT---GGG------------------------------------------------------------GCT------------------------TTATACACTCCCTTC------GTTCTACGA---ACCCTTGTTGATTCT------GAACTT------------CGTTCGCGAAGGAACCGGACTTTTGACGGG---------CCAGCCCTTTTTTATGCGCCGCTTTAC------------------CCTGAA---------AGGAAAATGAGC------TTTGCTCCTCTG---------GGCGCTAGGCGCTCCCGT------GATTCGCGAGAAGGA---------AAAAGA---ACTCATCCTTTGTTGCATCTGGCACGAGATGATAAAGAGAGAGCTTCGTCTATCGATGAACAGCGGATTGACGGAGCTCTTGGCATTGCTTTGTTTTTCTCTTCTTTCCTATCAGCGAGTTCCGACCCTTTTGTTCGAAATTTCTTCGTTTGTACTGAACCGCTTGCAGAATCAAATCCTGTTCCACAAGATCCTATATCAGCTATACATCCTCCTTGCATTTATGCCGGAGACGTCGCCAGTGCTATGGGCTTTGCCTTATGTAGATCAAAAATGATGAATGGGGTTGTGGCACTCCACTCGCCGCCAATGCGAAAGGAT------------------------------------------------------------------------------------------------GCCGCCGAAAAGAATGTAACACTGTTTCGCTCTGTTGGATGCGTCGGATCCCGTTCC------------------CTC---------------------------------AAATTGGGCGCAAAA---------TGCTATCCT------GCTTTATTGTTACGTAGCAATAGAAGCCTGCTTATGCTG------CTT---------------------------------------------------------------------------------------------------------------------------------------------CGGCGGCGCTTT------------------------------------------------------------------TTCGCCTTCTCTTCGCTC---TGGACAGGA---GCGCTAGTGGACACGGGGAGGGAGCAGGCGACGAAGCGTGTCGTTCGTAATGGAAAGAAAGATACCACTACTTCGCCTCTTTGTTGGACC---------------------GCCGGCGCGAACACAGTGGTCTCTGACCAG---------GACCAGGAACCAATTCTAATTTGGATCTTGACATGTCGGTGGTTTTTAACCGTAGGCATTTTGCCAGGAAGTTGGTGGGCTTATCATGAATTAGGT---CGGGGTGGCTGGTGGTTTCGGGATCCCGTAGAAAATGCT---TCTTTTATGCCTCGGGTATTAGCCACAGCTCGTATTCATTCAGTAATTCTACCCCTTCTTCATTCTTGGACCTCGTTTCTTAATATTGTTACTTTTCCATGCTGTGTCTCAGGAACCTTTTCAATACGGTCCGGATTGCTAGCTCCCGTTCATAGTTTTGCTACAGATGATACACGAGGAATCTTTTTATGGCGGTTCTTCCTTCTAATGACCGGCATATCTATGATTCTTTTCTCCCAGATGAAGCAGCAGGCATCGGTCCGTATAACCTATAAAAAGGAGATGGTTGTGGCG------CGAAGTACTCTTGTTTCCATTCGGCTCACGCGCAAGCCCGCCCCCTTATGT
>Cycas
ATGTCA------ATGAATGAATCGTGTCATTATCTGTTATTTCCGGGTCTTTTCGTTGCATTCACTTACAACAAGAAACAACCACCTGCGTTTGGTGCTTCACCTTACTTTTTGTGCACTCTTCTTTCTCCCCCTGGTCCTTCGTTCCGTCATATTCCTTCTAACTCTTCCAATTACAACGTATTCACCAACTCCAATGCTAATGCACCTTTATTTTATCAAATCCCAGGGACATGGTCTAATCATGAGGGTAGTATTTCATCATGGTGTCGGATCCCAAGTTTTTATGGATTCCCTCTTTGTTAT------CGGGTCCAA---CCCCAAAGCCATAATGTATCAAAACGAGGAGGCCGTAGGGAAACTGTTTTTTGTTCCTTTGTCCCGAACTTCGTGAAGAACTCCATTCTATCTCTCCCTCGTTACGAACAACAAAGT---GGG------------------------------------------------------------GCTGCGCCC---------------CAGTTGTACACTCCCTTC------GTTCCACGA---ACCCTTGTTCCTTCGCGAACGGAGTTG------------GGA------ATAAACCGGACTTTTCACAGGAGACGTAAACCCGCCCTTTTCTATGCGCCGCTTGAC------------CCCGGCAGGGGA---------AGGAAGATGAGC---CACTATGCTTCTCTT---AATAAGGGCGCTAGGCGCTCCCGAAACAAGGGTTTGCGAGAAAGAGCGCATAGCAAGAAAAGGACTAATCTTTCGTTGCACTTGGCACGAGATAGCAGCTATAGAGCTTCGTCTATCGATGAACAGCGGATTTACTCCGCTGTTGGCATTGCTTTGTTTTTCTCTCCTTCCCTATCAGCGAGTTCCAATCCTTTTGTTCGAAATTTATTCGTTCGTACTGAACCGCTTGCAGAATCAAATCCTGTTCCACAAGATCCTATATTAGCTATACATCCTCCTTGCATTTATGCCGGAGACGTCGCCAGTGCTATGGGCTTTGGCTTATGCAGATCCAAAATGATGAACGGGATTGTAGCACTCTACTCGCCA---ATGCAAAAGGAT------------------------------------------------------------------------------------------------GCCACCGGAAGGAATAGAACG---CTTCGCTCTGCTGGATGCGTCGGAGCCCATGTAACAAGCGAGCTTTTT---ACC---------------------------------CTCACAGACGCGAAA---------TGCCATCCCAGATCCGCTCTATTGTTGCGTAGCAATAGAAGCCTGCTCATGCTG------CTT---------------------------------------------------------------------------------------------------------------------------------------------CGGCGGCGCTTC------------------------------------------------------------------TTCGCCCTCTCTTCGCTC---TGGACAGGAGCGCTGCTGATGGACACGGGGAGGGAGCAGGCG---AAGCGTGTCGTTCGTAATGGAAAGAGAGATACTACTATTTTGCCTCTTTGTTGGACC---------------------GCCGGCGCGAACACAGTGGTCTCTGACCCGGAG---AAGGACCAGGAACAAATTCGGATTTGGATCTTGACATGTCGGTGGTTTTTAACCGTAGGCATCTTGCCAGGAAGTTGGTGGGCTCATCATGAATCAGGT---CGGGGTGGCCGGTGGTTTCGGGATCCCGTAGAAAATGCT---TCTTCTATGCCTTGGGTATTAGCCACAGCTTGTATTCATTCAGTAATTATACCCAAAGTTCATTCTTGGACCTTGTTTCTCAATATTGTTACTTTTTCATGCTGTGTCTCAGGAACTTCTTCAGTACGGTCCGGATTGCTAGCTCCCGTTCATAGCCCTGCTACAGATTCTACACGAGGAATCTTTTTATGGCGGTTCTTCCTTCTAATTACCGGCATATCTATGATTCTTTTCTCCCAGATGAAGCAGCAGACATCGGTCCATAGAACCTATAAAAAAAAGATTGTTGTGGCG------CGAAGTACTCTTGTGCACCTACGTAACTCGGCTCGCGCGCAACCAGGGAGA
>Erythropalum
ATGTCA------ATATATGAATTGTTTCATTATTCGTTATTTCCGGGTCTTTTCGTTGCATTCACTTACAACAAGAAACAACCACCAGCGTTTGGTGCAGCACCTGCATTTTGGTGCATTCTTCTTTCTTTCCTTGGTCTTTCGTTCCGTCATATTCCTAATAACTTATCCAATTACAACGTATTAACC---------GCTAATGCACCTTTCTTTTATCAAATCTCAGGGACATGGTCTAATCATGAGGGTAGTATTTTATCATGGTGTCGGATCCCAAGTTTTTATGGATTCCTTCTTTGTTAC------CGGGGTCGA---CCCCAAAGCCATAATGTCTCAAAACGAGGAGGCCATAGAGAAACTCTTTTTTATTCCTTTGTCTCGAACTTCGTGAAGAACTCCATTCTATCTCTCCCTCGTTACGAACAAAAAAGT---GGG------------------------------------------------------------GCTGCGCCC---------------CAGTTGTACACTCCCTTC------GTTCTACGA---ACCCTTGTTGATTCT------GAACTT------------CGTTCGCGAAGGAACCGGACTTTTGACGGG---------CCAGCCCTTTTTTATGCGCCGCTTTAC------------------CCTGAA---------AGGAAAATAAGC------TTTGCTCCTCTG---------GGCGCTAGGCGCTCCCGT------GGTTCGCGAGAAGGA---------AAAAGG---ACTCATCCTTTGTTGCATCTGGCACGAGATGATAAAGAGAGAGCTTCGTCTATCGATGAACAGCGGATTGACGGAGCTCTTGGCATTGCTTTGTTTTTCTCTCCTTTCCTATCAGCGAGTTCCGATCCTTTTGTTCGAAATTTCTTCGTTCGTACCGAACCGCTTGCAGAATCAAATCCTGTTCCACAAGATCCTATATCAGCTATACATCCTCCTTGCATTTATGCCGGAGACGTCGCCAGTGCTATGGGCTTTGGCTTATGTAGATCAAAAATGATGAATGGGATTGTGGCACTCCACTCGCCGCCAATGCGGAAGGAT------------------------------------------------------------------------------------------------GCCGCCGAAAAGAATGGAACGCTGCTTCGCTCTGCTGGATGCGTCGGATCCCGTATAACAAGCGAGCTCTTT---ACCCTCAAATTCAAA---------------------CATGTGGGCGCAAAA---------TGCTATCCT------GCTCTATTGTTGCGTAGCAATAGAAGCCTGCTCATGCTG------CTT---------------------------------------------------------------------------------------------------------------------------------------------CGGCGGCGCTTT------------------------------------------------------------------TTCGCCTTCTCTTCGCTC---TGGACAGGA---GCGCTAGTGGACACGGGGAGGGAGCAGGCG---AAGCGTGTCGTTCGTAATGGAAAGAAAGATACCACTACTTCGCCTCTTTGTTGGACC---------------------GCCGGCGCGAACACAGTGGTCTCTGACCAG---------GACCAGGAACCAATTAGAATTTGGATCTTGACATGTCGGTGGTTTTTAACCGTAGGCATCTTGCCAGGAAGTTGGTGGGCTCATCATGAATTAGGT---CGGGGTGGCTGGTGGTTTCGGGATCCCGTAGAAAATGCT---TCTTTTATGCCTCGGGTATTAGCCACAGCTCGTATTCATTCAGTAATTATACCCCTTCTTCATTCTTGGACCTCGCTTCTTAATATTGTGACTCTTCCATGCTGTGTCTCAGGAACCTCTTCAATACGGTCCGGATTGCTAGCTCCCGTTCATAGTTTTGCTACAGATGATACACGAGGAATCTTTTTATGGTGGTTCTTCCTTCTAATGACCGGCATATCTATGATTCTTTTCTCCCAGATGAAGCAGCAGGCATCGGTCCGTAGAACCTATAAAAAAGAGATGGTTGTGGCG------CGAAGTACTCTTGTGCACCTACGTCACTCGGCTCGCGCGCAACCCCGCCCC
>Glycine
ATGTCAATA---ATTTATGAATTCTTTCATTTATCGTTATTTCCGGGTCTTTTCGTTGCATTCACTTACAACAAGAAACAACCACCAGCGTTTGGTGCAGCACCTGCATTTTGGTGCATTCTTCTTTCTTTCCTTGGTCTTTCGTTCCGTCATATTCCTAATAACTTATCCAATTACAACGTATTAACC---------GCTAATGCACCTTTCTTTTATCAAATCTCAGGGACATGGTCTAATCATGAGGGTAGTATTTTATCATGGTGTCGGATCCCACGTTTTTATGGATTCCTTCTTTGTTAC------CGGGGTCGA---CCCCAAAGCCATAATGTCTCAAAACGAGGAGGCCATAGAGAAGTTTTGTAT---TACTTTGTCTCGAACTTCGTGAAGAACTCCATTCTATCTCTCCCTCGTTACGAACAAAAAAGT---GGG------------------------------------------------------------GCTGCGCCC---------------CAGTTGTACACTCCCTTC------GTTCTACGA---ACCCTTGTTGATTCT------GAACTT------------CGTTCGCGAAGGAACCGGACGTTTGACGGG---------CCAGCCCTTTTTTATGCGCCGCTTTAC------------------CCTGAA---------AGGAAAATGAGC------TTAGCTCCTCTG---------GGTGCTAGGCGCTCCCGT------GGTTCGCGAGAAGGA---------AAAAGAAGGACTCATCCTTTGTTGCATCTGGCACGAGATGATAAAGAGAGAGCTTCGTCTATCGATGAACAGCGGATTGACGGAGCTCTTGGCATTGCTTTGTTTTTCTCTCCTTTCCTATCAGCGAGTTCCGATCCTTTTGTTCGAAATTTCTTCGTTCGTACCGAACCGCTTGCAGAATCAAATCCTGTTCCACAAGATCCTATATCAGCTATACATCCTCCTTGCATTTATGCCGGAGACGTCGCCAGTGCTATGGGATTTGGATTATGTAGATCAAAAATGATGAATGGGATTGTGGCACTCCACTCGCCGCCAATGCGGAAGGAT------------------------------------------------------------------------------------------------GCCGCCGAAAAGAAGGGAACGCTGCTTCGCTCTGCTGGATGCGTCGGATCCCGTATAACAAGCGAGCTTTTT---ACCAAAAAATTCAAA---------------------CATGTGGTCGCAAAA---------TGCTATCCA------GCTCTCTTGTTGCGTAGCAATAGAAGCCTGCTCATGCTG------CTT---------------------------------------------------------------------------------------------------------------------------------------------TGGCGGCGCTTT------------------------------------------------------------------TTCGCCTTCTCTTCGCTC---TGGACAGGA---GCGCTAGTGGACACGGGGGGGGAGCAGGCG---AAGCGTGTCGTTCGTAATGAACAGAAAGATACCACTACTTCGCCTCTTTGTTGGAGC---------------------GCCGGCGCGAACACAGTGGTATCTGACCAG---------GACCAGAAACAGATTCGAATTTGGATCTTGACATGTCGGTGGTTTTTAACCGTGGGCATCATGCCAGGAAGTTGGTGGGCTCATCATGAATTAGGT---CGGGGTGGCTGGTGGTTTCGGGATCCCGTAGAAAATGCT---TCTTTTATGCCTTGGGTATTAGCCACAGCTCGTATTCATTCCGTAATTCTACCCCTTCTTCATTCTTGGATCTCGTTTCTTAATATTGTGACTCTTCCATGCTGTGTCTCAGGAACCTTTTCAATACGGTCCGGATTGCTAGCTTCCGTTCATAGTTTTGCTACAGATGATACACGAGGAATCTTTTTATGGCGGTTCTTCCTTCTAATGACCGGCATATCTATGATTCTTTTCTCCCAGATGAAGCAGCAGGCATCGGTCCGTAGAACTTCTAAAAAAGAGATGGTTGTGGCG------CGAAGTACTCTTGTGCACCTCCGTCACTCGGCTCGCGCGCAACCCCGCCCC
>Gossypium
ATGCCA------ATATATGAATTGTTTCATTATTCGTTATTTCCGGGTCTTTTCGTTGCATTCACTTACAACAAGAAACAACCACCAGCGTTTGGTGCAGCACCTGCATTTTGGTGCATTCTTCTTTCTTTCCTTGGTCTTTCGTTCCGTCATATTCCTAATAACTTATCCAATTACAACGTATTAACC---------GCTAATGCACCTTTCTTTTATCAAATCTCAGGGACATGGTCTAATCATGAGGGTAGTATTTTATCATGGTGTCGGATCCCAAATTTTTATGGATTCCTTCTTTGTTAC------CGGGGTCGA---CCCCAAAGGCATAATGTCTCAAAACGAGGAGGCCATAGAGAAACTATTTTTTCTTTTTTTGTCTCGAACTTCGTGAAGAACTCCATTCTATCTCTCCCTCGTTACGAACAAAAAAGT---GGG------------------------------------------------------------GCTGCACAA---------------AAATTGTACACTCCCTTC------GTTCTACGA---ACCTTTGTTGATTCT------GAACTT------------TGTTCGCGAAGGAACCGGACTTTTGACGGA---------CCAGCCCTTTTTTATGCGCCGCTTTAC------------------CCTGAA---------AGGAAAATGAGC------TTTTCTCCTCTG---------GGCGCTAGGCGCTCCCGT------GGTTCGCGAGAAGGA---------AAAAGG---ACTCATCCTTTGTTACATCTGGCACGAGATGATAAAGAGAGAGCTTCGTCTATTGATGAACAGCGGATTGACGGAGCTCTTGGCATTGCTTTGTTTTTCTCTCCTTTCCTATCAGTGAGTTCCGATCCTTTTGTTCGAAATTTCTTCGTTCGTACCGAACCGCTTGCGGAATCAAATCCTGTTCCACAAGATCCTATATCAGCTATACATCCTCCTTGCATTTATGCCGGAGACGTCGCCAGTGCTATGGGCTTTGGCTTATGTAGATCAAAAATGATGAATGGGATTGTGGCACTCCACTCGCCGCCAATGCGGAAGGAT------------------------------------------------------------------------------------------------GCCGCCGAAAAGAATGGAACGCTGCTTTGCTCTGCTGGATGCGTCGGATCCCGTATAACAAGCGAGCTTTTT---ACCCTCAAATTCAAA---------------------CATGTGGGCGCAAAA---------TGCTATCCT------GCTCTATTGTTACGTAGCAATAGAAGCCCGCTCATGCTG------CTT---------------------------------------------------------------------------------------------------------------------------------------------CGGCGGCGCTTT------------------------------------------------------------------TTCGCCTTCTCTTCGCTCTGCTGGACAGGA---GCGCTAGTGGACACGTGGAGGGAGCAGGCG---AAGCGTGTCGTTCGTAATGGAAAGAAAGATACCACTACTTCGCCTCTTTGTTGGACC---------------------GCCGCCGCGAACACAGTGGTATCTGACCAA---------GACCAGGAACCAATTCGAATTTGGATCTTGACATGTTGGTGGTTTTTAACCGTAGGCATCTTGCCAGGAAGTTGGTGGGCTTATCATGAATTAGGT---CGGGGTGGCTGGTGGTTTCGGGATCCCGTAGAAAATGCT---TCTTTTATGCCTCGGGTATTAGCCACAGCTCGTATTCATTCAGTAATTCTACCCCTTCTTCATTCTTGGACCTCGTTTCTTAATATTGTGACTTTTCCATGCTGTGTCTTAGGAACCTTTTCAATACGGTCCGGATTGCTAGCTCCCGTTCATAGTTTTGCTACAGATGATACACGAGGAATCTTTTTATGGCGGTTCTTCCTTCTAATGACCGGCATATCTATGATTCTTTTCTCCCAGATGAAGCAGCAGGCATCGGTCCGTATAACCTATAAAAAAGAGATGGTTGTGGCG------CGAAGTACTCTTGTGCACCTACGTCACTCGGCTCGCGCGCAACCCCGCCCC
>Helianthus
ATGAGCACGTCAATATATGAATTGTTTCATTATTCGTTATTTCCGGGTCTTTTCGTTGCATTCACTTACAACAAGAAAGAACCACCAGTGTTTGGTGCAGCACCTGCATTTTGGTGCATTCTTCTTTCTTTCCTTGGTCTTCCGTTCCGTCATATTCCTAATAACTTATCCAATGACAACGAATTAACC---------GCAAGTGCACCTTTCTTTTATCAAATCTCAGGGACATGGTCTAATCATGAGGGTAGTATTTTATCATGGTGTCGGATCCTAAGTTTTTATGGATTCCTTCTTTGTTAC------CGGGGTCGA---CCCCAAAGCCATAATGTCTCAAAACGAGGAGGCCATAGAGAAAGTCTTTTTTATTCCTTTGTCTCGAACTTCGTGAAGAACTCCATTCTATCTCTCCCCAGTTACGAACAAAAAACT---GGG------------------------------------------------------------GCTACGACC---------------CAGTTGTACACTCCCTTC------GTTCTACGA---ACCCTTGTTGATTCT------GAACTT------------CGTTCGCGAAGGCACCGGACTTTTGACGGG---------CCAGCCCTTTTTTATGCGCCGTTT------------------------------------TCCCAAATAAGC------TTTGCTCCTCTG---------GGTGCTAGGCGCTTCCGT------GGTTCGCGAGAAGGA---------AAAAGG---ACTCATCCTTTGTTGCATCTGGCGCGAGATGATAAAGAGAGAGCTTCGTCTATCGATGAACAGCGGATTGACGGAGCTCTTGGCATTGCTTTGTTTTTCTCTCCTTTCCTATCGGCGAGTTCCGACCCTTTTGTTCGAAATTTCTTCGTTCGTACCGAACCGCTTGCAGAATCAAATCCTGTTCCACAAGATCCTATATCAGCTATACATCCTCCTTGCATTTATGCCGGAGACGTCGCCAGTGCTATGGGCTTTGGCTTATGTAGATCAAAAATGATGAATGGGATTGTGGCACTCCACTCGCCGCCAATGCGGAAGGAT------------------------------------------------------------------------------------------------GACGCCGAAAAGAATGGAAGGCTCTTTCGCTCTGCTGGATGCGTCGGATCCCGTATAAGAAGCAAGCTCTTT---ACCCTCAAATTCAAA---------------------CATGTGGGCGCAAAA---------GGCTATCCT------GCTCTATTGTTACGTAGCAATAGAAGCCTGCTTATGTTG------CTT---------------------------------------------------------------------------------------------------------------------------------------------CGGCGGCGT---------------------------------------------------------------------TTCGCCTTCTCTTCGCTC---TGGACAGGA---GCGCTAGTGGACACGGGGAGGGAGCAGGCG---AAGCGTGTCGTTCGTAATGGAAAGAAAGAGACCACTACTTCGCTTTTTTGTTGGATC---------------------GCCGGCGCGAACACAGTGGTCTCTGACCAG---------GACCAGGAACCAATTCGAATTTTGATCTTGACATGTCGGTGGTTTTTAACCGTAGGCATTTTGCCAGGAAGTTGGTGGGCTCATCATGAATTAGGT---CGGGGTGGCTGGTGGTTTCGGGATCCCGTGGAAAATGCT---TCTTTTATGCCTCGGGTATTAGCTACAGCTCGTATTCATTCAGTAATTCTACCCCTTCTTCATTCTTGGACCTCGTTTCTGAATATTGTGACTCTTCCATGCTGTGTCTCAGGAACCTTTTCAATACGGTCCGGATTGCTAGCTCCCGTGCATAATTTTGCTACAGATGATACACGAGGAATCTTTTTATGGTGGTTCTTCCTTCTAATGACCGGCATATCTATGATTATTTTCTCCCAGATGAAGCAGCAGGCATCGGTCCGTAGAACCTATAAAAAAGAGATGGTTGTGGCG------CGAAGTACTCTTGTGCACCTACGTCACTCGGCTCGCGCGCAACCCCGCCCC
>Helicanthes
ATGTTA------ATATATGAATTGTTTCATTATTCGTTATTTCCGGGTCTTTTCGTTGTATTCATTTACAACAAGAAACAACCACCAGCGTTTGGTGCAGCACCTGCATTTTGGTGCATTCTTCTTTCTTTTCTTGGTCTTTCGTTCCGTCATATTCCTAATAACTTATCCAATTACAACGTATTAACC---------GCTAATGCACCTTTCTTTTATAAAATCTCAGGGACATGGTCTAATCATGAGGGTAGTATTTTATCATGGTGTCGGATCCCAAGTTTTTATGGATTCCTTCTTTGTTAC------CGGGGTCGA---CCCCAAAGCCATAATGTCTCAAAACGAGGAGGCCATAGAGAAACTTTTTTTTATTCCTTTGTCTCGAACTTCGCGAAGAACTCCATTCTATCTCTCCCCCGTTACGAACAAAAAAGT---GGA---------------------------------------------------------------AAAAAC---------------CAGTTGTACACTCTCTTT------GAATTAGATAATCACCTTGTTGATTCT------GAACTT------------CGTTCGCGAAGGAACCGGACTTTTGACGGG---------CCAGCCCTTTTTTATGCGCCGCTTTAC------------------CCTGAA---------AGGAAAATGAGC------TTTGATGCTCTG---------GGAAAACAACGT------------GGTTCGCGGGAAGGA---------AAAAGG---ATGAGTCCTTTGTTGCATCTGGCACGAGATGATAAATATATATCTTCGTCTATCGATGAACAGCGGATTGTTGGC---------ATTGCTTTGTTTTTCTCTCCTTTCCTATCAGCGAGTTCCGATCCTTTTGTTCGAAATTTCTTCGTTCGTACCGAACCGCTTGCAGAATCAAATCCTGTTCCACAAGATCCTATATCAGCTATACATCCTCCTTGCATTTATGCCGGAGACGTCGCCAGTGCTATGGGCTTTGGCTTATGTAGATCAAAAATGATGAATGGGATTGTGGCACTCCACTCGCCGCCAATGCGGAAGGAT------------------------------------------------------------------------------------------------GCCGCCGAAAAGAATGGAACGCTGCTTCGCTCTGCTGGATGCGTCGGATCCCGTATAACAAGCGAGCTCTTT---ACCCTCAAATTCAAA---------------------CATGTGGGCGCAAAA---------TGCTATCCT------GCTCTATTGTTGCGTAGCAATAGAAGCCTGCTCATGCTG------CTT---------------------------------------------------------------------------------------------------------------------------------------------CGGCGGCGCTTT------------------------------------------------------------------TTCGCCCTCTCTTCGCTC---TGGACAGGA---GCGATAGGGGACACGGGGAGGGAGCAGGTC------------GTTCGTAATGGAAAGAGAGATACCACTACTTCGCCTCTTTGTTGGACC---------------------GCCGGCGCGAACACAGTGGTCTCTGACCAG---------GACCAGGAACCAATTCGAATTTGGATCTTGACATGTCGGTGGTTTTTAACCGTAGGCATCTTGCCAGGAAGTTGGTGGGCTCATCATGAATTAGGT---CGGGGTGGCTGGTGGTTTCGGGATCCCGTAGAAAATGCT---TCTTTTATGCCTCGGGTATTAGCCACAGCTCGTATTCATTCAGTAATTATACCCCTTCTTCATTCTTGGACCTCGCTTCTTAATATTGTGACTCTTCCATGCTGTGTCTTAGGAACCTCTTCAATACGGTCCGGATTGCTAGCTCCCGTTCATAGTTTTGCTACAGATGATACACGAGGAATCTTTTTATGGCGGTTCTTCCTTCTAATGACCGGCATATCTATGATTCTTTTCTCCCAGATGAAGCAGCAGGCATCGGTCCGTAGAACCTATAAAAAAGAGATGGTTGTGGCG------CGAAGTACTCTTGTGCACCTACGTAACTCGGCTCGCGCGCAACCTCGCCCC
>Liriodendron
ATGTCA------ATAAATGAATTGTCTCATTATTCGTTATTTCCGGGTCTTTTCGTTGCATTCACTTACAACAAGAAAGAACCACCAGCGTTTGGTGCAGCACCCGCATTTTGGTGCATTCTTCTTCCTTTCCTTGGTCTTTCGTTCCGTCATATTCCTAATAACTTATCCAATTACAACGTATTAACC---------GCTAATGCACCTTTCTTTTATCAAATCTCAGGGACATGGTCTAATCATGAGGGTAGTATTTTATCATGGTGTCGGATCCCAAGTTTTTATGGATTCCTTCTTTGTTAC------CGGGGTCGA---CCCCAAAGCCATAATGTCTCAAAACGAGGAGGCCATAGAGAAACTTTTTTTTTTTCCTTTGTCTCGAACTTCGTGAAGAACTCCATTCTATCTCTCCCTCGTTACGAACAAAAAAGT---GGG------------------------------------------------------------GCTGCGCCC---------------CAGTTGTACACTCCCTTC------GTTCTACGA---ACCCTTGTTGATTCT------GAACTT------------CGTTCGCGAAGGAACCGGACTTTTGACGGG---------CCAGCCCTTTTTTATGCGCCGCTTTAC------------------CCTGGA---------AGGAAAATGAGC------TTTGCTCCCCTTACTAATAGGGGCGCTAGGCGCTCCCGT------GGTTCGCGAGAAGGA---------AAAAGG---ACTCATCTTTTGTTGCATCTGGCACGAGATGAAAAAGAGAGAGCTTCGTCTATCGATGAACAGCGGATTGACTCCGCTGTTGGCATTGCTTTGTTTTTCTCTCCTTTCCTATCAGCGAGTTCCGATCCTTTTGTTCGAAATTTCTTCGTTCGTACCGAACCGCTTGCAGAATCAAATCCTGTTCCACAAGATCCTATATCAGCTATACATCCTCCTCGCATTTATGCCGGAGACGTCGCCAGTGCTATGGGCTTTGGCTTATGTAGATCAAAAATGATGAATGGGATTGTGGCACTCCACTCGCCGCCAATGCGGAAGGAT------------------------------------------------------------------------------------------------GCCGCCGAAAAGAATGGAACGCTGCTTCGCTCTGCTGGATGCGTCGGATCCCGTATAACAAGCGAGCTCTTT---ACCCTCAAATTCAAA---------------------CATGTGGGCGCAAAA---------TGCTATCCT------GCTCTATTGTTGCGTAGCAATAGAAGCCTGCTCATGCTG------CTT---------------------------------------------------------------------------------------------------------------------------------------------CGGCGGCGCTTT------------------------------------------------------------------TTCGCCTTCTCTTCGCTC---TGGACAGGA---GCGCTAATGGACACGGGGAGGGAGCAGGCG---AAGCGTGTCGTTCGTAATGGAAAGAAAGATACCACTACTTCGCCTCTTTGTTGGACC---------------------GCCGGCGCGAACACAGTGGTCTCTGACCAG---------GACCAGGAACCATTTCGAATTTGGATCTTGACATGTCGGTGGTTTTTCACCGTAGGCATCTCGCCAGGAAGTTGGTGGGCTCATCATGAATTAGGT---CGGGGTGGCTGGTGGTTTCGGGATCCCGTAGAAAATGCT---TCTTTTATGCCTCGGGTATTAGCCACAGCTCGTATTCATTCAGTAATTCTACCCCTTCTGAATTCTTGGACCTCGCTTCTGAATATTGTGACTCTTCCATGCTGTGTCTCAGGAACCTCTTCAATACGGTCCGGATTGCTAGCTCCCGTTCATAGTTCTGCTACAGATGATACACGAGGAATCTTTTTATGGCGGTTCTTCCTTCTAATGACCGGCATATCTATGATTCTTTTCTCCCAGATGAAGCAGCAGGCATCGGTCCGTAGAACCTATAAAAAAGAGATGGTTGTGGCG------CGAAGTACTCTTGTGCACCTACGTCACTCGGCTCGCGCGCAACCCCGCCCC
>Malania
ATGTCA------ATATATGAATTGTTTCATTATTCGTTATTTCCGGGTCTTTTCGTTGCATTCACTTACAACAAGAAACAACCACCAGCGTTTGGTGCAGCACCTGCATTTTGGTGCATTCTTCTTTCTTTCCTTGGTCTTTCGTTCCGTCATATTCCTAATAACTTATCCAATTACAACGTATTAACC---------GCTAATGCACCTTTCTTTTATCAAATCTCAGGGACATGGTCTAATCATGAGGGTAGTATTTTATCATGGTGTCGGATCCCAAGTTTTTATGGATTCCTTCTTTGTTAC------CGGGGTCGC---CCCAAAAGCCATAATGTCTCAAAACGAGAAGGCCATAGAGAAACTCTTTTTTATTCCTTTGTCTCGAACTTCGTGAAGAACTCCATTCTATCTCTCCCTCGTTACGAACAAAAAAGT---GGG------------------------------------------------------------GCTGCGCCC---------------CAGTTGTACACTCCCTTC------GTTTTACGA---ACCCTTGTTGATTCT------GAACTT------------CGTTCGCGAAGGAACCGGACTTTTGACGGG---------CCAGCCCTTTTTTATGCGCCGCTTTAC------------------CCTGAA---------AGGAAAATGCGC------TTTGATCCTCTG---------GGCGCTAGGCGCTCCCGT------GGTTCGCGAGAAGGA---------AAAAGG---ACTCATCCTTTGTTGCATCTGGCACGAGATGATAAAGAGAGAGCTTCGTCTATCGATGAACAGCGGATTGATGGAGCTCTTGGCATTGCTTTGTTTTTCTCTCCTTTCCTATCAGCGAGTTCCGATCCTTTTGTTCGAAATTTCTTCGTTCGTACCGAACCGCTTGCAGAATCAAATCCTGTTCCACAAGATCCTATATCAGCTATACATCCTCCTTGCATTTATGCCGGAGACGTCGCCAGTGCTATGGGCTTTGGCTTATGTAGATCAAAAATGATGAATGGGATTGTGGCACTCCACTCGCCGCCAATGCGGAAGGAT------------------------------------------------------------------------------------------------GCCGCCGAAAAGAATGGAACGCTGCTTCGCTCTGCTGGATGCGTCGGATCCCTTATAACAAGCGAGCTCTTT---ACCCTCAAATTCAAA---------------------GATGTGGGCGCAAAA---------TGCTATCCT------GCTCTATTGTTGCGTAGCAATAGAAGCCTGCTCATGCTG------CTT---------------------------------------------------------------------------------------------------------------------------------------------CGGCGGCGCTTT------------------------------------------------------------------TTCGCCTTCTCTTCGCTC---TGGACAGGA---GTGCTAGTGGACACGGGGAGGGAGCAGGCG---AAGCGTGTCGTTCGTAATGGAAAGAAAGATACCACTACTTCGCCTCTTTGTTGGACC---------------------GCCGGCGCGAACACAGTGGTCTCTGACCAG---------GACCAGGAACCAATTCGAATTTGGATCTTGACATGTCGGTGGTTTTTAACCGTAGGCATCTTGCCAGGAAGTTGGTGGGCTCATCATGAATTAGGT---CGGGGTGGCTGGTGGTTTCGGGATCCCGTAGAAAATGCT---TCTTTTATGCCTCGGGTATTAGCCACAGCTCGTATTCATTCAGTAATTATACCCCTTCTTCATTCTTGGACCTCGCTTCTTAATATTGTGACTCTTCCATGCTGTGTCTCAGGAACCTCTTCAATACGGTCCGGATTGCTAGCTCCCGTTCATAGTTTTGCTACAGATGATACACGAGGAATCTTTTTATGGCGGTTCTTCCTTCTAATGACCGGCATATCTATGATTCTTTTCTCCCAGATGAAGCAGCAGGCATCGGTCCGTAAAACCTATAAAAAAGAGATGGTTGTGGCG------CGAAGTACTCTTGTGCACCTACGTCACTCGGCTCGCCCGCAACCCCGCCCC
>Malus
ATGTCA------ATATATGAATTGTTTCATTATTCGTTATTTCCGGGTCTTTTCATTGCATTCACTTACAACAAGAAACAACCACCAGCGTTTGGTGCAGCACCTGCATTTTGGTGCATTCTTCTTTCTTTCCTTGGTCTTTCGTTCCGTCATATTCCTAATAACTTATCCAATTACAACGTATTAACC---------GCTAATGCACCTTTCTTTTATCAAATCTCAGGGACATGGTCTAATCATGAGGGTAGTATTTTATCATGGTGTCGGATCCCAAGTTTATATGGATTCCTTCTTTGTTAC------CGGGGTCGA---CCCCAAAGCCATAATGTCTCAAAACGAGGAGGCCATAGAGAAACTCTTTTTTATTCCTTTGTCTCGAACTTCGTGAAGAACTCCATTCTATCTCTCCCTCGTTACGAACAAAAAAGTGGTGGT---------------------------------------------------------GTTGTACACCGC---------------CAGTTGTACACC---------------CCACGA---ACCCTTGTTGATTCT------GAACTT------------CGTTCGCGAAGGAACCGGGCTTTTGACGGG---------CCAGCCCTTTTTTATGCGCCGCTTTAC------------------CCCGAA---------AGGAAAATTMGC------TTTGCTCCTCTG---------GGCACTAGGCGCTCCCGT------GGTTCGCGAGAAGGA---------AAAAGG---ATGAATCCTTTGTTACATCTGGCACGAGATGATAAAGAGAGAGCTTCGTCTATCAATGAACAGCGGATTGACGGAGCTCTTGGCATTGCTTTGTTTTTCTCTCCTTTCCTATCAGCGAGTTCCGATCCTTTTGTTCGAAATTTCTTCGTTCGTACCGAACCGCTTGCAGAATCAAATCCTGTTCCACAAGATCCTATATCAGCTATACATCCTCCTTGCATTTATGCCGGAGACGTCGCCAGTGCTATGGGCTTTGGCTTATGTAGATCAAAAATGATGAATGGGATTGTGGCACTCCACTCGCCGCCAATGCGGAAGGAT------------------------------------------------------------------------------------------------GCCGTCGAAAAGAATGGAACGCTGCTTCGCTCTGCTGGATGCGTCGGATCCCGTACAACAAGCGAGCTTTTT---ACCCTCAAATTCAAA---------------------CATGTGGGCGCAAAA---------TGCTATCCT------GCTCTATTGTTGCGTAGCAATAGAAGCCTGCTCGTGCAG------CTT---------------------------------------------------------------------------------------------------------------------------------------------CGGCGGCGCTTT------------------------------------------------------------------TTCGCCTTCTCTTCGCTC---TGGGCAGGA---GCGCTAGTGGACACGGGGAGGGAGCAGGCG---AAGCGTGTCGTTCGTAATGGACAGAAAGATACCACCACTTCGCCTCTTTGTTGGACT---------------------GCCGGCGCGAACACAGTGGTCTCTGACCAA---------GACCAGGAACCAATTCGAATTTGGATCTTGACATGTCGGTGGTTTTTAACCGTAGGCATCTTGCCAGGAAGTTGGTGGGCTCATCATGAATTAGGT---CGGGGTGGCTGGTGGTTTCGGGATCCCGTAGAAAATGCT---TCTTTTATGCCTCGGGTATTAGCCACAGCTCGTATTCATTCAGTAATTCTACCCCTTCTTCATTCTTGGACCTCGTTTCTTAATATTGTGACTCTTCCATGCTGTGTCTCAGGAACCTTTTCAATACGGTCCGGATTGCTAGCTTCCGTTCATAGTTTTGCTACAGATGATACACGAGGAATCTTTTTATGGCGGTTCTTCCTTCTAATGACCGGCATATCTATGATTCTTTTCTCCCAGATGAAGCAGCAGGCATCGGTCCGTAGAACCTATAAAAAAGAGATGGTTGTAGCG------CGAAGTACTCTTGTGCACCTACGTCACTCGGCTCGCGCGCAACCCCGCCCC
>Nicotiana
ATGTCA------ATATATGAATTGTTTCATTATTCGTTATTTACGGGTCTTTTCGTTGCATTCACTTACAACAAGAAACAACCACCAGTGTTTGGTGCAGCACTTGCATTTTGGTGTATTCTTCTTTCTTTCCTTGGTCTTTCGTTCCGTCATATTCCTAATAACTTATCCAATTACAACGTATTAACC---------GCTAATGCACCTTTCTTTTATCAAATCTCAGGGACATGGTCTAATCATGAGGGTAGTATTTTATCATGGTGTCGGATCCTAAGTTTTTATGGATTCCTTCTTTGTTAC------CGGGGTCGA---CCCCTAAGCCATAATGTCTCAAAACGAGGAGGCCATAGAGAAACTTTTTTTTATTCCTTTGTTTCGAACTTCGTGAAGAACTCCATTCTATCTCTCCCTCGTTACGAACAAAAAAGT---GGG------------------------------------------------------------GCTGCGCCC---------------CAGTTATACACTCCCTTC------GTTCTACGA---ACCCTTGTTGATTCT------GAACTT------------CGTTCGCGAAGGAACCGGACTTTTGACGGG---------CCAGCCCTTTTTTATGCGCCGCTTTAC------------------CCTGAA---------AGGAAAATGAGC------TTTGCTCCTCTG---------GGCGCTAGGCGCTCCCGT------GGTTCGCGAGAAGGA---------AAAAGG---ATG---------TTGCATCTGGCACGAGATGATAAAGAGAGAGCTTCGTCTATCGATGAACAGCGGATTGACGGAGCTCTTGGCATTGCTTTGTTTTTCTCTCCTTTCCTATCAGCGAGTTCCGACCCTTTTGTTCGAAATTTCTTCGTTTGTACTGAACCGCTTGCAGAATCAAATCCTGTTCCACAAGATCCTATATCAGCTATACATCCTCCTTGCATTTATGCCGGAGACGTCGCCAGTGCTATGGGCTTTGGCTTATGTAGATCAAAAATGATGAATGGGATTGTGGCACTCCACTCGCCGCCAATGCGGAAGGAT------------------------------------------------------------------------------------------------GCCGTCGAAAAGAATGGAACACTGTTTCGCTCTGTTGGATGCGTCGGATCCCGTATAACAAGCGAGCTCTTT---ACCCTCAAATTCAAA---------------------CATGTGGGCGCAAAA---------TGCTATCCT------GCTTTATTGTTACGTAGCAATAGAAGCCTGCTTATGCTG------CTT---------------------------------------------------------------------------------------------------------------------------------------------CGGCGGCGCTTT------------------------------------------------------------------TTCGCCTTCTCTTCGCTC---TGGACAGGA---GCGCTAGTGGACACGGGGAGGGAGCAGGCA---AAGCGTGTCGTTCGTAATGGAAAGAAAGATACCACTACTTCGCCTCTTTGTTGGACC---------------------GCCGGCGCGAACACAGTGGTCTCTGACCAG---------GACCAGGAACCAATTCGAATTTGGATCTTGACATGTCGGTGGTTTTTAACCGTAGGCATTTTGCCAGGAAGTTGGTGGGCTTATCATGAATTAGGT---CGGGGTGGCTGGTGGTTTCGGGATCCCGTAGAAAATGCT---TCTTTTATGCCTCGGGTATTAGCCACAGCTCGTATTCATTCAGTAATTCTACCCCTTCTTCATTCTTGGACCTCGTTTCTTAATATTGTTACTTTTCCATGCTGTGTCTCAGGAACCTTTTCAATACGGTCCGGATTGCTAGCTCCCGTTCATAGTTTTGCTACAGATGATACACGAGGAATCTTTTTATGGCGGTTCTTCCTTCTAATGACCGGCATATCTATGATTCTTTTCTCCCAGATGAAGCAGCAGGCATCGGTCCGTAGAACCTATAAAAAGGAGATGGTTGTGGCG------CGAAGTACTCTTGTGCACCTACGTCATTCGGCTCGCGCGCAAGCCCGCCCC
>Oenothera
ATGTCA------ATAGTTGAATTGTTTCATTATTCGTTATTTCCGGGTCTTTTCGTTGCATTCACTTACAACAAGAAAGAACCACCAGCGTTTGGTGCAGCACCTGCATTTTGGTGCATTCTTCTCTCTTTCCTTGGTCTTTCGTTCCGTCATATTCCGAATAACAACTCCAATTACAACGTATTAACC---------GCTAATGCACCTTTCTTTTATCAAATCTCAGGGACATGGTCTAATCATGAGGGTAGTATTTTATTATGGTGTCGGATCCCAAGTTTTTATGGATTCCTTCTTTGTTAC------CGGGGTCGA---CCCCAAAGCCATAATGCCTCAAAACGAGGAGGCCATAGAGAGACTTTTTTTTATTCCTTTGTCTTGAACTTCGTGAAGAACTCCATTCTATCTCTCCCTCGTTACGAACAAAAAACT---TTG------------------------------------------------------------GCAGCGCCC---------------CAGTTGTACACTCCTTTC------GTTCTACGA---ACCCTTGTTGATTCT------GAACTT------------CGTTCGCGAAGGAACCGGACTTTTGACGGG---------CCAGCCCTATTTTATGCGCCGCTTTAC------------------CCTGAA---------AGGAAAATGAGC------TTTGCTCCTCTG---------GGCGCTAGGCGCTCCCGT------GGTTCGCGAGAAGGA---------AAAAGG---ACTCATCCTTTATTGCATCTGGCACGAGATGATAAAGAGAGAGCTTCGTCTATCGATGAACAGCGGATTGACGGAGCTCTTGGCATTGCTTTGTTTTTCTCTCCTTTCCTATCAGCGAGTTCCGATCCTTTTGTTCGAAATTTCTTCGTTCGTACCGAACCGCTTGCAGAATCAAATCCTGTTCCACAAGATCCTATATCAGCTATACATCCTCCTTGCATTTATGCCGGAGACGTCGCCAGTGCTATGGGCTTTTGCTTATGTAGATCAAAAATGATGAATGGGATTGTGGCACTCCACTCGCCGCCAATGCTCCAGGAT------------------------------------------------------------------------------------------------GCCGCCGAAAAGAATGGAAGGCTGCTTTGCTCTGCTGGATGCGTCGGATCCCGTATAACAAGCGAGCTTTTT---ACCCTAAAATTCAAA---------------------GATGTGGGCGCAAAA---------TGCTATCCT------GCTCTATTGTTGCGTAGCAATAGAAGCCCGCTCATGCTG------CTT---------------------------------------------------------------------------------------------------------------------------------------------CGGCGGCGCTTT------------------------------------------------------------------TTCGCCTTCTCTTCGCTC---TGGACAGGA---GCGCTAGTGGACACGGGGAGGGAGCAGGCG---AAGCGTGTCGTTCGTAATGGAAAGAAAGATACCGCTACTTCGCCTCTTTCTTGGACC---------------------GCCGGCGCGAACACAGTGGTCTCTGACCAG---------GACCAGGAACCAATTCGAATTTGGATCTTGACATGTCGGTGCTTTTTAACCGTAGGCATCTTGCCAGGAAGTTGGTGGGCTCATCATGAATTAGGT---CGGGGTGGCTGGTGGTTTCGGGATCCCGTAGAAAATGCT---TCTTTTATGCCTCGGGTATTAGCCACAGCTCGTATTCATTCAGTAATTCTACCCCTTCTTCATTCTTGCACCTCGTTGATTAATATTGTGACTCTTCTATGCTGTGTCTTAGGAACCTTTTCAATACGGTCCGGATTGCTAGCTTCCGTTCATAGTTTTGCTACAGATGATACACGAGGAATCTTTTTATGGCGGTTCTTCCTTCTAATGACCGGCATATCTATGATTCTTTTCTCCCAGATGAAACAGCAGGCATCGGTCCGTAGAACCTATCAAAAGGAGATGGTTGTGGCG------CGAAGTACTCTTGTGCACCTACGTCACTCGGCTCGCGCGCAACCCCGCCCC
>Oryza
ATGTCT------ATAAATGAATTTTCTCATTATTTGTTATTTCCGGGTCTTTTCGTTGCATTCACTTACAACAAGAAACAACCACCAGCGTTTGGTGCAGCACCTGCATTTTGGTGCATTCTTCTTCCTTTCCTTGGTCTTTCGTTCCGTCATATTCCAAATAACTTATCTAATTACAACGTATTAACC---------GGTAATGCATCTTTTTTTTATCAAATCTCAGGGGCATGGTCTAATCATGAGGGTAGTATTTTATCATGGTGTTGGATCCCAAGTTTTTATGGATTCCTTTTTTGTTAC------CGGGGTCGA---CCCCAAAGCCATAATGTCTCAAAACGAAGAGGCTATAGAGAAACTTTTATTTTTTCCTTTGTCTCGAACTTCGTGAAGAACTCCATTCTATCTCTCCAA---------CAAAAAAGT---GGG------------------------------------------------------------GCTGCGCCC---------------CAGTTGTACACCCCCTTC------GTTCGGAGA---ACCTTTGTTGATTCT------GAACTT------------CGTTCGCAAAGTAAGCGTCCTTTTAACGGG---------CCAGCCCTTTTTAATGCGCCGCTTGAC------------------CCTGTT---------TTGAAAATGAGC------TTTGCTCTTCTG---------GGCGCTGGGCGCTCCCGT------GGTTCGCGAGAAGGA---------AAAAGG---ACTAATCTTTTGTTACATCTGGCACGAGATGAAAAAGAGAGAGCTTCGTCTATCGATGAACAGCAGATTGACGGAGCTCTTGCCATTGCTTTGTTTTTCTCTTCTTTCCTATCAGCGAGTTCCGATCCTTTTGTTCGAAATTTCTTCGTTCGTACCGAACCGCTTGCAGAATCAAATCCTGTTCCACAAGATCCTATATCAGCTATACATCCTCCTTGCATTTATGCCGGAGACGTCGCCAGTGCTATGGGCTTTGGGTTATGTAGATCAAAAATGATGAATGGGATTGTGGCACTCCACTCGCCGCCAATGCGGAAGGAT------------------------------------------------------------------------------------------------GCCGCCGAAAAGAATGGAACGCTGCTTCGCTCTGCTGGATGCGTCGGATCCCATATAAGAAGCTCGCTCTTT---ACCCGATCATTCAAA---------------------CATTTTGTGGGC------------GGCGCGCCT------GCTCTATTGTTGCGTAGCAATAGAAGCCTGCTCATGCTG------CTT---------------------------------------------------------------------------------------------------------------------------------------------CGGCGGCGCTTT------------------------------------------------------------------TTCGCCTTCTCTTCGCTC---TGGACAGGA---GCGCTAATGGACACGGGGAGGGAGCAGGCG---AAGCGTGTCGTTCGTAATGGAAAGAAAGACACCACTACTTCGCCTCTTTGTTGGACC---------------------GCCGGCGCGAACACAGTGGTCTCTGACCAG---------GACCAGGAACCAATTCGAATTTGGATCTTGACATGTCGGTTGTTTTTAACCGTAGGCATCTCGCCAGGAAGTTGGTGGGCTCATCATGAATTAGGT---CGGGGTGGCTGGTGGTTTCGGGATCCCGTAGAAAATGCG---TCTTTTATGCCTCGGGTATTAGCCACAGCTCGTATTCATTCAGTAATTCTACCCCTTCTTCATTCTTGGACCTCGCTCCTGAATATTTTGACTCTTCCATGCTGTGTCTCAGGAACCTTTTCAATACGGTCCGGATTGCTAGCTCCCGTTCATAGTTCTGCTACAGACGATACACGAGGAAGATTTTTATGGCGGTTCTTCCTTCTAATTACAGGCATATCTATGACTCTTTTTTACCAGATGAAGCAGGAGGCATCGGTCCGTAGAACCTATAAAAAAGAGATGGTTGTGGCG------CGAAGTACTCTTGTGCACCTACGTCACTCGGCTCGCGCGCAACCCCGCCCC
>Phoenix
ATGTCT------ATAAATGAATTCTCTCATTATTCGTTATTTCCGGGTCTTTTCGTTGCATTCACTTACAACAAGAAAGAACCACCAGCGTTTGGTGCAGCACCTGCATTTTGGTGCATTCTTATTCCTTTCCTTGGTCTTTCGTTCCGTCATATTCCTAATAACTTATCCAATTACAACGTATTAACC---------GCTAATGCACCTTTCTTTTATCAAATTTCAGGGACATGGTCTAATCATGAGGGTAGTATTTTATCATGGTGTTGGATCCCTTTTTTTTATGGATTCCTTCTTTGTTAC------CGGGGTCGA---CCCCAAAGCCATAATGTCTCAAAACGAAGAGGCTATAGAGAAACTTTTCTTTTTTCCTTTGTCTCGAACTTCGTGAAGAACTCCATTCTATCTCTCCAA---------CAAAAAAGT---GGG------------------------------------------------------------GCTGCGCCC---------------CAGTTGTACACTCCCTTC------GTTCTACGA---ACCCTTGTTGATTCT------GAACTT------------CGTTCGCGAAGGAACCGGACTTTTGACGGG---------CCAGCCCTTTTTTATGCGCCGCTTTAC------------------CCTGGA---------AGGAAAATGAGC------TTTGCTCTTCTG---------GGCGCTGGGCGCTCCCGT------GGTTCGCGAGAAGGA---------AAAAGG---ACTAATCTTTTGTTGCATCTGGCACGAGATGAAAAAGAGAGAGCTTCGTCTATCGAAGAACAGCGGATTGACGGAGCTCTTGGCATTGCTTTGTTTTTCTCTCCTTTCCTATCAGCGAGTTCCGATCCTTTTGTTCGAAATTTCTTCGTTCGTACCGAACCGCTTGCAGAATCAAATCCTGTTCCACAAGATCCTCTATCAGCTATACATCCTCCTCGCATTTATGCCGGAGACGTCGCCAGTGCTATGGGCTTTGGCTTATGTAGATCAAAAATGATGAATGGGATTGTGGCACTCCACTCGCCGCCAATGCGGAAGGAT------------------------------------------------------------------------------------------------GCCGCCGAAAAGAATGGAAGGCTGCTTCGCTCTGCTGGATGCGTCGGATCCCATATAAGAAGCTCGCTCTTT---ACCCGATCATTCAAA---------------------CATTTTGTGGGC------------GGCGCACCT------GCTCTATTGTTGCGTAGCAATAGAAGCCTGCTCATGCTG------CTT---------------------------------------------------------------------------------------------------------------------------------------------CGGCGGCGCTTT------------------------------------------------------------------TTCGCCTTCTCTTCGCTC---TGGACAGGA---GCGCTAATGGACACGGGGAGGGAGCAGGCG---AAGCGTGTCGTTCGTAATGGAAAGAAAGAGACCACGACTTCGCCTCTTTGTTGGACC---------------------GCCGGCGCGAACACAGTGGTCTCTGACCAG---------GACCAGGAACCAATTCGAATTTGGATCTTGACATGTCGGTTGTTTTTAACCGTAGGCATCTCGCCAGGAAGTTGGTGGGCTCATCATGAATTAGGT---CGGGGTGGCTGGTGGTTTCGGGATCCCGTAGAAAATGCC---TCTTTTATGCCTCGGGTATTAGCCACAGCTCGTATTCATTCAGTAATTCTACCCCTTCTTCATTCTTGGATCTCGCTTCTTAATATTTTGACTCTTCCATGCTGTGTCTCAGGAACCTTTTCAATACGGTCCGGATTGCTAGCTCCCGTTCATAGTTCTGCTACAGACGATACACGAGGAAGATTTTTATGGCGGTTCTTCCTTCTAATTACAGGCATATCTATGAATCTTTTCTACCAGATGAAGCAGCAGGCATCGGTCCGTAGAACCTATAAAAAAGAGATGGTTGTGGCG------CGAAGTACTCTTGTGCACCTACGTCACTCGGCTCGCGCGCAACCTCGCCCC
>Rhazya
ATGTCA------ATATATGAATTGTTTCATTATTCGTTATTTCCGGGTCTTTTCGTTGCATTCACTTACAACAAGAAAGAACCACCAGTGTTTGGTGCAGCACTTGCATTTTGGTGTATTCTTCTTTCTTTCCTTGGTCTTTCGTTCCGTCATCTTCCTAATAACTTATCCAATTACAACGTATTAACC---------GCTAATGCACCTTTCTTTTATCAAATCTCAGGGACATGGTCTAATCATGAGGGTAGTATTTTATCATGGTGTCGGATCCTAAGTTTTTATGGATTCCTTCTTTGTTAC------CGAGGTCGA---CCCCAAAGCCATAATGTCTCAAAACGAGGAGGCCATAGAGAAAGTCTTTTTTATTCCTTTGTTTCGAACTTCATGAAGAACTCCATTCTATCTCTCCCTCGTTACGAACAAAAAAGT---GGG------------------------------------------------------------GCTGCGCCC---------------CAGTTGTACACTCCCTTC------GTTCTACGA---ACCCTTGTTGATTCT------GAACTT------------CGTTCGCGAAGGAACCGGAATTTTGACGGG---------ACAGCCCTTTTTTATGCGCCGCTTTAC------------------CCTGAA---------AGGAAAATGAGC------TTAGCTCCTCTG---------GGCGCTAGGCGCTCCCGT------GGTTCGCGAGAAGGA---------AAAAGG---ACTCATCCTTTGTTGCATCTGGCACGAGATGATAAAGAGAGAGCTCCGTCTATCGATGAACAGCGGATTGACGGAGCTCTTGGCATTGCTTTGTTTTTCTCTCCTTTCCTATCAGCGAGTTCCGACCCTTTTGTTCGAAATTTCTTCGTTCGTACCGAACCGCTTGCAGAATCAAATCCTGTTCCACAAGATCCTATATCAGCTATACATCCTCCTTGCATTTATGCCGGAGACGTCGCCAGTGCTATGGGCTTTGGCTTATGTAGATCAAAAATGATGAATGAGATTGTGGCCCTCCACTCGCCGCCAATGCGGAAGGAT------------------------------------------------------------------------------------------------GCCGCCGAAAAGAATGGAACACTGTTTCGCTCTGTTGGATGCCTTGGATCCCGTATAACAAGCGAACTCTTCTTTACCCTCAAATTCAAA---------------------CATGTGGGCGCAAAA---------TGCTATCCT------GCTCTATTGTTACGTAGCAATAGAAGCCTG---------------CTT---------------------------------------------------------------------------------------------------------------------------------------------CGGCGGCGCTTT------------------------------------------------------------------TTCGCCTTCTCTTCGCTC---TGGACAGGA---GCGCTAGTGGACACGGGGAGGGAGCAGGCG---AAGCGTGTCGTTCGTAATGGAAAGAAAGATACCACTACTTCGCCTCTTTCTTGGACC---------------------GCCGGCGCGAACACAGTGGTTTCTGACCAG---------GACCAGGAACCAATTCGAATTTGGATCTTGACATGTCGGTGGTTTTTAACCGTAGGCATTTTGCCAGGAAGTTGGTGGGCTTATCATGAATTAGGT---CGGGGTGGCTGGTGGTTTCGGGATCCCGTAGAAAATGCT---TCTTTTATGCCTCGGGTATTAGCCACAGCTTGTATTCATTCAGTAATTCTACCCCTTCTTCATTCTTGGACCTCGTTTCTTAATATTGTGACTTTTCCATGCTGTGTCTCAGGAACCTTTTCAATACGGTCCGGATTGCTAGCTTCCGTTCATAGTTTTGCTACAGATGATACACGAGGAATCTTTTTATGGCGGTTCTTCCTTCTAATGACCGGCATATCTATGATTCTTTTCTCCCAGATGAAGCAGCAGGCATCGGTCCGTAGAACCTATAAAAAGGAGATGGTTGTGGCG------CGAAGTACTCTTGTGCACCTACGTCATTCGGCTCGCGCGCAAGCCCGCAAC
>Ricinus
ATGTCA------ATATATGAATTGTTTCATTATTCGTTATTTCCGGGTCTTTTCGTTGCATTCACTTATAACAAGAAACAACCACCAGCGTTTGGTGCAGCACCTGCATTTTGGTGTATTCTTCTTTCTTTCCTTGGTCTTTCGTTCCGTCATATTCCTAATAACTTATCCAATTACAACGTATTAACC---------GCTAATGCACCTTTCTTTTATCAAATCTCAGGGACATGGTCTAATCATGAGGGTAGTATTTTATCATGGTGTCGGATCCCAAGTTTTTATGGATTCCTTCTTTGTTAC------CGGGGTCGA---CCCCAAAGCCATAATGTCTCAAAACGAGGAGGCCATAGAGAAACTATTTTTTATTCCTTTGTCTCGAACTTCGTGAAGAACTCCATTCTATCTCTCTCTCGTTACGAACAAAAAAGT---GGG------------------------------------------------------------GCTGCGCCT---------------CAGTTGTACACTCCCTTC------GTTCTACGA---ATCCTTGTTGATTCT------GAACTT------------CGTTCGCGAAGGAACCGGACTTTTGACGGG---------CCAGCCCTTTTTTATGCGCCGCTTTAC------------------CCTGAA---------AGGAAAATGAGC------TTTGCTCCTCTG---------GGCGCTAGGCGCTCCCGT------GGTTCGCGAGAAGGA---------AAAAGG---ATGAGTCCTTTGTTGCATCTGGCACGAGATGATAAAGAGAGAGCTTCGTCTATCGATGAAAAGCGGATTGACGGAGCTCTTGGCATTGCTTTGTTTTTCTCTCTTTTCTTATCAGCGAGTTCTGATCCTTTTGTTCGAAATTTCTTCGTTCGTACCGAACCGCTTGCAGAATCAAATCCTGTTCCACAAGATCCTATATCAGCTATACATCCTCCTTGCATTTATGCCGGAGACGTCGCCAGTGCTATGGGCTTTAGCTTATGTAGATCAAAAATGATGAATGGAATTGTGGCACTCCACTCGCCGCCAATGCGGAAGGAT------------------------------------------------------------------------------------------------GCCGCCGAAAAGAATGGAACGCTGCTTTGCTCTGCTGGATGCGTCGGATCCCGTATAACAAGCGAGCTTTTT---ACCCTCAAATTCAAA---------------------CATGTGGGCGCAAAA---------TGCTATCCT------GCTCTATTGTTACGTAGCAATAGAAGCCCGCTCATGCTG------CTT---------------------------------------------------------------------------------------------------------------------------------------------CGGCGGCGCTTT------------------------------------------------------------------TTCGCCTTCTCTTCGCTC---TGGACAGGA---GCGCTAGTGGACACGGGGAGGGAGCAGGCG---AAGCGTGTCGTTCGTAATGGAAAGAAAGATACCACTACTTCGCCTCTTTGTTGGACC---------------------GCCGGCGCGAACACAGTGGTCTCTGACCAG---------GACCAGGAACCAATTCGAATTTGGATCTTGACATGTTGGTGGTTTTTAACCGTAGGCATCTTGCCAGGAAGTTGGTGGGCTCATCATGAATTAGGT---CGGGGTGGCTGGTGGTTTCGGGATCCCGTAGAAAATGCT---TCTTTTATGCCTCGGGTATTAGCCACAGCTCGTATTCATTCAGTAATTCTACCCCTTCTTCATTCTTGGACCTCGTTTCTTAATATTGTGACTCTTCCATGCTGTGTCTCAGGAACCTTTTCAATACGGTCCGGATTGCTAGCTCCCGTTCATAGTTTTGCTACAGATGATACACGAGGAATCTTTTTATGGCGGTTCTTCCTTCTAATGACCGGCATATCTATGATTCTTTTCTCCCAGATGAAGCAGCAGGCATCGGTCCGTAGAACCTATAAAAAAGAGATGGTTGTGGCG------CGAAGTACTCTTGTGCACCTACGTCACTCGGCTCGCGCGCAACCCCGCCCC
>Salvia
ATGTCA------ATATATGAATTCTTTCATTATTCGTTATTTCCGGGTCTTTTCGTTGCATTCACTTACAACAAGAAAGAACCACCAGTGTTTGGTGCAGCACCTGCATTTTGGTGTATTCTTCTTTCTTTCCTTGGTCTTTCGTTCCGTCATATTCCTAATAACTTATCCAATTACAACGTATTAACC---------GCTAATGCACCTTTCTTTTATCAAATCTCAGGGACATGGTCTAATCATGAGGGTAGTATTTTATCATGGTGTCGGATCCTAAGTTTTTATGGATTCCTTCTTTGTTATTGTTACCGGGGTCGA---CCCAAAAGCCATAATGTCTCAAAACGAGGAGGCTATAGAGAAACTCTTTTTTATTCCTTTCTTTCGAACTTCGTGAAGAACTCCATTCTATCTCTCCCTCGTTACGAACAAAAAAGT---GGG------------------------------------------------------------GCGCAGCCC---------------CAGTTGTACACTCCCTTC------GTTCTACGA---ACCCTTGTTGATTCT------GAACTT------------CGTTCGCGAAGAAACCGGACTTTTTACGGA---------CCAGCCCTTTTTTATGCGCCGCTTTAC------------------CCTGAA---------AGGAAAATGAGC------TTTGCTCTTCTG---------GGTGCTAGGCGCTCCCGC------GGTTCGCGAGAAGGA---------AAAAGG---ACTCATCCTTTGTTGCATCTGGCACGAGATGATAAAGAGAGAGCTTCGTTTATCGATGAACAGCGGATTGACGGAGCTCTTGGCATTGCTTTGTTTTTCTCTCCTTTCCTATCAGCGAGTTCCGACCCTTTTGTTCGAAATTTCTTCGTTCGTACCGAACCGCTTGCAGAATCAAATCCTGTTCCACAAGATCCTATATCAGCTATACATCCTCCTTGCATTTATGCCGGAGCCGTCGCCAGTGCTATGGGCTGTGGCTTATGTAGATCAAAAATGATGAATGGGATTGTGGCACTCCACTCGCCGCTAATGCGGAAGGAT------------------------------------------------------------------------------------------------GCCGCCGAAAAGACTGGAAGACTCTTTCGCTCTGTTGGATGCGTCGGATCCCGTATAGCAAGCGAGCTCTTT---ACCCTCAAATTCAAA---------------------GATGTGGGCGCAAAA---------TGTTATCCT------GCTTTATTGTTACGTAGCAATAGAAGCCTGCTTATGCTG------CTT---------------------------------------------------------------------------------------------------------------------------------------------CGGCGGCGCTTT------------------------------------------------------------------TTCGCCTTCTCTTCGCTC---TGGACACGA---GCGCTAGTGGACACGGGGAGGGAGCAGGCG---AAGCGTGTCGTTCGTAATGGAAAGAAAGATACCACTACTGCGCCTCTTTGTTGGACC---------------------GCCGGCGCGAACACAGTGGTCTCTGACCAG---------GACCAGGAACAAATTAGAATTTGGATCTTGGCATGTCGGTGGTTTTTAACCGTAGGCATTTTGCCAGGAAGTTGGTGGGCTCATCATGAATTAGGT---CGGGGTGGCTGGTGGTTTCGGGATCCCGTAGAAAATGCT---TCTTTTATGCCTCGGGTATTAGCCACAGCTTGTATTCATTCAGTAATTCTACCCCTTCTTCATTCTTGTACCTCCTTTCTTAATATTGTGACTTTTCCATGCTGTGTCTCAGGAACCTTTTCAATACGGTCCGGATTGCTAGCTCCCGTTCATAGTTTTGCTACAGATGATACACGAGGGATCTTTTTATGGCCGTTCTTCCTTCTAATGACCGGCATATCTATGATTCTTTTCTCCCAAATGAAGCAGCAGGCATCGGTCCATAGAACCTATAAAAGGGAGATGGTTGTGGCG------CGAAGTACTCTTGTGCACCTACGTCATTCGACTCGCGCGCAAGCCCGCCCC
>Spirodela
ATGTCA------ATAAATGCATTTTCTCATTATTCGTTCTTTCCGGGTCTTTTCGTTGCATTCACTTACAACAAGAAAGAACCACCAGCGTTTGGTGCAGCCCCTGCATTTTGGTGCATTCTTCTTTCTTTCCTTGGTCTTTCGTTCCGTCATATTCCTAATAACTTATCCAATTACAGCGTATTAACC---------GCTAATGCACCTTTCTTTTATCAAATCTCAGGGACATGGTCTAATCATGAGGGTAGTATTTTATCATGGTGTTGGATCCCAAGTTTTTATGGATTCCTTCTTTGTTAC------CGGGGTCGA---CCCCAAAGCCATAATGTCTCA---AGAAGAGGCCATAGAGAAACTCTTTTTTGTTCCTTTGTCTCGAACTTCGTGAAGAACTCCATTCTATCTCTCCAA---------CAAAAAAGT---GGG------------------------------------------------------------GCTGCGCCC---------------CAGTTGTACACTCCCTTC------GTT---CGC------CTTGTTGATTCT------GAACTT------------CGTTCGCGAAGTAACCGGACTTTTGACGGG---------CCAGCCCTTTTTTATGCGCCGCTTTAC------------------CCTGGG---------AGGAAAATGAGC------TTTGCTCTTCTG---------GGCGCTGGGCGCTCCAGT------GGTTCGCGAGAAGGA---------AAAAGG---ACTCATCTTTTGTTGCATCTGGCACGAGATGAAAAAGATAGAGCTCCGTCAATCGATGAACAGCGGATTGACGGAGCTCTTGGCATTGCTTTGTTTTTCTCTCTTTTCCTATCAGCGAGTTCCGATCCTTTTGTTCGAAATTTCTTCGTTCGTACCGAACCGCTCGCAGAATTAAATCCTGTTCCACAAGATCCTATATCAGCTATACATCCTCCTCGCATTTATGCCGGAGACGTAGCCAGTGCTATAGGCTTTGGCTTATGTAGATCAAAAATGATGAATGGGATTGTGGCACTCCACTCGCCGCCAATGCGGAAGGAT------------------------------------------------------------------------------------------------GCCGCCGAAAAGAATGGAACGCTGCTTCGCTCTGCTGGATGCGTCGGATCCAATATAAGAAGCTCGCTCTTT---ACCCGATCATTCAAA---------------------CATGTGGGCGCTTCA---------TGCGCACCT------GCTCTATTGTTGCGTAGCAATAGAAGCCTGCTCATGCTG------CTT---------------------------------------------------------------------------------------------------------------------------------------------CGGCGGCGCTTT------------------------------------------------------------------TTCGCCTTCTCTTCGCTC---TGGGCAGGA---GCGCTAATGGACTCGGGGAGGGAGCAGGCG---AAGCGTGTCGTTCGTAATGGAAAGAAAGATACCACTACTTCGCCTCTTTGTTGGACC---------------------GCCGGCGCGAACACAGTGGTCTCTGACCAG---------GACCAGGAACCCATTCGAATTTGGATCTTGACATGTCGGTTGTTTTTAACCGTAGGCATCTCGCCAGGAAGTTGGTGGGCTCATCATGAATTAGGT---CGGGGTGGCTGGTGGTTTCGGGATCCCGTAGAAAATGCT---TCTTTTATGCCTCGGGTATTAGCCACAGCTCGTATTCATTCAGTCATTCTACCCCTTCTTCATTCTTGGACCTCGCTTCTTAATATTTTGACTCTTCTATGCTGTGTCTTAGGAACCTCTTCAATACGGTCTGGATTGCTAGCTCCCGTTCATAGTTCTGCTACAGATGATACACGAGGAAGATTCTTATGGCGGTTCTTCCTTCTAATTACCGGCATATCTATGATTCTTTTCTCCCAGATGAAGCAGCAGGCATCGGTCCGTAGAACCTATAAAAAAGAGATGGTTGTGGCG------CGAAGTACTCTTGTGCACCTACGTCACTCGGCTCGCGCGCAACCCCGCCCC
>Tolypanthus
ATGTTA------ATATATGAATTGTTTCATTATTCGTTATTTCCGGGTCTTTTCGTTGTATTCATTTACAACAAGAAACAACCACCAGCGTTTGGTGCAGCACCTGCATTTTGGTGCATTCTTCTTTCTTTTCTTGGTCTTTCGTTCCGTCATATTCCTAATAACTTATCCAATTACAACGTATTAACC---------GCTAATGCACCTTTCTTTTATAAAATCTCAGGGACATGGTCTAATCATGAGGGTAGTATTTTATCATGGTGTCGGATCCCAAGTTTTTATGGATTCCTTCTTTGTTAC------CGGGGTCGA---CCCCAAAGCCATAATGTCTCAAAACGAGGAGGCCATAGAGAAACTTTTTTTTATTCCTTTGTCTCGAACTTCGCGAAGAACTCCATTCTATCTCTCCCCCGTTACGAACAAAAAAGT---GGA---------------------------------------------------------------AAAAAC---------------CAGTTGTACACTCTCTTT------GAATTAGATAATCACCTTGTTGATTCT------GAACTT------------CGTTCGCGAAGGAACCGGACTTTTGACGGG---------CCAGCCCTTTTTTATGCGCCGCTTTAC------------------CCTGAA---------AGGAAAATGAGC------TTTGCTCCTCTG---------GGCGCTAGGCGCTCCCGT------GGTTCGCGGGAAGGA---------AAAAGG---ATGAGTCCTTTGTTGCATCTGGCACGAGATGATAATTTTCATTCGTCT---ATCGATGAACAGCGGATTGTTGGC---------ATTGCTTTGTTTTTCTCTCCTTTCCTATCAGCGAGTTCCGATCCTTTTGTTCGAAATTTCTTCGTTCGTACCGAACCGCTTGCAGAATCAAATCCTGTTCCACAAGATCCTATATCAGCTATACATCCTCCTTGCATTTATGCCGGAGACGTCGCCAGTGCTATGGGCTTTGGCTTATGTAGATCAAAAATGATGAATGGGATTGTGGCACTCCACTCGCCGCCAATGCGGAAGGAT------------------------------------------------------------------------------------------------GCCGCCGAAAAGAATGGAACGCTGCTTCGCTCTGCTGGATGCGTCGGATCCCGTATAACAAGCGAGCTCTTT---ACCCTCAAATTCAAA---------------------CATGTGGGCGCAAAA---------TGCTATCCT------GCTCTATTGTTGCGTAGCAATAGAAGCCTGCTCATGCTG------CTT---------------------------------------------------------------------------------------------------------------------------------------------CGGCGGCGCTTT------------------------------------------------------------------TTCGCCCTCTCTTCGCTC---TGGACAGGA---GCGCTAGTGGACACGGGGAGGGAGCAGGTC------------GTTCGTAATGGAAAGAGAGATACCACTACTTCGCCTCTTTGTTGGACC---------------------GCCGGCGCGAACACAGTGGTCTCTGACCAG---------GACCAGGAACCAATTCGAATTTGGATCTTGACATGTCGGTGGTTTTTAACCGTAGGCATCTTGCCAGGAAGTTGGTGGGCTCATCATGAATTAGGT---CGGGGTGGCTGGTGGTTTCGGGATCCCGTAGAAAATGCT---TCTTTTATGCCTCGGGTATTAGCCACAGCTCGTATTCATTCAGTAATTATACCCCTTCTTCATTCTTGGACCTCGCTTCTTAATATTGTGACTCTTCCATGCTGTGTCTTAGGAACCTCTTCAATACGGTCCGGATTGCTAGCTCCCGTTCATAGTTTTGCTACAGATGATACACGAGGAATCTTTTTATGGCGGTTCTTCCTTCTAATGACCGGCATATCTATGATTCTTTTCTCCCAGATGAAGCAGCAGGCATCGGTCCGTAGAACCTATAAAAAAGAGATGGTTGTGGCG------CGAAGTACTCTTGTGCACCTACGTAACTCGGCTCGCGCGCAACCTCGCCCC
>Vitis
ATGTCA------ATATATGAATTGTTTCATTATTCGTTATTTCCGTGTCTTTTCGTTGCATTCACTTACAACACGAAACAACCACCAGCGTTTGGTGCAGCACCTGCATTTTGGTGCATTCTTCTTTCTTTCCTTGGTCTTTCGTTCCGTCATATTGATAATAACTTATCCAATTACAACGTATTAACC---------GCTAATGCACCTTTCTTTTATCAAATCACAGGGACATGGTCTAATCATGAGGGTAGTATTTTTTCATGGTGTCGGATCCCAAGTTTTTATGGATTCCTTCTTTGTTAC------CGGTGTCGA---CCCCAAAGCCATAATGTCTCAAAACGAGGAGGCCATAGAGAAACTCTTTTTTATTCCTTTGTCTCGAACTTCGTGAAGAACTCCATTCTATCTCTCCCTCGTTACGAACAAAAAAGT---GGG------------------------------------------------------------GCTGCGCCC---------------CAGTTGTACACTCCCTTC------GTTCTACGA---ACCCTTGTTGATTCT------GAACTT------------CGTTCGCGAAGGAACCGGACTTTTGACGGG---------CCAGCCCTTTTTTATGCGACGCTTTAC------------------CCTGAA---------AGGAAAATGAGC------TTTGCTCCTCTG---------GGCGCTAGGCGCTCCCGT------GGTTCGCGAGAAGGA---------AAAAGG---ACTCATCCTTTGTTGCATCTGGCACGAGATGATAAAGAGAGAGCTTCGTCTATCGATGAACAGCGGATTGACGGAGCTCTTGGCATTGCTTTGTTTTTCTCTCCTTTCCTATCAGCGAGTTCCGATCCTTTTGTTCGAAATTTCTTCGTTTGTACCGAACCGCTTGCAGAATCTAATCCTGTTCCACAAGATCCTATATCAGCTATACATCCTCCTTGCATTTATGCCGGAGACGTCGCCAGTGCTATGGGCTTTGGCTTATGTAGATCAAAAATTTGGAATGGGATTGTGGCATTCCACTCGCCACCAATGCGGAAGGAT------------------------------------------------------------------------------------------------GCCGCCGAAAAGAATGGAACGCTGCTTCGCTCTGCTGGATGCGTCGGATCCCGTATAACAAGCGAGCTCTTT---ACCCTCAAATTCAAA---------------------CATGTGGACGCAAAA---------TGCTATCCT------GCTCTATTGTTGCGTAGAAATATAAGCCTGCTCATGCAG------CTT---------------------------------------------------------------------------------------------------------------------------------------------CGGCGGCGCTTT------------------------------------------------------------------TTCGCCTTCTCTTCGCTC---TGGACAGGA---GCGCTAGTGGACACGGGGAGGGAGCAGGCG---AAGCGTGTCGTTCGTAATGGAAAGAAAGATACCACTACTTCGCCTCTTTGTTGGACC---------------------GCCGGCGCGAACACAGTGGTCTCTGACCAG---------GACCAGGAACCTATTCTAATTTGGATCTTGACATGTCGGTGGTTTTTAACCGTAGGCATCTTGCCAGGAAGTTGGTGGGCTCATCATGAATTAGGT---CGGGGTGGCTGGTGGTTTCGGGATCCCGTAGAAAATGCT---TCTTTTATGCCTCGGGTATTAGCCACAGCTCGTATTCATTCAGTAATTAGACCCCCTCTTTATTCTTGGACCTCGCTTCTTAATATTGTGACTCTTCCATGCTGTGTCTCAGGAACCTCTTACATACGGTCCGGATTGCTAGCTCCCGTTCATAGTTTTGCTACAGATGATACACGAGGAATCTTTTTATGGCGGTTCTTCCTTCTAATGACTGGCATATCTCTGATTCTTTTATTCCAGATGAAGCTGCAGGCATCGGGCCGTATAACCTATAAAAAAGAGATGGTTGTGGTG------CGAAGG---------CACCTACGTCACTCGGCTCGCGCGCAACCCCGCCCC
>Ginkgo
ATGTCA------ATAAATGAATTGTGCCATTATCTGTTATTTCCGGGTCTTTTCGTTGCATTCACTTACAGCGGGAAACAACCACCCGCGTCTGGTGCTTCACCTTACTTTTTGTGCACTCCTCTTTCTCCCCTTGGTCCTTCGTTCCGTCATATTCCTTCTAACTTTTCCAATTACAACGTATTCACCAACTCCAATGCTAATGCACCCTTGTTTTATCAAATCTCAGGGACATGGTCTAATCATGAGGGTAGTATTTCACCACGGTGTCGGATCCCAAGTTTTTACGGATTCCCTTTTTGTTAT------CGGGTCCAA---CCCCGGAGCCATAATGTATCAAAACGAGGAGGCCGTAGGGAAGCTGTTTTTTGCTCCTTTGTCTCGAGCTTTGCGAAGAACTCCATTCTATCTCTCCCCCGTTACGAACAACAAAGT---GGG------------------------------------------------------------GCTGCGCCCCCCAAC---------GAGTTGTACACTCCCTTC------ATTCTACGA---ACCTTTGTTCCTTCG------CGAACG------------GAGTTGGGAAGAAACCGGACTTTTCGCAGG---------AGACGTAAACCCGCTGCGCTGCTCGAC------------------CCCAGCAGAGGA---GGGAAAATGAGC------TTTGCTTCTCTC---AATAAGGGCGCTAGGCGCTCCCGAAACAAAGGTTCGCGAGAAAGAGCGCATAGCGAAGAAAATACTAATCTTTCGTCGCACTTGGCACGAGATGCAAAAGATAGAGCTTCGTCCATCGATGAACAGCGGATTGACTCCGCTGTTGGCACTGCTTTGTTTTTCTCTCCTTCCCTATCGGCGAGTTCCAATCCTTCTGCTCGAAATCTATTTGTTCGTACTGAACCGCTTGCAGAATCAAATCCTGTTCCACAGGATCCTATATTAGCTATACATCCTCCTCGCATTTATGCCGGAGACGTCGCCAGTGCTATGGGCTTTGGCTTATGTAGATCCAAAATGATGAACGGGATTGTAGCACTCTACTCGCCG---ATGCAAAAGGAT------------------------------------------------------------------------------------------------GCCACCGAAAGGAATAGAACG---CTTTGCTCTGCTGGATGCGTCGGAGCCCGTGTAACAAGCGAGCTCTTT---ACC---------------------------------CTCACAGACGCGAAA---------TGCCATCCCAGATTCGCTCTATTGTTGCATAGCAATAGAAGCCTGCTCATGCTG------CTT---------------------------------------------------------------------------------------------------------------------------------------------CGGCGGCGCTTC------------------------------------------------------------------TTCGCCCTCTCTTCGCTC---TGGACAGGA---GCGCTGATGGACACGGGGAGGGAGCAGGCG---AAGCGTGTCGTTCGTAATGGAGAGAAAGATACCAAGACTTTGCCTCTCCGTTGGACC---------------------GCCGGCGCGAACACAGTGGTCTCTGACCCGAAG---AAGGACCGGGAACAAATCCGAATTTGGATCCCGACATGTCGGTGGTTTTTAACCGTAGGCATCTTGCCAGGAAGTTGGTGGGCTCATCATGAATCGGGT---CGGGGTGGCCGGTGGTTTCGGGATCCCGTAGAAAATGCT---TCTCCTATGCCTCGGGTACTAGCCACAGCTTGTATTCATCCAGTAATTATACCCAAAGTTCCTTTTTGGACCTTGTTTCTCAATATTGTTACTTTCTCATGCTGTGTCTCAGGAACTTCTTCGGTACGGTCCGGATTGCTAGCTCCCGTTCATAGTTCTGCTACAGATTCTACACGAGGAATCTTTCCATGGCGGTTCTTCCTTCTAATTACCGGCATATCTTTGATTCTTTTCTCCCAGATGAAGCAGCGGACATCGGTCCATAGAACCTACAAAAAAAAGATTGTTGTGGCG------CGAAGCACTCTTGTGCACCTACGTAACTCGGCTCGCGCGCAACCGTCCGTC
>Pinus
ATGTCA------ATAAATGAATTGTGCCATTATCTGTTATTTCCGGGTCTTTCCGTTGCATTCACTCACGACAAGAAAAAACCACCTGCGTCTGGTGCTTCACCTTACTTTTTGTGCACTCTTCTTTCTCTCCTTGGTCCTTCGTTCCGTCATACTCCTTCTAACTTTCCCAATTACAACGTATTCACCAACTCCAATGCTAATGCACCTTCGCTTTATCAAATCTCAGGGACATGGTCTAATCATGAGGGTAGTATTCCACCACGGTGTCGGATCCCAAGTTTTTACGGATTCCCCTTTCGTTAC------CGGGTCCAA---CCCCGGAGCCATAATGTATCAGAACGAGGAGGCCGTAGGGAAACTGCTTTTTGCTCCTTCGTCTCGAGCTTCGTGAAGAACTCCATTCTATCTCTCCCCCGTTACGAACAACAAAGT---GGG------------------------------------------------------------GCTGCGCCC---------------CGATTGTACACC------------GTTCCACGA---ACCTTTGTTCCTTCG------CGAACGGGC---------CGGACTTTTCACAGGAAACGTAAACCCGCC---------CTTTCTCTTTCTTATGCGCTGCTTGACTACTTCATTTTC------ATAGGCAGAGGG---AGGAAAATGAGC------TTTGCTTCTCTC---AATAAGGGCGCTAGGCGCTCCCGAAACAAAGGTTCGCGAGAACGAGCGCGTAGCAGAAAAAAGCCC---ATAGCACTGCACTTGGCACGAGATGCAAAAGATAGAGCTTCGCCCATCGATGAACAGCGGATTGACTCT---GTTGGCATTGCTTTGTTTTTCCCTCTTTCCCTATCGGCGAGTTCCAATCCTTTTGTTCGAAATTCATTCGTTCGTACTGAACCGCTTGCAGAATCAAATCCTGTTCCGCAAGATCCCATATTAGCTATACATCCTCCTCGCATTTATGCCGGAGACGTCGCCAGTGCTATGGGCTTTGGCTTATGTAGATCCAAAATGATGAACGGGATTGTAGCACTCTACTCGCCA---ATGCAGAAGGAA---------------------------------------------------------------------------------------------------------AGGAATAGAACG---CTTCGCTCTGCCGGATGCGTCGGAGCCCGTGTAACGAGCGAGCTCTTT---ACC---------------------------------CTCACAGACGCGAAA---------TGCCATCCCAGA---TTTCTATTGTTGCGTAGCAATAGAAGCCTGCTCATGCTG------CTC---------------------------------------------------------------------------------------------------------------------------------------------CGGCGGCGCTTC------------------------------------------------------------------CTCGCCCTCTCTCCGCTC---TGGACAGGA---GCGCTGATGGACACGGGGAGGGAGCAGGCG---AAGCGTGTCGTTCGCAATGGAAGGAAAGATACCGCTACTTCGCCTCTCTGT---CCC---------------------GCCGGCGCGAACACAGTGGTCTCTGACCCGAAG---AAGGACCGGGAACAAATTCGAATTTGGATCCTGACATGTCGGTGGTTTTTAACCGTAGGCATCTTGCCAGGAAGTTGGTGGGCTCATCATGAATTGGGT---CGGGGTGGCCGGTGGTTTCGGGATCCCGTAGAAAATGCT---TCTCCTATGCCTCGGGTATTAGCCACAGCTCGTATTCATCCAGTAATTATACCCAAAGTTCATTTTTGGACCTTGTTTCTCAATATTGTTACTTTTTCACGCTGTGTCTCAGGAACTTCTTCGGTACGGTCCGGATTGCCAGCTCCCGTTCATAGTCCTGCTACGGATTCTACACGAGGAATCTTTTTATGGCGGTTCTTCCTTTTCATTACCGGCATATCTCTGATCCTCTTCTCCCAGATGAAGCAGCGGACATCGGTCCATAGAACCTATAAAAAAAAGATTGTTGTAGCG------CGAAGTACTCTTTTGCACCTACGTAACTCGGCATTTCATTAG---------
>Japanobotrychium
ATG---------TATAATGAATTGGGTCATTATTTTTCAGTCTCGAATGTTTCCGTTGCATTGACCTACAAC---AAAAAACTCGCAGCCTTTGTTGTTTCGCCTCACTCTTTTTCGTTCACTCTTTCTTTACTTGGTTTTTTGTTTCGTTATATCCCTTCCGACTTTACCAATTACAACGCATTTACTAACCCCAATGCTAATGCGCCTTTATTTCATAAAATCTCAGGAACATGGTCTAATCATGAGGGTAGTCCGTTATTACGGTGTCGGATCCCAAGTTTTTATGGATTCCTTTTCGGTTAT------CGGGCTTGA---CCT------TGCAATACATCAAAACGAGGCCGCGGGAAGGAAAAG---TTTTGTTACTTTGTCCTACACTTTGTGAAGAATTCCATTCCCTCCTTCGTTCGTGTCGAA---AAAAGG---GGG---------------------------------GAGCCGGAGGCGGTAGGCCGCCTCGGCCTACGGCCC---------------------------CCTTTT---------------------TTTCTACACTCC---------CTT------------CGTTCTACAAACCTTTGTTCCTTCATAAAC---------------------------------------------------------GAAGTTTGAAAGAAAACCGCCGCA------ATT---------------------------------------------------------------------------TCGTGTTCTTGGTTGAAATTGGCATGAAATGCAAAAGAGAAAGCTTCGTCTATTGATGAACAGCGGATTGACTTATATAAGGGCATTGCTTTATTTTCTTCTCCCTTTCCATCAGCAAGTTCCAATCCTTTTGTTTGAATCTCATTTGTTTGTACCAAATTCCTCGCAGAATCAAATCCTGTTCCACAAGATCCTGTATTAGCTATACATCCTCCTTGCATTTATGCAGGATACGTTGCCAGTGCTATTGGCTTTTGCTTACGTATATACAGTATAATGAACAGGATCTCTGCACTCTACTTGCCA---GTGCAAAAGGATGGCTGGGCCCCCCCCGAGGGGGGAGATTCAAGGAGGCCGGAGGCCGGGGATAAAGCGCAACTCAGCGCTTTCCCGGTCCCTAACGAGCCCGCCTCAAGGGTCGAAGGGAAAAAAACG---CTTTGC---TCTAGATGCGTCGAAGCCCACATAACAAGCAAGCTTGTT---ACCCGGCCCCTTCTCCCCCAAAAAGGGGAAGATAATGCGTTCTCTTCAGAA---------TGCCATCCCAGTTTCGCTCCCATGTTGCTACGCAATAGGAGCCTGCTCTTGCTTCGGCGCTTCGCCCGGGAGGGGGGCCCCCCTACCCCCGAGTGGGTCCCGGGTAAACCGCGAAGCGTTTTCCGGCAATTCGGAGGGGGCCCGGGTAAATTGCGAAGCAATTTACGCCTGGCGGCCCCCTTTAGGGAGAAAGGGCGTGAAGCGCGAAGGCGCTTCCGCCTTCAGCCCTTCTCGGGGTCCAAACTCTCAGGGGGGGCCCCCCTCCAGTTCTCCCCCTCCCGGGGGTCCCTCTCTTTGCTC---TGGCCAAGAAAGCGGCTAAAGCGCACGGGGACGGAGCAGGCA---AAGCATGTTGTTCGTAAT------GCGAATAACATATATTTGCTTTTTCGTTGGACCGCCGCCCTTTCTCTCTTAAAAGGGGGCGCGAATACAGTGGTCTCTAACCCGAAATACCTTTGGTGGAAACAAATTAGAATTTGGATCTTGACATGTCGGTGTTTCTTAACCGTAGGTATATTGCCAGGAAGTTGGTGGGCTCATCATGAATCAGGT---CGGGGTGGCTGGTGGTTCCGGGATCTCGTAGAAAATGCT---TCTTCCATGCCTCGGGTATTAGCTACAGCTCGTATTCATCCAGTAATTATACCTAAATCGAATTCGTGGACCTTGTTTCTCAATATGGTTACTCTTCTATGCCGTGTTTCAGGAACTTTTTCCGTACGTTCTGGATTGCTAGCTTCCGTTCATAGTCCTGCTACAGATTCTACACGAGGAATCTTTTTATGGTGTTTCTTTCTCCTAATCACCAGCATATCTTTGATTCTTTTTCTCTAA---------------------------------------------------------------------------------------------------------------
>Sahashia
ACG---------TATAATGAATTGGGTCATTATTTCTCAGTATCGAATATTTTCGTTGCATTAACCTACAAC---AAAAAACTCGCAGCCTTTGTTGTTTCACCTCACTCTTTTTCGTTTACTCTTTCTTTACTTGGTTTTTTGTTCCGTTATATTCTTTCCGACTTTACTAATTACAACGCATTTACTAACCCCAATGCTAATGCGCCTTTATTTCATAAAATCTCAGGAACATGGTCTAATCATGAGGGTAGTCCGTTATTACGGTGTCGGATCCCAAGTTTTTATGGATTCCTTTTCGGTTAT------CGGGCTTGA---CCT------TGCAATACATCG---------AAACGGAAGAAAAAG---TTTTGTTACTTTGTTCTACACTTTGTGAATAATTCCATT------------------------------------------------------------------------------------------------------CCC---------------------------GCTTTT---------------------TTTCCACACTCC---------CTT------------CGTTCTACAAACCTTTGTTCCTTCATAAAC---------------------------------------------------------GAAGTT---------TCTGCCGCA------ATT---------------------------------------------------------------------------TCGTGTTTTTGGTTGAAATTGGCATGAAATGTGAAAGAGAAAGCTTCGTCTATTGATGAACAGCGGATTGACTCATATAAGGGCATTGCTTTATTTTCTTCTCCCTTTCCATCAGCAAGTTCCAATCCTTTTGTTTGAATTTCATTTGTTTGTACCAAATTCCTCGCAGAATCAAATCCTGTTCCACAAGATCCTATATTAGCTATACATCCTCCTCGCATTTATGCAGGATACGTTGCCAGTGCTATTGGCTTTTGCTTACGTATATACAGGATAATGAACAGGATCTCTGCACTCTACTTGCCA---GTGCAAAAGGATGGCTGGGCG---------GGGGGAGACTCAAGGAGGCTGGAGGCCGGGGATAAAGCC------------------------------------------------GGGAAAAAAACG---CGCGTC---------------GAAGCCCACATAACAAGCAAGCTTGTT---ACCCGG------------------------GATAATGCGTTCTCTTCAGAA---------TGCCATCCCAGTTTCGCTCCCATGTTGCTACGC---------CTGCTCCTGCTTTGGCGCTTCGCCCTTTTGGCCCCTACCCCCGAACCG---TGGGTCCCGGGTAAACCGCGAAGCGTTTTCCGGATG------CGGGGGCCGGGTAAATTGCGAAGCAATTTA---------------------------------------------------------CGCCTGGCGGCCGGGTCCAAACTCTCAGGG------CCCCTCCAGTTCTCCCCC---------TCCCTCTCTTTGCTC---TGGCCAAGAGAGCGGCTAAAGCAG---GGGACGGAGCAGGCA---AAGCATGTTGTTCGTAAT------GCGAATAACATGTATTTGCTTTTTCGTTGGACCGCCATC---------------TGTGGCGCGAATACAGTGGTCTCTAACCCGAAATACCTTTGGTGGAAACAAATTAGAATTTGGATCTTGACATGTTGGTGTTTCTTAACCGTAGGTATATTGCCAGGAAGTTGGTGGGCTCATCATGAATCAGGT---CGGGGTGGCTGGTGGTTCCGGGATCCCGTAGAAAATGCT---CCTTTCATGCCTCGGGTATTAGCTACAGCTCGTATTCATCCAGTAATTATACCTAAATTGAATTCGTGGACCTTGTTTCTCAATATGGTTACTCTTCTATGCCGTGTTTCAGGAACTTTTTTCGTACGTTCTGGATTGCTAGCTTCCGTTCATAGTCCTGCTACAGATTCTACACGAGGAATCTTTTTATGGTGTTTCTCTCTCCTAATCACCAGCATATCTTTGATTCTTTTTCTCTAA---------------------------------------------------------------------------------------------------------------
>Psilotum
ACG---------TATAATGAATTGGGTCATTATTCTTTAGTCCTGAGTATCCCTGTCGCATCAACTTGCAAC---AAAAAACCTGCGGCCTTTGTTGTTTCACCTTACCTTTCTTTGTTAACTCTTTCTTTATTCGGTCTTTTGTTTCGTTATATTCCAGAAGATCTTCTCAATTGCAACGTCTTTACCCACCCTAATGCTAATGCGCCTTTGTTTCATAAAATCTCAGGAACATGGTCTAATCATGAGGGTAGTCCGTTATTACGGTGTCGGATCCCAAGTTTCTACGTATTCCTTTTCGGTTAT------AGGGCTCGA---CCT------TGCGATGTATCG------GGCCGTGGGAGAATAAAG---TTTTGTTCCTTTGTTCCACACTTTGTGAAGAACTCCATTCTATCCCCTGTC---------------------GGA---------------------------------AGTGGGGCTACG---------------------CCC---------------------------CCCTTT---------------------TTCCGACACTCT---------CTT------------CGTTATACGAAC------CCCTTCACGAAC---------------------------------------------------------AAAGTTCGAAGTCAAACCCATTGT------TTCCCT------------------------------------------------------------------------CCGTGTTGTTGGTTTCAATTGGCGCGGAATGCGAAAGATAAAGCTTCGTTTATTGATGAATAGCGGATTGAC------CAGGGCATTGCTTTCTTTCTCTCCCTCCTTCCATTAGCAAGTTCTAATCCTTTCGTTCGAATTTCCTTTGTTTGTACTAAATCACTTGCAGAATCGAATCCTGTTTCGCAAGATCCTATATCAGCTATACATCCTCCTCGCATTTATGCGGGATACGTCGCCAGTGCTATTGGCTTTTGCTTATGCATGTGCAGAATAATGAACGGGATCCCCGCACTCTACCTGCCA---ATGCGGAAGGATGGCTGGGTACCC------GGGGGAGACTCGGGGAGGCCGAAGGCCGGGGATAAAGCGCTTATCAGCGCTTTCCCGGTC---------------------------GGAGAGAAG------CTTTGC---TCTGGATGCGTCGAAGCCCCGAGCAAGCCCCGG---------------------------------GAAGATGATAATGCATTCTCCGGC---------------CATCCCAGTTTCGCTCTCAGATTGCATAGCAATAGGAGCTCGCTCATGCTTCGGCGCCTCGCCCGGGAGGGGGGCCCCCCCGAG------TGGGGACCC---------------------------------------------------------------------------------------------------------------------CTCCGCCCCTTCCCGGGCCCCGAG------GGGGGGACCCCCCTACAGTTCGCC------CGGGGGTACCTCCCTTCGCTT---TGGCCAAGAGAGCGGTTAAAGCGCACAGGGACG------GCG---AAGCGTGTTGTTCGTAAT------GCAAATACTATGTCTTTGCTTTTTCGTTGGACC---------------------GCCGGCGCGAATATAGTGGTCCCC------------CTCTGGTGGAAACGAATTAGAATTTGGATCTCGACATGTCAGTGTTTTTTAACCGTAGGCATATTGCCGGGAAGTTGGCGGGCTTATCACGAATTAGGT---CGGGGTGGCTGGTGGTTTCGGGATCCCGTGGAAAATGCT---TCCTCTATGCCTTGGGTATTAGCCACAGCTCGTATTCATTCAGTGATTATATCTAAATTGAATCTTCGGACCTTGTTCCTCAATATGGTTACTCTTTTATGCCGTGTTTCGGGAACTTTTTTCGTACGTTCTGGATTGCTAGCTCCCGTTCATAGTTCTGCTACAGATTCTGCATGAGGAATCTTTCTATGGTGTTTTTTCCTCCTAATTACCAGCATATCTCTGATTCTTTTTACCCAAATAAAGCAGCCATCCAGTACCAAGCTGGTCAGTGCATTATCTTACCCATCACTG------AACCATGGTCAATTCAACCCAAAACCCATGAACAATATCTTGTGGCATTCG
>Sceptridium
ATG---------TATAATGAATTGGGTCATTATCTTTCAGTCTCGAATGTTTTCGTTGCATTAACCTACAAC---AAAAAACTCGCAGCCTTTGTTGTTTCACCTCACTCTTTTTCGTTCACTCTTTCTTTACCTGGTTTTTTGTTTCGTTATATCCCTTCCGACTTTACCAATTACAACGCATTCACTAACCCCAATGCTAATGCGCCTTTATTTCATAAAATCTCAGGAACATGGTCTAATCATGAGGGTAGTCCGTCATTACGGTGTCGGATCCCAAGTTTTTATGGATTCCTTTTCGGTTAT------CGGGCTTGA---CCT------TGCAATACATCAAAACGAGGCCGCGGGAAGGAAAAG---TTTTGTTACTTTGTCCTACACTTTGTGAAGAATTCCATTCCCTCCTTCGTTCGTGTAGAA---AAAAGG---GGG---------------------------------GAGCCGGAGGCGGTAGGCCGCCTCGGCCTACGGCCC---------------------------CCTTTT---------------------TTTCTACACTCC---------CTT------------CGTTCTACAAACCTTTGTTCCTTCATAAAC---------------------------------------------------------GAAGTTTGAAAGAAAACCGCCGCA------ATT---------------------------------------------------------------------------TCGTGTTCTTGGTTGAAATTGGCATGAAATGCAAAAGAGAAAGCTTCGTCTATTGATGAACAGCGGATTGACTTATATAAGGGCATTGCTTTATTTTCTTCTCCCTTTCCATCAGCAAGTTCCAATCCTTTTGTTTGAATCTCATTTGTTTGTACCAAATTCCTCGCAGAATCAAATCCTGTTCCACAAGATCCTGTATTAGCTATACATCCTCCTCGCATTTATGCAGGATACGTTGCCAGTGCTATTGGCTTTTGCTTACGTATATACAGTATAATGAACAGGATCTCTGCACTCTACTTGCCA---GTGCAAAAGGATGGCTGGGCCCCCCCCGAGGGGGGAGATTCAAGGAGGCCGGAGGCCGGGGATAAAGCGCAACTCAGCGCTTTCCCGGTCCCTAACGAGCCCGCCTCAAGGGTCGAAGGGAAAAAAACG---CTTTGCAGCTCTAAATGCGTCGAAGCCCACATAACAAGCAAGCTTGTT---ACCCGGCCCCTTCTCCCCCAAAAAGGGGAAGATAATGCGTTCTCTTCAGAA---------TGCCATCCCAGTTTCGCTCCCATGTTGCTACGCAATAGGAGCCTGCTCTTGCTTCGGCGCTTCGCCCGGGAGGGGGGCCCCCCTACCCCCGAGTGGGTCCCGGGTAAACCGCGAAGCGTTTTCCGGCAATTCGGAGGGGGCCCGGGGAAATTGCGAAGCAATTTACGCCTGGCGGCCCCCTTTAGGGAGAAAGGGCGTGGAGCGCGAAGGCGCTTCCGCCTTCGGCCCTTCTCGGGGTCCAAACTCTCAGGGGGGGCCCCCCTCCAGTTCTCCCCCTCCCGGGGGTCCCTCTCTTTGCTC---TGGCCAAGAAAGCGGCTAAAGCGCACGGGGACGGAGCAGGCA---AAGCATGTTGTTCGTAAT------GCGAATAACATGTATTTGCTTCTTCGTTGGACCGCCGCCCTTTCTCTCTTAAAAGGGGGCGCGAATACAGTGGTCTCTAACCCGAAATACCTTTGGTGGAAACAAATTAGAATTTGGATCTTGACATGTCGGTGTTTCTTAACTGTAGGTATATTGCCAGGAAGTTGGTGGGCTCATCATGAATCAGGT---CGGGGTGGCTGGTGGTTCCGGGATCTCGTAGAAAATGCT---CCTTCCATGCCTCGGGTATTAGCTACAGCTCGTATTCATCCAGTAATTATACCTAAATCGAATTCGTGGACCTTGTCTCCCAATATGGTTACTCTTCTATGCCGTGTTTCAGGAACTTTTTCCGTACGTTCTGGATTGCTAGCTTCCGTTCATAGTCCTGCTACAGATTCTACATGAGGAATCTTTTTATGGTGTTTCTTTCTCCTAATCACCAGCATATCTTTGATTCTTTTTCTCTAAATGAAGTAGCCATCAAGTATCAAGCTAGTTGGTGCATTATCTTATCCATCATCG------AACCGAAGTAAATTAAACTCAAACCCTATAAACAAGGCCTTGTGGCATTCG
>Botrychium
ATG---------TATAATGAATTGGGTCATTATTTTTCAGTCTCGAATGTTTCCGTTGCATTAACCTACAAC---AAAAAACTCGCAGCCTTTGTTGTTTCGCCTCACTCTTTTTCGTTCACTCTTTCTTTACCTGGTTTTTTGTTCCGTTATATTCCTTCCGACTTTACCAATTACAACGCATTTACTAACCCCAATGCTAATGCGCCTTTATTTCATAAAATCTCAGGAACATGGTCTAATCATGAGGGTAGTCTGTTATTACGGTGTCGGATCCCAAGTTTTTATGGATTCCTTTTCGGTTAT------CGGGCTTGA---CCT------TGCAATACATCAAAACGAGGCCGCGGTAAGGAAAAG---TTTTGTTACTTTGTTCTACACTTTGTGAAGAATTCCATTCCCTCCTTCGTTCGTGTCGAA---AAAAGG---GGG---------------------------------GAG------------------------------CCC---------------------------CCTTTT---------------------TTTCTACACTCC---------CTT------------CGTTCTACAAACCTTTGTTCCTTCATAAAC---------------------------------------------------------GAAGTTTGAAAGAAAACCGCCGCA------ATT---------------------------------------------------------------------------TCGTGTTCTTGGTTGAAATTGGCATGAAATGCAAAAGAGAAAGCTTCGTCTATTGATGAACAGCGGATTGACTTATATAAGGGCATTGCTTTATTTTCTTCTCCCTTTCCATCAGCAAGTTCCAATCCTTTTGTTTGAATTTCATTTGTTTGTACCAAATTCCTCGCAGAATCAAATCCTGTTCCACAAGATCCTATATTAGCTATACATCCCCCTCGCATTTATGCAGGATACGTTGCCAGTGCTATTGGCTTTTGCTTACGTATATACAGTATAATGAACAGGATCTCTGCACTCTACTTGCCA---GTGCAAAAGGATGGCTGGGCCCCCCCCTCGGGGGGAGATTCGAGGAGGCCGGAGGCCGGGGATAAAGCGCAACTCAGCGCTTTCCCGGTCCCTAACGAGCCCGCCTCAAGGGTCGAAGGGAAAAAAACG---CTTTGC---TCTAGATGCGTCGAAGCCCACATAACAAGCAAGCTTGTT---ACCCGGCCCCTTCTCCCCCAAAAAGGGAAAGATAATGCGTTCTCTTCAGAA---------TGCCATCCCAGTTTCGCTCCCATGTTGCTACGCAATAGGAGCCTGCTCTTGCTTCGGCGCTTCGCCCGGGAGGGCTTAAGCCCTCCCCCCGAGTGGGTCCCGGGTAAACCGCGAAGCGTTTTCCGGCAATTCGGAGGGGGGCCGGGGAAATTGCGAAGCAATTTC---CTGGCGGCCCCCTTTAGGGAGAAAGGGCGTGAAGCGCGAAGGCGCTTCCGCCTTCGGCCCTTCTCGGGGTCCAAACTCTCGGGGGGGGCCCCCCTCCAGTTCTCCCCCTCCCGGGGGTCCCTCTCTTTGCTC---TGGCCAAGAGAGCGGCTAAAGCGCACGGGGACGGAGCAGGCA---AAGCATGTTGTTCGTAAT------GCGAATAACACGTATTCGCTTCTTCGTTGGACCGCCGCCCTTTCTCTCTTAAAAGGGGGCGCGAATCCAGTGGTCTCTAACCCGAAATACCTTTGGTGGAGACAAATTAGAATTTGGATCTTGACATGTCGGTGTTTCTTAACCGTAGGTATATTGCCAGGAAGTTGGTGGGCTCATCATGAATCAGGT---CGGGGTGGCTGGTGGTTCCGGGATCTCGTAGAAAATGCT---CCTTCCATGCCTCGGGTATTAGCTACAGCTCGTATTCATCCAGTAATTCTCCCTAAATCGAATTCGTGGACCTTGTTTCTCAATATGGTTACTCTTCTATGCCGTGTTTCAGGAACTTTTTCCGTACGTTCTGGATTGCTAGCTTCCGTTCATAGTCCTGCTACAGATTCTACATGAGGAATCTTTTTATGGTGTTTCTTTCTCCTAATCACCAGCATATCTTTGATTCTTTTTCTCTAA---------------------------------------------------------------------------------------------------------------
>Botrypus
ATG---------TATAATGAATTGGGTCATTATTTTTCAGTCTCGAATATTTTCGTTGCATTAACCTACAAC---AAAAAACTCGCAGCCTTTGTTGTTTCACCTCACTCTTTTTCGTTCACTCTTTCTTTACCTGGTTTTTTGTTCCGTTATATTCTTTCCGACTTTACCAATTACAACGCATTTACTAACCCCAATGCTAATGCGCCTTTATTTCATAAAATCTCAGGAACATGGTCTNATCATGAGGGTAGTCCGTTATTACGGTGTCGGATCCCAAGTTTTTATGGATTCCTTTTCGGTTAT------CGGGCTTGA---CCT------TGCAATACATCAAAACGAGGCCGCGGGAAGGAAAAG---TTTTGTTACTTTGTTCTACACTTTGTGAAGAATTCCATTCCCTCCTTCGTTCGTGTAGAA---AAAAGG---GGG---------------------------------GAG------------------------------CCC---------------------------CCTTTT---------------------TTTATCCACTCC---------CTT------------CGTTCTACAAACCTTTGTTCCTTCATAAAC---------------------------------------------------------GAAGTCTGAAATAAAACCGCCGCA------ATT---------------------------------------------------------------------------TCGTGTTTTTGGTTGAAATTGGCATGAAATGCAAAAGAGAAAGCTTCGTCTATTGATGAACAGCGGATTGACTTCTATAAGGGCATTGCTTTATTTTCTTCTCCCTTTCCATCAGCAAGTTCCAATCCTTTTGTTTGAATTTCATTTGTTTGTACCAAATTCCTCGCAGAATCAAATCCTGTTCCACAAGATCCTGTATTAGCTATACATCCTCCTTGCATTTATGCAGGATACGTTGCCAGTGCTATTGGCTTTTGCTTACGTATGTACAGTATAATGAACAGGATCTCTGCACTCTACTTGCCA---GTGCAAAAGTATGGCTGGGCCCCCCCCTCGGGGGGAGACTCAAGGAGGCCGGAGGCCGGGGAGAAAGCGCAACTCAGCGCTTTCCCGGTCCCTAACGAGCCCGCCTCAAGGGTCGAAGGGAAAGAAACG---CTTTGC---TCTAGATGCGTCGAA---CACATAACAAGCAAGCTTGTT---ACCCGGCCCCTTCTCCCCCAAAAAGGGGAAGATAATGCGTTCTCTTCAGAA---------TGCCATCCCAGTTTCGCTCCCATGTTGCTACGCAATAGGAGCCTGCTCTTGCTTCGGCGCTTCGCCCGGGAGGGTGGCCCCCCTACCCCCGAGTGGGTCCCGGGTAAACCGCGAAGCGTTTTCCGGCAATTCGGAGGGGGGCCGGTTAAATTGCGAAGCAATTTACGCCTGGCGGCC------------------------------------------CTCCGCCCCTTCTCGGGGTCCAAACTCTCAGGGGGGGCCCCCCTCCAGTTCTCCCCCTCCCGGGGGTCCCTCTCTTTGCTC---TGGCCAAGAGAGCGGCTAAAGCGCACGGGGACGGAGCAGGCA---AAGCATGTTGTTCGTAAT------GCGAATAACATGTATTTGCTTTTTCGTTGGACCGCCGTC---------------TGTGGCGCGAATACAGTGGTCTCTAACCCGAAATACCTTTGGTGGAAACAAATTAGAATTTGGATCTTGACACGTTGGTGTTTCTTAACCGTAGGTATATTGCCAGGAAGTTGGTGGGCTCATCATGAATCAGGT---CGGGGTGGCTGGTGGTTCCGGGATCTCGTAGAAAATGCT---TCTTCCATGCCTCGGGTATTAGCTACAGCTCGTATTCATCCAGTAATTATACCTAAATCGAATTCGTGGACCTTGTTTCTCAATATGGTTACTCTTCTATGCCGTGTTTCAGGAACTTTTTCCGTACGTTCTGGATTGCTAGCTTCCGTTCATAGTCCTGCTACAGATTCTACATGAGGAATCTTTTTATGGTGTTTCTTTCTCCTAATCACCAGCATATCTTTGATTCTTTTTCTCTAAATGAAGTAGCCATCAAGTACCAAGCTAGTTGGTGCATTATCTTATCCATCATCG------AACCGAAGTAAATTAAACTCAAACCCTATAAACAAGGCCTTGTGGCATTCG
