# Supplementary material for: Organellar phylogenomics of Ophioglossaceae fern genera
Source: Front Plant Sci. 2024 Jan 15;14:1294716. doi: 10.3389/fpls.2023.1294716 (PMC10823028; doi:10.3389/fpls.2023.1294716)
Supplement: Supplementary file 3 [file DataSheet_3.zip › Supplementary file S2/mtDNA_expanded/trim_HGT_cox3.fas]

>Huperzia
ATGAATGTCTCTCAAAAGCATCCTTATCATTTAGTAGATCCAAGTCCATGGCCTATTTTGGGTTCACTGGGAGCTTTGGCAAGCACTATGGGTGGCGTTATGTACATGCACTCTTTTGCGGGAGGTGGAACACTTCTTAGTTCAGGCTTGGGAATAATCTTATACACCATGTTTTTATGGTGGCGCGATGTTATACGTGAATCCACTTACGAAGGACATCATACATTTGTGGTACAATTAGGACTTCGCTACGGTTTTATTTTGTTCATTGTCTCAGAGGTTATGTCTTTTCTAGCTTTCTTTTGGGCTTTTTTCCATTCTTCTCTAGCACCTACAGTAGATATTGGAGCTATTTGGCCCCCCGAGGGAATTGAGGTGTTAGATCCTTGGGGGATTCCTTTTTTAAATACTCTTATCCTACTTTCATCTGGAGCTGCCGTAACTTGGGCTCATCATGCTATATTA---GCGGGATTAAAA------------------------------------------------------------------------------------------------------------------------------------------------------CAGCAAGCCGTTTACGCTTTAGTAGCTACCATTTGGCTGGCTTTAGTCTTTACAGGGCTTCAAGTAATGGAATATGTAGAAGCTCCTTTCACTATTTCCGATGGTATTTATGGTTCTACCTTTTTCTTAGCCACAGGATTTCATGGGTTTCATGTTATTATAGGTACTATTTTTCCAATAACATGTGGTATTCGTCAATATTTGGGTCATTTCACCCAAAAGCATCACTTTGGCTTTGAAGCAGCTGCTTGGTACTGGCATTTTGTAGACGTGGTTTGGTTATTCTCATTTGTCTCTATTTATTGGTGGGGTGGTCATCAA
>Taxillus
ATG---GAATCT---GGGCATGCTTTTCATTTGGTAGATCCAAGTCCATGGCCTATATCGGGTTCTCTCGGAGCTTTGGCTGCCACCGTTGGAGGTGTGATGTACATGCACCCATTTCTCGGGGGTGAAACACTTCTGGTTTGGGGCCTATTCTTTCTCCTATACACCTTGTGCTTATGGTGGCGCGATGTTATACGCGAATCTACTATGGAAGGACATCATACAAAAGTCGTACAAGTAGGACTTCGATATGGTTTTATTCTTTTTATAGTTTCGGAGGTTATGTTCTTTTTTGCTCTTTTTTGGGCTTCTTCTCATTCTGCTTTGGCACCTACTGTAGAGATAGGAGGTATTTGGCCCCCTAAAGGTATATTTGTTTTAGATCCTCGGGAAATACCTTTTCTTAATACCCTTATTCCCCCTGCCTCCGGAGCTGCCGTAACTTGGGCTCATCATTCTATACTC---GCGGGTACGGAA------------------------------------------------------------------------------------------------------------------------------------------------------ACACGAGCTTTATACGCTTTCGTAGCTACCGTTTCACTGGCTATTGTATCCACTATAATTCAAGGAATGGAATATGTTCAAGCACCCTTCACTATTTCCGATAGTATTTATGGTTCTACCTTTTTCTTAGCAACTGGCTTTCATGGTTTTCATGTGATTATAGGAACTCTTTTCTCGAGCATATGTGGTATTCGACAATCTCTTGGTCATCTTTCAAAGGAGCATCACGTTGGCTTTGAAGCTGCTGCATGGTACTGGCATTTTGTAGACGTGGTTCGGTTATTACCATTTGTATCTCTCTATTGGTGGGGAGGTAAATGA
>Olax
ATGATTGAATCTCAGAGGCATTCTTATCATTTGGTAGATCCAAGTCCATGGCCTATTTCGGGTTCACTCGGAGCTTTGGCAACCACCGTAGGAGGTGTGATGTACATGCACCCATTTCAAGGGGGTGAAACACTTCTCAGTTTGGGCCTCATATTTATCCTATACACCATGTTCGTATGGTGGCGCGATGTTCTACGTGAATCTACGTTGGAAGGACATCATACCAAAGTAGTACAATTAGGAACTCGATATGGTTCTATTCTGTTCATAGTATCGGAGGTTATGTTCCTTTTTGCTCTTTTTTGGGCTTCTTCTCATTCTTCTTTGGCACCTACGGTAGAGATCGGAGGTATTTGGCCCCCAAAAGGGATTGGGGTTTTAGATCCTCGGGAAATACCTTTTCTTAATACCCTTATTCCCCCTTCATCCGGAGCTGCCGTAACTTGGGCTCATCATGCTATACTC---GCGGGGAAGGAA------------------------------------------------------------------------------------------------------------------------------------------------------AAACGAGCAGTTTACGCTTTAGTAGCTACCGTTTCACTGGCTCTAGTATCCACTGGCTTTCAAGGAATGGAATATTATCAAGCACCCTTCACTATTTCGGATAGTATTTATGGTTCTACCTTTTTCTTAGCAACTGGCTTTCATGGTTTTCATGTGATTATAGGTACTCTTTTCTTGATCATATGTGGTATTCGACAATATCTTGGTCATCTGACCAAGGAGCATCACGTTGGCTTTGAAGCAGCTGCATGGTACTGGCATTTTGTAGACGTGGTTCGGTTATTCCCATTTGTCTCTATCTATTGGTGGGGAGGTATATGA
>Santalum
ATGATTGAATCTCAGAGGCATTCTTATCATTTGGTAGATCCAAGTCCATGGCCTATTTCGGGTTCACTCGGAGCTTTGGCAACCACCGTAGGAGGTGTGATGTACATGCACCCATTTCAAGGGGGTGCAACACTTCTCAGTTTGGGCCTCCTATTTATCCTATACACCATGTTCGTATGGTGGCGCGATGTTCTACGTGAATCCACGTTAGAAGGACATCATACCAAAGTCGTACAATTAGGACCTCGATATGGTTCTATTCTGTTCATCGTATCGGAGGTTATGTTCCTTTTTGCTCTTTTTTGGGCTTCTTCTCATTCTTCTTTGGCACCTACGGTAGAGATCGGAGGTATTTGGCCCCCAAAAGGGATTGGGGTTTTAGATCCTCGGGAAATCCCTTTTCTTAATACCCTTATTCCCCCTTCATCCGGAGCTGCCGTAACTTGGGCTCATCATGCTATACTC---GCGGGGAAGGAA------------------------------------------------------------------------------------------------------------------------------------------------------AAACGAGCAGTTTACGCTTTAGTAGCTACCGTTTCACTGGCTCTAGTATCCACTGGCTTTCAAGGAATGGAATATTATCAAGCACCCTTCACTATTTCGGATAGTATTTATGGTTCTACCTTTTTCTTAGCAACTGGCTTTCATGGTTTTCATGTGATTATAGGTACTCTTTTCTCGATCATATGTGGTATTCGCCAATATCTTGGTCATCTGACCAAGGAGCATCACGTTGGCTTTGAAACAGCTGCATGGTACTGGCATTTTGTAGACGTGGTTCGGTTATTCCTATTTGTCTCTATCTATTGGTGGGGAGGTATATGA
>Schoepfia
ATGATTGAATCTCAGAGGCATTCTTATCATTTGGTAGATCCAAGTCCATGGCCTATTTCGGGTTCACTCGGAGCTTTGGCAGCCACCGTAGGAGGTGTGATGTACATGCACCCATTTCAAGGGGGTGCAACACTTCTCAGTTTTGGCCTCATATTTATCCTATACACCATGTTCGTATGGTGGCGCGATGTTCTACGTGAATCCACGTTGGAAGGACATCATACCAAAGTCGTACAATTAGGACTTCGATATGGTTCTATTCTGTTCATCGTATCGGAGGTTATGTTCCTTTTTGCTCTTTTTTGGGCTTCTTCTCATTCTTCTTTGGCCCCTACGGTAGAGATCGGAGGTATTTGGCCCCCAAAAGGGATTGGGGTTTTAGATCCTCGGGAAATCCCTTTTCTTAATACCCTTATTCCCCCTTCATCCGGAGCTGCCGTAACTTGGGCTCATCATGCTATACTC---GCGGGGAAGGAA------------------------------------------------------------------------------------------------------------------------------------------------------AAACGAGCAGTTTACGCTTTAGTAGCTACCGTTTCACTGGCTCTAGTATCCACTGGCTTTCAAGGAATGGAATATTATCAAGCACCCTTCACTATTTCGGATAGTATTTATGGTTCTACCTTTTCCTTAGCAACTGGCTTTCATGGTTTTCATGTGATTATAGGTACTCTTTTCTTGATCATATGTGGTATTCGCCAATATCTTGGTCATCTGACCAAGGAGCATCACGTTGGCTTTGAAGCAGCTGCATGGTACTGGCATTTTGTAGACGTGGTTCGGTTATTCCCATTTGTCTCTATCTATTGGTGGGGAGGTATATGA
>Melampyrum
ATGATTGAATCTCAGAGGCATTCTTATCATTTGGTAGATCCAAGTCCATGGCCTATTTCGGGTTCACTCGGAGCTTTGGCAACAACCGTAGGAGGTGTGATGTACATGCACTCATTTCAAGGGGGTGCAACACTTCTCAGTTTGGGCCTCATATTTATCCTATATACCATGTTCGTATGGTGGCGCGATGTTCTACGTGAATCCACGTTGGAAGGACATCATACCAAAGTCGTACAATTAGGACCTCGATATGGTTTTATTCTTTTTATCGTATCGGAGGTTATGTTCTTTTTTGCTTTTTTTCGGGCTTCTTCTCATTCTTCTTTGGCACCTACGGTAGAGATCGGAGGTATTTGGCCCCCAAAAGGGATTGGGGTTTTAGATCCTTGGGAAATCCCTTTTCTTAATACCCTTATTCCCCCTTCATCCGGAGCTGCCGTAACTTGGGCTCATCATGCTATACTC---GCGGGGAAGGAA------------------------------------------------------------------------------------------------------------------------------------------------------AAACGAGCAGTTTACGCTTTAGTAGCTACCGTTTTACTGGCTCTAGTATTCACTGGCTTTCAAGGAATGGAATATTATCAAGCACCCTCCACTATTTCGGATAGTATTTATGGTTCTACCTTTTTCTTAGCAACTGGCTTTCATGGTTTTCATGTGATTATAGGTACTCTTTTCTTGATCATATGTGGTATTCGCCAATATATTGGTCATCTGACCAAGGAGCATCACGTTGGCTTTGAAGCAGCTGCATGGTACTGGCATTTTGTAGACGTGGTTTGGTTATTCCCATTTGTCTCTATCTATTGGTGGGGAGGTATATGA
>Castilleja
ATGATTGAATCTCAGAGGCATTCTTATCATTTGGTAGATCCAAGTCCATGGCCTATTTCGGGTTCACTCGGAGCTTTGGCAACAACCGTAGGAGGTGTGATGTACATGCACTCATTTCAAGGGGGTGCAACACTTCTCAGTTTGGGCCTCATATTTATCCTATATACCATGTTCGTATGGTGGCGCGATGTTCTACGTGAATCCACGTTGGAAGGACATCATACCAAAGTCGTACAATTAGGACCTCGATATGGTTTTATTCTTTTTATCGTATCGGAGGTTATGTTCTTTTTTGCTTTTTTTCGGGCTTCTTCTCATTCTTCTTTGGCACCTACGGTAGAGATCGGAGGTATTTGGCCCCCAAAAGGGATTGGGGTTTTAGATCCTTGGGAAATCCCTTTTCTTAATACCCTTATTCCCCCTTCATCCGGAGCTGCCGTAACTTGGGCTCATCATGCTATACTC---GCGGGGAAGGAA------------------------------------------------------------------------------------------------------------------------------------------------------AAACGAGCAGTTTATGCTTTAGTAGCTACCGTTTTACTGGCTCTAGTATTCACTGGCTTTCAAGGAATGGAATATTATCAAGCACCCTCCACTATTTCGGATAGTATTTATGGTTCTACCTTTTTCTTAGCAACTGGCTTTCATGGTTTTCATGTGATTATAGGTACTCTTTTCTTGATCATATGTGGTATTCGCCAATATCTTGGTCATCTGACCAAGGAGCATCACGTTGGCTTTGAAGCAGCTGCATGGTACTGGCATTTTGTAGACGTGGTTTGGTTATTCCCATTTGTCTCTATCTATTGGTGGGGAGGTATATGA
>Agrostemma
ATGATTGAATCTCAACGGCATTCTTTTCATTTGGTAGATCCAAGTCCATGGCCTATTTCGGGTTCACTCGGAGCTTTGGCAACCACCGTAGGAGGTGTGATGTACATGCACTCATTTCAAGGGGGTGCAACACTTCTCAGTTTGGGCCTTCTTTTTATCCTATATACCATGTTTGTGTGGTGGCGTGATGTTCTACGCGAATCCACGTTAGAAGGACATCATACCAAAGTAGTACAATTAGGACTTCGATATGGTTTTATTTTGTTCATCGTCTCGGAGGTTATGTTCTTTTTTGCTTTTTTTTGGGCTTTTTCTCATTCTTCTTTGGCACCTGCGGTAGAGATCGGAGGTATTTGGCCCCCAAAAGGCATTTGGGTTTTAGATCCTTGGGAAATCCCTTTTCTTAATACCCTTATTCTTCTTTCATCCGGAGCTGCCGTAACTTGGGCTCATCATGCTATACTC---GCGGGGAAGCAA------------------------------------------------------------------------------------------------------------------------------------------------------AAACGAGCAGTTTACGCTTTAGTAGCTACCGTTTTACTGGCTCTAGTATTCACTGGCTTTCAAGGAATGGAATATTATCAAGCACCCTTCACTATTTCGGATAGTATTTATGGTTCTACCTTTTTCTTAGCAACAGGCTTTCATGGTTTTCATGTGATTATAGGTACTCTTTTCTTGATTATATGTGGTATTCGCCAATATTTTGGTCAGATGACCAAGGAACATCACGTTGGCTTTGAAGCAGCTGCATGGTACTGGCATTTTGTAGACGTGGTTTGGTTATTCTTATTTGTCTCTATCTATTGGTGGGGAGGTATATGA
>Amborella
ATGATTGAATCTCAAAGGCATTCTTATCATTTGGTAGATCCAAGTCCATGGCCTATTTCGGGTTCACTCGGAGCTTTGGCAACCACCGTAGGAGGTGTGATGTACATGCACCCATTTCAAGGGGGTGCAACACTTCTCAGTTTTGGCCTTCTCTTTATCCTATATACCATGTTCGTATGGTGGCGCGATGTTCTACGTGAATCCACGTTGGAAGGACATCATACCTTCGTCGTACAATTAGGACCTCGATATGGTTCTATTCCGTTCATCGTATCGGAGGTCATGTTCCTTTTTGCTCTTTTTCGGGCTTCTTCTCATTCTTCTTTAGCACCTACGGTAGAGATCGGAGGTATTTGGCCCCCAAAAGGGATTGGGGTTTTAGATCCTCGGGAAATCCCTTTTCTTAATACCCCTATTCTCCCTTCATCCGGAGCTGCCGTAACTTGGGCTCATCATGCTATACTT---GCGGGGAAGGAA------------------------------------------------------------------------------------------------------------------------------------------------------AAACGAGCAGTTTACGCTTTAGTAGCTACCGTTTCACTGGCTTTAGTATCCACAGGGTTTCAAGGAATGGAATATTACCAAGCACCTCCCACTATTTCGGATAGTATTTATGGTTCTACCTTTTCCTCAGCAACTGGCTTTCATGGTTTTCATGTGATTATTGGTACTCTTTTCTCGATCATATGTGGTATTCGCCAATATCTTGGTCATCTGACCAAGGAGCATCACGTTGGCTTTGAAGCTGCTGCATGGTACTGGCATTTCGTAGACGTGGTTCGGTTATTCCCATTTGTCTCTATCTATTGGTGGGGAGGTATATGA
>Arabidopsis
ATGATTGAATCTCAGAGGCATTCTTATCATTTGGTAGATCCAAGTCCATGGCCTATTTCGGGTTCACTCGGAGCTTTGGCAACCACCGTAGGAGGTGTGATGTACATGCACCCATTTCAAGGGGGTGCAAGACTTCTAAGTTTGGGCCTCATATTTATCCTATATACCATGTTCGTATGGTGGCGCGATGTTCTACGTGAATCCACGTTGGAAGGACATCATACCAAAGTCGTACAATTAGGACCTCGATATGGTTCTATTCTGTTCATCGTATCGGAGGTTATGTTCTTTTTTGCTTTTTTTTGGGCTTCTTCTCATTCTTCTTTGGCACCTGCGGTAGAGATCGGAGGTATTTGGCCCCCAAAAGGGATTGAGGTTTTAGATCCTTGGGAAATCCCTTTTCTTAATACCCCTATTCTCCCTTCATCCGGAGCTGCCGTAACTTGGGCTCATCATGCTATACTC---GCGGGGAAAGAA------------------------------------------------------------------------------------------------------------------------------------------------------AAACGAGCAGTTTATGCTTTAGTAGCTACCGTTTTATTGGCTCTAGTATTTACTGGCTTTCAAGGAATGGAATATTATCAAGCACCCTTCACTATTTCGGATAGTATTTATGGTTCTACCTTTTTCTTAGCAACAGGCTTTCATGGTTTTCATGTGATTATAGGTACTCTTTTCTTGATTATATGTGGTATTCGGCAATATCTTGGTCATCTGACGAAGGAGCATCACGTTGGCTTTGAAGCAGCTGCATGGTACTGGCATTTTGTAGACGTAGTTTGGTTATTCCTATTTGTCTCTATCTATTGGTGGGGAGGTATATGA
>Asclepias
ATGATTGAATCTCAGAGGCATTCTTATCATTTGGTAGATCCAAGTCCATGGCCTATTTCGGGTTCACTCGGAGCTTTGGCAACAACCGTAGGAGGTGTGATGTACATGCACTCATTTCAAGGGGGTGCAACACTTCTCAGTTTGGGCCTCATATTTATCCTATATACCATGTTTGTATGGTGGCGCGATGTTCTACGCGAATCCACGTTGGAAGGACATCATACCAAAATCGTACAATTAGGGCTTCGATATGGTTTTATTCTTTTTATCGTATCGGAGGTTATGTTCTTTTTTGCTCTTTTTTGGGCTTCTTCTCATTCTTCTTTGGCACCTACGGTAGAGATCGGAGGTATTTGGCCCCCAAAAGGGATTGAGGTTTTAGATCCTTGGGAAATCCCTTTTGTTAATACCCTTATTCCCCCTTCATCCGGAGCTGCCGTAACTTGGGCTCATCATGCTATACTC---GCGGGGAAGGAA------------------------------------------------------------------------------------------------------------------------------------------------------AAAAGAGCAGTTTACGCTTTAGTAGCTACCGTTTCACTGGCTCTAGTATTCACTGGCTTTCAAGGAATGGAATATTATCAAGCACCCCCCACGATTTCTTCTAGTATTTATGGTTCTACCTTTTTCTTAGCAACTGGCTTTCATGGTTTTCATGTGATTATAGGTACTCTTTTCTTGATCATATGTGGTATTCGCCAATATCTTGGTCATCTGACCAAGGAGCATCACGTTGGCTTTGAAGCAGCTGCATGGTACTGGCATTTTGTAGACGTGGTTCGGTTATTCCCATTTGTCTCTATCTATTGGTGGGGAGGTATATGA
>Boea
ATGATTGAATCTCAGAGGCATTCTTATCATTTGGTAGATCCAAGTCCATGGCCTATTTCGGGTTCACTCGGAGCTTTGGCAACAACCGTAGGAGGTGTGATGTACATGCACTCATTTCAAGGGGGTGCAACACTTCTCAGCTTGGGCCTCATATTTATTCTATATACCATGTTCGTATGGTGGCGCGATGTTCTACGTGAATCCACGTTGGAAGGACATCATACCAAAGTCGTACAATTAGGACCTCGATATGGTTTTATTCTTTTTATCGTATCGGAGGTTATGTTCTTTTTTGCTTTTTTTCGGGCTTCTTCTCATTCTTCTTTGGCACCTACGGTAGAGATCGGAGGTATTTGGCCACCAAAAGGGATTGGGGTTTTAGATCCTTGGGAAATCCCTTTTCTTAATACCCTTATTCTCCCTTCATCCGGAGCTGCCGTAACTTGGGCTCATCATGCTATACTC---GCGGAGAAGGAA------------------------------------------------------------------------------------------------------------------------------------------------------AAACGAGCAGTTTACGCTTTAGTAGCTACCGTTTTACTGGCTCTAGTATTCACTGGCTTTCAAGGAATGGAATATTATCAAGCACCCTCCACTATTTCGGATAGTATTTATGGTTCTACCTTTTTCTTAGCAACAGGCTTTCATGGTTTTCATGTGATTATAGGTACTCTTTTCTTGATCATATGTGGTATTCGCCAATATCTTGGTCATCTGACCAAGGAGCATCACGTTGGCTTTGAAGCAGCTGCATGGTACTGGCATTTTGTAGACGTGGTTCGGTTATTCCCATTTGTCTCTATCTATTGGTGGGGAGGTATATGA
>Carica
ATGATTGAATCTCAGAGGCATTCTTCTCATTTGGTAGATCCAAGTCCATGGCCTATTTCGGGTTCACTCGGAGCTTTGGCAACCACCGTAGGAGGTGTGATGTACATGCACTCATTTCAAGGGGGTGCAACACTTCTCAGTTTGGGCCTCATATTTCTCCTATATACCATGTTCGTATGGTGGCGCGATGTTCTACGTGAATCCACGTTGGAAGGACATCATACCAAAGTAGTACAATTAGGACTTCGATATGGTTTTATTCCGTTCATCGTATCGGAGGTTATGTTCTTTTTTGCTCTTTTTTGGGCTTCTTCTCATTCTTCTTTGGCACCTGCGGTAGAGATCGGAGGTATTTGGCCCCCAAAAGGGATTGGGGTTTTAGATCCTTGGGAAATCCCTTTTCTTAATACCCCTATTCTCCCTTCATCCGGAGCTGCCGTAACTTGGGCTCATCATGCTATACTC---GCGGGGAAGGAA------------------------------------------------------------------------------------------------------------------------------------------------------AAACGAGCAGTTTATGCTTTAGTAGCTACCGTTTTACTTGCTCTAGTATTCACTGGCTTTCAAGGAATGGAATATTATCAAGCACCCTTCACTATTTCGGATAGTATTTATGGTTCTACCTTTTTCTTAGCAACTGGCTTTCATGGTTTTCATGTGATTATAGGTACTCTTTTCTTGATCATATGTGGTATTCGGCAATATCTTGGTCATCTGACGAAGGAGCATCACGTTGGCTTTGAAGCAGCTGCATGGTACTGGCATTTTGTAGACGTGGTTTGGTTATTCCCATTTGTCTCTATCTATTGGTGGGGAGGTATATGA
>Cucurbita
ATGATTGAATCTCAGAGGCATTCTTTTCATTTGGTAGATCCAAGCCCATGGCCCATTTCGGGTTCACTCGGAGCTTTGGCAACCACCGTAGGAGGTGTGATGTACATGCACTCATTTCAAGGGGGTGCAACACTGATCAGTTTGGGCCTCATATTTATCCTATATACCATGTTCGTATGGTGGCGCGATGTTCTACGTGAATCCACGTTGGAAGGACATCATACCAAAGTCGTACAATTAGGACTTCGATATGGGTTTATTCTGTTTATCGTATCGGAGGTGATGTTCCTTTTAGCTTTTTTTCGGGCTTCTTCTCATTCTTCTTTGGCACCCACAGTAGAGATCGGAGGTATTTGGCCCCCAAAAGGGATTGGGGTTTTAGATCCTCGGGAAATCCCTTTTCTTAATACCCTGATTCTCCTTTCATCCGGAGCTGCCGTAACTTGGGCTCATCATGCTATACTC---GCGGGGAAGGAA------------------------------------------------------------------------------------------------------------------------------------------------------AAAGGAGCTGTTTACGCTTTAGTAGCTACCGTTTCACTGGCTCTAGTATTCACAGGCTTTCAAGGAATGGAATATTATCAAGCACCCTTTACTATTTCTGATAGTATTTATGGTTCTACCTTTTTCTTAGCAACTGGCTTTCATGGGTTTCATGTGATTATAGGTACTCTTTTCTTGATCATATGTGGTATTCGCCAATATCTTGGTCATCTGACCAAGGAGCATCACGTTGGCTTTGAAGCAGCTGCATGGTACTGGCATTTTGTAGACGTGGTTCGGTTATTCCTATTTGTCTCTATCTATTGGTGGGGAGGTATATGA
>Cuscuta
ATGATTGAATCTCAGAGGCATTCTTATCATTTGGTAGATCCAAGTCCATGGCCTATTTCGGGTTCACTCGGAGCTTTGGCAACAACCGTAGGAGGTGTGATGTACATGCACTCATTTCAAGGGGGTGCAACACTTCTCAGTTTGGGCCTCATATTTATCCTATATACCATGTTCGTATGGTGGCGCGATGTTCTACGCGAATCCACGTTCGAAGGACATCATACCAAAGTCGTACAATTAGGACCTCGATATGGTTTTCTTCTGTTTATCGTATCGGAGGTTATGTTCTTTTTTGCTCTTTTTCGGGCTTCTTCTCATTCTTCTTTGGCACCTACGGTAGAGATCGGAGGTATTTGGCCACCAAAGGGGATTGCGGTTTTAGACCCCTGGGAGATCCCTTTTCTTAATACCCTTATTCCCCCTTCATCCGGAGCTGCCGTAACTTGGGCTCATCATGCTATACTC---GCGGGGAAGGAA------------------------------------------------------------------------------------------------------------------------------------------------------AAACGAGCAGTTTACGCTTTAGTAGCTACCGTTTCACTGGCTCTAGTATTCACCGGCTTTCAAGGAATGGAATATTATCAAGCACCCTTCACTATTTCGGATAGTATTTATGGTTCTACCTTTTTCTTAGCAACTGGCTTTCATGGTTTTCATGTGATTATAGGTACTATTTTCTCGATCATATGTGGTATTCGCCAATATCTTGGTCATCTGACCAAGGAGCATCACGTTGGCTTTGAAGCAGCTGCATGGTACTGGCATTTTGTAGACGTGGTTCGGTTATTCCCATTTGTATCTATCTATTGGTGGGGAGGTATATGA
>Cycas
ATGATTTCATCTCAGAGGCATTCTTATCATTCGGTAGATCCAAGTCCATGGCCTATTTCGGGTTCACTCGGAGCTTTGGCAACCACCGTTGGAGGTGTTATGTACATGCACTCATTTACAGGGGGTGCAACACTTCTCGGTTTGGGCTTAATATTTATCCCATATACCATGTTCGTACGGTGGCGCGATGTTATACGTGAATCCACGTTGGAAGGACATCATACCAAGGTCGTACAATTAGGACTTCGATATGGTTTTATTCCGTCCATCGTATCGGAGGTCATGTTCCTTTCTGCTCTTTCTCGGGCTTCTTTTCATTCTCCTTCGGCACCTACGGTAGAGATCGGAGGTATTTGGCCCCCCAAAGGGATTGGGGTTTTAAATCCTTGGGAAATCCCTTTTCCCAATACCCTTATTCTCCTTTCATCTGGAGCTGCCGTAACTTGGGCTCATCATGCTATACCC---GCGGGGAAAGAA------------------------------------------------------------------------------------------------------------------------------------------------------CAACAAGCAGTTCACGCTTCAGTAGCTACCGTTTCACTGGCTCTAGTATTCACTGGGTTTCAAGGAATGGAATATCATCAAGCACCTCTCACTATTCCGGATGGTATTTATGGTTCTACCTTTTCCTCAGCAACTGGGTTTCATGGTTTTCATGTGATTATAGGTACTATTTCCTCAATCATATGTGGTATTCGCCAATATCTGGGTCATTTGACCAAGGAGCATCACGTTGGCTTCGAAGCAGCTGCATGGTACCGGCATTTCGTAGACGTGGTTCGGTCATTCCTATTTGTCCCTATCTATTGGTGGGGAGGTCTATGA
>Erythropalum
ATGATTGAATCTCAGAGGCATTCTTATCATTTGGTAGATCCAAGTCCATGGCCTATTTCGGGTTCACTCGGAGCTTTGGCAACCACCGTAGGAGGTGTGATGTACATGCACCCATTTCAAGGGGGTGCAACACTTCTCAGTTTGGGCCTAATATTTATCCTATACACCATGTTCGTATGGTGGCGCGATGTTCTACGTGAATCCACGTTGGAAGGACATCATACCAAAGTAGTACAATTAGGACCTCGATATGGTTCTATTCTGTTCATCGTATCGGAGGTTATGTTCCTTTTTGCTCTTTTTCGGGCTTCTTCTCATTCTTCTTTGGCACCTACGGTAGAGATCGGAGGTATTTGGCCCCCAAAAGGGATTGGGGTTTTAGATCCTCGGGAAATCCCTTTTCTTAATACCCTTATTCCCCCTTCATCCGGAGCTGCCGTAACTTGGGCTCATCATGCTATACTC---GCGGGGAAGGAA------------------------------------------------------------------------------------------------------------------------------------------------------AAACGAGCAGTTTACGCTTTAGTAGCTACCGTTTCACTGGCTCTAGTATCCACTGGCTTTCAAGGAATGGAATATTATCAAGCACCCTCCACTATTTCGGATAGTATTTATGGTTCTACCTTTTCCTTAGCAACTGGCTTTCATGGTTTTCATGTGATTATAGGTACTCTTTTCTCGATCATATGTGGTATTCGCCAATATCTTGGTCATCTGACCAAGGAGCATCACGTTGGCTTTGAAGCAGCTGCATGGTACTGGCATTTTGTAGACGTGGTTCGGTTATTCCCATTTGTCTCTATCTATTGGTGGGGAGGTATATGA
>Glycine
ATGATTGAATCTCAGAGGCATTCTTATCATTTGGTAGATCCAAGTCCATGGCCTATTTCGGGTTCACTCGGAGCTTTGGCAACCACCGTAGGAGGTGTGATGTACATGCACTCATTTCAAGGGGGTGCAACACTTCTCAGTTTGGGCCTAATATTTATCCTATATACCATGTTTGTATGGTGGCGCGATGTTCTACGTGAATCCACGTTGGAAGGACATCATACCAAAGTCGTACAATTAGGACCTCGATATGGTTCTATTCCGTTCATCGTATCGGAGGTTATGTTCCTTTTTGCTTTTTTTCGGGCTTCTTCTCATTCTTCTTTGGCACCTACGGTAGAGATCGGAGGTATTTGGCCCCCTTTAGGGATTTGGGTTTTAGATCCTCGGGAAATCCCTTTTCTTAATACCCCTATTCTCCTTTCATCCGGAGCAGCCGTAACTTGGGCTCATCATGCTATACTC---GCGGGGAAGGAA------------------------------------------------------------------------------------------------------------------------------------------------------AAACGAGCAGTTTACGCTTTAGTAGCTACCGTTTCACTGGCTCTAGTATTCACTGGCTTTCAAGGAATGGAATATTATCAAGCACCCTTCACTATTTCGGATAGTATTTATGGTTCTACCTTTTTCTTAGCAACTGGCTTTCATGGTTTTCATGTGATTATAGGTACTCTTTTCTTGATCATATGTGGTATTCGCCAATATCTTGGTCATCTGACCAAGGAGCATCACGTTGGCTTTGAAGCAGCTGCATGGTACTGGCATTTTGTAGACGTGGTTCGGTTATTCCTATTTGTCTCTATCTATTGGTGGGGAGGTATATGA
>Liriodendron
ATGATTGAATCTCAGAGGCATTCTTATCATTTGGTAGATCCAAGTCCATGGCCTATTTCGGGTTCACTCGGAGCTTTGGCAACCACCGTAGGAGGTGTGATGTACATGCACCCATTTCAAGGGGGTGCAACACTTCTCAGTTTGGGCCTAATATTGATCCTATATACCATGTTCGTATGGTGGCGCGATGTTCTACGTGAATCCACGTTGGAAGGACATCATACCAAAGTCGTACAATTAGGACCTCGATATGGTTCTATTCCGTTCATCGTATCGGAGGTTATGTTCCTTTTTGCTCTTTTTCGGGCTTCTTCTCATTCTTCTTTGGCACCTACGGTAGAGATCGGAGGTATTTGGCCCCCAAAAGGGATTGGGGTTTTAGATCCTCGGGAAATCCCTTTTCTTAATACCCCTATTCCCCCTTCATCCGGAGCTGCCGTAACTTGGGCTCATCATGCTATACTC---GCGGGGAAGGAA------------------------------------------------------------------------------------------------------------------------------------------------------AAACGAGCAGTTTACGCTTTAGTAGCTACCGTTTCACTGGCTCTAGTATCCACTGGCTTTCAAGGAATGGAATATTACCAAGCACCCTCCACTATTTCGGATAGTATTTATGGTTCTACCTTTTCCTCAGCAACTGGTTTTCATGGTTTTCATGTGATTATAGGTACTCTTTTCTCGATCATATGTGGTATTCGCCAATATCTTGGTCATCTGACCAAGGAGCATCACGTTGGCTTTGAAGCAGCTGCATGGTACTGGCATTTCGTAGACGTGGTTCGGTTATTCCCATTTGTCTCTATCTATTGGTGGGGAGGTATATGA
>Malania
ATGATTGAATCTCAGAGGCATTCTTATCATTTGGTAGATCCAAGTCCATGGCCTATTTCGGGTTCACTCGGAGCTTTGGCAACCACCGTAGGAGGTGTGATGTACATGCACCCATTTCAAGGGGGTGAAACACTTCTCAGTTTGGGCCTCATATTTATCCTATACACCATGTTCGTATGGTGGCGCGATGTTCTACGTGAATCCACGTTGGAAGGACATCATACCAAAGTCGTACAATTAGGAACTCGATATGGTTCTATTCTGTTCATCGTATCGGAGGTTATGTTCCTTTTTGCTCTTTTTTGGGCTTCTTCTCATTCTTCTTTGGCACCTACGGTAGAGATCGGAGGTATTTGGCCCCCAAAAGGGATTGGGGTTTTAGATCCTCGGGAAATCCCTTTTCTTAATACCCTTATTCCCCCTTCATCCGGAGCTGCCGTAACTTGGGCTCATCATGCTATACTC---GCGGGGAAGGAA------------------------------------------------------------------------------------------------------------------------------------------------------AAACGAGCAGTTTACGCTTTAGTAGCTACCGTTTCACTGGCTCTAGTATCCACTGGCTTTCAAGGAATGGAATATTATCAAGCACCCTTCACTATTTCGGATAGTATTTATGGTTCTACCTTTTCCTTAGCAACTGGCTTTCATGGTTTTCATGTGATTATAGGTACTCTTTTCTCGATCATATGTGGTATTCGCCAATATCTTGGTCATCTGACCAAGGAGCATCACGTTGGCTTTGAAGCAGCTGCATGGTACTGGCATTTTGTAGACGTGGTTCGGTTATTCCCATTTGTCTCTATCTATTGGTGGGGAGGTATATGA
>Malus
ATGATTGAATCTCAGAGGCATTCTTATCATTTGGTAGATCCAAGTCCATGGCCTATTTCGGGTTCACTCGGAGCTTTGGCAACCACCGTAGGAGGTGTGATGTACATGCACCCATTTCAAGGGGGTGCAACACTTCTCAGTTTGGGCCTCATATTTATCCTATATACCATGTTCGTATGGTGGCGCGATGTTCTACGTGAATCCACGTTGGAAGGACATCATACCAAAGTTGTACAATTAGGACTTCGATATGGTTTTATTCCGTTCATCGTATCGGAGGTTATGTTCCTTTTTGCTTTTTTTCGGGCTTCTTCTCATTCTTCTTTGGCACCTACGGTAGAGATCGGAGGTATTTGGCCCCCAAAAGGGATTGGGGTTTTAGATCCTCGGGAAATCCCTTTTCTTAATACCCCTATTCTCCTTTCATCCGGAGCTGCCGTAACTTGGGCTCATCATGCTATACTC---GCGGGGAAGGAA------------------------------------------------------------------------------------------------------------------------------------------------------AAACGAGCAGTTTACGCTTTAGTAGCTACCGTTTCACTGGCTCTAGTATTCACTGGCTTTCAAGGAATGGAATATTATCAAGCACCCTTCACTATTTCGGACAGTATTTATGGTTCTACCTTTTTCTTAGCAACTGGCTTTCATGGTTTTCATGTGATTATAGGTACTCTTTTCTTGATCATATGTGGTATTCGCCAATATCTTGGTCATCTGACCAAGGAGCATCACGTTGGCTTTGAAGCAGCTGCATGGTACTGGCATTTTGTAGACGTGGTTCGGTTATTCCCATTTGTCTCTATCTATTGGTGGGGAGGTATATGA
>Gossypium
ATGATTGAATCTCAGAGGCATTCTTATCATTTGGTAGATCCAAGTCCATGGCCTATTTCGGGTTCACTCGGAGCTTTGGCAACCACCGTAGGAGGTGTGATGTACATGCACTCATTTCAAGGGGGTGCAAGACTTCTCAGTTTGGGCCTCATATTTATCCTATATACCATGTTCGTATGGTGGCGCGATGTTCTACGTGAATCCACGTTGGAAGGACATCATACCAAAGTCGTACAATTAGGACTTCGATATGGTTTTATTCTGTTTATCGTATCGGAGGTTATGTTCTTTTTTGCTTTTTTTTGGGCTTCTTCTCATTCTTCTTTGGCACCTACGGTAGAGATTGGAGGTATTTGGCCCCCAAAAGGGATTGGGGTTTTAGATCCTTGGGAAATCCCTTTTCTTAATACCCCTATTCTCCTTTCATCCGGAGCTGCCGTAACTTGGGCTCATCATGCTATACTC---GCGGGGAAGGAA------------------------------------------------------------------------------------------------------------------------------------------------------AAACGAGCAGTTTATGCTTTAGTAGCTACCGTTTTTCTGGCTCTAGTATTCACTGGATTTCAAGGAATGGAATATTATCAAGCACCTTTCACTATTTCGGATAGTATTTATGGTTCTACCTTTTTCTTAGCAACTGGCTTTCATGGTTTTCATGTGATTATAGGTACTCTTTTCTTGATCATATGTGGTATTCGCCAATATCTTGGTCATCTGACTAAAGAGCATCACGTTGGCTTTGAAGCAGCTGCATGGTACTGGCATTTTGTAGACGTGGTTCGGTTATTCCCATTTGTCTCTATCTATTGGTGGGGAGGTATATGA
>Nicotiana
ATGATTGAATCTCAGAGGCATTCTTATCATTTGGTAGATCCAAGTCCATGGCCTATTTCGGGTTCACTCGGAGCTTTGGCAACAACCGTAGGAGGTGTGATGTACATGCACTCATTTCAAGGGGGTGCAACACTTCTCAGTTTGGGCCTCATATTTATCCTATATACCATGTTCGTATGGTGGCGCGATGTTCTACGTGAATCCACGTTCGAAGGACATCATACCAAAGTCGTACAATTAGGACCTCGATATGGTTTTATTCTGTTTATCGTATCGGAGGTTATGTTCTTTTTTGCTCTTTTTCGGGCTTCTTCTCATTCTTCTTTGGCACCTACGGTAGAGATCGGAGGTATTTGGCCCCCAAAGGGGATTGCGGTTTTAGATCCTTGGGAAATCCCTTTTCTTAATACCCTTATTCCCCTTTCATCCGGAGCTGCCGTAACTTGGGCTCATCATGCTATACTC---GCGGGGAAGGAA------------------------------------------------------------------------------------------------------------------------------------------------------AAACGAGCAGTTTACGCTTTAGTAGCTACCGTTTCACTGGCTCTAGTATTCACAGGCTTTCAAGGAATGGAATATTATCAAGCACCCTTCACTATTTCGGATAGTATTTATGGTTCTACCTTTTTCTTAGCAACTGGCTTTCATGGTTTTCATGTGATTATAGGTACTATTTTCTCGATCATATGTGGTATTCGCCAATATCTTGGTCATCTGACCAAGGAGCATCACGTTGGCTTTGAAGCAGCTGCATGGTACTGGCATTTTGTAGACGTGGTTCGGTTATTCCTATTTGTCTCTATCTATTGGTGGGGAGGTATATGA
>Oenothera
ATGATTGAATCTCAGAGGCATTCTTATCATTTGGTAGATCCAAGTCCATGGCCTATTTCGGGTTCACTCGGAGCTTTGGCAACCACCGTAGGAGGTGTGATGTACATGCACCCATTTCAAGGGGGTGCAACACTTCTCAGTTTGGGCCTCATATTTCTCCTATATACCATGTTCGTATGGTGGCGCGATGTTCTACGTGAATCAACGTTGGAAGGACATCATACAAAAGTCGTACAATTAGGACTTCGATATGGTTCTATTCTTTTCATCGTATCGGAGGTTATGTTCCTTTTTGCTTTTTTTCGGGCTTCTTCTCATTCATCTTTGGCACCCACGGTAGAGATCGGAGGTATTTGGCCCCCAAAAGGGATTGGGGTTTTAGATCCTTGGGAAATACCCTTTCTTAATACCCCTATTCTCCTTTCATCCGGAGCTGCCGTAACTTGGGCTCATCATGCTATACTA---GCGGGGAAGGAA------------------------------------------------------------------------------------------------------------------------------------------------------AAACGAGCAGTTTACGCTTTAGTAGCTACCGTTTCACTGGCTATAGTATTCACTGGATTTCAAGGAATGGAATATTATCAAGCACCCCCCACGATTTCAGATAGTATTTATGGTTCGACCTTTTATTTAGCAACTGGCTTTCATGGTTTTCATGTGATTATAGGTACTCTTTTCTCGATCATATGTGGTATTCGCCAATATCTTGGTCATCTGACAAAGGAGCATCACGTTGGCTTTGAAGCAGCTGCATGGTACTGGCATTTTGTAGACGTGGTTCGGTTATTCCTATTTGTATCTATCTATTGGTGGGGAGGTATATGA
>Phoenix
ATGATTGAATCTCAGAGGCATTCTTATCATTTGGTAGATCCAAGTCCATGGCCTATTTCGGGTTCACTCGGAGCTTTGGCAACCACCGTAGGAGGTGTGATGTACATGCACCCATTTCAAGGGGGTGCAACACTTCTCAGTTTGGGCCTAATATTTATCCTATATACCATGTTCGTATGGTGGCGCGATGTTCTACGTGAATCCACGTTGGAAGGACATCATACAAAAGCTGTACAATTAGGACCTCGATATGGTTCTATTCTGTTCATAGTATCGGAGGTTATGTTCCTTTTTGCTTTTTTTTGGGCTTCTTCTCATTCTTCTTTGGCACCTACGGTAGAGATCGGAGGTATTTGGCCCCCAAAAGGGATTGGGGTTTTAGATCCTCGGGAAATCCCTTTTCTTAATACCCCTATTCTCCCTTCATCCGGAGCTGCCGTAACTTGGGCTCATCATGCTATACTC---GCGGGGAAGGAA------------------------------------------------------------------------------------------------------------------------------------------------------AAACGAGCAGTTTACGCTTTAGTAGCTACCGTTTCACTGGCTCTAGTATCCACTGGCTTTCAAGGAATGGAATATTACCAAGCACCCTCCACTATTTCAGATAGTATTTATGGTTCTACCTTTTTCTCAGCAACTGGCTTTCATGGTTTTCATGTGATTATAGGTACTCTTTTCTTGATCATATGTGGTATTCGCCAATATCTTGGTCATCTGACCAAGGAGCATCACGTTGGCTTTGAAGCAGCTGCATGGTACTGGCATTTTGTAGACGTGGTTCGGTTATTCCCATTTGTCTCTATCTATTGGTGGGGAGGTATATGA
>Pinus
ATGGTTTCATCTCAGAGGCATTCTTATCACTTGGTAGATCCAAGTCCATGGCCTATTTCGGGTTCACTCGGAGCTTTGGCAACCACCGTTGGAGGTGTTATGTACATGCACCCATTTACAGGGGGTTCAACACTCCTCAGTTTGGGCTCGATATTCATCCCATATACCATGTTCGTACGGTGGCGCGATGTTATACGTGAATCCACGTTGGAGGGACATCATACCAAAGTCGTACAATTAGGACCTCGATATGGTTTTATTCCGTCCATCGTATCGGAGGTCATGTTCTTCTTCGCTTTTTTTCGGGCTTCTTTTCATTCTCCTTTGGCACCTGCGGTAGAGATCGGAGGTATCTGGCCCCCCAAAGGGATTGGGGTTTCAAATCCTTGGGAAATCCCTTTTCTTAATACCCCTATTCCCCCTCCATCCGGAGCTGCCGTAACTTGGGCTCATCATGCTATACTC---GCGGGGAAAGAG------------------------------------------------------------------------------------------------------------------------------------------------------CAACAAGCAGTTTACGCTTCAGTAGCCACCGTTTCACTGGCTCTAGTATCCACTGGGTTCCAAGGAATGGAGTATTATCAAGCACCTCCCACTGTCCCGGATGGTATTCATGGTTCTACCTTTCCCTCAGCAACCGGGTTTCATGGTTTTCATGTGATTATAGGTACTATTTCCCCAATCATACGTGGTATTCGCCAATATCTGGGTCATTTGACCAAGAAGCATCACGTTGGCTTTGAAGCAGCTGCATGGTACCGGCATTCCGTAGACGTGGTTCGGTCATTCCCATTTGTCCCTATCTATTGGTGGGGAGGTCTATGA
>Rhazya
ATGATTGACTCTCAGAGACATTCTTATCATTTGGTAGATCCAAGTCCATGGCCTATTTCGGGTTCACTCGGAACTTTGGCAACAACCGTAGGAGGTGTGATGTACATGCACTCATTTCAAGGGGGTGCAACACTTCTCAGTTTGGGCCTCATATTTATCCTATATACCATGTTCGTATGGTGGCGCGATGTTCTACGCGAATCCACGTTGGAAGGACATCATACCAAAGTCGTACAATTAGGACTTCGATATGGTTTTATTCTTTTTATCGTATCGGAGGTTATGTTCTTTTTTGCTCTTTTTTGGGCTTCTTCTCATTCTTCTTTGGCACCTACGGTAGAGATCGGAGGTATTTGGCCCCCGAAAGGGATTGAGGTTTTAGATCCTTGGGAAATACCTTTTCTTAATACCCTTATTCCCCCTTCATCCGGAGCTGCCGTAACTTGGGCTCATCATGCTATACTC---GCGGGGAAGGAA------------------------------------------------------------------------------------------------------------------------------------------------------AAACGAGCAGTTTACGCTTTAGTAGCTACCGTTTCACTGGCTCTAGTATTCACTGGCTTTCAAGGAATGGAATATTATCAAGCACCCTCCACTATTTCAGATAGTATTTATGGTTCTAGCTTTTTCTTAGCAACTGGCTTTCATGGTTTTCATGTGATTATAGGTACTCTTTTCTTGATCATATGTGGTATTCGCCAATATCTTGGTCATCTGACCAAGGAGCATCACGTTGGCTTTGAAGCAGCTGCATGGTACTGGCATTTTGTAGACGTGGTTCGGTTATTCCCATTTGTCTCTATCTATTGGTGGGGAGGTATATGA
>Ricinus
ATGATTGAATCTCAGAGGCATTCTTATCATTTGGTAGATCCAAGTCCATGGCCTATTTCGGGTTCACTCGGAACTTTGGCAACCACCGTAGGAGGTGTGATGTACATGCACTCATTTCAAGGGGGTGCAACACTTCTCAGTTTGGGCCTCATATTTATCCTATATACCATGTTTGTATGGTGGCGCGATGTTCTACGTGAGTCCACGTTGGAAGGACATCATACCAAAGTCGTACAATTAGGACCTCGATATGGTTTTATTCCGTTCATCGTATCGGAGGTTATGTTCCTTTTTGCTTTTTTTTGGGCTTCTTTTCATTCTTCTTTGGCACCTACGGTAGAGATCGGAGGTATTTGGCCCCCAAAAGGGATTGGGGTTTTAGATCCTTGGGAAATCCCTTTTCTTAATACCCCTATTCTCCTTTCATCCGGAGCTGCCGTAACTTGGGCTCATCATGCTATACTC---GCGGGGAAGGAA------------------------------------------------------------------------------------------------------------------------------------------------------AAACGAGCAGTTTATGCTTTAGTAGCTACCGTTTCACTGGCTCTAGTATTCACTGGCTTTCAAGGAATGGAATATTATCAAGCACCCTTCACTATTTCGGATAGTATTTATGGTTCTACCTTTTTCTTAGCAACCGGCTTTCATGGTTTTCATGTGATTATAGGTACTCTTTTCTTGATCATATGTGGTATTCGCCAATATCTTGGTCATCTGACCAAGGAGCATCACGTTGGCTTTGAAGCAGCTGCATGGTACTGGCATTTTGTAGACGTGGTTCGGTTATTCCTATTTGTTTCTATCTATTGGTGGGGGGGTATATGA
>Salvia
ATGATTGAATCTCAGAGGCATTCTTATCATTTGGTAGATCCAAGTCCATGGCCTATTTCGGGTTCACTCGGAGCTTTGGCAACAACCGTAGGAGGTGTGATGTACATGCACTCATTTCAAGGGGGTGCAACACTTCTCAGTTTGGGCCTCATATTTATCCTATATACCATGTTCGTATGGTGGCGCGATGTTCTACGTGAATCCACGTTGGAAGGACATCATACCAAAGTCGTACAATTAGGACCTCGATATGGTTTTATTCTTTTTATCGTATCGGAGGTTATGTTCTTTTTTGCTTTTTTTCGGGCTTCTTCTCATTCTTCTTTGGCACCTACGGTAGAGATCGGAGGTATTTGGCCCCCAAAAGGGATTGGGGTTTTAGATCCTTGGGAAATCCCTTTTCTTAATACCCTTATTCCCCCTTCATCCGGAGCTGCCGTAACTTGGGCTCATCATGCTATACTC---GCGGGGAAGGAA------------------------------------------------------------------------------------------------------------------------------------------------------AAACGAGCAGTTTACGCTTTAGTAGCTACCGTTTTACTGGCTCTAGTATTCACTGGCTTTCAAGGAATGGAATATTATCAAGCACCCTCCACTATTTCGGATAGTATTTATGGTTCTACCTTTTTCTTAGCAACTGGCTTTCATGGTTTTCATGTGATTATAGGTACTCTTTTCTTGATCATATGTGGTATTCGCCAATATCTTGGTCATCTGACCAAGGAGCATCACGTTGGCTTTGAAGCAGCTGCATGGTACTGGCATTTTGTAGACGTGGTTCGGTTATTCCCATTTGTCTCTATCTATTGGTGGGGAGGTATATGA
>Spirodela
ATGATTGAATCTCAGAGGCATTCTTATCATTTGGTAGATCCAAGTCCATGGCCTATTTCGGGTTCACTCGGAGCTTTTGCAACCACCGTAGGAGGTGTGATGTACATGCACCCATTTCAAGGGGGTGCTACACTTCTCAGTTTGGGTCTCATATTTATCCTATATACCATGTTCGTATGGTGGCGCGATGTTCTACGTGAATCCACGTTGGAAGGACATCATACAAAAGCTGTACAATTAGGACCTCGATATGGTTCTATTCTTTTTATAGTATCGGAGGTTATGTTCCTTTTTGCTCTTTTTCGGGCTTCCTCTCATTCTTCTTTGGCACCTACGGTAGAGATCGGAGGTATTTGGCCCCCAAAAGGGATTGGGGTTTTAGATCCTCGGGAAATCCCTTTTCTTAATACCCCTATTCTCCCTTCATCCGGAGCTGCCGTAACTTGGGCTCATCATGCTATACTT---GCGGGGAAGGAA------------------------------------------------------------------------------------------------------------------------------------------------------AAACGAGCAGTTTACGCTTTAGTAGCTACCGTTTCACTGGCTCTAGTATCCACTGGCTTTCAAGGAATGGAATATTACCAAGCACCCTCCACTATTTCGGATAGTATTTATGGTTCTACCTTTTTCTTAGCAACTGGCTTTCATGGTTTTCATGTGATTATAGGTACTATTTTCTTGATCATATGTGGTATTCGCCAATATCTTGGTCATCTGACCAAGGAGCATCACGTTGGCTTTGAAGCAGCTGCATGGTACTGGCATTTTGTAGACGTGGTTCGGTTATTCCTATTTGTCTCTATCTATTGGTGGGGAGGTATATGA
>Oryza
ATGATTGAATCTCAGAGGCATTCTTATCATTTGGTAGATCCAAGTCCATGGCCTATTTCGGGTTCACTCGGAGCTTTGGCAACCACCGTAGGAGGTGTGATGTACATGCACTCATTTCAAGGGGGTGCAACACTTCTCAGTTTGGGCCTAATATTTCTCCTTTATACCATGTTCGTATGGTGGCGGGATGTTCTACGTGAATCCACGTTGGAAGGGCATCATACAAAAGCTGTACAATTAGGACCTCGATATGGTTCTATTCTCTTCATAGTCTCGGAGGTTATGTTCCTTTTTGCTTTTTTTTGGGCTTCTTCTCATTCTTCTTTGGCACCTACGGTAGAGATCGGAGGTATTTGGCCCCCAAAAGGGATTGGGGTTTTAGATCCTTGGGAAATCCCTCTTCTTAATACCCCTATTCTCCCTTCATCCGGAGCTGCCGTAACTTGGGCTCATCATGCTATACTC---GCGGGGAAGGAA------------------------------------------------------------------------------------------------------------------------------------------------------AAACGAGCAGTTTACGCTTTAGTAGCAACCGTTTCACTGGCTCTAGTATCCACTGGCTTTCAAGGAATGGAATATTACCAAGCACCCTCCACTATTTCGGATAGTATTTACGGTTCTACCTTTTTCTTAGCAACTGGCTTTCATGGTTTTCATGTGATTATAGGTACTCTTTTCTTGATCGTATGTGGTATTCGCCAATATCTTGGTCATCTGACCAAGAAGCATCACGTTGGCTTTGAAGCAGCTGCATGGTACTGGCATTTTGTAGACGTGGTTCGGTTATTCCCATTTGTCTCTATCTATTGGTGGGGAGGTATATGA
>Helicanthes
TCCATTGAATCTCAGGGGCATTCTTATCATTTGGTAGATCCAAGTCCATGGCCTATTTCGGGTTCACTCGGAGCTTTGGCAGCCACCGTAGGAGGTGTGATGTACATGCACCCATTTCAAGGGGGTGCAACACTTCTCAGTTTGGGCCTCATATTTCTCCTATACACCATGTTCGTATGGTGGCGCGATGTTCTACGCGAATCTACGTTGGAAGGACATCATACCAAAGTCGTACAATTAGGACTTCGATATGGTTTTATTCTGTTTATCGTATCGGAGGTTATGTTCTTTTTTGCTCTTTTTTGGGCTTCTTCTCATTCTTCTTTGGCACCTACGGTAGAGATCGGAGGTATTTGGCCCCCAAAAGGGATTTGGGTTTTAGATCCTCGGGAAATCCCTTTTCTTAATACCCTTATTCCCCCTTCATCCGGAGCTGCCGTAACTTGGGCTCATCATGCTATACTC---GCGGGGAAGGAA------------------------------------------------------------------------------------------------------------------------------------------------------AAACGAGCAGTTTACGCTTTAGTAGCTACCGTTTCACTGGCTCTAGTATCCACTGGCTTTCAAGGAATGGAATATTATCAAGCACCCTTCACTATTTCGGATAGTATTTATGGTTCTACCTTTTTCTTAGCAACTGGCTTTCATGGTTTTCATGTGATTATAGGTACTCTTTTCTCGATCATATGTGGTATTCGCCAATATCTTGGTCATCTGACCAAGGAGCATCACGTTGGCTTTGAAGCAGCTGCATGGTACTGGCATTTTGTAGACGTGGTTCGGTTATTCCCATTTGTCTCTATCTATTGGTGGGGGGGTATATAA
>Tolypanthus
TCCATTGAATCTCAGGGGCATTCTTATCATTTGGTAGATCCAAGTCCATGGCCTATTTCGGGTTCACTCGGAGCTTTGGCAGCCACCGTAGGAGGTGTGATGTACATGCACCCATTTCAAGGGGGTGCAACACTTCTCAGTTTGGGCCTCATATTTATCCTATACACCATGTTCGTATGGTGGCGCGATGTTCTACGCGAATCTACGTTGGAAGGACATCATACCAAAGTCGTACAATTAGGACTTCGATATGGTTTTATTCTGTTTATCGTATCGGAGGTTATGTTCTTTTTTGCTCTTTTTTGGGCTTCTTCTCATTCTTCTTTGGCACCTACGGTAGAGATCGGAGGTATTTGGCCCCCAAAAGGGATTGGGGTTTTAGATCCTCGGGAAATCCCTTTTCTTAATACCCTTATTCCCCCTTCATCCGGAGCTGCCGTAACTTGGGCTCATCATGCTATACTC---GCGGGGAAGGAA------------------------------------------------------------------------------------------------------------------------------------------------------AAACGAGCAGTTTACGCTTTAGTAGCTACCGTTTCACTGGCTCTAGTATCCACTGGCTTTCAAGGAATGGAATATTATCAAGCACCCTTCACTATTTCGGATAGTATTTATGGTTCTACCTTTTTCTTAGCAACTGGCTTTCATGGTTTTCATGTGATTATAGGTACTCTTTTCTCGATCATATGTGGTATTCGCCAATATCTTGGTCAGATGACCAAGGAGCATCACGTTGGCTTTGAAGCAGCTGCATGGTACTGGCATTTTGTAGACGTGGTTCGGTTATTCCCATTTGTCTCTATCTATTGGTGGGGGGGTATATAA
>Vitis
ATGATTGAATCTCAGAGGCATTCTTTTCATTTGGTAGATCCAAGTCCATGGCCTATTTCGGGTTCACTCGGAGCTTTGGCAACCACCGTAGGAGGTGTGATGTACATGCACCCATTTCAAGGGGGTGCAACACTTCTCAGTTTGGGCATCATATTTATCCTATATACCATGTTCGTATGGTGGCGCGATGTTATACGTGAATCCACGTTGGAAGGACATCATACCAAAGTCGTACAATTAGGACCTCGATATGGTTCTATTCCGTTCATCGTATCGGAGGTTATGTTCCTTTTTGCTCTTTTTCGGGCTTCTTCTCATTCTTCTTTGGCACCTACGGTAGAGATCGGAGGTATTTGGCCCCCAAAAGGGATTGGGGTTTTAGATCCTCGGGAAATCCCTTTTCTAAATACCCCTATTCTCCCTTCATCCGGAGCTGCCGTAACTTGGGCTCATCATGCTATACTC---GCGGGGAAGGAA------------------------------------------------------------------------------------------------------------------------------------------------------AAACGGGCAGTTTACGCTTTAGTAGCTACCGTTTTACTGGCTCTAGTATCCACTGGCTTTCAAGGAATGGAATATTATCAAGCACCCTCCACTATTTCGGATAGTATTTATGGTTCTACCTTTTCCTTAGCAACTGGCTTTCATGGTTTTCATGTGATTATAGGTACTCTTTTCTCGATCATATGTGGTATTCGCCAATATCTCGGTCATCTGACCAAGGAGCATCACGTTGGCTTTGAAGCAGCTGCATGGTACTGGCATTTTGTAGACGTGGTTCGGTTATTCCTATTTGTCTCTATCTATTGGTGGGGAGGTATATGA
>Haplopteris
ACTTCCCCTGCTCAAGAGCATCCCTATCATTTAGTAGATCCAAGCCCATGGCCTTTTTTAGGGTCACTTGGAGCCCTAGCAAGCACTATCGGTGCTGTTCTGTGTATGCATTCATTCACAGGGGATAGAGCACTCCTTGCCTTGGGCTTAGGATTAATATTATATACCATGTTCGTATGGTGGCGTGATGTTACATGTGAATCTACTTACGAAGGACATCACACCAAAGTGGTATAATTAGGGCTTCGCTACGGTTTTATCTTGTCCATCGTCTCGGAGGTTATGTTTTCTCTAGCCTTTTTTTGGGCCTTTCTTCATTCCTCCTCGGCACCCGCGGTAGAGATTGGAGCTATTTGGCCCCCCAAAGGAATCGAGGTTTTAAATCCCCAGGGAATACCTTTTCTAAATACCCTCATTCTTCTTCTCTCTGGAGCTGCCGTGACTTGGGCTCATTATGCCATACTC---GCAGGTTTAAAA------------------------------------------------------------------------------------------------------------------------------------------------------TAACAAGCGGTTCATGCTTTAGTAGCTACCGTTTGGCTGGCTTTAGTCTTCACCGGGTTTTAAGGAATGGAATATTATGAAGCACTTTTTATTATCTCTGACGGTATTTATGGTTTTACTTCTTTTTTAGCTACCGGGTTTCATGGGTTCCATGTTATTATAGGGACCATTTTCTTGATGATACGCGGTATTCGTTAATATATGGGCCATTTCAGTCCTTTACATCACTTTGGCTTCGAAGCAGCTGCTCGGTACCGGTATTCCGTGGACGTGGTTCGGTTATTTTCATTTGTCTCCATCTATTGGTGGGGAGGCTCATGA
>Ginkgo
ATGGTTTCATCCCAGAGGCATTCTTATCATTCGGTAGATCCAAGTCCATGGCCTATTCCGGGTCCACTCGGAGCTTTGGCAACCACCGTTGGAGGTGTTATGTACATGCACTCATTTACAGGGGGTGCAACACTTCTCAGTTCGGGCTTAATATTGATCCCATATACCATGTTCGTACGGTGGCGCGATGTTATACGTGAATCCACGTTGGAGGGACATCATACCGAGGTCGTACAATTAGGACTTCGATATGGTTCTATCCCGTCCATCGTATCGGAGGTCATGTTCCTTTTTGCTCTCCTTCGGGCTTCTTCTCATTCTCCTTCGGCACCTGCGGTAGAGATCGGAGGTATCCGGCCCCCCAAAGGGATCGGGGTTCCAAATCCTTGGGAAATCCCTTTTCTTAATACCCCTATTCTCCCTCCATCTGGAGCTGCCGTAACTTGGGCTCATCATGCTATACCC---GCGGGGAAGGAG------------------------------------------------------------------------------------------------------------------------------------------------------CAACAAGCAGTTTACGCTTCAGTAGCTACCGTTTCACTGGCTCTAGTATCCACTGGGTTTCAAGGAATGGAATATTACCAAGCACCTCTCACTATTCCGGATGGTATTTATGGTTCTACCTTTTCCTCAGCAACTGGGTTTCATGGTTTTCATGTGATTACAGGTACTATTCACTCAATCATATGTGGTATTCGCCAATATCTGGGTCATTTGACCAAGGAGCATCACGTTGGCTCCGAAGCAGCTGCATGGTACCGGCATTTCGTAGACGTGGTTCGGTCATCCCCATCTGTCCCTATCTATTGGTGGGGAGGTCTATGA
>Azolla
---------------------------------------------------------------------------------------------------ATGTATATGCATTCATTCGCGGGAGACGGAACACTCCTCACTTTAGGCCTAAGCTTGATCTTATACACCATGTTTGTATGGCGGCGCGATGTTACATGTGAATTTACTTACGAAGGACGTCATACCAAAGTGGTATAATTAGGGCTTCGCTACGGTTTTCTCTTGTTTATCGTCTCGGAGGTTATGTCTCTTCTAGCCTTTTTTTGGGCTTTCTTTTATTTCTCTTTGGCACTCGCGGTAGAGATCGGAGCTATTCGGCCCCCCAAAGGAGTTGAGGTTTTAAATCCCTGGGGAATCCCTTTTCTAAATACCCTTATTCTCCTTTCCTCTGGAGCTGCCGTGACTTGGGCTCATCATGCCATACTC---GCAGGTTTAAAA------------------------------------------------------------------------------------------------------------------------------------------------------TAATAAGCGGTTCACGCTTTAGTAGCTATCGTTCGGCTGGCTCCAGTTCCCACCGGGTTTTAGGGAATGGAATATTACGAAGCACTCTTCATCATTTCCGACGGTATTTATGGTTTTACTTTCCTCTTAGCCATCGGGTCTTATGGGTCCTACGTTACTACAGGGACCATTCTCTCGACGATACGCGGTATTTGTTAATATATAGGTCATTTTAGTCCTTCGCATCACTTCGGCTTCGAAGCAGCTGCTCGGTACCGGCATTCTGTGGACGTGGTTCGGTCATTTCCATCTGTCCCTATCTATTGGTGGGGGGGCTTATGA
>Pteridium
---------------------------------------------------------------------------------------------------ATGTATATGTATTCATTCACAGGAGATAGAACACTCCTCACCTTGGGCCTGGGATTAATCTTATATACCATGTTTGTATGGTGGCGCGATGTTACATGTGAATCTACTTACGAAGGACATCACACCAAAGTGGTATAATTAGGGCTTCGCTACGGTTTTATCTTGTCCATCGTCTCGGAGGTTATGTCCCCTTTAGCCTTTTTTTGGGCTTTTCTTCATTCCCCCTCGGCACCTGCGGTAGAGATTGGAGCTATTCGGCCCCCCAAAGGAGTTGAGGTTTTAAATCCCCAGGGAATCCCTTTTCTAAATACCCTCATTCTCCTTCTCTCTGGAGCTGCCGTGACTTGGGCTCATCATGCCATACTC---GCAGGTTTAAAA------------------------------------------------------------------------------------------------------------------------------------------------------TAACAAGCGGTTCACGCTTTAGTAGCTATCGTTCGGCTGGCCCCAGTTCCCACCGGGTTTTAGGGAATGGAATATTATGAAGCACTTTTTACCATCTCTGACGGTATTTATGGTTTCACTTTCTTCTTAGCTACCGGGTCTTATGGGTCCTATGTCACTACAGGGACCATTCTCTCGATGATACGCGGTATTCGTTAATATATAGGCTATTTTAGTCCTTCGCATCACTTTGGCTTCGAAGCAGCTGCTCGGTACCGGTATTCCGTGGACGTGGTTCGGTCATTTCCATCTGTCTCTATCTATTGGTGGGGAGGTTCATGA
>HGT_Sahashia
ACGAGTGTCTCCTAAGAGCATCCCTATCATTCAGTAGATCCAAGCCCC---CAAAGGGCCGGGTCACTCGGAGCTTTAGCAAGCACCATTGGTGCTGTTACGTACATGCATTCATTC------------ACACTTCTCAGTTTGGGCTTGGGATTGATCCTATATACTATGTTTGTACGGTGGCGCGATGTTCTATGTGAATCTACTTACGAGGGACATCATACCAAAGTGGTATAATTAGGACTTCGCGTAGGTTTTCTCCTGTTCATCGTCCCC----TTCTCTCTTGAAAGGGGTCATGTCGGGCTTTCTTTCATTCCCCTTCGGCACTCACGGTAGAGATCGGAGTG------------GCCGGAATTGAGGTTTTAAATTCTTGGGTAATTATTTTTCCAAATACCCTTACTCCCCTTCCCTCTGGAGCTGCCTACACTTGGGCTCATCATGCTATACTC---GCGGGTCTAAAA------------------------------------------------------------------------------------------------------------------------------------------------------TAACAAGCGGTTCACGCTTTAGTAGCTACCGCTCGGCTGGCTCCAGTCTCCACCGGA------AGAATGGAATATTACGAAGCACTTTCTACCATTCCCGATGGTATTTATGGTTTTCCCTCTCTTTCAGCCATTGGGTTTTATGGGTTTCATGCG--------TACCATTTTCTCG--------------------------------------------GCATCACTTTGGCTCTGAAGCAGCTGCTCGGTACCGGCATTCCGTGGACGTGGTTCGGTTATTTTCATTCGTCCCTGGAGGTATGGGGTTAGCCCGGCGA
>Helminthostachys
ATGAGTGTCTCCCAAAAGCATCCTTATCATTTAGTAGATCCAAGTCCATGGCCTCTTTTGGGGTCACTGGGAGCTTTGGCCAGCACCATTGGTGGTGTTATGTACATGCATTCATTTACAGGAGGTGCAACACTTCTTAGTTTAGGCTCGGGATTGATCTTATATACCATGTTTGTATGGTGGCGCGATGTTTTACGTGAATCCACTTACGAAGGACATCATACCAAAGTGGTACAATTAGGACTTCGTGTAGGTTTTCTTTCGTTTATCGTCTCCGAGGTCATGTTTTTCTTAGCTTTCTTTCGGGCTTTCTTTCACTCTTCTCTGGCACCTACGGTAGAGATCGGAGCTATTCGGCCCCCCAAAGGAATTGAGGTTTTAGATCCTTGGGGAATTCCTTTTTTAAATACCCTGATTCTACTTTCCCCTGGAGCTGCCGTAACTTGGGCTCATCATGCTATACTC---GCAGGTTCAAAA------------------------------------------------------------------------------------------------------------------------------------------------------TAACAAGCGGTTTCCGCTTTAGTAGCTACCGTTTGGCTGGCTCCAGTCTTCACTGGGTTTCAAGGAATGGAATATGTAGAAGCACCTTTTACTATTTCTGATGGTATTTATGGTTCCACCTCCTCCTCAGCCACTGGATTTCATGGTTTTCATGTCATTATAGGCACTATTTTCTCAATAATCTGTGGTATTCGTCAATACCTGGGGCATTTTAGCCCTTCGCATCACTTTGGCTTCGAAGCAGCTGCTTGGTACTGGCATTCCGTGGACGTGGTATGGTTATTTTCATTCGTATCCATTTATTGGTGGGGAGGTCTGTAG
>Japanobotrychium
ATGAGTGTCTCTCAGAAGCATCCTTATCATTTAGTAGATCCAAGTCCATGGCCTCTTTTGGGGTCACTGGGAGCTTTGGCCAGCACCATTGGTGGTGTTATGTACATGCATTCATTTGCAGGAGGTGCAACACTTCTTAGTTTAGGCTCGGGATTGATCTTATATACCATGCTTGTATGGTGGCGCGATGTTTTACGTGAATCCACTTACGAAGGACATCATACCAAAGTGGTACAATTAGGACTTCGTGTAGGTTTTCTTCCGTTTACCGTCTCCGAGGTCATGTTTTTTTTAGCTCTCTCTCGGGCTTTTTTTCATTCTTCTCTGGCACCTACGGTAGAGATCGGAGCTATTCGGCCCCCCAAAGGAATTGAGGTTTTAGATCCTTGGGGAATTCTTTTTTTAAATACCCTTACTCCACTTTCATCTGGAGCTGCCGTAACTTGGGCTCATCATGCTATACTC---GCAGGTTCAAAA------------------------------------------------------------------------------------------------------------------------------------------------------TAACAAGCGGTTTACGCTTTAGTAGCTACCGTTTGGCTGGCTCCTATATTTACTGGGTTTCAAGGGATGGAATATGTAGAAGCACCTTCCACTATTTCTGATGGTATTTATGGTTCTACCTTCTTCTCAGCTACTGGATTTCATGGTTTTCATGTCATTATAGGCACTATTTTCTCAATAATCTGTGGTATTCGTTAATATCTGGGGCATTTTAGCCCTTCGCATCACTTTGGCTTCGAAGCAGCTGCTTGGTACTGGCATTCCGTGGACGTGGTGTGGTTATTTCCATTCGTATCCATTTATTGGTGGGGAGGTCTGTAG
>Botrypus
ATGAGTGTCTCTCAGAAGCATCCTTATCATTTAGTAGATCCAAGTCCATGGCCTCTTTTGGGGTCACTGGGAGCTTTGGCCAGCACCATTGGTGGTGTTATGTACATGCATTCATTTGCAGGAGGTGCAACACTTCTTAGTTTAGGCTCGGGATTGATCTTATATACCATGCTTGTATGGTGGCGCGATGTTTTATGCGAATCCACTTACGAAGGACATCATACCAAAGTGGTACAATTAGGACTTCGTGTAGGTTTTCTTCTGTTTACCGTCCCCGAGGTCATGTTTTTTTTAGCTTTCTCTCGGGCTTTTTCTCATTCTTCTTTGGCACCTACGGTAGAGATCGGAGCTATTCGGCCCCCCAAAGGAATTGAGGTTTTAGATCCTTGGGGAATTCCTTTTCTAAATACCCTTATTCTACTTCCATCTGGAGCTGCCGTAACTTGGGCTCATCATGCTATACTC---GCAGGTTCAAAA------------------------------------------------------------------------------------------------------------------------------------------------------TAACAAGCGGTTTACGCTTTAGTAGCTACCGTTTGGCTGGCTCCAGTATTTACTGGGTTTCAAGGAATGGAATATGTAGAAGCACCTTTTACTATTTCTGATGGTATTTATGGTTCTACCTCCTCTTCAGCTACTGGATTTCATGGTTTTCATGTCATTATAGGCACTATTTTCTCAATAATCTGTGGGATTCGTTAATATCTGGGGCATTTTAGCCCTTCGCATCACTTTGGCTTCGAAGCAGCTGCTTGGTACTGGCATTCCGTGGACGTGGTGTGGTTACTTTCAGTTGTG---------------------------
>Cheiroglossa
ATGAGTGTCTCCCAGAAGCATCCTTATCATTTAGTAGATCCAAGTCCATGGCCTCTTTTGGGGTCACTGGGAGCTTTGGCCAGCACCCTTGGTGGTGTTATGTACATGCATTCATTTACAGGAGGTGCAACACTTCCTGGTTTAGGCTTGGGATTAATCTTATATACTATGTTTGTATGGTGGCGCGATGTTTTGCGTGAATCCACTTACGAAGGACATCATACCAAAGTGGTACAATTAGGACCTCGTGTAGGTTTTCCTTCGTTCACCGTCTCCGAGGTCATGTTTTTTTTAGCTTTCTTTTGGGCTTCCTTTCATTCTTCTTTGGCACCTACGGTAGAGATCGGAGCTATTCGGCCCCCCAAAGGAATTGAGGTTTTAGATCCTTGGGGAATTCCTTTCCTAAATACCCTTATTCTACTCCCATCCGGAGCTGCCGTGACTTGGGCTCATCATGCTATACTC---GCAGGTTCAAAA------------------------------------------------------------------------------------------------------------------------------------------------------CAACAAGCGGTTTACGCTTTAGTAGCTACCGTTTGGCTGGCTCCAGTCTTTACTGGGTTTCAAGGAATGGAATATGTAGAAGCACCTTTTACTACTTCTGATGGGATTTATGGTTCGACTTTCTCCTCAGCTACTGGATTCCATGGGTTTCACGTCATTATAGGCACCATCTTCTCAATAATCTGCGGTATTCGTTAATATCTGGGGCATTTTAGCCCTTCGCATCACTTTGGCTTCGAAGCAGCTGCTTGGTACTGGCACTCCGTGGACGTGGTGTGGTTATTTCCATTCGTATCTATTTATTGGTGGGGAGGTCTGTAG
>Ophioglossum_austroasiaticum
ATGAGTGTCTCCCAGAAGCATCCTTATCATTTAGTAGATCCAAGTCCATGGCCTCTTTTGGGGTCACTGGGAGCTTTGGCCAGCACCCTTGGTGGTGTTATGTACATGCATTCATTTACAGGAGGTGCAACACTTCCTGGTTCAGGCTTGGGATTAATCTTATATACCATGTTTGTATGGTGGCGCGATGTTTTACGTGAATCCACTTACGAAGGGCATCATACCAAAGTGGTACAATCAGGACCTCGTGTAGGTTCTCCTTCGTTCACCGTCTCCGAGGTCATGTTTCTTTTAGCTTTCTTTCGGGCTTCCTTTCATTCTTCTTTGGCACCTACGGTAGAGATCGGAGCTATTCGGCCCCCCAAAGGAATTGAGGTTTTAGATCCTTGGGGAATTCCTTTCCCAAATACCCTTATTCTACTCCCATCCGGAGCTGCCGTGACTTGGGCTCATCATGCTATACTC---GCAGGTTCAAAA------------------------------------------------------------------------------------------------------------------------------------------------------AAACAAGCGGTTTACGCTTTAGTAGCTACCGTTTGGCTGGCTCCAGTCTTTACTGGGTTTCAAGGAATGGAATATGTAGAAGCACCTTTTACTACTTCTGATGGGATTTATGGTTCGACTTTCTCCTCAGCTACTGGATTCCATGGGTTTCACGTCATTATAGGCACCATTTTCTCAATAATCTGCGGTATTCGCTAATATCTGGGGCATTTTAGCCCTTCGCATCACTTTGGCTTCGAAGCAGCTGCTTGGTACTGGCATTCCGTGGACGTGGTGTGGTTATTTTCATTCGTATCTATTTATTGGTGGGGAGGTCTGTAG
>Ophioglossum_californicum
ATGAGTGTCTCCCAGAAGCATCCTTATCATTTAGTAGATCCAAGTCCATGGCCTCTTTTGGGGTCACTGGGAGCTTTGGCCAGCACCCTTGGTGGTGTTATGTACATGCATTCATTTACAGGAGGTGCAACACTTCCTGGTTCAGGCTTGGGATTAATCTTATATACCATGTTTGTATGGTGGCGCGATGTTTTACGTGAATCCACTTACGAAGGGCATCATACCAAAGTGGTACAATCAGGACCTCGTGTAGGTTCTCCTTCGTTCACCGTCTCCGAGGTCATGTTTCTTTTAGCTTTCTTTCGGGCTTCCTTTCATTCTTCTTTGGCACCTACGGTAGAGATCGGAGCTATTCGGCCCCCCAAAGGAATTGAGGTTTTAGATCCTTGGGGAATTCCTTTCCCAAATACCCTTATTCTACTCCCATCCGGAGCTGCCGTGACTTGGGCTCATCATGCTATACTC---GCAGGTTCAAAA------------------------------------------------------------------------------------------------------------------------------------------------------AAACAAGCGGTTTACGCTTTAGTAGCTACCGTTTGGCTGGCTCCAGTCTTTACTGGGTTTCAAGGAATGGAATATGTAGAAGCACCTTTTACTACTTCTGATGGGATTTATGGTTCGACTTTCTCCTCAGCTACTGGATTCCATGGGTTTCACGTCATTATAGGCACCATTTTCTCAATAATCTGCGGTATTCGCTAATATCTGGGGCATTTTAGCCCTTCGCATCACTTTGGCTTCGAAGCAGCTGCTTGGTACTGGCATTCCGTGGACGTGGTGTGGTTATTTTCATTCGTATCTATTTATTGGTGGGGAGGTCTGTAG
>Ophioderma
------------AAATTGCATCCTTATCATTTAGTAGATCCAAGTCCATGGCCTCTTTTGGGGTCACTGGGAGCTTTGGCCAGCACCCTTGGTGGTGTTATGTACATGCATTCATTTACAGGAGGTGCAACACTTCCTGGTTTAGGCTTGGGATTAATCAACTATACTATGTTTGTATGGTGGCGCGATGTTTTGCGTGAATCCACTTTAGAAGGACATCATACCAAAGTGGTACAATTAGGACCTCGTGTAGGTTTTCCTTCGTTCACCGTCTCCGAGGTCATGTTGTTTTTCGCTTTCTTTTGGGCTTCCTTTCATTCTTCTTTGGCACCTACGGTAGAGATCGGAGCTATTCGGCCCCCCAAAGGAATTGAGGTTTTAGATCCTTGGGGAATTCCTTTCCCAAATACCCTTATTCTACTCCCATCCGGAGCTGCCGTGACTTGGGCTCATCATGCTATACTCGTTTTACAACGTAAAAATTATTACGAGAAAAAAGGTGTGTTAAATAACACTAGCTTGTTAAATTGGTTTAAGAAAGCTTTGACTACTTCCTTCAACGCTTTGCGTTCAACCAATTCTACAGAAGTAGTTTTCTTAAATAATTTAAATGTGCCAAAAGAAACTTCAAGAGATGCGGTTTACGCTTTAGTAGCTACCGTTTGGCTGGCTCCAGTCTTTACTGGGTTTCAAGGAATGGAATATGTAGAAGCAACTTTTAATACTTCTGATGGTATTTATGGTTCGACTTTCTCCTCAGCTACTGGATTCCATGGGTTTCACGTCATTATAGGCACCATCTTCTCAATAATCTGCGGTATTCGTTAATCTTTGGGGCATTTTAGCCCAAAGCATCACTTTGGCTTCGAAGCAGCTGCTTGGTACTGGCACTCCGTGGACGTGGTGTGGTTATTTCCATTCGTCTCTATTTATTGGTGGGGAGGTCATTAA
>Botrychium
ATGAGTGTCTCTCAGAAGCATCCTTATCATTTAGTAGATCCAAGTCCATGGCCTCTTTTGGGGTCACTGGGAGCTTTGGCCAGCACCATTGGTGGTGTTATGTACATGCATTCATTTGCAGGAGGTGCAACACTTCTTAGTTTAGGCTCGGGATTGATCTTATATACCATGCTTGTACGGTGGCGCGATGCTTTACGTGAATCCACTTACGAAGGACATCATACCAAAGTGGTACAATTAGGACTTCGTGTAGGTTTTCTTCCGTTTATCGTCTCCGAGGTCATGTTTTTTTTAGCTCTCCCTCGGGCTTTTTTTCATTCTTCTCCGGCACCTACGGTAGAGATCGGAGCTATTCGGCCCCCCAAAGGAATTGAGGTTTTAGATCCTTGGGGAATTCTTTTTTCAAATACCCTTATTCTACCTTCACCTGGAGCTGCCGTAACTTGGGCTCATCATGCTATACTC---GCAGGTTCAAAA------------------------------------------------------------------------------------------------------------------------------------------------------TAACAAGCGGTTTACGCTTTAGTAGCTACCGTTTGGCTGGCTCCTATATTTACTGGGTTTCAAGGAATGGAATATGTAGAAGCACCTTCCACCATTTCTGATGGTATTTATGGTTCTACCTCCTTCTCAGCTACTGGATTTCATGGTTTTCATGCCATTACAGGCACTATTTTCTCAATAATCTGTGGTATTCGTTAATATCTGGGGCATTTTAGCCCTTCGCATCACTTTGGCTTCGAAGCAGCTGCTTGGTACTGGCATTCCGTGGACGTGGTGTGGTTATTTCCATTCGTATTCATTTATTGGTGGGGAGG-------
>Whittieria
ATGAGTGTCTCCCAGAAGCATCCTTATCATTTAGTAGATCCAAGTCCATGGCCTCTTTTGGGGTCACTGGGAGCTTTGGCCAGCACCCTTGGTGGTGTTATGTACATGCATTCATTTACAGGAGGTGCAACACTTCCTGGTTCAGGCTTGGGATTAATCCTATATACCATGTCTGTATGGTGGCGCGATGTTTTACGTGAATCCACTTACGAAGGACATCATACCAAAGTGGTACAATTAGGACTTCGTGTAGGTTTTCTTTTGTTCATTGTCTCCGAGGTCATGTTTTTTCTAGCTTTCTTTTGGGCTTTCTTTCATTCTTCTTTGGCACCTACGGTAGAGATTGGAGCTATTTGGCCCCCCAAAGGAATTGAGGTTTTAGATCCTTGGGGAATTCCTTTCCTAAATACCCTTATTTTACTCTCATCCGGAGCTGCCGTGACTTGGGCTCATCATGCTATACTC---GCAGGTTCAAAA------------------------------------------------------------------------------------------------------------------------------------------------------CAACAAGCGGTTTACGCTTTAGTAGCTACCGTTTGGCTGGCTCTAGTCTTTACTGGGTTTCAAGGAATGGAATATGTAGAAGCACCTTTTACTACTTCTGATGGGATTTATGGTTCGACTTTCCCCTCAGCTACTGGATTCCATGGGTTTCACGTCATTATAGGCACCATTTTCTCAATAATTTGCGGTATTCGTTAATATCTGGGGCATTTTAGCCCTTCGCATCACTTTGGCTTCGAAGCAGCTGCTTGGTACTGGCATTCCGTGGACGTGGTGTGGTTATTTTCATTCGTATCTATTTATTGGTGGGGAGGTCTGTAG
>Goswamia
ACGAGTGTCTCCCAGAAGCATCCTTATCATTTAGTAGATCCAAGTCCATGGCCTCTTTTGGGGTCACTGGGGGCTTTGGCCAGCACCCTTGGTGGTGTTATGTACATGCATTCATTTACAGGAGGTGCAACACTTCCCGGTTTAGGCTCGGGATTAATCTTATACACCATGTTTGTATGGTGGCGCGATGTTTTACGTGAATCCACTCACGAGGGACATCATACCAAAGTGGTACAATTAGGACCTCGTGTAGGTTTTCCTTCGTTCACCGTCTCCGAGGTCATGTTTCTTCCAGCTTTCTTTCGGGCTTCCTTTCATTCTTCTTTGGCACCTACGGTAGAGATCGGAGCTATTCGGCCCCCCAAAGGAATTGAGGTTTTAGATCCTTGGGGAATTCCTTTCCCAAATACCCTTATTCTACTCCCATCCGGAGCTGCCGTGACTTGGGCTCATCATGCTATACTC---GCAGGTTCAAAA------------------------------------------------------------------------------------------------------------------------------------------------------CAACAAGCGGTTTACGCTTTAGTAGCTACCGTTTGGCTGGCTCCAGTCTTTACTGGGTTTCAAGGAATGGAATATGTAGAAGCACCTTTTACTACTTCTGATGGGATTTATGGTTCGACTCCCTCCTCAGCTACTGGATTCCATGGGTTTCACGTCATTATAGGCACCATTTTCTCAATAATCTGCGGTATTCGTTAGTATCTGGGGCATTTTAGCCCTTCGCATCACTTTGGCTTCGAAGCAGCTGCTTGGTACTGGCATTCCGTGGACGTGGTGTGGTTATTTTCATTCATATCTATTTATTGGTGGGGAGGTCTGCAG
>Haukia
ATGAGTGTCTCCCAGAAGCATCCTTATCATTTAGTAGATCCAAGTCCATGGCCTCTTTTGGGGTCACTGGGAGCTTTGGCCAGCACCCTTGGTGGTGTTATGTACATGCATTCATTTACAGGAGGTGCAACACTTCTTGGTTTAGGCTTGGGATTAATCTTATATACCATGTTTGTATGGTGGCGCGATGTTTTACGTGAATCCACTTACGAGGGACATCATACCAAAGTGGTACAATTAGGACCTCGTGTAGGTTCTCCTTCGTTTACCGTCCCCGAGGCCATGTTTTTTTTAGCTTTCTTTCGGGCTTCCTTTCATTCTTCTTTGGCACCTACGGTAGAGATCGGAGCTATTCGGCCCCCCAAAGGAATTGAGGTTTTAGATCCTTGGGGAATTCCTTTCCCAAATACCCTTATTCTACTCCCATCCGGAGCTGCCGTGACTTGGGCTCATCATGCTATACTC---GCAGGTTCAAAA------------------------------------------------------------------------------------------------------------------------------------------------------AAACAAGCGGTTGTAGCTTTAATAGCTACCGTTTGGCTGGCTCCAGTCTTTACTGGGTTTCAAGGAATGGAATATTACGAAGCACCTTTTACTACTTCTGATGGGATTTATGGTTCGACTTTCTCCCCAGCTACTGGATCCCATGGGTTTCACGTCATTACAGGCACCATTTTCTCAATAATCCGCGGTATTCGTTAATATCTGGGGCATTTTAGCCCTTCGCATCACTTTGGCTTCGAAGCAGCTGCTTGGTACTGGCATTCCGTGGACGTGGTGTGGTTATTTTCATTCGTATCTATTTATTGGTGGRGAGGTCTGTAG
>Psilotum
ATGAGTGTATCTCAAAAGCATCCTTATCATTTAGTAGATCCAAGTCCATGGCCTCTTTTGGGGTCACTGGGAGCTTTGGCCAGCACCATTGGTGGTGTTATGTACATGCATCCATTCGCGGGAGGTGCAACACTTCTAAGTTCAGGCTCGGGATTGATCTTATATACCATGTTTGTATGGTGGCGCGATGTTCCACGTGAATCCACCTACGAAGGACATCATACCAAAGTGGTACAATTAGGGCTTCGCTACGGTTTTACTCTGTTTATCGTCTCCGAGGTCATGTTTTTCTCAGCTTTCTTTCGGGCCTTTTTTCATTCTCCTTTGGCACCTACGGTAGAGATCGGAGCTATTCGGCCCCCCGAAGGAATTGAGGTTTTAGACCCTTGGGGAATTCCTTTTCTAAATACCCTTATTCTACTTTCATCCGGAGCTGCCGTAACTTGGGCTCATCATGCTATACTC---ACGGGTTTAGAG------------------------------------------------------------------------------------------------------------------------------------------------------CAGCAAGCGGTTTACGCTTTAGTAGCTACCGTTTGGCTGGCTCTAGTCTTTACTGGGTTTCAGGGAATGGAATATGTAGAAGCACCCTTTACTATTTCCGATGGTATTTATGGTTCTACCTTCTTCTTAGCTACCGGATTTCATGGTTTTCATGTCATTATAGGCACTCTTTTTCCAATCATCTGTGGTATTCGCCAATATCTAGGTAATTTTAGCCCTTCGCATCACTCCGGCTTTGAAGCAGCTGCTTGGTACCGGCATTTTGTGGACGTGGTTTGGTTATTTCCATTCGTCTCTATTTATTGGTGGGGAGGTCTATAA
>Rhizoglossum
ATGAGTGTCTCCCAGAAGCATCCTTATCATTTAGTAGATCCAAGTCCATGGCCTCTTTTGGGGTCACTGGGAGCTTTGGCCAGCACCCTTGGTGGTGTTATGTACATGCATTCATTTACAGGAGGTGCAACACTTCCTGGTTCAGGCTCGGGATTAATCCTATATACCATGTTTGTATGGTGGCGCGATGTTTTACGTGAATCCACTTACGAAGGACATCATACCAAAGTGGTACAATTAGGACTTCGTGTAGGTTTTCTTTTGTTCATTGTCTCCGAGGTCATGTTTTTTCTAGCTTTCTTTTGGGCTTTCTTTCATTCTTCTTTGGCACCTACGGTAGAGATTGGAGCTATTTGGCCCCCCAAAGGAATTGAGGTTTTAGATCCTTGGGGAATTCCTTTCCTAAATACCCTTATTTTACTCTCATCCGGAGCTGCCGTGACTTGGGCTCATCATGCTATACTC---GCAGGTTCAAAA------------------------------------------------------------------------------------------------------------------------------------------------------CAACAAGCGGTTTACGCTTTAGTAGCTACCGTTTGGCTGGCTCTAGTCTTTACTGGGTTTCAAGGAATGGAATATGTAGAAGCACCTTTTACTACTTCTGATGGGATTTATGGTTCGACTTTCCCCTCAGCTACTGGATTCCATGGGTTTCACGTCATTATAGGCACCATTTTCTCAATAATTTGCGGTATTCGTTAATATCTGGGGCATTTTAGCCCTTCGCATCACTTTGGCTTCGAAGCAGCTGCTTGGTACTGGCATTCCGTGGACGTGGTGTGGTTATTTTCATTCGTATCTATTTATTGGTGGGGAGGTCTGTAG
>Mankyua
ATGAGTGTCTCCCAGAAGCATCCCTATCATTTAGTAGATCCAAGTCCATGGCCTCTTTTGGGGTCACTGGGAGCTTTGGCCAGCACCATTGGTGGTGTTATGTACATGCATTCATTTACAGGAGGTGCAACACTTCTTAGTTTAGGCTCGGGATTGATCTTATATACCATGTTTGTATGGTGGCGCGATGTTTTACGTGAATCCACTTATGAAGGGCATCATACCAAAGTGGTACAATTAGGACTTCGTGTAGGTTTTCTTCCGTTTATCGTCTCCGAGGTCATGTTTTTTTTAGCTTTCTTTTGGGCTTTCTTTCATTCTTCTTTGGCACCTACGGTAGAGATCGGAGCTATTCGGCCCCCCAAAGGAATTGAGGTTTTAGATCCTTGGGGAATTCCTTTTCTAAATACCCTTATTCTACTTTCATCTGGAGCTGCCGTAACTTGGGCTCATCACGCTATACTC---GCAGGTTCAAAA------------------------------------------------------------------------------------------------------------------------------------------------------GAACAAGCGGTTTACGCTTTAGTAGCTACCGTTTGGCTGGCTACAGTATTTACTGGGTTTCAAGGAATGGAATATGTAGAAGCACCTTTTACTATTTCTGATGGTATTTATGGTTCTACCTTCTTCTCAGCCACTGGATTTCATGGTTTTCATGTCATTATAGGCACTATTTTCTCAATAATCTGTGGTATTCGCCAATATCTGGGGCATTTTAGCCCTTCGCATCACTTTGGCTTCGAAGCAGCTGCTTGGTACTGGCATTCCGTAGACGTGGTGTGGTTATTTCCATTCGTATCCATTTATTGGTGGGGAGGTCTGTAG
