# Supplementary material for: Organellar phylogenomics of Ophioglossaceae fern genera
Source: Front Plant Sci. 2024 Jan 15;14:1294716. doi: 10.3389/fpls.2023.1294716 (PMC10823028; doi:10.3389/fpls.2023.1294716)
Supplement: Supplementary file 3 [file DataSheet_3.zip › Supplementary file S2/mtDNA_expanded/trim_HGT_matR.fas]

>Huperzia
ATGAAATTGGTT------------------------------------------------------------------------------------------------------------------------------------------------------------TGTTTCCAA---------------------------------------------------------------------------------CGCCAAGCGTTTTCTTCC------AAT---------------------------------------------------------------------------------------------------------------------------------------------------------------------------------CAAACGCGTTTTGGACGTTTT---------------ATTCCCATTTTACAAAGAGAGAGA----------------AAAAGAGCCTTCTCTCGTCGAGAGAACCAAGAAAACTCTAGG--------------------------------------------------------------------------------------GAGGAAGCAGGCTTT---GAATTGAAATCTCC-----------------C-CCAAG--------------AGACGACAGAG------CCAAC----------------------------------------------------------------GTGG-------------------------------------------------------------------------------------------------------------------------------------------------------------------------------------------------------------------------------------------------------------------------------------------------------------------AAGTTAG----------------------------------------------------------------------------------------------------------------------------------------------------------------------------------------------------------------------------------TAGGATCCGTTACGTCCGATATGCCGACGGCTCCCAATTGGGAATTGTGGGTCCTGTAGAGTTGATAGGAAAAATACGAGAAAGTATTACCCACTTCCTAAGATCCGACC---TGAACCTTGAGGTGGGCTCTGTAAGATTTACTCACACAGCTGCAGGG------ACGGTAGAATTCCTCGGTACGGTCATTCGG---GGAGTCCC---------GGCTTCGGAAAGTAGATTATCGCGAAAGCTGGAGAAGCGTCGGAGAGTAAAGCACCGTATCCATCTCACAGCTTCCCACCGACGCTCCGCCATCCATTCCAAGTTA---GAAAAC------CTAGGGAATAGTCTCCTGGTCCGACAGCTGACAAAGGG---GAGAAGAGAAA---CAGGGAGTCTACATTTAGCGGGACTTCAACTA-----GCAGAGAC----TCTGAAAACAGCAGGAGT---CAGCCCCCAAGTGA------GCGTCTTACGGGAGACCGCCAAAAATATAC---------------------AGCAAAGATCA-----------AGGGAA---------ATC------TTGCATAGCCTAGGTTGGAGCAACGTGCCATCAGACATTCAACAGGCAGTCTCACGATTGGACGAATCGTTGAGCGTCTGGATGTCTTCATTGGAGACTCCCAGAGCGCATAATAAAGGTCGGAAAGGCCAGCAGCAGGAAGGAGGAGGGTGGCACGAACAGACGGGGTCTTTCAGCA---AGCTATCCATAC------GAATCCAGGCGCCTACGAAGAAGATACTCCAAAGGCTTCGTGACCGAGGTATCATTAGCCAGAGGAAGGCCCGCCCAACCCACGTGGCCCGCTTGACGAACGTCAGCGACGGAGACATCGTCAATTGGTTTGCGAGCATTGCAATAGGTCTTTTGTCTTACTATAGATGTTGTGACAATCTTTACCAAGTCCGAGCCATTGTCGACTACCAAATTCGCTGGTCCGCTATATTTACCCTTGCCCACAAGCACAAATCCTCGGCGCGGAATAGAATCCTAAAGCACTGCAAAGACTTACACATAGTCAATGGA--GAA---GGTAAGACCCTTACCAAGTTTCCCACCAGCATGGA--ACTTAGGAAGC----------------------------------TTTTTTAG--------------------
>Comandra
ATGAAAGAGGCGATCAGAATGGTACTCGAATCCATTTACGATCCCGAGTTTCCAGACACATCGCAC---------------------TGCCACTCGGCCCTACTAAGACGGATCAAA---GAGTGGGGAACCTCT---CGCTGGTTTTTGGAATTTGACATCAGGAAGTGTTTTCACACCATCGACCGACATCGACTCATCCCAATCTTTATCTTTAAGGAAGAGATCGACGATCCCAAGTTCTTTTACTTC---ATTCAGAAAGTCCCGATGGACCGGACCGGACGACTC---GGA---------GGTGAGAAGGGC---------------------------------------------------------------CCT---TACTTC---------------CCACACAGTGTACTA---TCGGCCCCAGCAGGCGGCATCTACCTACACAAGCTCGATCAGGAGATAGGGAGGATCCGACAGAAGTACGAAATTCCGATTGTTCAGAGAATCAGATCGG----TTCTATTAAGGACAG------GTCGTATTGATGACCAAGAAAACTCTGGATTTTCGCCTTACCAACCCCACCAAACGAGMARC----------------------------------------------------------------------------------------------------------------------------------AGAS------CSWKCMWWSTGG---GGGTAAAGAGCATCCAACGTCTT---TCCTTTCTTCATTCCCTTGTTTC-----GTGG--CAC---ACCCCCCAAGAGTCTCGCTCGTGTWCAACACTCTCTCGTTGC---------ATCAGGGACCAKAAAAAGCCTTTCGTTTT-----------CGGNNNNNNNNNNNNNNNNNNNNNNNNNNNNNNCCCTTCTTGCCTTCCTTTT---------------AACAAGCCGATTCCGAGCCTCATC------------------------AT---------AGCGACCGAATT--CTATG-----------------------GCTATAATAGAGAA--CGC---T------GT---------AATTGGG---------CCATGA---------------------GAGACCTTATTAATAAGTATTGCTGCTGCAAAAAAA------------GAAAGAA--GGGCGGGGAGGCGCTAGTTATCTTCAGGTCTTTAACAAGAACAAGGGGCGCCTGGCTGGCCCGTATGAATCCGAG----------------CTT---AAAAAGCCATCATTACTTAACGAGCGATGCCCTTAGAAGGATTTGTTACGCGCGATATGCCGACGACTCACTACTGGGAATCGTGGGT---GTAGAGCTTCTCATAGAAATACAAAAACGTATCGCCCACTTACTACAATCCGGCCTGATGAACCTTTGGG---------CAGGATCAACAATAGCTGCTGCACGGAGTACTACGGTAGAATTCCTCGGTACGGTCATTCAG---AAAGTCCCGATGGACCGGACTCCCATACTTCAATTCTTGCGAGAGCTGGAGAAGCGTCTACGGGTAAAGCACCGTATCCATATAACTGCTTGC---CTACGCTCCGCCATCCATTCCAAGTTTATTAGGAACAACCTACTAGGTAATAGTATTCCGATCAAACAGCTGACGAAGGGGATGATGAGCGGAA---CAGGGAGTCTACTGGACGCGG---AAAAACTAGACATGCGGAGACTCTTTCTTGGAACAGCTGCTGGAGTCAGTCCCCAAGTGA------GCTCAGGTT--GGGACCGTTTCCGTCATTCTACTAGTGCAGATCGGCTAGAGGCTAGAATCGGCTATTGTTTCAAGGAC---------AAAACCTCGTTGCATAGCTCAGGTCGGATAAAC---CCATCG---GTTCAACAGGCAGTCTCACGATCGGGCA------TGAGTGTCCGGA---TGTCATTGTATACTCCC------------GCGGG------------------GGAAGGAGGGGGACACTGGG------CGAGATCTATCAGCAGCGAATTCCCCATAC------AGATAGAGGCGCCTATCAAAAAGATACTCCGAAGGCTTCGGGATCGAGGTCTCATTAGCCGAAGAAGACCCTGGCCAATCCACGTGGCCTGCTTGACGAACGTCAGCGACGGAGACATCGTAAATTGGTCCGCGGGCATCGCGATAAGTCCTCTGTCCTACTACAGGTGCCGCGACAACCTTTACCAAGTCCGAACGATTGTCGACCACCAGATCCGCTGGTCTGCAATATTCACCCCAGCCCACAAGCACAAATCCTCGGCGCGGAATATAATCCCAAAGTACTCCAAAGACTCAAATATAGTAAATCACAAGAAGGTGGTAAGACCAAAGCAGAGTTCCCCAACAGCATATAGAGCTTGGGAAGGAAGCTCGGACGG----------------------GATCCGAACAAAAC-AAAGCTCATGA--
>HGT_Botrypus
ATGAAAGAGGCGATCAGAATGGTACTCGAATCCATTTACGATCCCGAGTTTCCAGACACATCGCGC---TGTAGCTCGGGTCGAGGCTGCCACTCGGCCCTA---AGACGGATCAAAGAAGAGTGGGC----TCT---CGCAGGTTTTTGGAATTCGACATCAGGAAGTGTTTTCACACCATCGACCGACATCGACTCATCCCAATCTTT------AAGGAAGAGATCGACGATCCCAAGCTCTTTTACCTC---ATTCAGAAAGTGTTTCCCGCC------GGACGACTCGTAGGA---------GGTGAGAAGGGC---------------------------------------------------------------CCT---TACTCC------------GTCCCACACAGTGTACTACTATCGGCCCTACCCGGCAACATCTACCTACACAAGCTCGATCAGGAGATGGGAGGGATCCGACAGAAGTACGAAATTCCGATTGTTCAGAGAATAAGATCGG----TTCTATTAAGGACAG------GTCGTATTGATGACCAAGAAAACTCTGGA--------------------------------------------------------------------------------------GAAGAAGCAAGCTTC-----------AACGCC-----------------C-CCCAA---------------GACAACAGAG------CCATCATTGTGGGGAGGG------GCATCCAACT-------TCCTTTCATT---CCCTTGTTTCATC--GTGGTACAC---CCCCCCCCCA---CAAGCAC------------CCCCCGGCTC---------AGGGGGGACCAGAAAACGCC------TTTCCCCCCTTCGTCGG------------------------------CCCTTGCCGCCTTCC--TT---------------AACAAGCC---CTCGAGCCTCC------CCGTCTTCCTC---------AT------AGAAGCCGCCG-------CCCG---------AAGGCCGAAT----TCTATGGTAGAGAA--CGC---T------GTAATAAT---AATTGGG---------CCATGA---------------------GAGACCTTAT---TAAGTATT------GCAAAAGAA--AGGGCCTGCTTATAGAGCTGGGCGGGGGGGCGATACTAGTTATCAGGTC---------AGAGAGAGGC------CTGGCCCGTAAG----CTGG------CCCC------CTT---AAAAAAC---------CTAAT---------------AAGGATTTGTTACGCGCGATATGCCGACGACTTACTACTGGGAATCGTGGGTGCCGTAGAGCTTCTCATAGAAATACAAAAACGTATCGCCCACTTCCTACAATCCGGCC---TGAACCTTTGGGTAGGCTCTGCAGGATCAACAACAATAGCTGCACAGAG---TACGGTAGAATTCCCCGGTACGGTCATTCGG---GAAGTCCCTCCGAGGACGACTCCCATA---CAATTCTTGCGAGAGCTAGAGAAGCGTCTA-GGGTAAAGCACCGTATCCATATAACTGCTTGCCACCTACGCTCCGCCATCCATTCCTTGTTT---AGGAAC------CTAGGTAATAGTATCCCGATCAAACAGCTGACGAAGGG---GATGAGCGGAA---CAAGGAGTCTACTGAACGCGG---TTCAACTA-----GCGGAGAC----TCTTGGAACAGCTGGAGTAAGAAGTCCCCAAGTGA------GCGTATTATGGGGGACCGTCAAGCACATCC---------------------GGCAAGGATCA-----------AGGGGG---------ATCTCGTTGTTGCATAGCTCAGGTCGGAGCAACATGCCATCGGACGTTCAACAGGCAGTCTCACGATCGGGCA------TGAGTGTCCGGAAGTTGTCATTGTATACTCCC------------GCAGGTCGGGAGG--CGGCGG-GGGAAGGAGGGGGACACTGGG------CGAGATCTATCAGCAGCGAATTCCCCATAC------AGATAGAGGCGCCTATCAAAAAGATACTCCGAAGGCTTCGGGATCGAGGTATCATTAGCCGAAGAAGAACCTGGCCAATCCACGTGGCCTGCTTGACGAACGTCAGCGACGGAGACATCGTAAATTGGTCCGCGGGCATCGCGATAAGTCTTCTGTCCTACTACAGGTGCCGCGACAACCTTTACCAAGTCCGAACGATTGTCGCCCACCAGATCCGCTGGTCTGCTATATTCACCCTGGCCCACAAGCACAAATCCTCGGCGCGGAATATAATCCCAAAGTACTCCAAAAACTCAAATATCGTAAATCAA--GAAGGTGGTAAGACTAAAGCAGAGTTCCCCAACAGCATAGA--GCTTGGGAAGC----TCGGACCCG---------------GTCAA-GATCCGAACAACAA-GGAGCACTCAACT
>Cycas
ATTAAAGAGGCGATAAGAGCGGTACCCGAATCCATTTACGATCCCGAGTTTCCGGACACATCGCAC---TTCCGCCCGGGTCGAGGCTGCCACTCGGCCCTA---ATACGGATAAAAAAAGAGCGGGGAACCTCT---CGTTGGTTCTTGGAATTCGGCATCCTAAAGTGTTTTCACACCATCGACCGGCATCGACTCATCTCAATCTTT------AAGGAAGAGATCGACGATCCCAAGTTCTTTTACCCC---ACTCATAAACTGCTTTCCGCC------GGACGACTTGTAGGA---------GGTGAGAAGGGTGGCCGC---------------------------------------------------------CCT---TCCTCC------------GTCCCACACAGTGTACTACTATCGGCCCTACCAGGCAACATCTACCCACACAAGCTCGATCAGGAGATGGAGAGGATCCGACAGAAGCACGAAATTCCGATTGTTCAGATAATCAAATTGG----TTCCATTAAAGACAG------GTCGTATTGATGACCAAGAAAACTCTGGA--------------------------------------------------------------------------------------GAAGAAGCAAGCTTC-----------AACTCT-----------------C-CCGGA---------------GACAACAGAG------CCATCGTTGTGGGGAGGGTAAAAAGCATCCAGCGCAAAGCGGCGTTTTATT---CCCTTGTTTTGTC--GTGG--CAC---ACCCCCCCCA---CAAGCAC------------CCCCCGACGA---------AGGGGAGACCAGAAAACGCCTTTAGTTTTCCCCCCTTCGTCGG------------------------GGGGCCCCCTTGCCGCCTTCT--CT---------------AACAAGCC---CTCGAGCCTCCTTTGCGCCGCCTTCCTC---------ATTCGTAAAGAAGCCGCCGGGTTGACCCCGGAACGAAGAAAGGCCGAA----------GGTAGAGAA--CGCCCTTTATCTAATAAGAAGAAGAACAGGGTAGCGTTCTCCATGA---------------------AAGACCCTAT---TAAGTATT------GCAAGAGAA--GGGGCCTGCTGATAGAGCTGGGCGGGGAGGCGATACCAGTTATCAGGTT---------AGAAAGACGC------CTAGCCCGTAAG----CAGGGGCTATCCCCCGTTCACTT---AAATGACCTATAC---TTAAT---------------CAGGATTTGTTACGCGCGATATGCCGACGACTTACCACTGGGAATCGTGGGTACCGTAGAGCTTATAAGAGGAATCCAAAAACGTATCACCCACTTCCTACAATCCGGCC---CGAACCTTGAGGTAGGCTCTGCAAGATCAACTTACATAGCTGCACGGAG---TACGGTAGAATCCCCCGGTACGGTCATTCGG---GAAGTCCCTTCGGGGACGACTCCCATA---CAATTATTGCGAGAGCTGGAGAAGCGTCGGAGAGTAAAGCACCGTATCCATCTCACAGCTCCCCACCTACGCTCCGCCATCCATTCCGAGTTA---GAGGAC------CTAGGGAGGAGTATCCTGATCCAACAGCTGACGAGGGG---GATGAGCGGAA---CAGGGAGTCTACAGGACGCGG---TTCAACTG-----GCGGAGAC----TCTTGGAACAGCTGGAGTAAGAAGTCCCCGAGTGAGCGCGAGCGTATTATGGGAGACCGTCAAGCACATCC---------------------GGCAAGGATCA-----------AGGGAA---------ATCTTGTTGTTGCATAGCCCAGGTCGGAGCAACGTGCCATCAGACGTTCAACAGGCAGTCTCACGATCGGGCAAATCGTTGAGCGTCTGGAAGTTGTCATTGCATACTCCCAGAGAAGCGCTGGGAGGTCGGAAGG--CGGCGG-GGGAAGGAGGGGGACACTGGGAACAGACGGGATCTTTCAGCAGCAAATTACCCATAC------AGATAAAGGCGCCTATGAAAAAGATACTCCAAAGGCTTCGGGATCGAGGTATCATTAGCCGGAGAAGACCCTGGCCAACCCACGTGGCCTGCTTGACGAACGTCAGCGACGAAGACATCGTAAATCGGTTCGCGGGCGTCGCGATAAGTCCTCTGTCCCACCATAGGTGCTGCGACAACCTCTATCAAGTCCGAACGATTGTCGACTACCAGATCCGCTGGTCCGCTGTATTCACCCCTGCCCACAAGCACAAATCCTCGGCGCGGAAGATAATCCCAAAGTACTCCAAAGACTCACATATAGTCAATAAA--GAAGGTGGTAAGACCCCTGCCGAGTTCCCCAACAGCATAGA--GCTTAGGAAGC----TCGGACCAGAGTCATTCCTTACAAGTCAA-GATCTGAACAACAA-GGAGCACGCGTAC
>Santalum
------gaggcgatcagaatggtacccgaatccatttacgatcccgagtttccagacacatcgcac---ttccgctcgggtcgaggctgccactcggcccta---agacggatcaaagaagagtggggaacctct---cgctggtttttggaattcgacatcaggaagtgttttcacaccatcgaccgacatcgactcatctyaatcttt------aaggaagagatcgacgatcccaagttcttttacttc---attcagaaagtcttttccgcc------ggacgattcgtwgga---------ggtgagaagggc---------------------------------------------------------------cct---tactcc------------gtcccacacagtgtactactatcggccctaccaggcaacatctacctacacaagctcgatcaggagatagggaggatccgacagaagtacgaaattcCGATTGTTCAGAGAATCAGATCGG----TTCTATTAAGGACAG------GTCGTATTGATGACCAAGAAAACTCTGGA--------------------------------------------------------------------------------------GAAGAAGCAAGCTTC-----------AACGCC-----------------C-CCCAA---------------GACAACAGAG------CCATCATTGTGGGGAGGGTAAAGAGCATCCAACGTATT---TCCTTTCATT---CCCTTGTTTCGTC--GTGG--CAC---ACCCCCCCCA---CAAGCAC------------CCCCCGGCTC---------AGGGGGGACCAGAAAACGCCTTTCGTTTTCCCCCCTTCGTCGG------------------------------CCCTTGCCGCCTTCC--TT---------------AACAAGCC---CTCGAGCCTCCTTTGCGCCGCCTTCCTC---------AT------AGAAGCCGCCGGGTTGACCCCG---------AAGGCCGAAT----TCTATGGTAGAGAA--CGC---T------GTAATAAT---AATTGGG---------CCATGA---------------------GAGACCTTAT---TAAGTATT------GCAAAAGAA--AGGGCCTGCTGATAGAGCTGGGCGGGGAGGCGATACTAGTTATCAGGTC---------AGAGAGAGRC------CTGGCCCGTAAG----CTGG------CCCC------CTT---AAAAACCCATTAC---TTAAT---------------AAGGatttgttacgcgcgatatgccgacgactcactactgggaatcgtgggtgccGTAGAGCTTCTCATAGAAATACAAAAACGTATCGCCCACTTTCTACAATCCGGCC---TGAACCTTTGGGCAGGCTCTGCAGGATCAACAACAATAGCTGCACGGAG---TACGGTAGAATTCCTCGGTACGGTCATTCGG---GAAGTCCCTCCGAGGACGACTCCCATA---CAATTGTTGCGAGAGCTAGAGAAGCGTCTACGGGTAAAGCACCGTATCCATATAACTGCTTGCCACCTACGCTCCGCCATCCATTCCAAGTTT---aggaac------CTAGGTAAGAGTATCCCGATCAAACAGCTGACGAAGGG---GATGAGCGGAA---CAGGGAGTCTACTGGACGCCG---TTCCACTA-----GCGGAGAC----TCTTGGAACAGCTGGAGTAAGAAGTCCCCAAGTGA------GCGTATTATGGGGGACCGTCAAGCACATCC---------------------GGCAAGGATCA-----------AGGGGG---------ATCTCGTTGTTGCATAGCTCAGGTCGGAGCAACGTGCCATCGGACGTTCAACAGGCAGTCTCACGATCGGGCA------TGAGTGTCCGGAAGTTGTCATTGTATACTCCC------------GCGGGTCGGGAGG--CGGCGG-GGGAAGGAGGGGGACACTGGG------CGAGATCTATCAGCAGCGAATTCCCCATAC------AGATAGAGGCGCCTATCAAAAAGATACTCCGAAggcttcgggatcgaggtatcattagccgaagaagaccctggccaatccacgtggcctgcttgacgaacatcagcgacggagacatcgtaaattggtccgcgggcatcgcgataagtcctctgtcctactacaggtgccgcgacaacctttaccaagtccgaacga---------------------------------------------------------------------------------------------------------------------------------------------------------------------------------------------------------------------------------------
>Minquartia
----AAGAGGCGATCAGAATGGTACCCGAATCCATTTACGATCCCGAGTTTCCAGACACATCGCAC---TTCCGCTCGGGTCGAGGCTGCCACTCGGCCCTA---AGACGGATCAAAGAAGAGTGGGGAACCTCT---CGCTGGTTTTTGGAATTCGACATCAGGAAGTGTTTTCACACCATCGACCGACATCGACTCATCCCAATCTTT------AAGGAAGAGATCGACGATCCCAAGTTCTTTTACCCC---ATTCAGAAAGTCTTTTCCGCC------GGACGACTCGTAGGA---------GGTGAGAAGGGC---------------------------------------------------------------CCT---TACTCC------------GTCCCACACAGTGTACTACTATCGGCCCTACCAGGCAACATCTACCTACACAAGCTCGATCAGGAGATAGGGAGGATCCGACAGAAGTACGAAATTCCGATTGTTCAGAGAATAAGATCGG----TTCTATTAAGGACAG------GTCGTATTGATGACCAAGAAAACTCTGAA--------------------------------------------------------------------------------------GAAGAAGCAAGCTTC-----------AACGCC-----------------C-CCCAA---------------GACAACAGAG------CCATCATTGTGGGGAGGGTAAAGAGCATCCAACGCTGT---TCCTTTCATT---CCCTTGTTTCGTC--GTGG--CAC---ACCCCCCCCA---CAAGCAC------------CCCCCGGCTC---------AGGGGGGACCAGAAAACGCCTTTCGTTTTCCCCCCTTCGTCGG------------------------------CCCTTGCCGCCTTCC--TT---------------AACAAGCC---CTCGAGCCTCCTTTGCGCCGCCTTCCTC---------AT------AGAAGCCGCCGGGTTGACCCCG---------AAGGCCGAAT----TCTATGGTAGAGAA--CGC---T------GTAATAAT---AATTGGG---------CCATGA---------------------GAGACCTTAT---TAAGTATT------GCAAAAGAA--AGGGCCTGCTGATAGAGCTGGGCGGGGAGGCGATACTAGTTATCAGGTC---------AGAAAGAGGC------CTGGCCCGTAAG----CTGG------CCCC------CTT---AAAAACCCATTAC---TTAAT---------------AAGGATTTGTTACGCGCGATATGCCGACGACTCACTACTGGGAATCGTGGGTGCTGTAGAGCTTCTCATAGAAATACAAAAACGTATCGCCCACTTCCTACAATCCGGCC---TGAACCTTTGGGTAGGCTCTGCAGGATCAACAACAATAGCTGCACGGAG---TACGGTAGAATTCCCCGGTACGGTCATTCGG---GAAGTCCCTCCGAGGACGACTCCCATA---CAATTCTTGCGAGAGCTGGAGAAGCGTCTACGGGTAAAGCACCGTATCCATATAACTGCTTGCCACCTACGCTCCGCCATCCATTCCAAGTTT---AGGAAC------CTAGGTAATAGTATCCCGATCAAACAGCTGACGAAGGG---GATGAGCGGAA---CAGGGAGTCTACTGGACGCGG---TTCAACTA-----GCGGAGAC----TCTTGGAACAGCTGGAGTAAGAAGTCCCCAAGTGA------GCGTATTATGGGGGACCGTCAAGCACATCC---------------------GGCAAGGATCA-----------AGGGGG---------ATCTCGTTGTTGCATAGCTCAGGTCGGAGCAACGTGCCATCGGACGTTCAACAGGCAGTCTCACGATCGGGCA------TGAGTGTCCGGAAGTTGTCATTGTATACTCCC------------GCGGGTCGGAAGG--CGGCGG-GGGAAGGAGGGGGACACTGGG------CGAGATCTATCAGCAGCGAATTCCCCATAC------AGATAGAGGCGCCTATCAAAAAGATACTCCGAAGGCTTCGGGATCGAGGTATCATTAGCCGAAGAAGACCCTGGCCAATCCACGTGGCCTGCTTGACGAACGTCAGCGACGGAGACATCGTAAATTGGTCCGCGGGCATCGCGATAAGTCCTCTGTCCTACTACAGGTGCCGCGACAACCTTTACCAAGTCCGAACGA---------------------------------------------------------------------------------------------------------------------------------------------------------------------------------------------------------------------------------------
>Ximenia
------GAGGCGATCAGAATCGTACCCGAATCCATTTACGATCCCGAGTTTCCAGACACATCGCAC---TTCCGCTCGGGTCGAGGCTGCCACTCGGCCCTA---AGACGGATCAAAGAAGAGTGGGGAACCTCT---CGCTGGTTTTTGGAATTCGACATCAGGAAGTGTTTTCACACCATCGACCGACATCGACTCATCCCAATCTTT------AAGGAAGAGATCGACGATCCCAAGTGCTTTTACCCC---ATTCAGAAAGTCTTTTCCGCC------GGACGACTCGTAGGA---------GGTGAGAAGGGC---------------------------------------------------------------CCT---TATTCC------------GTCCCACACAGTGTACTACTATCGGCCCTACCAGGCAACATCTACCTACACAAGCTCGATCAGGAGATAGGGAGGATCCGACAGAAGTACGAAATTCCGATTGTTCAGAGAATCAGATCGG----TTCTATTAAGGACAG------GTCGTATTGATGACCAAGAAAACTCTGGA--------------------------------------------------------------------------------------GAAGAAGCAAGCTTC-----------AACGCC-----------------C-CCCAA---------------GACAACAGAG------CCATCATTGTGGGGAGGGTAAAGAGCATCCAACGCAAAGCGGCCTTTCATT---CCCTTGTTTCGTC--GTGG--CAC---ACCCCCCCA----CAAGCAC------------CCCCCGGCTC---------AGGGGGGACCAGAAAACGAAAGGTGTTTTCCCCCCTTCGTCGG------------------------------CCCTTGCCGCCTTCC--TT---------------AACAAGCC---CTCGAGCCTCCTTTGCGCTGCCTTCCTC---------AT------AGAAGCCGCCGGGTTGACCCCG---------AAGGCCGAAT----TCTATGGTAGAGAA--CGC---T------GTAATAAG---AATTTGG---------CCATGA---------------------GAGACCTTAT---TAA------------CAAAAGAA--AGGGCCTGCTGATAGAGCTGGGCGGGGAGGCGATACTAGTTATCGGGTC---------AGAGAGAGGC------CTGGCCCGTAAG----CTGG------CCCC------CTT---AAAAACCCATTAC---TTAAT---------------AAGGATTTGTTACGCGCGATATGCCGACGACTCACTACTGGGAATCGTGGGTGCCGTAGAGCTTCTCATAGAAATACAAAAACGTATCGCCCACTTCCTACAATCCGGCC---TGAACCTTTGGGTAGGCTCCGCAGGATCAACAACAATAGCTGCACGGAG---TACGGTAGAATTCCTCGGTACGGTCATTCGG---GAAGTCCCTCCGAGGACGACTCCCATA---CAATTCTTGCGAGAGCTGGAGAAGCGTCTACGGGTAAAGCACCGTATCCATATAACTGCTTGCCACCTACGCTCCGCCATCCATTCCAAGTTT---AGGAAC------CTAGGTAATAGTATCCCGATCAAACAGCTGACGAAGGG---GATGAGCGGAA---CAGGGAGTCTACTGGACGCGG---TTCAACTA-----GCGGAGAC----TCTTGGAACAGCTGGAGTAAGAAGTCCCCAAGTGA------GCGTATTATGGGGGACCGTCAAGCACATCC---------------------GGCAAGGATCA-----------AGGGGG---------ATCTCGTTGTTGCATAGCTCAGGTCGGAGCAACGTGCCATCGGACGTTCAACAGGCAGTCTCACGATCGGGCA------TGAGTGTCCGGAAGTTGTCATTGTATACTCCC------------GCGGGTCGGGAGG--CGGCGG-GGGAAGGAGGGGGACACTGGG------CGAGATCTATCAGCTGCGAATTCCCCATAC------AGATAGAGGCGCCTATCAAAAAGATACTCCGAAGGCTTCGGGATCGAGGTATCATTAGCCGAAGAAGACCCTGGCCAATCCACGTGGCCTGCTTGACGAACGTCAGCGACGGAGACATCGTAAATTGGTCCGCGGGCATCGCGATAAGTCCTCTGTCCTACTACAGGTGCCGCGACAACCTTTACCAAGTCCGAACG----------------------------------------------------------------------------------------------------------------------------------------------------------------------------------------------------------------------------------------
>Pinus
ATGAAAGAGGCGATAAGAGCGGTACCCGAATCCATTTACGATCTCGAGTTTCCGGACACATCGCAC---TTCCGCCCGGGTCGAGGCTGCCACTCGGCCCTA---ATACGGATGAGAAAAGAGTGGAGAACCTCTTTTCAAGTCATCTTGGAATTCGGCATAATAAAGTGTTTCCACACCATCGACCGACATCGACTCATCTCAATCTTG------AAGGAAGAGATCGACGATCCCAAGTTCTTTCGCCTC---ACCCAGAAACTGTTTTCCGCC------GGACGACTTGTAGGA---------GGTGAGAGGGGT---------------------------------------------------------------GGCCGCCCTTCCTACTATGGGGTGGTCCCACACAGTGTACTACTATCGGCCCTACTAGGCAACATCCACCCACACAAGCTCGATCAGGAGATAGAGAGGATCCGACAGAAGCACGAAATTCCGATTGTTCAGATAATCAAATTGG----TTCTATTAGAGACAG------GTCGTATTGATGACCAAGAAAACTCTGGG--------------------------------------------------------------------------------------GAAGAGGCAAGCTTC-----------AACTCT-----------------C-CCCCAGTGCCAGTGGGAGGAGACAACAGAG------CCATCGTTGTGGGGGGGGTAAGAAGCATCCAACGCGAAGCGGCGTTTTATT---CCCTTGTTTTTTC--GTGG--CAC---ACCCCCCCCA---CAAGCAC------------CCCCCGACGA---------AGGGGGGACCAGAAAACGCCTTTAGTTTCCCCCCCTT------------------------------------CCCTTGCCGCCTTCT--TT---------------AACAAGCC---CTCGAGCCCCCTTTGCGCCGCCTTCCTC---------ATTCGTGAAGGAGCCGCCGGGTTGACCCCGAAACGAATAAAG---GAA----------GGTGGAGAA--CGCCCCTTCTATAATAAGAAGAATAATGGGGTAGCGTTCTCCATGA---------------------AAAACCCTAT---TAGGTGTT------GCAGAAGAA--GGGGCCTGCTGATAGAGCTGGGCGGGGA---GCTAGTTATCGTCGGGTT---------GGAAAGACGC------CTAGCCCGTAAG----CAGGGGCTATCCCCTGTTCACTT---CGATGACCTATAC---TTAAT---------------TAGGATTTGTCACGCGCGATATGCCGACGACTTACCACTGGGAATCGTGGGTACCGTAGAGCTCATAAGAGGAATCCAGAAACGTATCACCCACTTCCTACAATCCGGCC---CGAACCTTGAGGTAGGCTCTGCAGGATCAACTTACATAGCTGCACGGAG---TACGGTAGAATCCCCCGGTACGGTCATTCGG---GAAGTCCCTTCGAGGGCGACTCCCATA---CAATTCTTGCGAGAGCTGGAGAAGCGCCGGAGAGCAAAGCACCGTATCCATATCACAGCTTCCCACCTACGCTCCGCCATCCATTCCAAGTTG---GAGGAC------CTAGGGAGGAGTATCCCGATCCAACAGCTGACGAAGGG---GATG---GAAA---CAGGGAGTCTACAGGACGCGG---TTCAACTA-----GCGGAGAC----TCTTGGAACAGCTGGAGTAATAAGTCCCCGAGTGAGCGTGGGCGTATTATGGGAGACCGTCAAGCACATCC---------------------GGCGAAGATTA-----------GGGGAA---------ATATCGT---------------GCCGGAGCAACGTGCCATCAGACGTTCAACAGGCAGTCTCACGATCAGGCAAATCGTTGAGCGTCTGGGAGTTGTCATTGTATACTCCCAGAGAAGCGCTGGGGGGTCGGGAGG--CGG----GGGAAGGAGGGGGACACTGGAAACAGACGGGATCTTTTAGCAGCAAATTACCCATAC------AGATAAAAGCGCCTGTGAGAAAGATACTCCAAAGGCTTCGGGATCGAGGTATCATTAGCCGGAGAAGACCCTGGCCGACCCACGTGGCCTGCTTGACGAACGTCAGCGACGAAGACATCGTAAATCGGTTCGCGGGCGTCGCGATAAGTCCCCTGTCCCACCATAGGTGCTGCGACAACCTCTATCAAGTCCGAACGATTGTCGACTACCAGATCCGCCGGTCCGCTATATCCACCCCTGCCCACAAGCACAAATCCTCGGCGCGGAAGATAATCCCAAAGTACTCCAAAGACTCACACATAGTAAATCAA--GAAGGTGGTAAGACCCTTGCCGAGTTCCCCAACAGCATAGA--GCTTAGGAAGC----TTGGACCAGAGTCATTCCTTACAAGTCAA-GATCTGAACAACGA-GGAGCACGCGTAC
>Ginkgo
ATTAAAGAGGCGATAAAAGCGGTACCCGAATCCATCTACGATCCCGAGTTTCCGGACGCATCGCAC---TTCCGCCCGGGTCGAGGCTGCCACTCGGCCCTA---ATACGGATAAGAAAAGAGTGGGGAACCTCC---CGTTGGTTCTTGGAATTCGGCATCATAGGGTGTTTCCACACCATCGACCGACATCGACTCATCTCAATCTTT------AAGGAAGAGATCGACGATCCCAAGTTCTTTCACCCC---ACTCAGAAACTGTTTTCCGCC------GGACGACTTGTAGGA---------GGTGAGAAGGGT---------------------------------------------------------------GGCCGCTCTTCCCCCTATGGGGTGGTCCCACACAGTGTACTACTATCGGCCCTACTAGGCAACATCTACCCACACAAGCTCGATCAGGAGATAGGGAGGATCCGACAGAAGCACGAAATTCCGATTGTTCAGATAATCAGATTGG----TTCCATTAGAGACAG------GTCGTATTGATGACCAAGAAAACTCTGGA--------------------------------------------------------------------------------------GAAGAAGCAAGCTTC-----------AACTCT-----------------C-CCCCAGTG---------GGAGACAACAGAG------CCATCGTTGTGGGGGGGGTAAAAAGCATCCAACGCAAAGCGGCGTTTCATT---CCCTCGTTTTGTC--GTGG--CAC---ACCCCCCCCA---CAAGCAC------------CCCCCAACGG---------AGGGGGGACCAGAAAACGCCTTTGGTTTCCCCCCCTTCGTCGG------------------------GGGGCCCCCTTGCCGCCTTCT--TC---------------AACAAGCC---CTCGAGCCTCCTTTGCGCCGCCTTCCTC---------ATTCGTAAAGGAGCCGCCGGGTTGACCCCGAAACGAATAAAGGCCGGA----------GGTAGAGAA--CGCCCCTCATCTAATAAGAATGATAATAGGGTAGCGTTCTCCACGA---------------------AAAACCCTAT---TAGGTATT------GCAAAAGAA--GGGGCCTGCTGATAGAGCTGGGCGGGGAGGCGGTACTAGTCATCGGATT---------CGAAAGACGC------CTAGCCCGTAAG----CAGGGGCTATCCCCCGTTCACTT---CAATGACCCATAC---TTGAT---------------TAGGATTTGTTACGCGCGATACGCCGACGACTTACCACTGGGAATCGTGGGTACCGTAGAGCTCATAAGAGGAATCCAAAGACGTATCACCCACTTCCCACAATCCGGCC---CGAACCTCGAGGTAGGCTCTGCAAGATCAACTTACATAGCTGCACGGAG---TACGGTAGAATCCCCCGGTACGGTCATTCGG---GAAGTCCCTTCGAGGGCGACTCCCATA---CAATTCTTGCGAGAGCCGGAGAAGCGTCGGAGAGTAAAGCACCGTATCCATCTCACAGCTTCCCACCTACGCTCCGCCATCCATTCCAAGTTA---GAGGAC------CTAGGGAGGAGTATCCTGATCCAACAGCTGACGAAGGG---GATGAGCGGAA---CAGGGAGTCTACAGGACGCGG---TTCAACCA-----GCGGAGAC----TCTTAGAACAGCTGGAGTAATAAGTCCCCAAGTGAGCGTGGGCGTATTACGGGAGACCGTCAAGCACATCC---------------------GGCGAAGATCA-----------GGGGAA---------ATATCGTTGTTGCATAGCCCAGGTCGGAGCAACGTGCCATCAGACGTTCAACAGGCAGTCTCACGATCGGGCAAATCGTTGAGCGTCTGGGAGTTGTCATTGTATACTCCCAGAGAAGCGCTGGGAGGTCGGGAGG--CGGCGG-GGGAAGGGGGGGGACGCTGGGAACAGACGGGATCTTTCAGCAGCAAATTCACCATAC------AGATAAAGGCGCCTATAAAAAAGATACTCCAAAGGCTTCGGGATCGAGGTATCATTAGCCGGAGAAGACCCTGGCCAACCCACGTGGCCTGCTCGACGAACGTCAGCGACGAAGACATCGCAAATTGGTTCGCGGGCGTCGCGATAAGTCCTCTGTCCTACTATAGGTGCTGCGACAACCCCTATCAGGTCCGAACGATTGTCGACTACCAGATCCGCTGGTCCGCTATATCCACCCCTGCCCACAAGCACAAATCCTCGGCGCGGAAGATAATCCCAAAGTACTCCAAAGACTCACATATAGTCAATAAA--GAAGGTGGTAAGACCCCTGCCGAGTCCCCCAACAGCATAGA--GCTTGGGAAGC----TTGGACCAGAGTCATTCCTTACAAGTCAA-GATCTGAACAACAA-GGAGCACGCGTAC
>Glycine
ATGAAAGAGGCGATCAGAATGGTACTCGAATCCATTTATGATCCCGAGTTTCCAGACACATCGCAC---TTCCGCTCGGGTCGAGGCCGCTACTCGGCCCTA---AGACGGATCAAAGAAGAGTGGGGAACCTCT---CGCTGGTTTTTGGAATTCGACATCAGGAAGTGTTTTCACACCATCGACCGACATCGACTCATCCCAATCTTT------AAGGAAGAGATCGACGATCCCAAGTTCTTTTACTCC---ATTCATAAAGTCTTTTCCGCC------GGACGACTCGTAGGA---------GGTGAGAAGGGC---------------------------------------------------------------CCT---TACTCC------------GTCCCACACAGTGTACTACTATCGGCCCTACCAGGCAACATCTACCTACACAAGCTCGATCAGGAGATAGGAAGGATCCGACAAAAGTACGAAATTCCT---------AGAATAAGATCGG----TTCTATTAAGGACAG------GTCGTATTGATGACCAAGAAAACTCTGGA--------------------------------------------------------------------------------------GAAGAAGCAAGCTTC-----------AACGCT-----------------C-CCCAA---------------GACAACAGAG------CCATCATTGTGGGCAGGGTCAAGAGCATTCAACGCAAAGCGGCCTTTCATT---CCCTTGTTTCGTC--GTGG--CAC---ACCCCCCCCA---CAAGCAC------------CCCCCGGCGA---------AGGGGGGACCAGAAAACGCCTTTCGTTTTCCCCCCTTCGTCGG------------------------------CCCTTGCCGCCTTCC--TT---------------AACAAGCC---CTCGAGCCTCCTTTGCGCCGCCTTCTTA---------AT------AGAAGCCGCCGGGTTGACCCCG---------AAGGCCGAAT----TCTATGGTAGAGAA--TGCTTTT------ATTATAAT---AATTGGG---------CCATGA---------------------GAGACCTTAT---TAAGTATT------GCAAAAGAA--AGGGCCTGCTGATAGAGCTGGGCGGGGAGGCGAGACTAGTTATCAGGTC---------AGAGAGAGGC------CTGGCCCGTAAA----CTGG------CCCC------CTTCAAAAAAAACCATTAT---TTCAT---------------AAGGATTTGTTACGTGCGATATGCCGACGACTTACTACTGGGAATCGTGGGTGCCGTAGAGCTTCTCATAGAAATACAAAAACGTATCGCCCACTTCCTACAATCCGGCC---TGAACCTTTGGGTAGGCTCTGCAGGATCAACAACAATAGCTGCACGGAG---TACGGTAGAATTCCCCGGTACGGTCATTCGG---GAAGTCCCTCCGAGGACGACTCCCATA---CAATTCTTGCGAGAGCTGGAGAAGCGTCTACGGGTAAAGCACCGTATCCATATAACTGTTTGCCACCTACGCTCCGCCATCCATTCCAAGTTT---AGGAAC------CTAGGGAATAGTCTCCCGATCAAACAGCTGACGAAGGG---GATGAGCGAAA---CAGGGAGTCTACTGGACGGGG---TTCCACTA-----GCGGAGAC----TCTTGGAACAGCTGGAGTAAGAAGTCCCCAAGTAA------GCGTATTATGGGGGACCGTCCAGCACATCT---------------------GGCAAGGATCA-----------AGGGGG---------ATCTCGTTGTTGCATAGCTCAGGTCGGAGCAACGCGCCATCGGACGTTCAAGAGGCAGTCGCACGATCGGGCA------TGAGTGTCCGGAAGTTGTCATTGTATACTCCC------------GCGGGTCGGAAGG--CGGCGG-GGGAAGGAGGAGGACACTGGG------CGGGATCTATCAGCAGCGAATTCCCCATAC------AGATAGAGGCGCCTATCAAAAAGATACTCCGAAGGCTTCGGGATCGAGGTATCATTAGCCGAAGAAGACCCTGGCCAATCCACGTGGCCTGCTTGACGAACGTCAGCGACGGAGACATCGTAAATTGGTCTGCGGGCATCGCGATAAGTCCTCTGTCCTACTACAGGTGCCGCGACAACCTTTACCAAGTCCGAACGATTGTCGACCACCAGATCCGCTGGTCTGCAATATTCACCCTAGCCCACAAGCACAAATCCTCGGCGCGGCATATAATCCCCAAGTACTCCAAAGACTCAAATATAGTCAATCAA--GAAGGTGGTAAGACCCTTGCAGAGTTCCCCAACAGCATAGA--GCTTGGGAAGC----TCGGACCCG---------------GTCAA-GATCCGAACAACAA-GGAGCACTCCACT
>Nuytsia
---------------------gtactcgaatccatttacaatcccaattttccaaacacatcgcac---ttccgctcgggtcgaggctgccactcggcccta---agacggatcaaagaagagtggggaacctct---cgctggtttttggaattcgacatcaggaagtgttttcacaccatcgaccgacatcgactcatcccaatcttt------aaggaagagatcgacgatcccaagttcttttacttc---attcagaaagtcttttccgcc------ggacgactcgtagga---------ggcgagaagggc---------------------------------------------------------------cct---tactcc------------gtcccacacagtgtactactatcggccctaccaggcaacatctacctacacaagctcgatcaggagatagggaggatccgacagaagtatgaaattcCGATTGTTCAGAGAATCAGATCGG----TTCTATTAAGGACAG------GTCGTATTGATGACCAAGAAAACTCTGGA--------------------------------------------------------------------------------------GAAGAAGCAAGCTTC-----------AACGCC-----------------C-CCCAA---------------GACAACAGAG------CCATCATTGTGGGGAGGGTAAAGAGCATCCAACGTATT---TCCTTTCATT---CCCTTGTTTCGTC--GTGG--CAC---ACCCCCCCCA---CAAGCAC------------CCCCCGGCTC---------AGGGGGGACCAGAAAACGCCTTTCGTTTTCCCCCCCTCGTCGG------------------------------CCCTTGCCGCCTTCC--TT---------------AACAAGCC---CTCGAGCCTCCTTTGCGCCGCCTTCCTC---------AT------AGAAGCCGCCGGGTTGACCCCG---------AAGGCCGAAT----TCTATGGTAGAGAA--CGC---T------GTAATAAT---AATTGGG---------CCATGA---------------------GAGACCCTAT---TAAGTATT------GCAAAAGAA--AGGGCCTGCTGATAGAGCTGGGCGGGGNGGCGATACTAGTTATCAGGTC---------AGAGAGAGGC------CTGGCCCGTAAG----CTGG------CCCC------CTT---AAAAACCCATTAC---TTAAT---------------AAGGatttgttacgcgcgatatgccgacgacttactactgggaatcgtgggtgccGTAGAGCTTATCATAGAAATACAAAAACGTATCGCCCACTTCCTACAATCCGGCC---TGAACCTTTGGGTAGGCTCTGCAGGATCAACAACAATAGCTGCACGGAG---TACGGTAGAATTCCCCGGTACGGTCATTCGG---GAAGTCCCTCCGAGGACGACTCCCATA---CAATTCTTGCGAGAGCTGGAGAAGCGTCTACGGGTAAAGCACCGTATCCATATAACTGCTTGCCACCTACGCTCCGCCATCCATTCCAAGTTT---aggaac------CTAGGCAATAGTATCCCGATCAAACAGCTGACGAAGGG---GATGAGCGGAA---CAGGGAGTCTACTGGACGCGG---TTCAACTA-----GCGGAGAC----TCTTGGAACAGCTGGAGTAAGAAGTCCCCAAGTGA------GCGTATTATGGGGGACCGTCAAGCACATCC---------------------GGCAAGGATCA-----------AGGGGG---------ATCTCGTTGTTGCATAGCTCAGGTCGGAGCAACGTGCCATCGGACGTTCAACAGGAAGTCTCACGATCGGGCA------TTAGTGTCCGGAAGTTGTCATTGTATACTCCC------------GCGGGTCGGGAGG--CGGCGG-GGGAGGGAGGGGGACACTGGG------CGAGATCTATCAGCAGCGAATTCCCCATAC------AGATAGAGGCGCCTATCAAAAAGATACTCCGAAggcttcgggatcgaggtatcattagccgaagaagaccctggccaatccacgtggcctgcttgacgaacgtcagcgacggagacatcgtaaattggtccgcgggcatcgcgataagtcttctgtcctactacaggtgccgcgacaacctttaccaagtccgaacga---------------------------------------------------------------------------------------------------------------------------------------------------------------------------------------------------------------------------------------
>Ongokea
------gaggcgatcagaatggtacccgaatccatttacgatcccgagtttccagacacatcgcac---ttccgctcgggtcgaggctgccactcggcccta---agacggatcaaagaagagtggggaacctct---cgctggtttttggaattcgacatcaggaagtgttttcacaccatcgaccgacatcgactcatcccaatcttt------aaggaagagatcgacgatcccaagttcttttacccc---attcagaaagtcttttccgcc------ggacgactcgtagga---------ggggagaagggc---------------------------------------------------------------cct---tactcc------------gtcccacacagtgtattactatcggccctaccaggcaacatctacctacacaagctcgatcaggagatagggaggatccgacagaagtacgaaattcCGATTGTTCAGAGAATCAGATCGG----TTCTATTAAGGACAG------GTCGTATTGATGACCAAGAAAACTCTGGA--------------------------------------------------------------------------------------GAAGAAGCAAGCTTC-----------AACGCC-----------------C-CCCAA---------------GACAACAGAG------CCATCATTGTGGGGAGGGTAAAGAGCATCCAACGCAAAACGGCCTTTCATT---CCCTTGTTTCGTC--GTGG--CAC---ACCCCCCCCA---CAAGCAC------------CCCCCGGCTC---------AGGGGGGACCAGAAAACGCCTTTCGTTTTCCCCCCTTCGTCGG------------------------------CCCTTGCCGCCTTCC--TT---------------AACAAGCC---CTCGAGCCTCCTTTGCGCCGCCTTCCTC---------AG------AGAAGCCGCCGGGTTGACCCCG---------AAGGCCGAAT----TCTATGGTAGAGAA--CGC---T------GTAATAAT---AATTGGG---------CCATGA---------------------GAGACCTTAT---TAAGTATT------GCAAAAGAA--AGAGCCTGCTGATAGAGCAGGGCGGGGAGGCGATACTAGTTATCAGGTC---------AGAGAGAGGC------TTGGCCCGTAAG----CTGG------CCCC------CTT---AAAAACCCATTAC---TTAAT---------------AAGGatttgttacgcgcgatatgccgacgactcactactgggaatcgtgggtgctGTAGAGCTTCTCATAGAAATACAAAAACGTATCGCCCACTTCCTACAATCCGGCC---TGAACCTTTGGGTAGGCTCTGCAGGATCAACAACAATAGCTGCACGGAG---TACGGTAGAATTCCTCGGTACGGTCATTCGG---GAAGTCCCTCCGAGGACGACTCCCATA---CAATTCTTGCGAGAGCTGGAGAAGCGTCTACGGGTAAAGCACCGTATCCATATAACTGCTTGCCACCTACGCTCCGCCATCCATTCCAAGTTT---tttaac------CTATATAATAGTATCCCAATCAAACAGCTGACGAAGGG---GATGAGCGGAA---CAGGGAGTCTACTGGACGCGG---TTCAACTA-----GCGGAGAC----TCTTGGAACAGCTGGAGTAAGAAGTCCCCAAGTGA------GCGTATTATGGGGGACCGTCAAGCACATCC---------------------GGCAAGGATCA-----------AGGGGG---------ATCTCGTTGTTGCATAGCTCAGGTCGGAGCAACGTGCCATCGGACGTTCAACAGGCAGTCTCACGATCGGGCA------TGAGTGTCCGGAAGTTGTCATTGTATACTCCC------------GCGGGTCGGAAGG--CGGCGG-GGGAAAAAGGGGGACACTGGG------CGAGATCTATCAGCAGCGAATTCCCCATAC------AGATAGAGGCGCCTATCAAAAAGATACTCCGAAggcttcgggatcgaggtatcattagccgaagaagaccctggccaatccacgtggcctgcttgacgaacgtcagcgacggagacatcgtaaattggtccgcgggcatcgcgataagtcctctgtcctactacaggtgccgcgacaacctttaccaagtccgaacga---------------------------------------------------------------------------------------------------------------------------------------------------------------------------------------------------------------------------------------
>Scorodocarpus
------gaggcgatcagaatggtacccgaatccatttacgatcccgagtttccagacacatcgcac---ttccgctcgggtcgaggctgccactcggcccta---agacggatcaaagaagagtggggaacctct---cgctggtttttggaattcgacatcaggaagtgttttcacaccatcgaccgacatcgactcatcccaatcttt------aaggaagagatcgacgatcccaagttcttttacccc---attcagaaaatcttttccgcc------ggacgactcgtagga---------ggtgagaagggc---------------------------------------------------------------cct---tactcc------------gtcccacacagtgtactactatcggccctaccaggcaacatctacctacacaagctcgatcaggagatagggaggatccgacagaagtacgaaattcCGATTGTTCAGAGAATCAGATCGG----TTCTATTAAGGACAG------GTCGTATTGATGACCAAGAAAACTCTGGA--------------------------------------------------------------------------------------GAAGAAGCAAGCTTC-----------AACGCT-----------------C-CCCAA---------------GACAACAGAG------CCATCATTGTGGGGAGGGTAAAGAGCATCCAACGCAAAGCGGCCTTTCATT---CCCTTGTTTCGTC--GTGG--CAC---ACCCCCCCCA---CAAGCAC------------CCCCCGGCTC---------AGGGGGGACCAGAAAACGCCTTTCGTTTTCCCCCCTTCGTCGG------------------------------CCCTTGCCGCCTTCC--TT---------------AACAAGCC---CTCGAGCCTCCTTTGCGCCGCCTTCCTC---------AT------AGAAGCCGCCGGGTTGACCCCG---------AAGGCCGAAT----TCTATGGTAGAGAA--CGC---T------GTAATAAT---AATTGGG---------CCATGA---------------------GAGACCTTAT---TAAGTATT------GCAAAAGAA--AGGGCCTGCTGATAGAGCTGGGCGGGGAGGCAATACTAGTGTTCAGGTC---------AGAGAGAGGC------CTGGCCCGTAAG----CTGG------CCCC------CTT---AAAAACCCATTAC---TTAAT---------------AAGGatttgttacgcgcgatatgccgacgacttactactgggaatcgtgggtgccGTAGAGCTTCTCATAGAGATACAAAAACGTATCGCCCACTTCCTACAATCCGGCC---TGAACCTTTGGGTAGGCTCTGCAGGATCAACAACAATAGCTGCACGGAG---TACGGTAGAATTCCCCGGTACGGTCATTCGG---GAAGTCCCTCCGAGGACGACTCCCATA---CAATTCTTGCGAGAGCTGGAGAAGCGTCTACGGGTAAAGCACCGTATCCATATAACTGCTTGCCACCTACGCTCCGCCATCCATTCCAAGTTT---aggaac------CTAGGTAATAGTATCCCGATCAAACAGCTGACGAAGGG---GATGAGCGGAA---CAGGGAGTCTACTGGACGCGG---TTCAACTA-----GCGGAGAT----TCTTGGAACAGCTGGAGTAAGAAGTCCCCAAGTGA------GCGTATTATGGGGGACCGTCAAGCACATCC---------------------GGCAAGGATCA-----------AGGGGG---------ATCTCGTTGTTGCATAGCTCAGGTCGGAGCAACGTGCCATCGGACGTTCAACAGGCAGTCTCACGATCGGGCA------TGAGTGTCCGGAAGTTGTCATTGTATACTCCC------------GCGGGTCGGAAGG--CGGCGG-GGGAAGGAGGGGGACACTGGG------CGAGATCTATCAGCAGCGAATTCCCCATAC------AGATAGAGGCGCCTATCAAAAAGATACTCCGAAggcttcgggatcgaggtatcattagccgaagaagaccctggccaatccacgtggcctgcttgacgaacgtcagcgacggagacatcgtaaattggtccgcgggcatcgcgataagtcctctgtcctactacaggtgccgcgacaacctttaccaagtccgaacg----------------------------------------------------------------------------------------------------------------------------------------------------------------------------------------------------------------------------------------
>Dulacia
------gaggcgatcagaatggtacccgaatccatttacgatcccgagtttccagacacatcgcac---ttccgctcgggtcgaggctgccactcggcccta---agacggatcaaagaagagtggggaacctct---cgctggtttttggaattcgacatcaggaagtgttttcacaccatcgaccgacatcgactcatcccaatcttt------aaggaagagatcgacgatcccaagttcttttacccc---atgaagaaagtcttttccgcc------ggacgactcgtagga---------ggtgagaagggc---------------------------------------------------------------cct---tactcc------------gtcccacacagtgtactactatcggccctaccaggcaacatctacctacacaagctcgatcaggagatagggaggatccgacagaagtacgaaattcCGATTGTTCAGAGAATCAGATCGG----TTCTATTAAGGACAG------GTCGTATTGATGACCAAGAAAACTCTGGA--------------------------------------------------------------------------------------GAAGAAGCAAGCTTC-----------AACGCC-----------------C-CCCAA---------------GACAACAGAG------CCATCATTGTGGGGAGGGTAAAGAGCATTCAACGCTGT---TCCTTTCATT---CCCTTGTTTCGTC--GTTG--CAC---ACCCCCCCCA---CAAGCAC------------CCCCCGGCCCCTTTTCAGTAGGGGGGACCAGAAAACGCCTTTCGTTTTCCCCCCTTCGTCGG------------------------------CCCTTGCCGCCTTCC--AA---------------CACAAGCC---CTCGAGCCTCCTTTGCGCCG---------------------------------------------------------AAAACGAAT----TCTATGGTAGAGAA--CGC---T------GGTTTAAT---AATTGGG---------CCATGA---------------------GAGACCTTAT---TAAGTATT------GCAAAAGAA--AGGTTT------------------------CGATACTAGTTATCAGGTC---------AGAGAGAGGC------CTGGCCCGTAAG----CCGG------CCCC------CAA---CAAAATCCATTAC---TTAAT---------------AAGGatttgttacgcgcgatatgccgacgacttactactgggaatcgtgggtgccGTAGAGCTTCTCATAGAAATACAAAAACGTATCGCCCACTTCCTACAATCCGGCC---TGAACCTTTGGGTAGGCTCCGCAGGATCAACAACAATAGCTGCACGGAG---TACGGTAGAATTCCCCGGTACGGTCATTCGGGCCGAATACGAAAAGGGGACGACTCCCATA---CAATTCTTGCGAGAGCTGGAGAAGCGTCTACGGGTAAAGCACCGTATCCATATAACTGCTTGCCACCTACGCTCCGCCATCCATTCCAAGTTT---aggaac------CTAGGTAATAGTATCCCGATCAAACAGCTGACGAAGGG---GATGAGCGAAA---CCTCTCGTCTACTGGACGCGG---TGAAACTC-----GCGGAGAC----TCTTGGAACAGCTGGAGTAAGAAGTCCCCAAGTGA------GCGTATTATGGGGGACCGTCAAGCACATCC---------------------GGCAAGGATCA-----------AGGGGG---------ATCTCGTTGTTGCATAGCTCAGGTCGGAGCAACGTGCCATCGGACGTTCAACAGGCAGTCTCACGATCGGGCA------TGAGTGTCCGGAAGTTGTCATTGTATACTCCC------------GCGGGTCGGGAGG--CGGCGG-GGGAAGGAGGGGGACACTGGG------CGAGATCTATCAGCAGCAAATTCCCCATAC------AGATAGAGGCGCCTATCAAAAAGATACTCCGAAggcttcgggatcgaggtatcattagccgaagaagaccctggccaatccacgtggcctgcttgacgaacgtcagcgacggagacatcgtaaattggtccgcgggcatcgcgataagtcctctgtcctactacaggtgccgcgacaacctttaccaagtccgaacga---------------------------------------------------------------------------------------------------------------------------------------------------------------------------------------------------------------------------------------
>Erythropalum
------------------atggtactcgaatccatttacgatcccgagtttccagacacatcgcac---ttccgctcgggtcgaggctgccactcggcccta---agacggatcaaagaagagtggggaacctct---cgctggtttttggaattcgacatcaggaagtgttttcacaccatcgaccgacatcgactcatcccaatcttt------aaggaagagatcgacgatcccaagttcttttacccc---attcagaaagtcttttccgcc------ggacgactcgtagga---------ggtgagaagggc---------------------------------------------------------------cct---tactcc------------gtcccacacagtgtactactatcggccctaccaggcaacatctacctacacaagctcgatcaggagatagggaggatccgacagaagtacgaaattcCGATTGTTCAGAGAATAAGATCGG----TTCTATTAAGGACAG------GTCGTATTGATGACCAAGAAAACTCTGGA--------------------------------------------------------------------------------------GAAGAAGCAAGCTTC-----------AACGCT-----------------C-CCCAA---------------GACAACAGAG------CCATCATTGTGGGGAGGGTAAAGAGCATCCAACGCAAAGCGGCCTTTCATT---CCCTTGTTTCGTC--GTGG--CAC---ACCCCCCCCA---CAAGCAC------------CCCCCGGCTC---------AGGGGGGACCAGAAAACGCCTTTCGTTTTCCCCCCTTCGTCGG------------------------------CCCTTGCCGCCTTCC--TT---------------AACAAGCC---CTCGAGCCTCCTTTGCGCCGCCTTCCTC---------AT------AGAAGCCGCCGGGTTGACCCCG---------AAGGCCGAAT----TCTATGGTAGAGAA--CGC---T------GTAATAAT---AATTGGG---------CCATGA---------------------GAGACCTTAT---TAAGTATT------GCAAAAGAA--AGGGCCTGCTGATAGAGCTGGGCGGGGAGGCGATACTAGTTATCAGGTC---------AGAGAGAGGC------CTGGCCCGTAAG----CTGG------CCCC------CTT---TAAAACCCATTAC---TTAAT---------------AAGGatttgttacgcgcgatatgccgacgactcactactgggaatcgtgggtgccGTAGAGCTTATCATAGAAATACAAAAACGTATCGCCCACTTCCTACAATCCGGCC---TGAACCTTTGGGTAGGCTCTGCAGGATCAACAACAATAGCTGCACGGAG---TACGGTAGAATTCCCCGGTACGGTCATTCGG---GAAGTCCCTCCGAGGACGACTCACATA---CAATTCTTGCGAGAGCTGGAGAAGCGTCTACGGGTAAAGCACCGTATCCATATAACTGCTTGCCACCTACGCTCCGCCATCCATTCCAAGTTT---aggaac------CTAGGTAATAGTATCCCGATCAAACAGCTGACGAAGGG---GATGAGCGGAA---CAGGGAGTCTACTGGACGCGG---TTCAACTA-----GCGGAGAC----TCTTGGAACAGCTGGAGTAAGAAGTCCCCAAGTGA------GCGTATTATGGGGGACCGTCAAGCACATCC---------------------GGCAAGGATCA-----------AGGGGG---------ATCTCGTTGTTGCATAGCTCAGGTCGGAGCAACGTGCCATCGGACGTTCAACAGGCAGTCTCACGATCGGGCA------TGAGTGTCCGGAAGTTGTCATTGTATACTCCC------------GCGGGTCGGAAGG--CGGCGG-GGGAAGGAGGGGGACACTGGG------CGAGATCTATCAGCAGCGAATTCCCCATAC------AGATAGAGGCGCCTATCAAAAAGATACTCCGAAggcttcgggatcgaggtctcattagccgaagaagaccctggccaatccacgtggcctgcttgacgaacgtcagcgacggagacatcgtaaattggtccgcgggcatcgcgataagtcctctgtcctactacaggtgccgcgacaacctttaccaagtccgaacga---------------------------------------------------------------------------------------------------------------------------------------------------------------------------------------------------------------------------------------
>Helicanthes
atgaaagaggcgatcagaatggtactcgaatccatttacgatcccgagtttccagacacatcgcac---ttccgctcgggtcgaggctgccactcggcccta---agacggatcaaagaagagtggggaacctct---cgctggtttttggaattcgacatcaggaagtgttttcacaccatcgaccgacatcgactcatcccaatcttt------aaggaagagatcgacgatcccaagttcttttacttc---attcagaaagtattttccgcc------tcccgactcgtagga---------ggtgagaagggc---------------------------------------------------------------cct---tactcc------------gtcccacacagtgtactactatcggccctaccaggcaacatctacctacacaagctcgatcaggagatagggaggatccgacagaagtacgaaattcCGATTGTTCAGAGAATCAGATCGG----TTCTATTAAGGACAG------GTCGTATTGATGACCAAGG---------A--------------------------------------------------------------------------------------GAAGAAGCAAGC-----------------GCC-----------------C-CCCAA---------------GACAACAGAG------CCATCATTGTGGGGAGG------AGCATCCAACGTATT---TCCTTTCATT---CCCTTGTTTCGTC--GTGG--CAC---ACCCCACACA---CAAGCAC------------CCCCCGGCTC---------AGGGGGGACCAGAAGAAA---GGCGTTTTCCCCCCTTCGTCGG------------------------------CCCTTGCCGCCTTCC--TT---------------AACAAGCC---CTCGAGCCTCCTTTGCGCCGCCTTCCTC---------AT------AGAAGCCGCCGGGTTGACCCCG---------AAGGCCGAAT----TCTATGGTAGAGAA--CGC---T------GTAATAAT---AATGGGG---------CCATGA---------------------GAGACCTTAT---TAAGTATT------GCAAAAGAA--AGGGCCTGCTGATAGAGCTGGGCGGGGAGGCGATACTAGTTATCAGGTC---------AGAGAGAGGC------CTGGCCCGTAAG----CTGG------CCCC------CTT---AAAAACCCATTAC---TTAAT---------------AAGGatttgttacgcgcgatatgccgacgacttactactgggaatcgtgggtgccGTAGAGCTTATCATAGAAATACAAAAACGTATCGCCCACTTCCTACAATCCGGCC---TGAACCTTTGGGTAGGCTCTGCAGGATCAACAACAATAGCTGCACGGAG---TACGGTAGAATTCCCCGGTACGGTCATTCGG---GAAGTCCCTCCGAGGACGACTCCCATA---CAATTCTTGCGAGAGCTGGAGAAGCGTCTACGGGTAAAGCACCGTATCCATATAACTGCTTGCCACCTACGCTCCGCCATCCATTCCAAGTTT---aggaac------CTAGGTAATAGTATCCCGATCAAACAGCTGACGAAGGG---GATGAGCGGAA---CAGGGAGTCTACTGGACGCGG---TTCAACTA-----GCGGAGAC----TCTTGGAACAGCTGGAGTAAGAAGTCCCCAAGTGA------GCGTATTATGGGGGACCGTCAAGCACATCC---------------------GGCAAGGATCA-----------AGGGGG---------ATCTCGTTGTTGCATAGCTCAGGTCGGAGCAACGTGCCATCGGACGTTCAACAGGCAGTCTCACGATCGGGCA------TGAGTGTCCGGAAGTTCTCATTGTATACTCCC------------GCGGGTCGGGAGG--CGGCG----------GGGGGACACTGGG------CGAGATCTATCAGCAGCGAATTCCCCATAC------AGATAGAGGCGCCTATCAAAAAGATACTCCGAAggcttcaggatcaaggtatcattagccgaatcagaccctggccaatccacgtggcctgcttgacgaacgtcagcgacggagacatcgtaaattggtccgcgggcatcgcgataagtcttctgtcctactacaggtgccgcgacaacctttaccaagtccgaacga---------------------------------------------------------------------------------------------------------------------------------------------------------------------------------------------------------------------------------------
>Loranthus
atgaaagaggcgatcagaatggtactcgaatccatttacgatcccgagtttccagacacagagcac---ttccgctcg---------tcccttaaggcccta---agacggatcaaagaagagtggggaacctct---cgctggtttttggaattcgacatattgaagtgtttgaacaccatcgaccgacatcgactcatcccaatcttt------aaggaagagatcgacgatcccaagttcttttacttc---attcagaaagtcttttccgcc------ggacgactcgtaggg---------ggttcgaagggc---------------------------------------------------------------cct---gactcc------------gtcccacacagtgtactactatcggccctaccaggcaacatctacctacacaagctcgatcaggagatagggaggatccgacagaagtacgaaattcCGATTGTTCAGAGAATCAGATCGG----TTCTATTAAGGACAG------GTCGTATTGATGACCA---------TGGA--------------------------------------------------------------------------------------GAAGAAGCAAGC-----------------GCC-----------------C-CCCAA---------------GACAACAGAGTGGGGACCACCTTT------CATTCCCTTGACAACAGAGTGGGGACCACCTTTCATT---CCCTTGTTTCGTC--GTGG--CAC---ACCCCCCCCA---CAAGCAC------------CCCCC---------------CGGGGGACCAGAAAACGCCTTTCGTTTTCCCCCCTTCGTCGG------------------------------CCCTTGCCGCCTTCC--TT---------------AACAAGCC---CAAGAGCCTACTTTGCGCCGCCTTCCTC---------AT------AGAAGCCGCCGGGTTGACCCCGA----------------------TCTATGGTTGGGAA--CGC---T------GTAATAAT---AATTGGG---------CCATGA---------------------GATACCTTAT---TAAGTATT------GCAAAAGAA--AGGG------------AGTATGCGGGGAGGCGATACTAGTTATCAGGTC---------AGAGAGAGGC------CTGGCCCGTAAG----CTGG------CCCC------------------CCATTAC---TTAAT---------------AAGGatttgttacgcgcgatatgccgacgacttactactgggaatcgtgggtgccGTAGAGCTTATCATAGAAATACAAAAACGTCTCGCCCACTTCCTACAATCCGGCC---TGAACCTTTGGGTAGGCTCTGCAGGATCAACAACAATAGCTGCACTACG---TACGGTAGAATTCCCCGGTACGGTCATTCGG---GAAATCCCTCCGAGGACGACTCCCATA---CAATTATTGCGAGAGCTGGAGAAGCGTCTACGGGTAAAGCACCGTATCCATCTCACTGCTTGCCACCTACGCTCCGCCATCCATTCCAAGTTT---aggaac------CTAGGTAA------CCCGATCAAACAGCTGACGAAGGG---GATGAGCTACA---CGGGGAGTCTACTGGACGCGG---TTCAACTA-----GCGGGGAC----TCTTGGAACAGCTGGA---------CCCCAAGTGA------GCGTATTATGGGGGACCGTCAAGCACATCC---------------------GGCAAGGAGAA-----------AGGGCGAAAGGTTTTAATACGTTGTTGCATAGCTCAGGTCGGAGCAACGTGCCATCGGACGTTCAACAGGCAGTCTCACGATCGGGCA------TGAGTGTCCGGAAGTTCTCATTGTATACTCCC------------GCGGGGCGGGGGG--CGGCG----------GGGGGACACTGGG------CGAGATCTATCAGCAGCGAATTCCCCATAC------AGATAGAGGCGCCTATCAAAAAGATACTCCGAAggcttcaggatcaaggtatcattagccgaaaaagaccctggccaatccacgtggcctgcttgacgaacgtcagcgacggagacatcgtaaattggtccgcgggcatcgcgataagtcttctgtcctactacaggtgccgcgagaacctttcccaagtccgaacga---------------------------------------------------------------------------------------------------------------------------------------------------------------------------------------------------------------------------------------
>Schoepfia
------------------------------tccatttacgatcccgagtttccagacacatcgcat---ttccgctcgggtcgaggctgccactcggcccta---agacggatcaaagaagagtggggaacctct---cgctggtttttggaattcgacatcaggaagtgttttcacaccatcgaccgacatcgactcatcccaatcttt------aaggaagagatcgacgatcccaagttcttttacccc---attcagaaagtcttttccgcc------ggacgactcgtagga---------ggtgagaagggc---------------------------------------------------------------------------------------gtcccacacagtgtactactatcggccctaccaggcaacatctacctacacaagctcgatcaggagatagggaggatccgacagaagtacgaaattcCGATTGTTCAGAGAATCAGATCGG----TTCTATTAAGGACAG------GTCGTATTGATGACCAAGG---------A--------------------------------------------------------------------------------------GAAGAAGCAAGCTTC-----------AACGCC-----------------C-CCCA---------------------CAGAG------CCAT---------GAGGGTAAAGAGCATCCAACGTATT---TCCTTTCATT---CCCTTGTTTCGTC--GTGG--CAC---ACCCCCCCCA---CAAGA---------------------------------------GACCAGAAAACGCCTTTCGTTTTCCCCC------CGG------------------------------CCCTTGCCGCCTTCC--TT---------------AACAAGCC---CTCGAGCCTCCTTTGCGCCGCCTTCCTC---------AT------AGAAGCCGCCGGGTTGACCCCG---------AAGGCCGAAT----TCTATGGTAGAG-----------------GTAATAAT---AATTGGG---------CCATGA---------------------GAGACCTTAT---TAAGTATT------GCAAAAGAA--AGGGCCTGCTGATAGAGCTGGGCGGGGAGGCGATACTAGTTATCAGGTC---------AGAGAGAGGC------CTGGCCCGTAAG----CTGG------CCCC------CTT---AAAAAGCCATTAC---TTAAT---------------AAGGatttgttacgcgcgatatgccgacgacttactactgggaatcgcgggtgccGTAGAGCTTCTCATAGAAATACAAAAACGTATCGCCCACTTCCTACAATCCGGCC---TGAACCTTTGGGTAGGCTCTGCAGGATCAACAACAATAGCTGCACGGAG---TACGGTAGAATTCCCCGGTACGGTCATTCGG---GAAGTCCCTCCGAGGACGACTCCCATA---CAATTCTTGCGAGAGCTGGAGAAGCGTCTACGGGTAAAGCACCGTATCCATATAACTGCTTGCCACCTACGCTCCGCCATCCATTCCAAG------------------CTAGGTAATAGTATCCCGATCAAACAGCTGACGAA--------------------------------------------------------------------------------------------------------------------------------------------------------------------------------------------------------------------------------------------------------------------------GGGCA------TGAGTGTCCGGAAGTTGTCATTGTATACTCCC------------GCGGGTCGGGAGG--CGGCGG-TGGAAGGAGGGGGACACTGGG------CGAGATCTATCAGCAGCGAATTCCCCATAC------AGATAGAGGCGCCTATCAAAAAGATACTCCGAAggcttcgggatcgaggtatcattagccgaagaagaccctggccaatccacgtggcctgcttgacgaac----------------------------------------------------------------------------------------------------------------------------------------------------------------------------------------------------------------------------------------------------------------------------------------------------------------------------------------
>Olax
------gaggcgatcagaatggtacccgaatccatttacgatcccgagtttccagacacatcgcat---ttccgctcgggtcgaggctgccactcggcccta---aaacggatcaaagaagagtggggaacctct---cgctggtttttggaattcgacatcaggaagtgttttcacaccatcgaccgacatcgactcatcccaatcttt------aaggaagagatcgacgatcccaagttcttttacccc---atgaagaaagtcttttccgcc------ggacgactcgtagga---------ggtgagaagggc---------------------------------------------------------------cct---tactcc------------gtcccacacagtgtactactatcggccctaccaggcaacatctacctacacaagctcgatcaggagatagggaggatccgacagaagtacgaaattcCGATTGTTCAGAGAATCAGATCGG----TTCTATTAAGGACAG------GTCGTATTGATGACCAAGAAAACTCTGGA--------------------------------------------------------------------------------------GAAGAAGCAAGCTTC-----------AACGCC-----------------C-CCCAA---------------GACAACAGAG------CCATCATTGTGGGGAGGGTAAAGAGCATTCAACGCTGT---TCCTTTCATT---CCCTTGTTTCGTC--GTTG--CAC---ACCCCCCCCA---CAAGCAC------------CCCCCGGCTC---------AGGGGGGACCAGAAAACGCCTTTCGTTTTCCCCCCTTCGTCGG------------------------------TCCTTGCCGCCTTCC--AA---------------CACAAGCC---CTCGAGCCTCCTTTGCGCCG---------------------------------------------------------AAAACGAAT----TCTATGGTAGAGAA--CGC---T------GGTTTAAT---AATTGGG---------CCATGA---------------------GAGACCTTAT---TAAGTATT------GCAAAAGAA--AGGTTT------------------------CGATACTAGTTATCAGGTC---------AGAGAGAGGC------CTGGCCCGTAAG----CCGG------CCCC------CAA---CAAAATCCATTCC---TTAAT---------------AAGGatttgttacgcgcgatatgccgacgacttactactgggaatcgtgggtgccGTAGAGCTTCTCATAGAAATACAAAAACGTATCGCCCACTTCCTACAATCCGGCC---TGAACCTTTGGGTAGGCTCCGCAGGATCAACAACAATAGCTGCACGGAG---TACGGTAGAATTCCCCGGTACGGTCATTCGG---GAAGTCCCTCCGAGGACGACTCCCATA---CAATTCTTGCGAGAGCTGGAGAAGCGTCTACGGGTAAAGCACCGTATCCATATAACTGCTTGCCACCTACGCTCCGCCATCCATTCCAAGTTT---aggaac------CTAGGTAATAGTATCCCGATCAAACAGCTGACGAAGGG---GATGAGCGAAA---CAGGGAGTCTACTGGACGCGG---TGAAACTA-----GCGGAGAC----TCTTGGAACAGCTGGAGTAAGAAGTCCCCAAGTGA------GCGTATTATGGGGGACCGTCAAGCACATCC---------------------GGCAAGGATCA-----------AGGGGG---------ATCTCGTTGTTGCATAGCTCAGGTCGGAGCAACGTGCCATCGGACGTTCAACAGGCAGTCTCACGATCGGGCA------TGAGTGTCCGGAAGTTGTCATTGTATACTCCC------------GCGGGTCGGGAGG--CGGCGG-GGGAAGGAGGGGGACACTGGG------CGAGATCTATCAGCAGCAAATTCCCCATAC------AGATAGAGGCGCCTATCAAAAAGATACTCCGAAggcttcgggatcgaggtatcattagccgaagaagaccctggccaatccacgtggcctgcttgacgaacgtcagcgacggagacatcgtaaattggtccgcgggcatcgcgataagtcctctgtcctactacaggtgccgcgacaacctttaccaagtccgaacga---------------------------------------------------------------------------------------------------------------------------------------------------------------------------------------------------------------------------------------
>Arjona
------cgggcgatcagaatggtactcgaatccatttacgatcccgagtttccagacacatcgcat---ttccga---ttccgaggctgccactcggcccta---agayggatcaaagaagagtggggaacctctcgccgctggtttttggaattcgacatcaggaagtgttttcacaccatcgaccgacatcgactcatcccaatcttt------aaggaagagatcgacgatcccaagttcttttaccccatcattcagaaagtcttttccgcc------ggacgactcgtagcgtacgtaggaggtgagaagggc---------------------------------------------------------------gtc---ccacacgcttcgcat---gtgccacacagtgtactactatcggccctaccaggcaacatctacctacacaagctcgatcaggagatagggaggatccgacagaagtacgaaattcCGATTGTTCAGAGAATCAGATCGG----T---------GACAGGTCGTAGTCGTATTGATGACCAAGG---------A--------------------------------------------------------------------------------------GAAGAAGCAAGCTTC-----------AACGCC-----------------C-CCCA------------------------------------CATGAGGGTAAAGGTAAAGAGCATCCAACGTATT---TCCTTTCATTCCCCCCTTGTTTCGTC--GTGG--CAC---ACCCCCCCCA---CAAGA---------------------------------------GACCAGAAAACGCCTTTCGTTTTCCCCC---------------------------------------------CGGCCTTCC--TT---------------AACAAGCC---CTCGAGCCTCCTTTGCGCCGCCTTCCTC---------AT------AGAAGCCG------TGACCCCG---------AAGGCCGAAT----TCTATGGTAGAG-----------------GTAATAAT---AATTGGG---------CCATGA---------------------GAGACCTTAT---TAAGTATT------GCAAAAGAA--AGGGCCTGCTGATAGAGCGGGGCGGGGAGGCGATACTAGTTATCAGGTC---------AGAGAGAGGC------CTGGCCC----------------------------------------CCCATTAC---TTAAT---------------AAGGatttgttacgcgcgatatgccgacgacttactactgggaatcgcgggtgccGTAGAGCTTCTCATAGAAATACAAAAACGTATCGCCCACTTCCTACAATCCGGCC---TGAACCTTTGGGTAGGCTCTGCAGGATCAACAACAATAGCTGCACGGAG---TACGGTAGAATTCCCCGGTACGGTCATTCGG---GAAGTCCCTCCGAGGACGACTCCCATA---CAATTCTTGCGAGAGCTGGAGAAGCGTCTACGGGTAAAGCACCGTATCCATATAACTGCTTGCCACCTACGCTCCGCCATCCATTCCAAG------------------CTAGGTAATAGTATCCCGATCAAACAGCTGACGAAGGG--------------------------------------------------------------------------------------------------------------------------------------------------------------------------------------------------------------------------------------------------------------------------CA------TGAGTGTCCGGAAGTGGAAGTTGTATACTCCC---------------GGTCGGGAGG--CGGGGG-TTGTTTCGGGGGGACACTGGG------CGAGATCTATCAGCAGCGAATTCCCCATAC------AGATAGAGGCGCCTATCAAAAAGATACTCCGAAggcttcgggatcgaggtatcattagccgaagaagaccctggccaatccacgtggcctgcttgacgaacgtcagcgacggagacatcgtaaattggyccgcgggcatcgcgataagtcttctgtcctactacaggtgccgcgacaacctttaccaagtccgaacg----------------------------------------------------------------------------------------------------------------------------------------------------------------------------------------------------------------------------------------
>Macrosolen
------gaggcgatcagaatggtactcgaatccatttacgatcccgagtttccagacacatcgcac---ttccgctcgggtcgaggctgccactcggcccta---agacggatcaaagaagagtggggaacctct---cgctggtttttggaattcgacatcaggaagtgttttcacaccatcgaccgacatcgactcatcccaatcttt------aaggaagagatcgacgatcccaagttattttacttc---attcagaaagtattttccgcc------ggacgactcgtagga---------ggtgagaagggc---------------------------------------------------------------cct---tactcc------------gtcccacacagtgtactactatcggccctaccaggcaacatctacctacacaagctcgatcaggagatagggaggatccgacagaagtacgaaattcCGATTGTTCAGAGAATCAGATCGG----TTCTATTAAGGACAG------GTCGTATTGATGACCAAGAAAACTCTGGA--------------------------------------------------------------------------------------GAAGAAGCAAGCTTC-----------AACGCC-----------------C-CCCAA---------------GACAACAGAG------CCATCATTGTGGGGAGGGTAAAGAGCATCCAACGTATT---TCCTTTCATT---CCCTTGTTTCGTC--GTGG--CAC---ACCCCCCCCA---CAAGCAC------------CCCCCGGCTC---------AGGGGGGACCAGAAAACGCCTTTCGTTTTCCCCCCTTCGTCGG------------------------------CCCTTGCCGCCTTCC--TT---------------AACAAGCC---CTCGAGCCTCCTTTGCGCCGCCTTCCTC---------AT------AGAAGCCGCCGGGTTGACCCCG---------AAGGCCGAAT----TCTATGGTAGAGAA--CGC---T------GTAATAAT---AATTGGG---------CCATGA---------------------GAGACCTTAT---TAAGTATT------GCAAAAGAA--AGGGCCTGCTGATAGAGCTGGGCGGGGAGGCGATATTAGTTATCAGGTC---------AGAGAGAGGC------CTGGCCCGTAAG----CTGG------CCCC------CTT---AAAAACCCATTAC---TTAAT---------------AAGGatttgttacgcgcgatatgccgacgacttactactgggaatcgtgggtgccGTAGAGCTTATCATAGAAATACAAAAACGTATCGCCCACTTCCTACAATCCGGCG---TGAACCTTTGGGTAGGCTCTGCAGGATCAACAACAATAGCTGCACGGAG---TACGGTAGAATTCCCCGGTACGGTCATTCGG---GAAGTCCCTCCGAGGACGACTCCCATA---CAATTCTTGCGAGAGCTGGAGAAGCGTCTACGGGTAAAGCACCGTATCCATATAACTGCTTGCCACCTACGCTCCGCCATCCATTCCAAGTTT---aggaac------CTAGGTAATAGTATCCCGATCAAACAGCTGACGAAGGG---GATGAGCGGAA---CAGGGAGTCTACTGGACGCGG---TTCAACTA-----GCGGAGAC----TCTTGGAACAGCTGGAGTAAGAAGTCCCCAAGTGA------GCGTATTATGGGGGACCGTCAAGCACATCC---------------------GGCAAGGATCA-----------AGGGGG---------ATCTCGTTGTTGCATAGCTCAGGTCGGAGCAACGTGCCATCGGACGTTCAACAGGCAGTCTCACGATCGGGCA------TGAGTGTCCGGAAGTTGTCATTGTATACTCCC------------GCGGGTCGGGAGG--CGGCGG-GGGAAGGAGGGGG------GG------CGAGATCTATCAGCAGCGAATTCCCCATAC------AGATAGAGGCGCCTATCAAAAAGATACTCCGAAggcttcgggatcgaggtatcattagccgaagaagaccctggccaatccacgtggccagcttgacgaacgtcagcgacggagacatcgtaaattggtccgcgggcatcgcgataagtcttctgtcctactacaggtgccgcgacaacctttaccaagtccgaacg----------------------------------------------------------------------------------------------------------------------------------------------------------------------------------------------------------------------------------------
>Nestronia
------gaggcgatcagaatggtacccgaatccatttacgatcccgagtttccagacacatcgcac---ttccgctcgggtcgaggctgccactcggcccta---agacggatcaaagaagagtggggaacctct---cgctggtttttggaattcgacatcaggaagtgttttcacaccatcgaccgacatcgactcatcccaatcttt------aaggaagagatcgacgatcccaagttcttttacttc---attcagaaagtcttttccgcc------ggacgactcgtagga---------ggtgagaagggc---------------------------------------------------------------cct---tactcc------------gtcccacacagtgtactactatcggccctaccaggcaacatctacctacacaagctcgatcaggagatagggaggatccgacagaagtacgaaattcCGATTGTTCAGAGAATCAGATCGG----TTCTATTAAGGACAG------GTCGTATTGATGACCAAGAAAACTCTGGA--------------------------------------------------------------------------------------GAAGAAGCAAGCTTC-----------AACGCC-----------------C-CCCAA---------------GACAACAGAG------CCATCATTGTGGGGAGGGTAAAGAGCATCCAACGTATT---TCCTTTCATT---CCCTTGTTTCGTC--GTGG--CAC---ACCCCCCCCA---CAAGCAC------------CCCCCGGCTC---------AGGGGGGACCAGAAAACGCCTTTCGTTTTCCCCCCTTCGTCGG------------------------------CCCTTGCCGCCTTCC--TT---------------AACAAGCC---CTCGAGCCTCCTTTGCGCCGCCTTCCTC---------AT------AGAAGCCGCCGGGTTGACCCCG---------AAGGCCGAAT----TCTATGGTAGAGAA--CGC---T------GTAATAAT---AATTGGG---------CCATGA---------------------GAGACCTTAT---TAAGTATT------GCAAAAGAA--AGGGCCTGCTGATAGAGCTGGGCGGGGAGGCGATACTCGTTATCAGGTC---------AGAGAGAGGC------CTGGCCCGTAAG----CTGG------CCCC------CTT---AAAAACCCATTAC---TTAAT---------------AAGGatttgttacgcgcgatatgccgacgactcactactgggaatcgtgggtgccGTAGAGCTTCTCATAGAAATACAAAAACGTATCGCCCACTTTCTACAATCCGGCC---TGAACCTTTGGGCAGGCTCTGCAGGATCAACAACAATAGCTGCACGGAG---TACGGTAGAATTCCTCGGTACGGTCATTCGG---GAAGTCCCTCCGAGGACGACTCCCATA---CAATTCTTGCGAGAGCTAGAGAAGCGTCTACGGGTAAAGCACCGTATCCATATAACTGCTTGCCACCTACGCTCCGCCATCCATTCCAAGTTT---aggaac------CTAGGTAAGAGTATCCCGATCAAACAGCTGACGAAGGG---GATGAGCGGAA---CAGGGAGTCTACTGGACGCCG---TTCAACTA-----GCGGAGAC----TCTTGGAACAGCTGGAGTAAGAAGTCCCCAAGTGA------GCGTATTATGGGGGACCGTCAAGCACATCC---------------------GGCAAGGATCA-----------AGGGGG---------ATCTCGTTGTTGCATAGCTCAGGTCGGAGCAACGTGTCATCGGACGTTCAACAGGCAGTCTCACGATCGGGCA------TGAGTGTCCGGAAGTTGTCATTGTATACTCCC------------GCGGGTCGGGAGG--CGGCGG-GGGAAGGAGGGGGACACTGGG------CGAGATCTATCAGCAGCGAATTCCCCATAC------AGATAGAGGCGCCTATCAAAAAGATACTCCGAAggcttcgggatcgaggtatcattagccgaagaagaccctggccaatccacgtggcctgcttgacgaacgtcagcgacggagacatcgtaaattggtccgcgggcatcgcgataagtcctctgtcctactacaggtgccgcgacaacctttaccaagtccgaacga---------------------------------------------------------------------------------------------------------------------------------------------------------------------------------------------------------------------------------------
>Urobotrya
------gaggcgatcagaatggtacccgaatccatttacgatcccgagtttccagacacatcgcac---ttccgctcgggtcggggctgccactcggcccta---agacggatcaaagaagagtggggaacctct---cgctggtttttggaattcgacatcaggaagtgttttcacaccatcgaccgacatcgactcatcccaatcttt------aaggaagagatcgacgatcccaagttcttttacttc---attcagaaagtcttttccgcc------ggacgactcgtagga---------ggtgagaagggc---------------------------------------------------------------cct---tactcc------------gtcccacacagtgtactactatcggccctaccaggcaacatctacctacacaagctcgatcaggagatagggaggatccgacagaagtacgaaattcCGATTGTTCAGAGAATCAGATCGG----TTCTATTAAGGACAA------GTCGTATTGATGACCAAGAAAACTCTGGA--------------------------------------------------------------------------------------GAAGAAGCAAGCTTC-----------AACGCC-----------------C-CCCAA---------------GACAACAGAG------CCATCATTGTGGGGAGGGTAAAGAGCATCCAACGTATT---TCCTTTCATT---CCCTTGTTTTGTC--GTGG--CAC---ACCCCCCCCA---CAAGCAC------------CCCCCGGCTC---------AGGCGGGACCAGAAAACGCCTTTCGTTTTCCCCCCTTCGTCGG------------------------------CCCTTGCCGCCTTCC--TT---------------AACAAGCC---CTCGAGCCTCCTTTGCGCCGCCTTCCTC---------AT------AGAAGCCGCCGGGTTGACCCCG---------AAGGCCGAAT----TCTATGGTAGAGAA--CGC---T------GTAATAAT---AATTGGA---------CCATGA---------------------TAGACCTTAT---TAAGTATT------GCAAAAGAA--AGGGCCTGCTGATAGAGCTGGGCGGGGAGGCGATACTAGTTATCAGGTC---------AGAGAGAGGC------CTGGCCCGTAAG----CTGG------CCCC------CTT---AAAAACCCATTAC---TTAAT---------------AAGGatttgttacgcgcgatatgccgacgacttactactgggaatcgtgggtgccGTAGAGCTTATCATAGAAATACAAAAACGTATCGCCCACTTCCTACAATCCGGCC---TGAACCTTTGGGTAGGCTCTGCAGGATCAACAACAATAGCTGCACGGAG---TACGGTAGAATTCCTCGGTACGGTCATTCGG---GAAGTCCCTCCGAGGACGACTCCCATA---CAATTTTTTCGAGAGCTGGAGAAGCGTCTACGGGTAAAGCACCGTATCCATATAACTGCTTGCCACCTACGCTCCGCCATCCATTCCAAGTTT---aggaac------CTAGGTAATAGTATTCCGATCAAACAGCTGACGAAGGG---GATGAGCGGAA---CAGGGAGTCTACTGGATGCGG---TTCAACTA-----GCGGAGAC----TCTTGGAACAGCTGGAGTAAGAAGTCCCCAAGTGA------GCGTATTATGGGGGACCGTCAAGCACATCC---------------------GGCAAGGATCA-----------AGGGGG---------ATCTCGTTGTTGCATAGCTCGGGTCGGAGCAACGTGCCATCGGACGTTCAACAGGCAGTTTCACGATCGGTCA------TGAGTGTCCAGAAGTTGTCATTGTATACTCCC------------GCGGGTCGGGAGG--CTTCGA-GGGAAGGAGGGGTACACTGGG------GTAGATCTATCAGCAGCGAATTCCCCATAC------AGATAGAGGCGCCTATCAAAAAGATACTCCGAAggcttcgggatcgaggtatcattagccgaagaagaccctggccaatccacgtggcctgcttgacgaacgtcagcgacggagacatcgtaaattggtccgcgggcattgcgataagtcctctgtcctactacaggttctgcgacaacctttaccaagtccgaacga---------------------------------------------------------------------------------------------------------------------------------------------------------------------------------------------------------------------------------------
>Boea
ATGAAAGAGGCGATCAGAATGGTACTCGAATCCATTTACGATCCCGAGTTTCCAGACACATCGCAC---TTCCGCTCGGGTCAAGGCTGCCACTCGGTCCTA---AGACGGATCAAAGAAGAGTGGGGAACCTCT---CGCTGGTTTTTGGAATTCGACATCAGGAAGTATTTTCACACCATCGACCGACATCGACTCATCTCAATCTTT------AAGGAAGAGATCGACGATCTCAAGTTCTTTTACTCA---ATTCAAAAAGTCTTTTCCGAC------GGACGACTCGTAGGA---------GGTGAGAAGGGT---------------------------------------------------------------CCT---TACTCC------------GTCCCACACAGTGTATTATTATCGGCCCTACCAGGCAACATCTACCTACACAAGCTCGATCAGGAGATAGGGAGGATCCGACAGAAGTACGAAATTCCGATTGTTCAGAGAATTAGATCGG----TTCTATTAAGGACAG------GTCATATTGATGACCAAGAAAACTCTGGA--------------------------------------------------------------------------------------GAAGAAGCAAGCTTC-----------AACGCT-----------------C-CCCAA---------------GACAACAGAG------CCATCATTGTGGGGAGGGTAAAGAGCATCCAACGCAAAACGGCCTTTCATT---CCCTTGTTTCGTC--GTGT--CAC---ACCCCCCCCA---CAAGCAC------------CCCCCTTTGC---------CGGGGGGACCAGAAAACGCCTTTCATTTTCCCCCCTTCGTCGG------------------------------CCCTTGCCGCCTTAC--TT---------------AACAAACC---CTCGAGCCTCCTTTGCGCCGCCTTCCTC---------AT------AGAAGCCTTCGGGTTGACCCCG---------AAGGCCGAAT----TCTATGGTACAGAA--CGC---T------GTAATAAT---AATTGGG---------CCATGA---------------------GATACTTTTT---TAAGTCTT------GCAAAAGAA--AGGGCCTGTTGATAGAACTGGGCGTGGAGGCGATACTAGTTATCAGGTC---------AGAGAGAGGC------CTGACCCGTAAG----CTGG------CCCC------CTT---AAAAACCCATTAC---AACAT---------------AAGGATTTGTTACGCGCGATATGCCGACGACTTACTACTGGGAATCGTGGGTGCCGTAGAGCTTCTCATAGAAATACAAAAACGTATCAACCACTTCCTACAATACGGCC---TGAACCTTTGGGTAGACTCTGCAGGATCAACAACAATAGCTGCACGGAG---TACGGTAGAATTCCTCGGTACGGTCATTCGG---GAAGTCCCTCCGAGGACGACTCCCATA---CAATTCTTGCGAGAGCTGGAGAAGCGTCTACGGGTAAAGCACCGTATCCATATAACTGCTTGCCACCTACGCTCGGCCATCCATTCGAAGTTT---AGGAAC------CTACGTAATAGTATCCCGATCAAACAGTTGACGAAGGG---GATGAGCGGAA---CAGGGAGTCTACTGGACGCGG---TTCAACTA-----GCGGAGAC----TCTTGGAACAGCTGGAGTAAGAGGTCCCCAAGTGA------GCGTATTATGGGGGACCGTCAAGCACATCC---------------------GGCAAGGATCA-----------AGGGGG---------ATCTCGTTGTTGCATAGCTCAGGTCGGAGCAAGGTGCCATCGGACGTTCAACAGGCAGTCTCACGATCGGTCA------CTCATGCCCGGAAGTTGTCATTGTATACTCCC------------GCGGGTCGGAAGG--CGGCGG-GGGAAGGAGGGGGACACTGGG------CGAGATCTATCAGCAGCGAATTCCCCATAC------AAATGGGGGCGCCTATCAAAAAGATACTCCGAAGGCTTCGGGATCGAGGTCTCATTAGCCGAAGAAGACCCTGGCCAATCCACGTGGATTGCTTGACGAACGTCAGCGACGGAGACATCATAAATTGGTCCGCGGGCATCGCGATAAGTCCTCTGTCCTACTACAGGTGCCGTGACAACCTTTACCAAGTCCGAACAATGGTCGACCACCAGATCCGCTGGTCTGCAATATTCACCCCGGCCCACAAGCACAAATGCTCGGCGCGGAATATAATCCCAAAGTACTCCAAAGACTCAAATATAGTCAATCAA--AAAGGCGGTAAGACCCTTGCAGAATTCCCCAACAGCATAGA--GCTTGGGAAGC----TCGGATCCG---------------GTCAA-GATCCGAACAACAA-GGAGCACTCAACT
>Malus
ATGAAAGAGGCGATCAGAATGGTACTCGAATTCATTTACGATTCCGAGTTTCCAGACGCATCGCAC---TTCCGCTCGGGTCGAGGCCGCCACTCGGCCCTA---AGACGGATCAAAGAAGAGTGGGGAACCTCT---CGCTGGTTTTTGGAATTCGACATCAGGAAGTGTTTTCACACCATCGACCGACATCGACTCATCCCAATCTTT------AAGGAAGAGATCAACGATCCCAAGTTCTTTTACCCC---ATTCAGAAAGTCTTTTCCGCC------GGACGACTCGTAGGA---------GGTGAGAAGGGC---------------------------------------------------------------CCT---TATTCC------------GTCCCACACAGTGTACTACTATCGGCCCTACCAGGCAACATCTACCTACACAAGCTCGATCAGGAGATAGGGAGGATCCGACAGAAGTACGAAATTCCGATTGTTCAGAGAATCAGATCGG----TTTTATTAAGGACAG------GTCGTATTGATGACCAAGAAAACTCTGGA--------------------------------------------------------------------------------------GAAGAAGCAAGCTTC-----------AACGCT-----------------C-CCCAA---------------GACAACAGAG------CCGTCATTGTGGGGAGGGCAAAGAGCATCCAACGCAAAGCGGCCTTAAATT---CCCTTGTTTCGTC--GTGG--CAC---ACCCCCCCCA---CAAGCAC------------CCCCCGGCTC---------AGGGGGGACCAGAAAACGCCTTTCGTTTTCCCCCCTTCGTCGG------------------------------CCCCTGCTGCCTTCC--TT---------------AACAAGCC---CTCGAGCCTCCTTTGCGCCGCCTTCCTC---------AT------AGAAGCCGCCGGGTTGACCCCG---------AAGGCCGAAT----TCTATGGTAGAGAA--CGC---T------GTAATAAT---AATTGGG---------CCATGA---------------------GAGACCTTAT---TAAGTATT------GCAAAAGAA--AGGGCCCGCTGATAGAGCTGGGCGGGGAGGCGATACTAGTTATCAGGTC---------AGAGAGACGC------CTGGCCCGTAAG----CCGG------CCCC------CTT---AAAAACCCATTAC---TTAAT---------------AAGGATTTGTTACGCGCGATATGCCGACGACTTACTACTGGGAATCGCGGGTGCCGTAGAGCTTCTCATAGAAATACAAAAACGTATCGCCCACTTCTTACAATCCGGCC---TGAACCTTTGGGTAGGCTCTGCAGGATCAACAACAATAGCTGCACGGAG---TACGGTAGAATTCCCCGGTACGGTCATTCGG---GAAGTCCCTCCGAGGATGACTCCCATA---CAATTCTTGCGAGAGCTGGAAAAGCGTCTACGGGTAAAGCACCGTATCCATATAACTGCTTGCCATCTACGCTCCGCCATCAATTCCAAGTTT---AGGAAC------CTAGGTAATAGTATCCCGATCAAACAGCTGACGAAGGG---GATGAGCGAAA---CAGGGAGTCTACTAGACGGGG---TTCAACTA-----GCGGACAC----TCTTGGAACGGCCGGAGTAAGAAGTCCCCAAGTGA------GCGTATTATGGGGGACCGTCAAGCACATCC---------------------GGCAAGAATCA-----------AAGGGG---------ATCTCGTTGTTGCATAGCTCAGGTCGGAGCAAGGCGCCATCGGACGTTCAACAGGCAGTTTCACGATCGGGCA------TGAGTGTCCGGAAGTTGTCATTGTATACTCCC------------GCGGGTCGGAAGG--CGGCGG-GGGAAGGGGGAGGACACTGGG------CTGGATCTATCAGCAGCGAATTCCCCATAC------AGATAGAGGCGCCTATCAAAAAGATACTCCGAAGACTTCGGGATCGAGGTATCATTAGCCGAAGAAGACCCTGGCCAATCCACGTGGCCTGCTTGACGAACGTCAGCGACGGAGACATCGTAAATTGGTCCGCGGGCATCGCGATAAATCCTCTGTCCTACTACAGGTGCCGCGACAACCTTTACCAAGTCCGAACGATTGTCGACCACCAGATCCGCTGGTCTGCAATATTCACCCTAGCCCACAAGCACAAATCCTCGGCGCGGAATATAATCCCAAAGTACTCCAAAGACTCAATTATAGTAAATCAA--GAAGGTGGTAAGACCCTTGCAGAGTTCCCCAACAGCATAGA--GCTGGGGAAGC----TCGGACCCG---------------GTCAA-GATCCGAACAACAA-GGAGCGCTCAACT
>Agrostemma
ATGAAAGAGGCGATCAGAATGGTACCCGAATCCATTTACGATCCCGAGTTTCCAGACACATCGCAC---TTCCGCTCGGGTCGAGGCTGCCACTCGGCCCTA---AGACGGATCAAAGAAGAGTGGGGAACCTCT---CGCTGGTTTTTGGAATTCGACATCAGGAAGTGTTTTCACACCATCGACCGACATCGACTCATACCAATCTTT------AAGGAAGAGATCGACGATCCCAAGTTCTTTTACTCC---ATTCAGAAAGTCTTTTCCGCC------GGACGACTCGTAGGA---------GGTGAGAAGGGC---------------------------------------------------------------CCT---TACTCT------------GTCCCACACAGTGTACTACTATCGGCCCTACCAGGCAACATCTACTTACACAAGCTCGATCAGGAGATAGGGAGGATCCGACAGAAGTACGAAATTCCGATTGTTCAGAGAATCAGATCGG----TTCTATTAAAGACAA------GTCGTATTGATGACCAAGAAAACTCTGGA--------------------------------------------------------------------------------------GAAGAAGAAAGCTTC-----------AACGCT-----------------C-CCCAA---------------GACAACAGAG------CCATCATTGTGGATAGGGTAAAAAGCATCCAACGCAAAGCGGCCTTTCATT---CCCTTGTTTCGTC--GTGG--CAC---AACCCCCCCG---CAAGCAC------------CCCCCGGCTC---------AGGGGGGACCAGAAAAGGCCTTTCGTTTTGCCCCCTTCGTCGG------------------------------CCCTTGCCGCCTTCC--TT---------------AACAAGCC---CTCGAGCCTCCTTTTCGCTGCCTTACTC---------AT------AGAAGCCGCCGGGTTGACCCCG---------AAGGCCGAAT----TCTATGGTAGAGAA--TGC---T------TTCATAAT---AATTGGG---------CCATGA---------------------GAGACCTTTT---TAAGTATT------GCAAAAGAA--AGGGCCTGCTGATAGAGCTGGGCGAGGCAGGGATACTCGTTCTCAGGTC---------AGATAAAGGC------CTGGCCCGTAAG----CTGG------CCCC------CTT---AAAAAGCCATTAC---TTAAT---------------AAGGATTTGTTACGCGCGATATGCCGACGACTTACTATTTGGAATCGTGGGTGCCGTAGAGCTTCTCATAGAAATACAAAAACGTATCGCCCACTTCCTACAATCCGGCC---TGAACCTTTGGGTAGGCTCTGCGGGATCAACAACAATAGCTGCACGGAG---TACGGTAGAATTCCTCGGTACGGTCATTCGG---GAAGTCCCTCCGAAGACGACTCCCATA---CAATTCTTGCGAGAGCTGGAGAAGCGTCTACGGGTAAAGTACCGTATCCATATAACTGCTTGCCACTTACGCTCTGCCATTCATTCCAAGTTT---AGGAAC------CTAGGTAAGAGTATACCGATCAAACAGCTGACGAAGGG---GATGAGCAAAA---CAAGGAGTCTACTGGACGCGG---TTCAACTA-----GCGGAAAC----TCTTGGAACAGCTAGAGTAAGAAGCCCCCAAGTGA------GCTTATTATGGGAGACCGTCAAGCACATCC---------------------GGCAAGGATCA-----------AGGGAG---------ATCTCGTTGTTGCATAGCTCAGGTCAGAGCAAGGTGCCACCGGACGTTCAACAGGTAGTCTCGCGATCGGGCA------TGAGTGCCCGGAAGTTGTCATTGTATACTCTC------------GCGGGTCGGAAGG--CGGCGG-GGGAAGGGGGGGGACACTGGG------CGAGATCTATCAGCAGCGAATTCCCCATAC------AGATAGAAGCGCCTATCAAAAAGATACTCCGAAGGCTTCGAGATCGAGGTCTCATTAGCCGAAGAAGACCCTGGCCAATCCACGTGGCCTGCTTGACGAACGTCAGCGACGGAGACATCGTAAATTGGTTCGCGGGCATCGCGATAAGTCCTCTGTCCTACTACAGGTGCCGCGACAACCTTTACCAAGTCCGAACGATTGTCGACTACCAGATCCGCTGGTCTGCAATCTTCACCCTAGCCCACAAGCACAAATCCTCAGCGCGGAATATAATCCCAAAGTACTCCAAAGACTTAAATATAGTAAATAAA--GAAGGTGGCAAGACCCTTGCAGAGTTCCCCAACAGCAGAGA--GCTTGGAAAGC----TCGGACCCG---------------GGCAA-GATCCGAACAACAA-AGAGCACTCAACT
>Malania
-----------------------------------------------------------------------------------------------------------------------------------------------------------------------------------------------------------------------------------------------------------------------------------------------------------------------------------------------------------------------------------------------------------------------------------------------------------------------------------------------------------------------------------------------------------------------------------------------------------------------------------------------------------------------------------------------------------------------------------------------------------------------------------------------------------------------------------------------------------------------------------------------------------------------------------------------------------------------------------------------------------------------------------------------------------------------------------------------------TTGACCCCG---------AAGGCCGAAT----TCTATGGTAGAGAA--CGC---T------GTTATAAT---AATAAGG---------CCATGA---------------------GAGACCTTTT---TAA------------CAAAAGAA--AGGGCCTGCTGATAGAGCTGGGCGGGGAGGCGATACTAGTTATCGGGTC---------AGAGAGAGGC------CTGGCCCGTAAG----CTGG------CCCC------CTT---AAAAACCCATTAC---TTAAT---------------AAGGATTTGTTACGCGCGATATGCCGACGACTCACTACTGGGAATCGTGGGTGCCGTAGAGCTTCTCATAGAAATACAAAAACGTATCGCCCACTTCCTACAATCCGGCC---TGAACCTTTGGGTAGGCTCTGCAGGATCAACAACAATAGCTGCACGGAG---TACGGTAGAATTCCTCGGTACGGTCATTCGG---GAAGTCCCTCCGAGGACGACTCCCATA---CAATTCTTGCGAGAGCTGGAGAAGCGTCTACGGGTAAAGCACCGTATCCATATAACTGCTTGCCACCTACGCTCCGCCATCCATTCCAAGTTT---AGGAAC------CTAGGTAATAGTATCCCGATCAAACAGCTGACGAAGGG---GATGAGCGGAA---CAGGGAGTCTACTGGACGCGG---TTCAACTA-----GCGGAGAC----TCTTGGAACAGCTGGAGTAAGAAGTCCCCAAGTGA------GCGTATTATGGGGGACCGTCAAGCACATCC---------------------GGCAAGGATCA-----------AGGGGG---------ATCTCGTTGTTGCATAGCTCAGGTCGGAGCAACGTGCCATCGGACGTTCAACAGGCAGTCTCACGATCGGGCA------TGAGTGTCCGGAAGTTGTCATTGTATACTCCC------------GCGGGTCGGGAGG--CGGCGG-GGGAAGGAGGGGGACACTGGG------CGAGATCTATCAGCTGCGAATTCCCCATAC------AGATAGAGGCGCCTATCAAAAAGATACTCCGAAGGCTTCGGGATCGAGGTATCATTAGCCGAAGAAGACCCTGGCCAATCCACGTGGCCTGCTTGACGAACGTCAGCGACGGAGACATCGTAAATTGGTCCGCGGGCATCGCGATAAGTCCTCTGTCCTACTACAGGTGCCGCGACAACCTTTACCAAGTCCGAACGATTGTCGACCACCAGATCCGCTGGTCTGCAATATTCACCCCAGCCCACAAGCACAAATCCTCGGCGCGGAATATAATCCCAAAGTACTCCAAAGACTCAAATATAGTAAATCAA--GAAGGTGGTAAGACCCTTGCAGAGTTCCCCAACAGCATAGA--GCTTGGGAAGC----TCGGACCCG---------------GTCAA-GATCCGAACAACAA-GGAGCACTCAACT
>Amborella
ATGAAAGAGGCGATCAGAACGGTACCCGAATCCATTTACGATCCCGGGTTTCCAGACACATCGCAC---TTCCGCCCGGGTCGAGGCTGCCACTCGGCCCTA---AGGCGGATCAAAGAAGAGTGGGGAACCTCT---CCCTGGTTTTTTGAATTCGACATCAGGAAGTCTTTTCACACCATCGACCGACATCGACTCATCCCAATCTTT------AAGGAAGAGATCGACGATCCCAAGTTCTTTTACCCC---ACTCAGAAAGTCTTTTCCGCC------GGACGACTCGTAGGA---------GGTGAGAAGGGC---------------------------------------------------------------CCT---TACTCC------------GTCCCACACAGTGTACTACTATTGGCCCTACCAGGCAACATCTACCCACACAAGCTCGATCAGGAGATAGGGAGGATCCGACAGAAGCACGAGATTCCGATTGTTCAGAGAATCAGATCGG----TTCTATTAAGGACAG------GTCGTATTGATGACCAAGAAAACTCTGGA--------------------------------------------------------------------------------------GAAGAAGCAAGCTTC-----------AACGC--------------------ATTTT----------------------------------------------GGGTAAAGAGCATCCAACGCAAAGCGGCCTATCATT---CCCTTGTTTCGTC--GTGG--CAC---ACCCCCCCCA---CAAGCAC------------CCCCCGGCGA---------AGGGGGGACCAGAAAACGCCTTTCGTTTTCCCCCCAAAGTCGG------------------------------CCCTTGCCGCCTTCC--TT---------------AACAAGCC---CTCGAGCCTCCTTTGCGCCGCCTTCCTC---------AC------AGAAGCCGCGGGGTTGACCCCA---------AAGGCCGAAT----TCTATGGTAGAGAA--CGC---T------GTAATAATTCAAATGGGG---------CCATGA---------------------GATACCTTCT---TAAGTCTT------GCAAAAGAA--GGGGCCTGCTGATAGAGCTGGGCGGGGAGGCGATACTAGTTCTCAGGTC---------AGAGATACGC------CTGGCCCGTAAG----CAGG------CCCC------CTT---CAATTACCCATAC---TTAAT---------------TAGGATTTGTTACGCGCGATATGCCGACGACTCACTACTGGGAATCGTGGGTGCCGTAGAGCTTCTCATAGAAATACAAAAACGTATCACCCACTTCCTACAATCCGGCC---TGAACCTTGGGGTAGGCTCTGCAGGATCAACAACCATAGCTGCACGGAG---TACGGTAGAATTCCCCGGTACGGTCATTCGG---GAAGTCCCTCCGAGGACGACTCCCGTA---CAATTCTTGCGAGAGCTGGAGAAGCGTCTGCGGCTAAAGCACCGTATCCATATAACTGCTTGCAACCTACGCTCCGCCATCAATTCCAAGTTG---AGGGAC------CTAGGGTTTAGTATCCCGATCCAACAGCTGACGAAGGG---GATGAGCGGAA---CTGGGAGTCTACTGGACGCGG---TTCAACTA-----GCGGAGAC----TCTTGGAACAGCTGGAGTAAGAAGTCCCCAAGTTT------GCGTATTATGGGGGACCGTCAAGCACATCC---------------------GGCAAGGTTCA-----------AGGGGT---------ATATCGTTGTTGCATAGCCCAGGTCGGAGCAACGTGCCATGGGACGTTCAACAGGCAGTCTCACGATCGGGCA------TGAGCGTCCGGAAGTTTTCATTGTATACTCCC------------GCGGGTCGGAAGG--CGGCGG-GGGAAGGAGGGGGACACTGGG------CGGGATCTTTCAGCAGCGAATTCCCCATAC------AGATAGAGGCGCCTATCACAAAGATACTCCGAAGGCTTCGGGATCGAGGTCTCATTAGCCGGAGAAGACCCTGGCCAACCCACGTGGCCTGCTTTACGAACGTCAGCGACGGAGACATCGTAAATCGGTCCGCGGGCATCGCGATAAGTCCTCTGTCCTACTACAGGTGCCGCGACAACCTTTACAAAGTCCGAACGATTGTCGACCACCAGATCCGCTGGTCTGCTATATTCACCCCTGCCCACAAGCACAAATCCTCGGCGCGAAATCTAATAAAAAAGTACCCCAAAGACTCACATATAGTAAATAAA--GAAGGTGGTAAGACCCTTGCCGAGTTCCCCAACAGCATAGA--GCTTGGGAAGC----TCGGGCCAAGCAACG---------AGCAA-ATCCCCAGCGAGAGAAGTGCG-------
>Arabidopsis
ATGAAAGAGGCGATCAGAATGGTACTCGAATCCATTTACGATCCCGAGTTTCCAGACACATCGCAT---TTCCGCTCGGGTCAAGGCTGCCACTCGGTCCTA---AGACGGATCAAAGAAGAGTGGGGAATCTCT---CGCTGGTTTTTAGAATTCGACATCAGGAAGTGTTTTCACACCATCGACCGACATCGACTCATCCAAATTTTG------AAGGAAGAGATCGACGATCCCAAGTTCTTTTACTCC---ATTCAGAAAGTCTTTTCCGCC------GGACGACTCGTAGGA---------GTTGAGAGGGGC---------------------------------------------------------------CCT---TACTCC------------GTCCCACACAGTGTACTACTATCGGCCCTACCAGGCAACATCTACCTACACAAGCTCGATCAGGAGATAGGGAGGATCCGACAGAAGTACGAAATTCCGATTGTTCAGAGAGTCAGATCGG----TTCTATTAAGGACAGGTC---GTCGTATTGATGACCAAGAAAACCCTGGA--------------------------------------------------------------------------------------GAAGAAGCAAGCTTC-----------AACGCT-----------------C-CCCAA---------------GACAACAGAG------CCATCATTGTGGGGAGCGTTAAGAGCATGCAACGCAAAGCGGCCTTTCATT---CCCTTGTTTCGTC--GTGG--CAC---ACCCCCCCCA---CAAGCAC------------CCTCCGGCTC---------AGGGGGGACCAGAAAAGGCCTTTCGTTTTCCCCCCTTCGTCGG------------------------------CCCTTGCCGTCTTCC--TT---------------AACAAGCC---CTCGAGCCTTCTTTGCGCCGCCTTCCTC---------AT------AGAAGCCGCCGGGTTGACCCCG---------AAGGCTGAAT----TCTATGGTGGAGAA--CGC---T------GTAATAAT---AATTGGG---------CCATGA---------------------GAGACCTTCT---TAAGTATT------GCAAAAGAA--AGGGCCTGCTGATAGAGCTGGGCGGGGAGGCGATACTAGTTATCAGGTC---------AGAGAGAGGC------CTGGCCCGTAAG----CAGG------CCCC------CTT---AAAAACCCATTAC---TTAAT---------------AAGGATTTGTTACGCGCGATATGCCGACGACTTACTACTGGGAATCGTGGGTGCCGTAGAGCTTCTCATAGAAATACAAAAACGTATCGCCCATTTCCTACAATCTGGCC---TGAACCTTTGGGTAGGCTCCGCAGGATCAACAACAATAGCTGCACGGAG---TACGGTAGAATTCCTTGGTACGGTCATTCGG---GAAGTCCCTCCGAGGACGACTCCCATA---CAATTTTTGCGAGAGCTGGAAAAGCGTCTACGGGTAAAGCACCGTATCCATATAACTGCTTGCCACCTACGCTCCGCCATCCATTCAAAGTTT---AGGAAC------CTAGGTGATAGTATCCCGATCAAACAGCTGACGAAGGG---GATGAGCAAAA---CAGGGAGTCTACAGGACGGGG---TTCAACTA-----GCGGAGAC----TCTTGGAACAGCTGGAGTCAGAAGTCCCCAAGTTA------GCGTATTATGGGGGACCGTCAAGCACATCC---------------------GGCAAGGATCA-----------AGGGGG---------ATCTCGTTCTTGCATAGCTCAGGTCGGAGCAACGCGTCATCGGACGTTCAACAGGTAGTCTCACGATCGGGCA------CTCATGCCCGTAAGTTGTCATTGTATACTCCC------------CCGGGTCGGAAGG--CGGCGG-GGGAGGGAGGAGGACACTGGG------CGGGATCTATCAGCAGCGAATTCCCCATAA------AGATAGAGGCACCTATAAAAAAGATACTCCGAAGGCTTCGGGATCGAGGTATCATTAGCCGAAGAAGACCCTGGCCAATCCACGTGGCCTGTTTGACGAACGTCAGCGACGAAGACATCGTAAATTGGTCCGCGGGCATCGCGATAAGTCCTCTGTCCTACTACAGGTGCCGCGACAACCTTTATCAAGTCCGAACGATTGTCGACCACCAGATTCGCTGGTCTGCAATATTCACCCTAGCCCACAAGCACAAATCCTCGGCGCGGAATATAATCCTCAAGTACTCCAAAGACTCAAATATTGTAAATCAA--GAAGGTGGCAAGATCCTTGCAGAGTTCCCCAACAGCATAGA--GCTTGGGAAGC----TCGGACCCG---------------GTCAA-GACCTGAACAAGAA-GGAACACTCAACT
>Asclepias
ATGAAAGAGGCGATCAGAATAGTACTCGAATCCATTTACGATCCCGAGTTTCCAAACACATCACAC---TTCCATTCGGGTCGAGGCTGCCACTCGGTCCTA---AGACGGATCAAAGAAGAGTGGGGAACCTCT---CGCTGGTTTTTGGAATTCGACATCAGGAAGTGTTTTCACACCATCGACCGACATCGACTCATCTCAATCTTT------AAGGAAGAGATCGACGATCCCAAGTTCTTTTACTCC---ATTCATCAAGTCTTTTCCGCC------GGACGACTCGTAGGA---------GGTGAGAAT------------------------------------------------------------------------TACTCC------------GTCCCACACAGTGTATTACTATCGGCCCTACCAGGCAACATCTACCTACACAAGCTCGATCAGGAGATAGGGAGGATCCGACAGAAGTACGAAATTCCAATTGTTCAGAGAATCAGATCGG----TTCTATTAA------------GTCGTATTGATGACCAA------TCTGGA--------------------------------------------------------------------------------------------GAAAGCTTC-----------AACGCT-----------------C-CCCAA---------------GACAACAGAG------CCATCATTGTGGGGAGGGTAAAGAGCATCCGCCGCTTTGCGGCCTTTCATT---CCCTTGTTTCGTC--GTGG--CAC---ACCTCCCCCA---CAAGCAC------------CCCCCGGCTC---------AGGGGGGACCAGAAAACGCCTTTCGTTTTTCCCCCTTCGTCGG------------------------------CCCTTGCCACCTTCC--TT---------------AACAAGCC---CTCGAGCCTCCTTTGCTTAGCCTTCCTC---------GC------AGAAGCCGCCGGGTTGACCCCG---------AAGGCCGAAT----TCTATGGTAGAGAA--CGC---T------GTAATAAT---AATTGGG---------CCATGA---------------------GAGACTTTTT---TAAGTATT------GCAAAAGAA--AGGGCCTGCTGATAGAGCTGGGCGGGGAGGCGATAATAGTTATCAGGTC---------AGAGAGAGGC------CTGGCCCGCAAG----CTGG------CCCC------CTT---AAAAAGCCATTAC---AACAT---------------AAGGATTTGTTACGCGCGATATGCCGACGACTTACTACTGGGAATCGTGGGTGCCGTAGAGCTTCTCATAGAAATACAAAAACGTATCGCCCACTTCCTACAATC---------------TTGGGTAGACTCTGCAGGATCAACAACAAG------ACGGAG---TACGGTAGAATTCCTCGGTACGGTCATTCGG---GA------TCTGAGGACGACTCCCATA---CAATTCTTGCGAGAGCTGGAAAAGCGTCTACGGGTAAAGCACCGTATCCATATAACTGCTTGCCACCTACGCTCCGCCATCCATTCCAAGTTT---AGGAAC------CTAGGTAATAGTATCCCGATCAA------GACGAAGGG---GATGAGTGGAA---CAGGGAGTCTACTGGACGCGG---TTCAACTA-----GCGGAGAC----TTTTGGAACAGCTGGAGTAAGAAGTCCCCAAGTGA------GCGTATTATGGGGGACCGTCAAGCACATCC---------------------GGCAAGGATCA-----------AGGGGG---------ATCCCCTTGTTGCATAGCTCAGGTCGGAGCAAGGTTCCATCGGACGTTCAACAAGCAGTCTTACGATCGGGCA------CTCATGCCCGGAAGTTGTCATTGTATACTCCC------------GCGGGTCGGAAGG--CGGCGG-GGGAAGGAGGGGGACACTGGG------CGAAATCAATCAGCAGCGAATTCCCCATAC------AAATAGAGGCGCCTATCAAAAAGATAGTCCGAAGGCTTCGAGATCGAGGTCTCATTAGCCGAAGAAGACCCTGGCCAATCCACGTGGCCTGCTTGACGAACGTCAGCGACGGAGACATCGTAAATTGGTCCGCGGGCATCGCGATAAGTCCTCTGTCCTACTACAGGTGCCGCGACAACTTTTACCAAGTCCGAACGATTGTCGACCACCAGATCCGCTGGTCTGCAATATTCACCCCGGCCCACAAGCACAAATCCTCGGCGCGGAATATAATCCCAAAGTACTCCAAAGACTCAAATATAGTCAATCAA--------GGTAAGACTATTGCAGAATTCCCCAACAGCATAGA--GCTTGGGAAAG----TCGGATCCG---------------GTCAA-GATCCGAACAACAA-GGAGCACTCCACT
>Camellia
ATGAAAGAGGCGATCAGAATGGTACTCGAATCCATTTACGATCCCGAGTTTCCAGACACATCGCAC---TTCCGCTCGGGTCGAGGCTGCCACGCGGCCCTA---AGACGGATCAAAGAAGAGTGGGGAACCTCT---CGCTGGTTTTTGGAATTCGACATCAGGAAGTGTTTTCACACCATCGACCGACATCGACTCATCTCAATCTTT------AAGGAAGAGATCGACGATCCCAAGTTCTTTTACTCC---ATTCAGAAAGTCTTTTCCGCC------GGACGACTCGTAGGA---------GGTGAGAAGGGC---------------------------------------------------------------CCT---TACTCC------------GTTCCACACAGTGTACTACTATCGGCCCTACCAGGCAACATCTACCTACACAAGCTCGATCAGGAGATAGGGAGGATCCGACAGAAGTACGAAATTCCGATTGTTCAGAGAATCAGATCGG----TTCTATTAAGGACAG------GTCGTATTGATGACCAAGAAAACTCTGGA--------------------------------------------------------------------------------------GAAGAAGCAAGCTTC-----------AACGCT-----------------C-CCCAA---------------GACAACAGAG------CCATCATTGTGGGGAGGGTAAAGAGCATCCAACGCAAAGCGGCCTTTCATT---CCCTTGTTTCGTC--GTGG--CAC---ACCCCCCCCA---CAAGCAC------------CCCCCGGCTC---------AGGGGGGACCAGAAAACGCCTTTCGTTTTCCCCCCTTCGTCGG------------------------------------CCGCCTTCC--TT---------------AACAAGCC---CTCGAGCCTCCTTTGCGCCGCCTTCCTC---------AT------AGAAGCCGCTGGGTTGACCCCG---------AAGGCCGAAT----TCTATGGTAGAGAA--GGC---T------GTAATAAT---AATTGGG---------CCATGA---------------------GAGACTTTAT---TAAGTATT------GCAAAAGAA--AGGGCCTGCTGATAGAGCTGGGCGGGGAGGCGATACTAGTTATCAGGTC---------AGAGAGGCGC------CTGGCCCGTAAG----CTGG------CCCC------CTT---AAAAACCCATTAC---TTAAT---------------AAGGATTTGTTACGCGCGATATGCCGACGACTCACTACTGGGAATCGTGGGTGCCGTAGAGCTTCTCATAGAAATACAAAAACGTATCGCCCACTTCCTACAATCCGGCC---TGAACCTTTGGGTAAGCTCTGCAGGATCAACAACAATAACTGCACGGAG---TACGGTAGAATTCCTCGGTACGATCATTCGG---GAAGTCCCTCCGAGGACGACTCCCATA---CAATTCTTGCGAGAGCTGGAGAAGCGTCTACGGGTAAAGCACCGTATCCATATAACTGCTTGCCACCTACGCTCCGCCATCCATTCCAAGTTT---AGGAAC------CTAGGGAATAGTATCCCGATCAAACAGCTGACGAAGGG---GATGAGCGGAA---CAGGGAGTCTACTGGACGCGG---TTCAACTA-----GCGGAGAC----TCTTGGAACAGCTGGAGTAAGAAGTCCCCAAGTGA------GCGTATTATGGGGGACCGTCAAGCACATCC---------------------GGCAGGGATCA-----------AGGGGG---------ATCTCGTTGTTGCATAGCTCAGGTCGGAGCAAGGTGCCATCGGAC------CGGGCAGTCTCACGATCGGGCA------CTCATGCCCGGAAGTTGTCATTGTATACTCCC------------GCGGGTCGGAAGG--CGGCGG-GGGAAGGAGGGGGACACTGGG------CGAGATCTATCAGCAGCGAATTCCCCATAC------AAATAGAGGCGCCTATCAAAAAGATACTCCGAAGGCTTCGGGATCGAGGTATCATTAGCCGAAGAAGACCCTGGCCAATCCACGTGGCCTGCTTGACGAACGTCAGCGACGGAGACATCGTAAATTGGTCCGCGGGCATTGCGATAAGTCCTCTGTCCTACTACAGGTGCCGCGACAACCTTTACCAAGTCCGAACGATTGTCGACCACCAGATCCGCTGGTCTGCAATATTCACCCCGGCCCACAAGCACAAATCCTCGGCGCGGAATATAATCCCAAAGTACTCCAAAGACTCAAATATAGTAAATCAA--GAAGGTGGTAAGACCCTTGCAGAGTTCCCCAACAGCATAGA--GCTTGGGAAGC----TCGGACCCG---------------GTCAA-GATCCGAACAACAA-GGAGCACTCAACT
>Carica
ATGAAAGAGGCGATCAGAATGGTACTCGAATCCATTTACGATCCCGAGTTTCCAGACACATCGCAC---TTCCGCTCGGGTCAAGGCTGCCACTCGGTCCTA---AGACGGATCAAAGAAGAGTGGGGAATCTCT---CGCTGGTTTTTAGAATTCGACATCAGGAAGTGTTTTCACACCATCGACCGACATCGACTCATCCCAATCTTT------AAGGAAGAGATCGACGATCCCAAGTTCTTTGACTCC---ATTCAGAAAGTGTTTTCTGCC------GGACGACTCGTAGGA---------GGTGAGAAGGGC---------------------------------------------------------------CCT---GACTCC------------GTCCCACACAGTGTACTACTATCGGCCCTACCAGGCAATATCTACCTACACAAGCTCGATCAGGAGATAGGGAGGATCCGACAGAAGTACGAAATTCCGATTGTTCAGAGAATCAGATCGG----TTCTATTAAGGACAG------GTCGTATTGATGACCAAGAAAACTCTGGA--------------------------------------------------------------------------------------GAAGAAGCAAGCTTC-----------AACGCT-----------------C-CCCAA---------------GACAACAGAG------CCATCATTGTGGGGAGGGTAAAGAGCATCCAACGCAAAGCGGCCTTTCATT---CCCTTGTTTCGTC--GTGG--CAC---ACCCCCCCCA---CAAGCAC------------CCTCCGGCTC---------AGGGGGGACCAGAAAACGCCTTTCGTTTTCCCCCCTTCGTCGG------------------------------CCCTTGCCGTCTTCC--TT---------------AACAAGCC---CTCGAGCCTCCTTTGCGCCGCCTTCCTC---------AT------AGAAGCCGCCGGGTTGACCCCG---------AAGGCCGAAT----TCTATGGTAGAGAA--GGC---T------GTAATCCA---AATTTGG---------CCATGA---------------------GAGACCTTAT---TAAGTATT------GCAAAAGAA--AGGGCCTGCTGATAGAGCTGGGCGGGGAGGCTAAACTAGTTATCAGGTC---------AGAGAGAGGC------CTGGCCCGTAAG----CTGG------CCCC------CTT---AAAAACCCATTAC---TTAAT---------------AAGGATTTGTTACGCGCGATATGCCGACGACTTACTACTGGGAATCGTGGGTGCCGTAGAGCTTCTCATAGAAATACAAAAACGTATCGCCCACTTCCTACAATCCGGCC---TGAACCTTTGGGTAGGCTCTGCAGGATCAACAACAATAGCTGCACGGAG---TACGGTAGAATTCCTCGGTACGGTCATTCGG---GAAGTCCCTCCGAGGACGACTCCCATA---CCATTTTTGCGAGAGCTGGAGAAGCGTCTACGGGTAAAGCACCGTATCCATATAACTGCTTGCCACCTACGCTCCGCCATCCATTCCAAGTTT---AGGAAC------CTAGGTGATAGTATCCCGATCAAACAGCTGACGAAGGG---GATGAGCAAAA---CAGGGAGTCTACTGGACGGGG---TTCAACTA-----GCGGAGAC----TCTTGGAACAGCTGGAGTCAGAAGTCCCCAAGTGA------GCGTATTATGGGGGACCGTCAAGCACATCC---------------------GGCAAGGATCA-----------AGGGGG---------ATCTCGTTGTTGCATAGCTCAGGTCGGAGCAAGGCGCCATCGGACGTTCAACAGGCAGTCTCACGATCGGGCA------TGAGTGTCCGGAAGTTGTCATTGTATACTCCC------------ACGGGTCGGAAGG--CGGCGG-GGGAAGGAGGAGGACACTGGG------CGGGATCTATCAACAGCGAATTCCCCATAC------AGATAGAGGCGCCTGTCAAAAAGATACTCCGAAGGCTTCGGGATCGAGGTCTCATTAGCCGAAGAAGACCCTGGCCAATCCACGTGGCCTGCTTGACGAACGTCAGCGACGGAGACATCGTAAATTGGTCCGCGGGCATCGCGATAAGTCCTCTGTCCTACTACAGGTGCCGCGACAACCTTTACCAAGTCCGAACGATTGTCGACCACCAGATCCGCTGGTCTGCAATATTCACCCTAGCCCACAAGCACAAATCCTCGGCGCGGAATATAATCCCAAAGTACTCCAAAGACTCAAAAATAGTAAATCAA--GAAGGTGGTAAGACCCTTGCAGAGTTCCCCAACAGCATAGA--GCTTGGGAAGC----TCGGACCCG---------------GTCAA-GATCTGAACAACAA-GGAGCACTCAACT
>Castilleja
ATGAAAGAGGCGATCAGAATGGTACTCGAATCCATTTACGATCCCGAGTTTCCAGACACATCGCAC---TTCCGCTCGGGTCGAGGCTGCCACTCGGTCCTA---AGACGGATCAAAGAAGAGTGGGGAACCTCT---CGCTGGTTTTTGGAATTCGACATCAGGAAGTCTTTTCACACCATCGACCGACATCGACTCATCTCAATCTTT------AAGGAAGAGATCGACGATCCCAAGTTCTTTTACTCC---ATTCAAAAAGTATTTTCCGCC------GGACGACTCGTAGGA---------GGTGAGAAGGGC---------------------------------------------------------------CCT---TACTCC------------GTCCCACACAGTGTATTACTATCGGCCCTACCAGGCAACATCTACCTACACAAGCTCGATCAGGACATAGGGAGGATCCGACAGAAGTACGAAATTCCGATTGTTCAGAGAATTAGATCGG----TTCTATTAAGGACAG------GTCGTATTGATGACCAAGAAAACTCTGGA--------------------------------------------------------------------------------------GAAGAAGCAAGCTTC-----------AACGCT-----------------C-CCCAA---------------GACAACAGAG------CCATCATTGTGGGGAGG------AGCATCCAACGCAAAGCGGCCTTTCATT---CCCTTCTTTCGTC--GTGG--CAC---ACCCCCCCCA---CAAGCAC------------CCCCCGGCTC---------AGGGGGGACCAGAAAAGGCCTTTCGTTTTCCCCCCTTCGTCGG------------------------------CCCTTGCCGCCTTCC--TT---------------AACAAACC---CTCGAGCCTCCTTTGCGCCGCCTTCCTC---------AT------GGAAGCCGCCGGGTTGACCCCG---------AAGGCCGAAT----TCTATGGTAGAGAA--CGC---T------GTAATAAT---AATTGGG---------CCATGA---------------------GAGACTTTTT---TAAGTCTT------GCAAAAGAA--AGGGTCTGCTGATAGAGCTGGGCGGGGAGGCGATACTAGTTATCAGGTC---------AGAGAGAGGC------CTGGCCCGTAAG----CTGG------CCCT------CTT---AAAAACCCATTAC---AACAT---------------AAGGATTTGTTACGCGCGATATGCCAACGACTTACTACTGGGAATCGTGGGTGCCGTAGAGCTTCTCATAGAAATACAAAAACGTATCAACCACTTCCTACAATCCGGCC---TGAACCTTTGGGTAGACTCTGCAGGATCAACAACAATAGCTGCACGGAG---TACGGTAGAATTCCTCGGTACGGTCATTCGG---GAAGTCCCTCCGAGGATGACTCCCATA---CAATTCTTGCGAGAGCTGGAGAAGCGTCTACGGGTAAAGCACCGTATCCATATAACTGCTTGCCACCTACGCTCGGCCATCCATTCCAAGTTT---AGGAAC------CTAGGTAATAGTATCCCGATCAAACAGCTGACGAAGGG---GATGAGTGGAA---CAGGGAGTCTACTGGACGCGG---TTCAACTA-----GCGGAGAC----TCTTGGAACAGCTGGAGTAAGAAGTCCCCAAGTGA------GCGTATTATGGGGGACCGTCAAGCACATCC---------------------GGCAAGGATCA-----------AGGGGG---------ATCTCGTTGTTGCATAGCTCAGGTCGGAGCAAGGTGCCATCGGACCTTCAACAGGCAGTCTCACGATCGGGCA------CTCATGCCCGGAAGTTGTCATTGTATACTCCC------------GCGGGTCGGAAGG--CGGCGG-GGGAAGGAGGGGGACACTGGG------CGAGATCTATCAGCAGCGAATTCCCCATAC------AAATGGAGGCGCCTATCAAAAAGATACTCCGAAGGCTTCGGGATCGAGGTCTCATTAGCCGAAGAAGACCTTGGCCAATCCACGTGGCCTGCTTGACGAACGTCAGCGACGAAGACATCGTAAATTGGTCCGCGGGCATCGCGATAAGTCCTCTGTCCTACTACAGGTGCCGCGACAACCTTTACCAAGTCCGAACAATTGTCGACCACCAGATCCGCTGGTCTGCAATATTCACCCCGGCCCACAAGCACAAATCCTCGGCGCGGAATATAATCCCAAAGTACTCCAAAGACTCAAATAGAGTCAATCAA--GAAGGCGGTAAGACCCTTGCAGAATTCCCCAACAGCATAGA--ACTTGGGAAGC----TCGGATCCG---------------GTCAA-GATCCGAAGAACAA-GGAGCACTCAACT
>Cucurbita
ATGAAAGAGGCGATCAGAATGGTACTCGAATCCATTTACGATCCCGAGTTTCCAGACACATCGCAC---TTCCACTCGGGGCGAGGCCGCCACTCGGCCCTA---AGACGGATCAAAGAAGAGTGGGGAACCTCT---CGCTGGTTTTTGGAATTCGACATCAGGAAGTGTTTTCACACCATCGACCGACATCGACTCATCTCAATCTTG------AAGGAAGAGATCGACGATCCCAAGTTCTTTTACTCC---ATTCATCAAGTCTTTTCCGGC------AGACGACTCGTAGGA---------GGTGAGAAGGGC---------------------------------------------------------------CCTGACTACTCC------------GTCCCACACAGTGTACTACTATCGGCCCTACCAGGCAACATCTACCTACACAAGCTCGATCAGGAGATAGGGAGGATCCAACAGAAGTACGAAATTCCGATTGTTCAGAGAATCAGATCGG----TTCTATTAAGGACAG------------GTGATGACCAATCAAACTCGGGA--------------------------------------------------------------------------------------GAAGAAGCAAGCTTC-----------AACGCT-----------------C-CCCAA---------------GACTACAGAG------CCCTCATTATGGGGAGGGTAAAGAGCTTCCAACGCAAAGCGGCCTTTCATT---CCCTTGTTTCGTC--GTGG--CAC---ACCCCACACA---CAAGCAC------------CACACGGCTC---------AGGGGAGACCAGAAAACGCCTTTCGGTTTACCCA------CGG------------------------------CCCTTGCCGCCTTCC--TT---------------AACAAGCC---CTCGAGCCTCCTTTGCGCCGCCTTCCTC---------AT------AGAAGCCACCGGGTTGACCCCT---------CAGGACGAAT----TCTATGGTCGAGAA--CGC---T------GTAATAAG---AAATTGG---------CCATGA---------------------GAGAACCTGA---GAAGTATT------ACAAAAGAA--AAGGACTGATGATAGAGCTGGGCGGGGAGGCGAGACTAGTTATCAGGTC---------AGAGAGACGC------CTGGCCCCTAAG----CTGG------CCCC------CTT---AAAACCCCATTAC---TTAAT---------------AAGGATTTCTTACGCGCGATATGCCGACGACTTACTACTGGGAATCGTGGGTGCCGTAGAGCTTCTCATAGAAATACAAAAACGTATCGCCCACTTCCTACAATCCGGCC---TGAACCTTTGGGTAGGCTTTGCAGGAACAACAACAATAGCTGCACGGAG---TACGGTAGAATTCCCTGGTACCGTCATTCGG---GAAGTCCCTCCGAGGACGACTCCCATA---CAATTCTTGCGAGAGCTCGAGAAGCGTCTACGGGTAAAGCACCGTATCCATATAACTGCTTGCCACCTACGCTACGCCATCCATTCAAACTTG---ACGAAC------CTAGGTAATAATATCCCGATAAAAGAGCTGACGAAGGG---GATAAGCCAAA---GAGGGAGTCTACTGGACGGGG---TTCAACTA-----GCAGAGAC----TCTTGGAACAGCTGGAGTAATCCGTCCCCAAGTGA------GCGTATTATGGGGGACCGTCAAGCACATCC---------------------GGCAAAGATCA-----------AGGGGG---------ATCTCGTTGTTGCATAGCTCAGGTCGGAGCAAGGCCCCATCGGACGTTCAACAGGCAGTTTCACGATCGGGCA------TGAGTGACGGGAAGTTGTCATTGTATACTCCT------------GCGGGTCGGAAGG--CGGCGG-GGGAAAGAGGAGGACACTGGG------CGGGATCTATCAGCAGCGAATTCCCCATAC------ATCTCGAGGCGCCTATCAAAAAGATACTCCGAAGGCTTCGGGATCGAGGTATCATTAGCCGAAGAAGACCCTGGCCAATCCACGTGGCCTGCTTGACGAACGTCAGCGACGGAGACATCGTAAATTGGTCCGCGGGCATCGCAATCAGTCTTCTGTCCTACTACAGGTGCTGCGACAACCTTTACCAAGTACGAACGATTGTCGACCACCAGATCCGCTGGTCCGCTATATTCACCCTAGCCCACAAGCACAAATCCTCGGCGCAGAATATAATCCCAAAGTACTCCAAAGACCCAAATATAGTCAATCAA--GAAGGGGGTCAGACTGAAGCGGAGTTCCCCAACAGCATAGA--GCTTGGGAAGC----TCGGACCCG---------------GTCAA-GATCCGAACCACTA-CTAG---------
>Cuscuta
ATGAAAGAGGCGATCAGAATGGTACTCGAATCCATTTACGATTCCGAGTTTCCAGACACATCGCAC---TTCCGCTCGGGTCGAGGCTGCCACTCCGTCCTA---AGACGGATCAAAGAAGAGTGGGGAACCTCT---CGCTGGTTTTTGGAATTCGACATCAGGAAGTGTTTTCACACCATCGACCGACATCGACTCATCCCAATCTTG------AAGGAAGAGATCGACGATCCCAAGTTCTTTTACCCC---ATTCAGAAAGTCTTTTCCGCC------GGACGACTCGTAGGA---------GGTGAGAAGGGC---------------------------------------------------------------CCT---TACTCC------------GTCCCACACAGTGTATTACTATCGGCCCTACCAGGCAACATCTACCTACACAAGCTCGATCAGGAGATAGGGAGGATCCGACAGAAGTACGAAATTCCGATTGTTCAGAGAATAAGATCGG----TTCTATTAAGAACAG------GTCGTATTGATG--------------------------------------------------------------------------------------------------------AAGAAGCAAGCTTA-----------AACGCT-----------------C-CCCAA---------------GACAACAGAG------CCATCATTGTGGGGAGGGTAAAGAGCATCCAACGCAAAGCGGCCTTTCATT---CCCTTGTTTCGTC--GTGG--CAC---ACCCCCCCCA---CAAGCAC------------CCCCCGGTTC---------AGGGGGGACCAGAAAACGCCTTTCGTTTTCCCCCCTTCGTCGG------------------------------CCCTTGCCGCCTTCC--TT---------------AACAAGCC---CTCGAGCCTCCTTTGCGCCGCCTTCCTC---------AT------AGAAGCCGCCGGGTTGACCC------------------AAT----TCTATGGTAGAGAA--CGC---T------GTAATAAT---AATTGGG---------CCCTGA---------------------TATACTTTTT---TAAGTATT------GCAAAAGAA--AGGGCCTGTTGATAGAGCTGGGCGGGGAGGCGATACTAGTTCTCAGGTC---------AGAGAGAGGC------CTGGCCC----------------------C------CTT---AAAAACCCATTAC---TTAAT---------------AAGGATTTGTTACGCGCGATATGCCGACGACTTACTACTGGGAATCGTGGGTTCCATAGAGCTTCTCATAGAAATACAAAAACGTATCGCCCACTTCCTACAATCCGGCC---TGAACCTTTGGGTAGACTCTGCAGGATCAACAACAATAGCTGCACGGAG---TACGGTAGAATACCTCGGTACGGTCATTCGG---GAAGTCCCTCCGAGGACGACTCCCATA---CAATTCTTGCGAGAGCTGGAGAAGCGTCTACGGGTAAAGCACCGTATCCATATAACTGCTTGCCACCTACGCTCCGCCATC---------------------------CTCGGTAATAGTATCTCGATCAAACAGCTGACGAAGGG---GA------------------------------CGG---TTCAACTA-----GCGGAGAC----TCTTGGAACAGCTGGAATAAGAAGTCCCCAAGTTA------GCGTATTATGGGGGACCGTCAAGCACATCC---------------------GGCAAGGATCA-----------AGGGGG---------ATTTCGTTGTTGCATAGCTCAGGTCGGAGCAAGGTGCCATCGGACGTTCAACAGGCAGTCTCACGATCGGGCA------TGAGGGCCC---------CATTGT---------------------CGGGTCGGAAGG--CGGCGG-GGGAAGGAGGGGGACACTGGG------CGAGATCTATCAGCAGCGAATTCCCCATAC------AAATAGAGGCGCCTATCAAAAAGATACTCCGAAGGCTTCGGGATCGAGGTCTCATTAGCCGAAGAAGACCCTGGCCAATCCACGTGGCCTGCTTGACGAACGTAAGTGACGGAGACATCGTAAATTGGTCCGCGGGCATCGCGATAAGTCCTCTGTCCTACTACAGGTGCCGCGACAACCTTTACCAAGTCCGAACGATTGTCGACTACCAGATCCGCTGGTCTGCAATATTCACCCCGGCCCACAAGCACAAATCCTCGGCGCGAAATAGAATCATAAAGTACTCCAAAGACTCACATATAGTCAATTTT--------GGTAAGACCCTTGCAGAGTTCTCCAACAGCATAGA--GCTTGGGAAGC----TCGGATCCG---------------GTCAA-GATCCGAACAACAA-GGAGCAAGTCTAG
>Gossypium
ATGAAAGAGGCGATCAGAATTGTACTCGAATCCATTTACGATCCCGAGTTTCCAGACACATCGCAC---TTCCGCTCGGGTCGAGGCTGCCACTCGGTCCTA---AGACGGATCAAAGAAGAGTGGGGAATCTCT---CGCTGGTTTTTAGAATTCGACATCAGGAAGTGTTTTCACACCATCGACCGACATCGACTCATCCCAATCTTT------AAGGAGGAGATCAACGATCCCAAGTTCTTTTACCCC---ATTCAGAAAGTCTTTTCCGCC------GGACGACTCGTAGGA---------GGTGAGAAGGGC---------------------------------------------------------------CCT---TACTCC------------GTCCCACACAGTGTACTACTATCGGCCCTACCAGGCAACATCTACCTACACAAGCTCGATCAGGAGATAAGGAGGATCCGACAGAAGTACGAAATTCCGATTGTTCAGAGAATCAGATCGG----TTCTATTAAGGACAG------GTCGTATTGATGACCAAGAAAACTCTGGA--------------------------------------------------------------------------------------GAAGAAGCAAGCTTC-----------AACGCT-----------------C-CCCAA---------------GACAACAGAG------CCCTCATTGTGGGGAGGGTAAAGAGCATCCAACGCAAAGCGGCCTTTCATT---CCCTTGTTTCGTC--GTGG--CAC---ACCCCCCCCA---CAAGCAC------------CCCCCGGCTC---------AGGGGGGACCAGAAAACGCCTTTCGTTTTCCCCCCTTCGTCGG------------------------------CCCTTGCCGCCTTCC--TT---------------AACAAGCC---CTCGAGCCTCCTTTGCGCCGCCTTCCTC---------AT------AGAAGCCGCCGGGTTGACCCCG---------AGGGCCGAAT----TCTATGGTAGAGAA--CGC---T------GTAATAAT---AATTGGG---------CCATGA---------------------GAGACCTTAT---TAAGTATT------GCAAAAGAA--AGGGCCTGCTGATAGAACAGGGCGGGGAGGCGATACTAGTTATCAGGTC---------AGAGAGACGC------CTGGCCCGTAAG----CTGG------CCCC------CTT---AAAAACCCATTAC---TTAAT---------------AAGGATTTGTTACGCGCGATATGCCGACGACTTACTACTGGGAATCGTGGGTGCCGTAGAGCTTCTCATAGAAATACAAAAACGTATCGCCCACTTCCTACAATCCGGCC---TGAACCTTTGGGTAGGCTCTGCAGGATCAACAACAATAGCTGCACGGAG---TACGGTAGAATTCCCCGGTACGGTCATTCGG---GAAGTCCCTCCGAGGACGACTCCCATA---CAATTTTTGCGAGAGCTGGAGAAGCGTCTACGGGTAAAGCACCGTATCCATATAACTGCTTGCCACCTACGCTCCGCCATCCATTCCAAGTTT---AGGAAC------CTAGGTGATAGTATCCCGATCAAACAGCTGACGAAGGG---GATGAGCAAAA---CAGGGAGTCTACTGGACGGGG---TTCAACTA-----GCGGAGAC----TCTTGGAACAGCTGGAGTAAGAGGTCCCCAAGTGA------GCGTATTATGGAGGACCGTCAAGCACATTC---------------------GGCAAGAAGAA-----------AGGGGG---------ATCTCGTTGTTGCATAGCTCAGGTCGGAGCAACGCGCCATCGGACGTTCAACAGGCAGTCTCACGATCGGGCA------TGAGTGTCCCGAAGTTGTCATTGTATACTCCC------------GCGGGTCGGAAGG--CGGCGG-GGGACGGAGGAGGACACTGGG------CGGGATCTATCAGCAGCGAATTCCCCATAC------AGGTAGAGGCGCCTATCAAAAAGATACTCCGAAGGCTTCGGGATCGAGGTATCATTAGCCGAAGAAGACCCTGGCCAATCCACGTGGCCTGCTTGACGAACGTCAGCGACGGAGACATCGTAAATTGGTCCGCGGGCATCGCGATAAGTCCTCTGTCCTACTACAGGTGCCGCGACAACCTTTACCAAGTCCGAACGATTGTCGACCACCAGATCCGCTGGTCCGCAATATTCACCCTAGCCCACAAGCACAAATCCTCGGCGCGGAATATAATCCCAAAGTACTCCAAAGACTCAAATATAGTAAATAAA--GAAGGTGGTAAGACCCTTGCAGAGTTCCCCAACAGCATAGA--GCTTGGGAAGC----TCGGACCCG---------------GTCAA-GATCCGAACAACAA-GGAGCACCCAACT
>Helianthus
ATGAAAGAGGCGATCAGAATGGTACTCGAATCCATTTACGATCCCGAGTTTCCAGACACATCGCAC---TTCCGCTCGGGTCGAGGCTGCCACTCGGCCCTA---AGACGGATCAAAGAAGAGTGGGGAACCTCT---CGCTGGTTTTTGGAATTCGACATCAGGAAGTGTTTTCACACCATCGACCGACATCGACTCATCCCCATCTTT------AAGGAAGAGATCGGCGACCCCAAGTTCTTTTACTCC---ATTCAGAAAGTCTTTTCTGCC------GGACGACTCGTAGGG---------GCGGAGAAGGGC---------------------------------------------------------------CCT---TACTCC------------GTCCCACACAGTGTATTACTATCGGCCCTACCAGACAACATCTACCTACACAAGCTCGATCAGGAGATAGGGAGGATCCAACAGAAGTACGAAATTCCGATTGTTCAGAGAATAAGATCGG----TTCTATTAAGGACAG------GTCGTATTGATGACCAAGAAGACTCTGGA--------------------------------------------------------------------------------------GAAGAAGCAAGCTTC-----------AACCCT-----------------C-CCCAA---------------GACAACAGAG------CCATCATTGTGGGGAGGGTAAAGAGCATCCAACGCAAAGCGGCCTTTCATT---CCCTTGTTTCGTC--GTGG--CAC---ACCCCTCCCG---CAAGCAC------------CCCCCGGCTC---------AGGGGGGACCAGAAAAGGTCTTTCGTTTTCCCCCCTTCGTCGG------------------------------CCCTTGCCGCCTTCC--TT---------------AACAAGCC---CTCGAGCCTCCTTTGCGCCGCCTTCCTA---------AT------AGAAGCCGCCGGGTTGACCCCG---------AAGGCCGAAT----TCTATGGTAGAGAA--CGC---T------GTAATAAT---AATTGGG---------CCATGA---------------------GAGACTTTTT---TAAGTATT------GCAAAAGAA--AGGGCCTGCTGATAGAGCTGGGCGGGGAGGCGATACTAGTTATCAGGTC---------AGAGAGAGGC------CTGGCCCGTAAG----CTGG------CCCC------CTT---AAAAAGCCATTAC---TTAAT---------------AAGGATTTGTTACGCGCGATATGCCGACGACTTACTACTGGGAATCGTGGGTGCCGTAGAGCTTCTCATAGAAATAAAAAAACTTCTCGCCCACTTCCTACAATCCGGCC---TGAACCTTTGGGTAGGCTCTGCAGGATCAACAACAATAGCTGCACGGAG---TACGGTAGAATTCCTCGGTACGGTCATTCGG---GAAGTCCCTCCGAGGACGACTCCCATA---CAATTCTTGCGAGAGCTGGAGAAGCGTCTACGAGTAAAGCAGCGTATACATATAACTGCTTGCCACCTACGCTCCGCCATCCATTCCAAGTTT---AGGAAC------CTAGGTAATAGTATCCCGATCAAAGAGCTGACGAAGGG---GATGAGCGGAA---CAGGGAGTCTACTGGACGCGG---TTCAACTA-----GCGGACAC----TCTTGGAACAGCTGGAGTAAGAAGTCCCCAAGTGA------GCGTATTATGGGGGACCGTCAAGCACATCC---------------------GGCAAGGATCA-----------AGGGCG---------CTCTCGTTGTTGCATAGCTCAGGTCGGAGTAAAGTGCCATCGGACGTCCAACAGGCAGTCTCACGATCGGGCA------TGAGTGTCCGGAAGTTGTCATTGTATACTCCC------------GTGGGTCGGAAGG--CGGCCG-GGGAAGGAGAGGGAGACTGGG------CGAGATCTATCAGAAGCGAATTCCCCATAC------AAATAGAGGCGCCTATCAAAAAGATACTCCGAAGGCTTCGGGATCGAGGTCTCATTAGCCGAAGAAGACCCTGGCCAATCCACGTGGCCTGCTTGACGAACGTCAGCGACGGAGACATCGTAAATTGGTCCGCGGGCATCGCGATAAGTCCTCTGTCCTACTACAGGTGCCGCGACAACCTTTACCAAGTCCGAACGATTGTCGACCACCAGATCCGCTGGTCTGCAATATTCACCCCGGCCCACAAGCACAAATCCTCGGCGCGGAATATAATCCCAAAGTACTCCAAAGACTCAAATATAGTAAATAAA--GAAGGTGGTAAGACCCTTGCGGAGTTCCCCAACAGCATAGA--GCTTGGGAAGC----TCGGACCCG---------------GTCAA-GATCCGAACAACAA-GGAGCACTCAATT
>Liriodendron
ATGAAAGAGGCAATCAGAATGGTACCCGAATCTATTTACGATCCCGAGTTTCCAGACACATCGCAC---TTCCGCTCGGGTCGAGGCTGCCACTCGGCCCTA---AGACGGATCAAAGAAGAGTGGGGAACCTCT---CGCTGGTTTTTGGAATTCGACATCAGGAAGTGTTTTCACACCATCGAC------CGACTCATCCCAATCTTT------AAGGAAGAGATCGACGATCCCAAGTTCTTTTACCCC---ACTCAGAAACTTTTTTCCGCC------GGACGACTCGTAGGA---------GGTGAGAAGGGC---------------------------------------------------------------CCT---TACTCC------------GTCCCACACAGTGTACTACTATCGGCCCTACCAGGCAACATCTACCTACACAAGCTCGATCAGGAGATAGGGAGGATCCGACAGAAGTACGAAATTCCGATTGTTCAGAGAATCAGATCGG----TTCTATTAAGGACAG------GTCGTATTGATGACCAAGAAAACTCTGGA--------------------------------------------------------------------------------------AAAGAAGCAAGCTTC-----------AACGCT-----------------C-CCCAA---------------GACAACAGAG------CCATCATTGTGGGGAGGGTAAAGAGCATCCAACGCAAAGCGGCCTTTCATT---CCCTTGTTTCGTC--GTGG--CAC---ACCCCCCCCA---CAAGCAC------------CCCCCGGCGA---------AGGGGGGACCAGAAAAAGCCTTTCGTTTTCCCCCCTTCGTCGG------------------------------CCCTTGCCACCTTCC--TT---------------AACAAGCC---CTCGAGCCTCCTTTGCGCCGCCTTCCTC---------AT------AGAAGCCGCCGGGTTGACCCCG---------AAGGCCGAAT----TCTATGGTAGAGAA--CGC---T------GTAATAAT---AATTGGG---------CCATGA---------------------GATACCTTCT---TCAGTCTT------GCAAAAGAA--GGGGCCTGCTGATAGAGCTGGGCGGGGAGGCGATACTAGTTATCAGGTC---------AGAGAGACGC------CTGGCCCGTAAG----CTGG------CCCC------CTT---AAATTACCATGAC---TTAAT---------------AAGGATTTGTTACGCGCGATATGCCGACGACTCACTACTGGGAATCGTGGGTGCCGTAGAGCTTCTAATAGAAATACAAAAATGTATCGCCCACTTCCTACAATCCGACC---TGAACCTTTGGGTAGGCTCTGCAGGATCAACAACCGTAGCTGCACGGAG---TACGGTAGAATTCCCCGGTACGGTCATTCGG---GAAGTCCCTCCGAGGACGACTCCCATA---CAATTCTTGCGAGAGCTGGAGAAGCGTCTACGGGTAAAGCACCGTATCCATATAACTGCTTGCCACCTACGCTCCGCCATCCATTCCAAGTTG---AGAGAC------CTAGGTAATAGTATCCCGATCAAACAGCTGACGAAGGG---GATGAGCGGAA---CAGGGAGTCTACTGGACACGG---TTCAACTA-----GCGGAGAC----TCTTGAAACAGCTGGAGTCAGAAGTCCCCAAGTGA------GCGTATTATGGGGGACCGTCAAGCACATCC---------------------GGCAAGGATCA-----------AGGGAG---------ATCTCGTTGTTGCATAGCTCAGGTCGGAGCAACGTGCCATCGGACGTTCAACAGGCAGTCTCACGATCGGGCA------TGAGTGTCCGGAAGTTCTCATTGTATACTCCC------------ACGGGTCGGAAGG--CGGCGG-GGGAAGGAGGGGGACACTGGG------CGGGATCTTTCAGCAGCGAATTCCCCATAC------AGATAGAGGCGCCTATCAAAAAGATACTCCGAAGGCTTCGGTATCGAGGTCTCATTAGCCGAAGAAGACCCCGGCCAATCCACGTGGCCTGCTTGACGAACGTCAGCGACGGAGACATCGTAAATCGGTCCGCGGGCATCGCGATAAGTCCTCTGTCCTACTACAGGTGCCGCGACAACCTTTACCAAGTCCGAACGATTGTCGACCACCAGATCCGCTGGTCTGCTATATTCACCCCAGCCCACAAGCTAAAATCCTCGGCGCGGAATATAATCCCAAAGTACCCCAAAGACTCAAATATAGTCAATCAA--GAAGGTGGTAAGACCCTTGCAGAGTTCCCCAACAGCATAGA--GCTTGGGAAGC----TCGGACCCG---------------GTCGACGATCCGAACAACAA-GGAGCACTCAAC-
>Lophophytum
ATGAAAGAGGCGATCAGAATGGTACCCGAATCCATTTATGATCCCGAGTTTCCGGACACATCGCAC---TTCCGCTCGGGTCGAGGCTGCCACTCGGCCCTA---AGACGGATCAAAGAAGAGTGGGGAACCTCT---CGCTGGTTTTTGGAATTCGACATCAGGAAGTGTTTTCACACCATCGAC------CGACTCATCCCCATCTTT------AAGGAAGATATCGACGATCCCCAGTTATTTTAT------------AAAGTATTTTACGCC------GGACGACTCGTAGGA---------GATGAGAAGGAT---------------------------------------------------------------CCT---TCCTCC------------GTCCCACACAGTGTACTACTATCGGCCCTACCAGGCAACATCTACCTACACAAGCTCGATCGGGAGATAGGGAGGATCCAACATAAGTACGAAATTCCAATTGTTCAGAGAATCAGATCGG----TTCTCTTAAGGACAG------GTCATATTGATGACCAA------TCTGGA--------------------------------------------------------------------------------------GAAGAAGCAAGCTTC-----------AACGCT-----------------C-CCCAA---------------GACAACAGAA------CA------GAGCGGAGGGA------CATCCAACGTTTTTC--CCTTTTATT---CCCTTGTTTTG----------GTT---TCCTCCC----------CAC------------CCCCCGGCTC---------AGGAGGGACCAGAAAACGAAAGGCGTTTTCCCCCCTTCGTCGG---------------------------------------CCTTCC--TT---------------AACAAGCC---CTCCAGCCTCCTTTGCGCCGTCTTCCTCATAGAAATAATAGAAATAGAAGTCGCCG------CTACG---------AAGGCC-------------GGTAGAGAA--CGC---T------GTAATCC----AAACGGG--------------A---------------------AAGACCTTAT---TAAGTATT------GCAAAAGAA--AAGGCCTGCTGATAGAGCTGGGCGGGGAG------TTTATTATCCGGTC---------AGAGATAGGC------CCGGCCCGTA----------------CCCC------CTT---AAAAAGAAATTCC---TTAAT---------------AAGGATTTATTACGCGCGATATGCCGGCGACTTACTACTGGGAATCGTGGGTGCCGTAGAGCTTCTCATAGAAATACAAAAACGTATCGCCCACTTCCTACAATCCGGCC---TGAACCTTTGGGTAGGCTCTGTGGGATCAACAA---TAGCTGCACGGAG---TACGGTAGAATTCCTCGGTATGGTCATTCGT---ACAGTCCCCCCGAGGACGACTCCCATA---CAATTCTTGCGAGAGCTGGAGAAGCGTCTACGGGTAAAGCACCGTATCCATATAACTGCTTGCCACCTACGCTCCGCCATCCATTCCAAGTTT---AGGAAC------CTAGGTAATAGTATCCCGATCAAACAGCTGACAAAGGG---GATGAGTGGAACAGCAGGGAGTCTACTGGACGGGG---TTCAACTA-----GCAAAGAC----TCTTGGAACAGCTGGAGTAAGAAGTCCCCAAGTGA------GCGTATTAGGGGGGACCATCAAGCACTTCC---------------------GGCAAGGATCA-----------AGGGAG---------ATCTCGTTGTTGCATTGCTCGGGTCGGGGCAACGCGCCATCTGGCGTTCAACAGGCAGTCTCACGATCGGGC---------------------CTGTCATTATATAC---C------------GCGAGTCGGAAGG--CGGCGG-GGGAAGGAGGGGGACACTGGG------CGAGATTTATCAGCAGCGAATTATCCATAC------AGATAGAGGCGCCTATCAAAAAGATAGTCCTTCGGCTTCGGGATCGAGGTATCATTAGCCGAAGAAGACCCTGGCCAATCCAC------GCCTTTACAAACGTAAGCGACGGGGACATCATAAATGGGTTCGCGGGCATCGCGATGGGTCCTCTGTCCTACTATAGGTCCCGCAACAACCTTTACCAAGTCCGAACGATTGTCGACCACCAGATCCGCTGGTCTGCAATATTCACCCCAGCCCACAAGCACAAATCCTCGGCGCGGAATATAATCAAAAAGTACTCCAAAGACTCAAATATAGTAAATCAA--GAAGGTGGTAAGACC---------------GACAGCATAGA--GCTTGCG-----------GACCCG---------------GTCAA-GATCCGA-CAACAA--------------
>Nicotiana
ATGAAAGAGGCGATCAGAATGGTACTCGAATCCATTTACGATCTCGAGTTTCCAGACACATCGCAC---TTCCGCTCGGGTCGAGGCTTCCACTCCGTCCTA---AGACGGATCAAAGAAGAGTGGGGAACCTCT---CGCTGGTTTTTGGAATTCGACATCAGGAAGTGTTTTCACACCATCGACCGACATCGACTCATCCCAATCTTT------AAGGAAGAGATCGACGATCCCAAGTTCTTTTACCCC---ATTCAGAAAGTCTTTTCCGCC------GGACGACTCGTAGGA---------GGTGAGAAGGGC---------------------------------------------------------------CCT---TACTCC------------GTCCCACACAGTGTATTACTATCGGCCCTACCAGGCAACATCTACCTACACAAGCTCGATCAGGAGATAGGGAGGATCCGACAGAAGTACGAAATTCCGATTGTTCAGAGAATAAGATCGG----TTCTATTAAGAACAG------GTCGTATTGATGACCAAGAAAAGTCTTCC--------------------------------------------------------------------------------------GAAGAAGCAAGCTTC-----------AACGCT-----------------C-CCCAA---------------GACAACAGAG------CCATCATTGTGGGGAGGTTAAAGAGCATCCAACGCAAAGCGGCCTTTCATT---CCCTTGTTTCGTC--GTGG--CAC---ACCCCCCCCA---CAAGCAC------------CCCCCGGCTC---------AGGGGGGACCAGAAAACGCCTTTCGTTTTCCACCCTTCGTCGG------------------------------CCCTTGCCGCCTTCC--TT---------------AACAAGCC---CTCGAGCCTCCTTTGCGCCGCCTTCTTC---------AT------AGAAGCCGCCGGGTTTACCCGG---------AAGTCCGAAT----TCTATGGTAGAGAA--CGC---T------GTAATAAT---AATTGGG---------CCATGA---------------------GAGACTCTTT---TAAGTATT------GCAAAAGAA--AGGGCCCGCTGATAGAGCTGGGCGGGGAGGCGATACTTGTTATCAGGTC---------AGAGAGAGGC------CTGGCCCGTAAG----CTGG------CCCC------CTT---AAAAACCTATTAC---TTAAT---------------AAGGATTTGTTACGCGCGATATGCCGACGACTTACTACTGGGAATCGTGGGTTCCGTCGAGCTTCTCATAGAAATACAAAAACGTATCGCCCACTTCCTACAATCTGGCT---TGAACCTTTGGGTAGACTCTGCAGGATCAACAACCATAGCTGCACGGAG---TACGGTAGAATTCCTCGGTACGGTCATTCGG---GAAGTCCCTCCGAGGGCGACTCCCATA---CAATTCTTGCGAGAGCTGGAGAAGCGTCTACGGGTAAAGCACCGTATCCATATAACTGCTTGCCACCTACGCTCCGCCATCCATTCAAAGTTT---AGGAAC------CTAGGTAATAGTATCCCGATCAAAGAGCTGACGAAGGG---GATGAGCGGAA---CAGGGAGTCTACTGGACGCGG---TTCAACTA-----GCGGAGAC----TCTTGGAACAGCTGGAGTAAGAAGTCCCCAAGTGA------GCGTCTTATGGGGGGCCGTCAAGCACATAC---------------------GGCAAGGATCA-----------AGGGAG---------ATCTCGTTGTTGCATAGCTCAGGTCGGAGCAAGGTGCCATCGGACGTTCAACAGGTAGTCTCACGATCGGGCA------CTCATGCCCCGACATTGTCATTGTATACTCCC------------GCGGGTCGGAAGG--CGGCGG-GGGAAGGAGGGGGACACTGGG------CGAGATCTATCAGCAGCGAATTCCCCATAC------AAATAGAGGCACCTATCAAAAAGATACTTCGAAGGCTTCGGGATCGAGGTCTCATTAGCCGAAGAAGACCCTGGCCAATCCACGTGGCCTGCTTGACGAACGTCAGCGACGGAGACATCGTAAATTGGTCCGCGGGCATCGCGATAAGTCCTCTGTCCTACTACAGGTGCTGCGACAACCTTTACCAAGTCCGAACGATTGTCGACCACCAGATCCGCTGGTCTGCAATATTCACCCCGGCCCACAAGCACAAATCCTCGGCGCGGAATATAATCCTAAAGTACTCCAAAGACTCAAATATAGTCAATCAA--GAAGGTGGTAAGACCCTTGCAGAGTTCCCCAACAGCATAGA--GCTTGGGAAGC----TCGGATCCG---------------GTCAA-GATCCGAACAACAA-TGAGCACTCAACT
>Oenothera
ATGAAAGAGGCGATCAGAATGGTACTCGAATCCATTTACGATCCCGAGTTTCCAGACACATCGCAC---TTCCGCTCGGGTCGAGGCTGCCACTCGGCCCTA---AGACGGATCAAAGAAGAGTGGGGAACCTCT---CGCTGGTTTTTGGAATTCGACATCAGGAAGTGTTTTCACACCATCGACCGACATCGACTCATCCCAATCTTT------AAGGAAGAGATCGACGATCCCAAGTTCTTTTACTCC---ATTCAGAAAGTCTTTTCTGCC------GGACGACTCGTAGGA---------GGTCAGAAGGGC---------------------------------------------------------------CCT---TACTCC------------GTCCCACACAGTGTACTACTATCGGCCCTACTGGGCAACATCTACCTACACAAGCTCGATCAGGAGATAGGGAGGATCCGACAGAAGTACGAAATTCCGATTGTTCAGAGAATCAGATCGG----TTCTATTAAGGACAG------GTCGTATTGATGACCAAAAAAACTCTGGA--------------------------------------------------------------------------------------GAAGAAGCAAGCTTC-----------AACGCT-----------------C-CACAA---------------GACAACAGAG------CCATCATTGTGGGGAGGGTAAAGAGCATCCAACGCAAAGCGGCCTTTCATT---CCCTTATTTCGTC--GTGG--CAC---ACCCCCCCCA---CAAGCAC------------CCCCCGGCTC---------AGGGGGGACCAGAAAAGGCCTTTCGTTTTCCCCCCTTCGTCGG------------------------------CCCTTGCCGCCTTCC--TT---------------AACAAGCC---CTCGAGCCTCCTTTGCGCCGCCTTCCTC---------AT------AGAATCCGCCGGGTTTAGCCCT---------CAGGCCGAAT----TCGATGGTAGAGAA--CGC---T------GTAATAAT---AATTGGG---------CCATGA---------------------GAGACCTTAT---TAAGTATT------GCAAAAGAA--AGGGCCTGCTGATAGAGCTGGGCGGGGAGGCGATACTAGTTATCAGGTC---------AGAGAGACGT------TTGGCCCGTAAG----CTGG------CCCC------CTT---AAAAACCCAAACC---TTTAT---------------AAGGATTTGTTACGCGCGATATGCCGACGACTTACTACTGGGAATCGTGGGTGCCGTAGAGCTTCTCATAGAAATACAAAAACGTATCGCCCACTTCCTACAATCCGGCC---TGAACCTTGGGGTAGGCTCTGCAGGATCAACAACAATAGCTGCACGGAG---TACGGTTGAATTCCTCGGTACGGTCATTCGG---GAAGTCCCTCCGAGGACGACTCCCAAC---AAATTTTTGCGAGAGCTGGAGAAGCGTCTACGGGTAAAGCACCGTATCCATATAACTGCTTGCCACCTACGCTCCGCCATCCATTCCAAGTTT---AGGAAC------CTAGAGTTGAGTATCCCGATCAAAGAGCTGACGAAGGG---GATGAGCGGAA---CAGGGAGTCTACTGGACGGGG---TTCAACTA-----GTGGAGAC----TCTTGGAACCGCTGGAGTAATCAGTCCCAAAGTGA------GCGTATTATGGGGGACCGTAAAGCACATCC---------------------GGCAAGGATCA-----------AGGGGC---------ATCTCATTGTTGCATAGCTCAGGTCGGAGCAAGGTGCCATCGGACCTTCAACAGGCAGTCTCACGATCGGGCA------TGAGTGTCCAGAAGTTGTCATTGTATACTCCC------------GCGGGTCGGAAGG--CGGCGG-GGGAAGGAGGAGGACACTGGA------CGGGATCTATCAGCAGCGAATTCCCCATAC------GGATAGAGGCGCCTATCAAAAAGATACTCCGGAGGCTTCGGGATCGAGGTCTCATTAGCCGAAGAAGACCCTGGCCAATCCACGTGGCCTGCTTGACGAACGTCAGCGACGGAGACATCGTAAATTGGTCCGCGGGCATCGCGATAAGTCCTCTGTCCTACTACAGGTGCTGCGACAACCTTTACCAAGTCCGAACGATTGTCGACCACCAGATCCGCTGGTCTGCAATATTCACCCTAGCCCACAAGCACAAATCCTCGACGCGGAATATAATCCTAAAGTACTCCAAAGACTCAAATATAGTAAATCAA--GAAGGTGGTAAGCCCCTTGCAGAGTTCCCCAAGAGCATAGA--GCTTGGAAAGC----TCGGACCCG---------------GTCAA-GATCCGAACAACAA-GGAGCACTCAAAT
>Oryza
ATGAAAGAGGCGATCAGAATGGTACCCGAATCCATTTACGATCCCGAGTTTCCAGACACATCGCAC---TTCCGCTCGGGTCGAGGCTGCCACTCGGCCCTC---AGACGGATCAAAGAAGAGTGGGGAACCTCT---CGCTGGTTTTTGGAATTCGACATCAGGAAGTGTTTTCACACCATCGACCGACATCGATTCATCTCAATCTTG------AAGGAAGAGATCGACGATTCCAAGTTCTTTTACCCC---ACTCAGAAACAGTTTTCCGCC------GGACGACTCGTAGGA---------GGTGAGAAGGGC---------------------------------------------------------------CCT---GACTCC------------GTCCCAAACAGTGTACTACTATCGGCCCTACTAGGCAATATCTACCTACACAAGCTCGATCAGGAGATAGGGAGGATCCGGCAGAAGCACGAAATTCCTCTTGTAGTGAAAATCAGATCGG----TTCTATTAAGAATAGGTC---GTCGTATTGATGACCAAGAAAAGTATGGA--------------------------------------------------------------------------------------AAAGAAGCAGGCTTC-----------AACGCT-----------------C-CCCAA---------------GACAACAGAG------CCCTCATAGTGGGGAGGGTAAAGAGCATCCAACGCAAAGCAACCTTTCATT---CCCTTGTTTCGTC--GTGG--CAC---ACCCCCCCCA---CAAGCAC------------CCCCAGGCGA---------AGGGGAGACCAGAAAACGCCTTTTGTTTTCCCCCCTTCAGCGG------------------------------CCCTAGCCGCCTTCC--TT---------------AACAAGCC---CTCGAGCCTCCTTTGCGCCGCCTTCCTC---------AT------AGAAGCCGCTGGGTTGACCCCG---------AGGGCCGAAT----TCAATGGTAGAGAA--GGC---T------TTAATAAG---AATTTGG---------CCATGA---------------------GAGACCTTCT---TAAGTATT------GCAAAAGAA--GGGGCCTGCTGATAGAGCTGGGCGGGGAGGCGATACTAGTTATCAGGTC---------AGAGAGAGGC------CTGGCCCGTAAG----CTGG------CCCC------CTT---TAAAAGCCATTCCTTATTAAT---------------AAGGATTTGTTACGCGCGATATGCCGACGACTTACTACTGGGAATCGTGGGTGCCGTATTTCTTCTCATAGAAATACAAAAACGTATCACCCACTTCCTACAATCCGGCC---TGAACCTTTGGGTGGGCTCCGCAGAATCAACAACCATAGCTGCACGGAG---TACGGTAGAATTCCTCGGTACGGTCATTCGG---GAAGTCCCCCCGAGGACGACTCCCATA---CAATTCTTGCGAGAGCTGGAGAAGCGTCTACGGGTAAAGCACCGTATCCATATAACTGCCTGCCACCTACGCTCCGCCATCCATTCCAAGTTT---AGGGAC------CTAGGTTATAGTATCCCTATCAAAGAGCTGACGAAGGG---GATGAGCGGAA---GAGGTCGTCTACTGGACGCGG---TTCAACTA-----GCGGAGAC----TCTTGGAAAAAATGGACTAAAAAGTCCCCAAGTTA------GCGTATTATGGGGGACCGTCAAGCACATCC---------------------GGCAAAGATCA-----------AGGGGG---------ATCCCGTTGTTGCATAGCTCAGGTCAGAGCAAGGTGCCATCAGGCGTTCAACAGGCAGTCTCACGATCGGGCA------TGAGTGTCCTGAAGACAAAATTGTATACTCCC------------TTTGGTCGGAAGG--CGGCGG-GGGAAGGAAGGGGGCACTGGG------CGGGATCTTTCAGCAGCGAATTCCCCATAC------AGATAGAGGCGCCTATCAAAAAGATACTCCGAAGGCTTCGGGATCGAGGTCTCATTAGCCGAAGAAGACCCAGGCCAATCCACGTGGCCTCTTTGACCAACGTCAGCGACAGAGACATAGTAAATTGGTCCGCGGGCATCGCGATAAGTCCTCTGTCCTACTACAGGTGCTGCGACAACCTTTACCAAGTCCGTACCATTGTCAACTACCAGATCCGCTGGTCCGCTATATTCACCCTAGCCCACAAGCACAAATCTTCGGCGCGGAATATAATCCCAAAGTACCCCAAAGACTCAAATATAGTCAATCAA--GAAGGTGGTAAGACCCTTGCGGAGTTCCCAAACAGCATAGA--GCTTGGGAAGC----TTGGGCTCG---------------GTCAA-GATCCGAACAACGACGGAGCACTCAAC-
>Phoenix
ATGAAAGAGGCGATAAGAATGGTACCCGAATCCATTTACGATCCCGAGTTTCCAGACACATCGCAC---TTCCGCTCGGGTCGAGGCTGCCACTCGGCCCTA---AGACGGATCAAAGAAGAGTGGGGAACCTCT---CGCTGGTTTTTGGAATTCGACATCAGGAAGTGTTTTCACACCATCGACCGACATCGATTCATCTCAATCTTT------AAGGAAGAGATCGACGATCCCAAGTTCTTTTACTCC---ACTCAGAAACTGTTTTCCGCC------GGACGACTCGTAGGA---------GGTGAGAAGGGC---------------------------------------------------------------CCT---TACTCC------------GTCCCACACAGTGTACTACTATCGGCCCTACCAGGCAACATCTACCTACACAAGCTCGATCAGGAGATAGGGAGGATCCGACAGAAGCACGAAATTCCTCTTGTTCTGAGAATCAGATCGG----TTCCATTAAGGACAGGTC---GTCGTATTGATGACCAAGAAAACTCTGGA--------------------------------------------------------------------------------------GAAGAAGCAAGCTTC-----------AACGCT-----------------C-CCCAA---------------GACAACAGAG------CCATCATTGTGGGGAGGGTAAAGAGCATCCAACGCAAAGCGACCTTTCATT---CCCTTGTTTCGTC--GTGG--CAC---ACCCTCTCCA---CAAGCAC------------CCCCCGGCGA---------AGGGGAGACCAGAAAACGCCTTTCGTTTTCCCCCCTTCAGCGG------------------------------CCCTTGCCGCCTTCC--TT---------------AACAAGCC---CTCGAGCCTCCTTTGCGCCGCCTTCCTC---------AT------AGAAGCCGCTGGGTTGACCCCG---------AAGGCCGAAT----TCTATGGTAGAGAA--GGC---T------TTAATAAG---AATTTGG---------CCATGA---------------------GAGACCTTAT---TAAGTATT------GCAAAAGAA--GGGGCCTGCTGATAGAGCTGGGCGGGGAGGCGATACTAGTTATCAGGTC---------AGAGAGACGC------CTGGCCCGTAAG----CTGG------CCCC------CTT---AAAAACCCATGACTTATTAAT---------------AAGGATTTGTTACGCGCGATATGCCGACGACTTACTACTGGGAATCGTGGGTGCCGTAGAGCTTCTCATAGAAATACAAAAACGTATCACCCACTTCAATCAATCCGGCC---TGAACCTTTGGGTAGGCTCCGCAGGATCAACAACCATAGCTGCACGGAG---TACGGTAGAATTCCCCGGTACGGTCATTCGG---GAAGTCCCTCCGAGGACGACTCCCATA---CAATTCTTGCGAGAGCTGGAGAAGCGTCTACGGGTAAAGCACCGTATCCATATAACTGCTTGCCACCTACGCTCCGCCATCCATTCCAAGTTG---AGGGAC------CTAGGTTATAGTATCCCTATCAAACAGCTGACGAAGGG---GATGAGCGGAA---GAGGTCGTCTACTGGACGCGG---TTCAACTA-----GCGGAGAC----TCTTGGAACAGCTGGAGTAAGAAGTCCCCAAGTTA------GCGTATTATGGGGGACCGTCAAGCACATCC---------------------GGCAAGGATCA-----------AGGGAG---------ATCTCGTTGTTGCATAGCTCAGGTCGGAGCAACGTGCCATCGGACGTTCAACAGGCAGTCTCACGATCGGGCA------TGAGTGTCCGGAAGTTTTCATTGTATACTCCC------------GCGGGTCGGAAGG--CGGCGG-GGGAAGGAGGGGGACACTGGG------CGGGATCTTTCAGCAGCGAATTCCCCATAC------AGATAGAGGCGCCTATCAAAAAGATACTCCGAAGGCTTCGGGATCGAGGTCTCATTAGCCGAAGAAGACCCAGGCCAATCCACGTGGCCTCTTTGACGAACGTCAGCGACGGAGACATAGTAAATCGGTCCGCGGGCATCGCAATAAGTCCTCTGTCCTACTACAGGTGCCGCGACAACCTTTACCAAGTCCGAACGATTGTCGACCACCAGATCCGCTGGTCCGCTATATTCACCCCAGCCCACAAGCACAAATCTTCGGCGCGGAATATAATCCAAAAGTACCCCAAAGACTCAAATATAGTCAATCAA--GAAGGTGGTAAGACCCTTGTAGAGTTCCCAAACAGCATAGA--GCTTGGGAAGC----TCGGACCCG---------------GTCAA-GATCCGAAGAACGACGGAGCACTCAAC-
>Rhazya
ATGAAAGAGGCGATCAGAATAGTACTCGAATCCATTTACGATCCCGAGTTTCCAGACACATCGCAC---TTCCGTTCGGGTCGAGGCTGCCACTCGGTCCTA---AGACGGATCAAAGAAGAGTGGGGAACCTCT---CGCTGGTTTTTGGAATTCGACATCAGGAAGTGTTTTCACACCATCGACCGACATCGACTCATCTCAATCTTT------AAGGAAGAGATCGACGATCCCAAGTTCTTTTACTCC---ATTCATAAAGTCTTTTCCGCC------GGACGACTCGTAGGA---------GGTGAGAAGGGC---------------------------------------------------------------CCT---TACTCC------------GTCCCACACAGTGTATTACTATCGGCCCTACCAGGCAACATCTACCTACACAAGCTCGATCAGGAGATAGGGAGGATCCGACAGAAGTACGAAATTCCAATTGTTCAGAGAATCAGATCGG----TTCTATTAAGGACAG------GTCGTATTGATGACCAAGAAAACTCTGGA--------------------------------------------------------------------------------------GAAGAAGCAAGCTTC-----------AACGCT-----------------C-CCCAA---------------GACAACAGAG------CCATCATTGTGGGGAGGGTAAAGAGCATCCAACGCAAAGCGGCCTTTCATT---CCCTTGTTTCGTC--GTGG--CAC---ACCTCCCCCA---CAAGCAC------------CCCCCGGCTC---------AGGGGGGACCAGAAAAGGCCTTTTGTTTTCCCCCCTTCGTCGG------------------------------CCCTTGCCGCCTTCC--TT---------------AACAAGCC---CTCGAGCCTCCTTTGCGCCGCCTTCCTC---------GT------AGAAGCCGCCGGGTTGACCCCG---------AAGGCCGAAT----TCTATGGTAGAGAA--CAC---T------GTAATAAT---AATTGGG---------CCATGA---------------------GAGACTTTTT---TAAGTATTGCAAAAGCAAAAGAA--AGGGCCTGCTGATAGAGCTGGGCGGGGAGGCGATAATAGTTATCAGGTC---------AGAGAGAGGC------CTGGCCCGCAAG----CTGG------CCCC------CTT---AAAAAGCCATTAC---TTAAT---------------AAGGATTTGTTACGCGCGATATGCCGACGACTTACTACTGGGAATCGTGGGTGCCGTAGAGCTTCTCATAGAAATACAAAAACGTATCGCCCACTTCCTACAATCCGGGC---TGAACCTTTGGGTAGACTCTGCAGGATCAACAACAATAGCTGCACGGAG---TACGGTAGAATTCCTCGGTACGGTCATTCGG---GAAGTCCCTCCGAGGACGACTCCCATA---CAATTCTTGCGAGAGCTGGAGAAGCGTCTACGGGTAAAGCACCGTATCCATATAACTGCTTGCCACCTACGCTCCGCCATCCATTCCAAGTTT---AGGAAC------CTAGGTAATAGTATCCCGATCAAACAGCTGACGAAGGG---GATGAGCGGAA---CAGGGAGTCTACTGGATGCGG---TTCAACTA-----GCGGAGAC----TTTTGGAACAGCTGGAGTAAGAAGTCCCCAAGTGA------GCGTATTATGGGGGACCGTCAAGCACATCC---------------------GGCAAGGATCA-----------AGGGGG---------ATCCCGTTGTTGCATAGCTCAGGTCGGAGCAAGGTTCCATCGGACGTTCAACAAGCAGTCTCACGATCGGGCA------CTCATGCCCGGAAGTTGTCATTGTATACTCCC------------GCGGGTCGGAAGG--CGGCGG-GGGAAGGAGGGGGACACTGGG------CGAGATCTATCAGCAGCGAATTCCCCATACAAATAGAAATAGAGGCGCCTATCAAAAAGATACTCCGAAGGCTTCGAGATCGAGGTCTCATTAGCCGAAGAAGACCCTGGCCAATCCACGTGGCCTGCTTGACGAACGTCAGCGACGGAGACATCGTAAATTGGTCCGCGGGCATCGCGATAAGTCCTCTGTCCTACTACAGGTGCCGCGACAACTTTTACCAAGTCCGAACGATTGTCGACCACCAGATCCGCTGGTCTGCAATATTCACCCCGGCCCACAAGCACAAATCCTCGGCGCGGAATATAATCCCAAAGTACTCAAAAGACTCAAATATAGTCAATCAA--GAAGGCGGTAAGACTATTGCAGAATTCCCCAACAGCATAGA--GCTTGGGAAAC----TCGGATCCG---------------GTCAA-GATCCGAACAACAA-GGAGCACTCAACT
>Ricinus
ATGAAAGAGGCGATCAGAATGGTACTCGAATCCATTTACGATTCCGAGTTTCCAGACACATCGCAC---TTCCGCTCGGGTCGAGGCTGCCACTCGGTCCTA---AGACGGATCAAAGAAGAGTGGGGAACCTCT---CGCTGGTTTTTAGAATTCGACATCAGGAACTATTTTCACACCATCGACCGACATCGACTCATCTCAATCTTT------AAGGAAGAGATCGACGATCCCAAGTTCTTTTACTCC---ATTCAGAAAGTCTTTTCCGCC------GGACGACTCGTAGGA---------GGTGAGAAGGCC---------------------------------------------------------------CCT---TACTCC------------GTCCCACACAGTGTACTACTATCGGCCCTACCAGGCAACATCTACCTACACAAGCTCGATCAGGAGATAGGGAGGATCCGACAGAAGTACGAAATTCCGATTGTTCAGAGAATCAGATCGG----TTCTATTAAGGACAG------GTCGTATTGATGACCAAGAAAATTCTGGA--------------------------------------------------------------------------------------GAAGAAGCAAGCTTC-----------AACGCT-----------------C-CCCAA---------------GGCAACAGAG------CCCTTATTGTGGGGAGGGTAAAGAGCATCCAACGCAAAGCGGCCTTTCATT---CCCTTGTTTCGTC--GTGG--CAC---ACCCCCCCCA---CAAGCAC------------CCCCAGGCCC---------AGGGGGGACCAGAAAACGCCTTTCGTTTTCCCCCCTTCGTCGG------------------------------CACTTGCCGCCTTTC--TT---------------AACAAGTC---CTCGAGCCTCCTTTGCGCCGCCTTCCTC---------AT------AGAATCCGCCGGTTTGACCCCG---------AAGGCCGAAT----TCTATGGTAGAGAA--CGC---T------GTAATAAT---AATTGGG---------CCATGA---------------------GAGACCTTAT---TAAGTATT------GCAAAAGAA--AGGGCCTGCTGATAGAGCTGGGCGGGGAGGCAATACTAGTTATCAGGTC---------AGAGAGACGC------CTGGCCCGTAAG----CTGG------CTCC------CTT---AAAAAGCCATTAC---TTAAT---------------AAAGATTTCTTACGCGCGATATGCCGACGACTTACTACTGGGAATCGTAGGTGCCGTAGAGCTTCTCATAGAAATACAAAAACGTATCGCCCAATTCCTACAATCCGGCC---TGAACCTTTGGGTAGGCTCGGCAGGATCAACAACAATAGCTGCACGGAG---TACGGTAGAATTCCTCGGTACGGTCATTCGG---GAAGTTCCTCCGAGGACGACTCCCATA---CAATTCTTTCGAGAGCTGGAGAAGCGTCTACGGGTAAAGCACCGTATCCATATAACTGCTTGCCACCTACGCTCCGCCATCCATTCCAAGTTT---AGGAAC------CTAGGTAATAGTATCCCGATCAAACAGCTGACGAAGGA---AATGAGCGAAA---CAGGGAGTCTACTGGACGGGG---TTCAACTA-----GCGGAGAC----TCTTGGAACAACTGGAGTAAGAAGTCCCCAAGCGA------GCGTATTATGGGGGACCGTAAAGCACATCC---------------------GGCAAGGATCA-----------AGGGGG---------ATCTCGTTGTTGCATAGCTCAGGTCGGAGCAAGGCGCCATCGGACGTTCAACAGGCAGTCTCACGATCGGGCA------TGAGTGTCCGGAAGTTGTCATTGTATACTCCC------------GCGGGTCGGAAGG--CGGCGG-GGGAAGGAGGAGGACACTGGG------CGGGATCTATCAGCAGCGAATTCCCCATAC------AGATAGAGGCGCCTATCAAAAAGATACTCCGAAGGCTTCGGGATCGAGGTATCATTAGCCGAAGAAGACCCTGGCCAATCCACGTGGCCTGCTTGACGAGCGTCAGCGACGGAGACATCGTAAATTGGTCCGCGGGCATCGCGATAAGTCCTCTGTCCTACTACAGGTGCCGCGACAACCTTTACCAAGTCCGAACGATTGTCGACCACCAGATCCGCTGGTCTGCAATATTCACCCTAGCCCACAAGCATAAATCCTCGGCGCGGAATATAATCCCAAAGTACTCCAAAGACTCAAATATAGTAAATAAA--GAAGGTGGTAAGACCCTTGCAGAGTTCCCCAACAGCATAGA--GCTTGGGAAGC----TCGGACCCG---------------GGCAA-GATCCGAACAACAA-GGAGCACTCAACT
>Salvia
ATGAAAGAGGCGATCAGAATGGTACTCGAATCCATTTACGATCCCGAGTTTCCAGACACATCGCAC---TTCCGCTCGGGTCGAGGCTGCCACTCGGTCCTA---AGACGGATCAAAGAAGAGTGGGGAACCTCT---CGCTGGTTTTTGGAATTCGACATAAGGAAGTCTTTTCACACCATCGACCGACATCGACTCATCTCAATCTTT------AAGGAAGAGATCGACGATCCCAAGTTCTTTTACTCC---ATTCAAAAAGTATTTTCCGCC------GGACGACTCGTAGGA---------GGTGAGAAGGGC---------------------------------------------------------------CCT---TACTCC------------GTCCCACACAGTGTATTACTATCGGCCCTACCAGGCAACATCTACCTACACAAGCTCGATCAGGACATAGGGAGGATCCGACAGAAGTACGAAATTCCGATTGTTCAGAGAATTAGATCGG----TTCTATTAAGGACAG------GTCATATTGATGACCAAGAAAATTCTGGA--------------------------------------------------------------------------------------GAAGAAGCAAGCTTC-----------AACGCT-----------------C-CCCAA---------------GACAACAGAG------CCATCATTGTGGGGAGGGTAAAGAGCATCCAACGCAAAGCGGCCTTTCATT---CCCTTGTTTCGTC--GTGG--CAC---ACCCCCCCCA---CAAGCAC------------CCCCCGGCTC---------ATGGGGGACCAGAAAAGGCCTTTCGTTTTCCCCCTTTCGTCGG------------------------------CCCTTGCCGCCTTCC--TT---------------AACAAACC---CTCGAGCCTCCTTTGCGCCGCCTTCCTC---------AT------AGAAGCCGCCGGGTTGACCCCG---------AAGGCCGAAT----TCTATGGTAGAGAA--CGC---T------GTAATAAT---AATTGGG---------CCATGA---------------------GAGACTTTTT---TAAGTCTT------GCAAAAGAA--A------GCTGATAGAGCTGGGCGGGGAGGCGATACTAGTTATCAGGTC---------AGAGAGAGGC------CTGGCCCGTAAG----CTGG------CCCC------CTT---AAAAAGCTATTAC---AACAT---------------AAGGATTTGTTACGCGCGATATGCCGACGACTTACTACTGGGAATCGTGGGTGCCGTAGAGCTTCTCATAGAAATACAAAAACGTATCAACCACTTCCTACAATCCGGCC---TGAACCTTTGGGTAGACTCTGCAGGATCAACAACAATAGCTGCACGGAG---TACGGTAGAATTCCTCGGTACGGTCATTCGG---GAAGTCCCTCCGAGGACGACTCCCATA---CAATTCTTGCGAGAGCTGGAGAAGCGTCTACGGGTAAAGCACCGTATCCATATAACTGCTTGCCACCTACGCTCGGCCATCCATTCCAAGCTT---AGGAAC------CTAGGTAATAGTATCCCGATCAAACAGCTGACGAAGGG---GATGAGCGGAA---CAGGGAGTCTACTGGACGCGG---TTCAACTA-----GCGGAGAC----TCTTGGAACAGCTGGAGTAAGAAGTCCCCAAGTGA------GCGTATTATGGGGGACCATCAAGCACATCC---------------------GGCAAGGATCA-----------AGGGGG---------ATCTCGTTGTTGCATAGCTCAGGTCGGAGCAAGGTGCCATCGGAC------CAGGCAGTCTCACGATCGGGCA------CTCATGCCCGGAAGTTGTCATTGTATACTCCC------------GCGGGTCGGAAGG--CGGCGG-GGGAAGGAGGGGGACACTGGG------CGAGATCTATCAGCAGCGAATTCCCCATAC------AAATGGAGGCGCCTATCAAAAAGATACTCCGAAGGCTTCGGGATCGAGGTCTCATTAGCCGAAGAAGGCCCTGGCCAATCCACGTGGCCTGCTTGACGAACGTCAGCGACGAAGACATCGTAAATTGGTCCGCGGGCATCGCGATAAGTCCTCTGTCCTACTACAGGTGCCGCGACAACCTTTACCAAGTCCGAACAATTGTAGACCACCAGATCCGCTGGTCTGCAATATTCACCCCGGCCCACAAGCACAAATCCTCGGCGCGGAATATAATCCCAAAGTACTCCAAAGACTCAAATAGAGTCAATCAA--GAAGGCGGTAAGACCCTTGCAGAATTCCCCAACAGCATAGA--GCTTGGGAAGC----TCGGATCCG---------------GTCAA-GATCCGAAGAACAA-GGAGCACTCAACT
>Spirodela
ATGAAAGAGGCGATAAGAATGGTACCCGAATCCATTTACGATCCCGTGTTTTCAGACACATCACAC---TTCCGCTCGGGTCGAGGCTGCCACTCGGCCCTA---AGACAGATCAAAGAAGAGTGGGGAATCTCT---CGCTGGTTTTTGGAATTCGACATCAGGAAGTGTTTTCACATCATCGACCGACATCGCTTCATTCCAATCTTT------AAGGAAGAGATTGACGATCCCAAGTTCTTTTACCCC---ACTCAGAAACTTTTTTTCGCC------GGACGACTCGTAGGA---------GGTGAGAAGGGC---------------------------------------------------------------CCT---TACTCC------------GTCTCACACAGTGTACTACTATCGGCCCTATCAGGCAACATCTACCTACACAAGCTCGATCAGGAGATAGGGAGGATCCGACAGAAGCACGAAATTCCTCTTGTTCAGAGAATCAGATCGG----TTCTATTAAGGACAGGTC---GTCGTATTGATGACCAAGAAAACTCTGGA--------------------------------------------------------------------------------------GAAGAAGCAAGCTTC-----------AACGCT-----------------C-CCCAA---------------GACAACAGAG------CCGTTATTGTGGGAAGGGTAAAGAGCATCCAACGCAAAGCGACCTTTCATT---CCCTTGTTTCGTC--GTGG--CAC---ACCCCCCCCG---CAAGCAC------------CCCCCGGCGA---------AGGGGGGACCAGAAAACGCCTTTCGTTTTCCCTCCTTCATCGG------------------------------CCCTTGCCGCCTTCC--TT---------------AACAAGCC---CTCGAGCCTCCTTTGCGCCGCCTTCCTC---------AT------AGAAGCCGCCGGGTTGACCCCG---------AAGGCCGAAT----TCTATGGTAGAGAA--CGC---T------TTAATCAA---AATTTGG---------CCATGA---------------------GATACCTTTT---AAAGTTTT------GCAAAAGAA--GGGGCCTGCTGATAGAGCTGGGCGGGGAGGCGATACTAGTTATCAGGTC---------AGAGAGACGC------CTGTCCCGTAAG----CTGG------CCCC------TTT---AAAAACCCATTAC---TTAAT---------------AAGGATTTGTTACGCGCGATATGCCGACGACTCACTACTGGGAATCGTGGGTGCCGTAGAGCTTCTCATAGAAATACAAAAACGTATCACCCACTTCCTACAATCTGGCC---TGAACCTTTGGGTAGGCTTCGCAGGATTAAC---CATAGCTGCACGGAG---TACGGTAGAATTCCCCGGTACGGTCATTCGG---GAAGTCCCTCCGAGGACGACTCCCATA---CAATTCTTGCGAGAGCTGGAGAAGCGTCTACGGGTAAAGCACCGTATCCATATAACTGCTTGCCACCTACGCTCCGCCATCCATTCCAAGTTT---AGGGAC------CTAGGTTATAGTATCCCGATCAAACAGCTGACGAAGGG---GATGAGCGGAA---CAGGGAGTCTACTGGACGCGG---TTCAACTA-----GCGGAGAC----TCTTGGAACAGCTGGAGTCAGAAGTCCCCAAGTTA------GCGTATGTTGGGGGATCGTCAAGCACATCC---------------------GGCAAGGATCA-----------AAGGGG---------ATCTCGTTGTTGCATAGCTCAGGTCGGAGCAACGTGCCATCGGACGTTCAACAGGCAGTCTCACGATCGGGCA------TGAGTGCCCGGAAGTTTTCATTGTATACTCCC------------GCGGGTCGGAAGG--CGGCGG-GGGAAGGAGGGGGAAACTGGA------CGGGATCTTTCAGCAG------TTCCATAC------AGATAGAGGCGCCTATCAAAAAGATACTCCGAAGGCTTCGGGATCGAGGTCTCATTAGCCGAAGAAGACCCTGGCCAATCCACGTGGCCTGCTTGACGAACGTCAGCGACGGAGACATCGTAAATCGGTCCGCGGGCATCGCGATAAGTCCTCTGTCCTACTACAGGTACCGCGACAACCTTTACCAAGTCCGAACGATTGTCGACTACCAGATCCGCTGGTCTGCTATATTCACCCCAGCCCACAAGCACAAATCCTCGGCGCGGAATATAATCCCAAAGTACTCCAAAGACTCAAAAATAGTCAATCAA--GAAGGTGGTAAGACCCTTGCGGAGTTCCCCAACAGCATAGA--GTTTGGGAAGC----TCGGACTCG---------------GTCAA-GATCCGAACAACGACGGAGCACTCAAC-
>Tetracentron
ATGAAAGAGGCGATCAGAATGGTACCCGAATCCATTTACGATCCCGAGTTTCCAGACACATCGCAC---TTCCGCTCGGGTCGAGGCTGCCACTCGGCCCTA---AGACGGATCAAAGAAGAGTGGGGAACCTCT---CGCTGGTTTTTGGAATTCGACATCAGGAAGTGTTTTCACACCATCGACCGACATCGACTCATCCCAATCTTT------AAGGAAGAGATCGACGATCCCAAGTTCTTTTACCCC---ACTCATAAAGTATTTTCCGAC------GGACGACTCGTAGGA---------GGTGAGAAGGGC---------------------------------------------------------------CCT---TACTCC------------GTCCCACACAGTGTACTACTATCGGCCCTACCAGGCAACATCTACCTACACAAGCTCGATCAGGAGATAGGGAGGATCCGACAGAAGTACGAAATTCCGATTGTTCAGAGAATCAGATCGG----TTCTATTAAGGACAG------GTCGTATTGATGACCAAGAAAACTCTGGA--------------------------------------------------------------------------------------GAAGAAGCAAGCTTC-----------AACGCT-----------------C-CCCAA---------------GACAACAGAG------CCATCATTGTGGGGAGGGTAAAGAGCATCCAACGCAAAGCGGCCTTTCATT---CCCTTGTTTCGTC--GTGG--CAC---ACCCCCCCCA---CAAGCAC------------CCCCCGGCGA---------AGGGGGGACCAGAAAACGCCTTTCGTTTTCCCCCCTTCGTCGG------------------------------CCCTTGCCGCCTTCC--TT---------------AACAAGCC---CTCGAGCCTCCTTTGCGCCGCCTTCCTC---------AT------AGAAGCCGCCGGGTTGACCCCG---------AAGGCCGAAT----TCTATGGTAGAGAA--CGC---T------GTAATAAT---AATTGGG---------CCATGA---------------------GAGACCTTAT---TAAGTATT------GCAAAAGAA--GGGGCCTGCTGATAGAGCTGGGCGGGGAGGCGATACTAGTTATCAGGTC---------AGAGAGACGC------CTGGCCCGTAAG----CTGG------CCCC------CTT---AAATTACCATTAC---TTAAT---------------AAGGATTTGTTACGCGCGATATGCCGACGACTCACTACTGGGAATCGTGGGTGCCGTAGAGCTTCTCATAGAAATACAAAAACGTATCACCCACTTCCTACAATCCGGCC---TGAACCTTTGGGTAGGCTCTGCAGGATCAACAACAATAGCTGCACGGAG---TACGGTAGAATTCCCCGGTACGGTCATTCGG---GAAGTCCCTCCGAGGACGACTCCCATA---CAATTCTTGCGAGAGCTGGAGAAGCGTCTACGGGTAAAGCACCGTATCCATATAACTGCTTGCCACCTACGCTCCGCCATCCATTCCAAGTTT---AGGAAC------CTAGGTAATAGTATCCCGATCAAACAGCTGACGAAGGG---GATGAGCGGAA---CTGGGAGTCTACTGGACGCGG---TTCAACTA-----GCGGAGAC----TCTTGGAACAGCTGGAGTAAGAAGTCCCCAAGTGA------GCGTATTATGGGGGACCGTCAAGCACATCC---------------------GGCAAGGATCA-----------AGGGAG---------ATCTCGTTGTTGCATAGCTCAGGTCGGAGCAACGTGCCATCGGACGTTCAACAGGCAGTCTCACGATCGGGCA------TGAGTGTCCGGAAGTTGTCATTGTATACTCCC------------GCGGGTCGGAAGG--CGGCGG-GGGAAGGAGGGGGACACTGGG------CGGGATCTTTCAGCAGCGAATTCCCCATAC------AGATAGAGGCGCCTATCAAAAAGATACTCCGAAGGCTTCGGGATCGAGGTATCATTAGCCGAAGAAGACCCTGGCCAATCCACGTGGCCTGCTTGACGAACGTCAGCGACGGAGACATCGTAAATTGGTCCGCGGGCATCGCGATAAGTCCTCTGTCCTACTACAGGTGCCGCGACAACCTTTACCAAGTCCGAACGATTGTCGACCACCAGATCCGCTGGTCTGCAATATTCACCCCAGCCCACAAGCACAAATCCTCGGCGCGGAATATAATCCCAAAGTACCCCAAAGACTCAAATATAGTCAATCAA--GAAGGTGGTAAGACCCTTGCAGAGTTCCCCAACAGCATAGA--GCTTGGGAAGC----TCGGACCCG---------------GTCAA-GATCCGAACAACAA-GGAGCACTCAACT
>Tolypanthus
ATGAAAGAGGCGATCAGAATGGTACTCGAATCCATTTACGATCCCGAGTTTCCAGACACATCGCAC---TTCCGCTCGGGTCGAGGCTGCCACTCGGCCCTA---AGACGGATCAAAGAAGAGTGGGGAACCTCT---CGCTGGTTTTTGGAATTCGACATCAGGAAGTGTTTTCACACCATCGACCGACATCGACTCATCCCAATCTTT------AAGGAAGAGATCGACGATCCCAAGTTCTTTTACTTC---ATTCAGAAAGTATTTTCCGCC------GGACGACTCGTAGGA---------GGTGAGAAGGGG---------------------------------------------------------------CCT---TACTCC------------GTCCCACACAGTGTACTACTATCGGCCCTACCAGGCAACATCTACCTACACAAGCTCGATCAGGAGATAGGGAGGATCCGACAGAAGTACGAAATTCCGATTGTTCAGAGAATCAGATCGG----TTCTATTAAGGACAG------GTCGTATTGATGACCAA---------GGA--------------------------------------------------------------------------------------GAAGAAGCAAGC-----------------GCC-----------------C-CCCAA---------------GACAACAGAG------CCATCATTGTGGGGAGG------AGCATCCAACGTATT---TCCTTTCATT---CCCTTGTTTCGTC--GTGG--CAC---ACCCCACACA---CAAGCAC------------CCCCCGGCTC---------AGGGGGGACCAGAAGAAA---GGCGTTTTCCCCCCTTCGTCGG------------------------------CCCTTGCCGCCTTCC--TT---------------AACAAGCC---CTCGAGCCTCCTTTGCGCCGCCTTCCTC---------AT------AGAAGCCGCCGGGTTGACCCCG---------AAGGCCGAAT----TCTATGGTAGAGAA--CGC---T------GTAATAAT---AATTGGG---------CCATGA---------------------GAGACCTTAT---TAAGTATT------GCAAAAGAA--AGGGCCTGCTGATAGAGCTGGGCGGGGAGGCGATACTAGTTATCAGGTC---------AGAGAGAGGC------CTGGCCCGTAAG----CTGG------CCCC------CTT---AAAAACCCATTAC---TTAAT---------------AAGGATTTGTTACGCGCGATATGCCGACGACTTACTACTGGGAATCGTGGGTGCCGTAGAGCTTATCATAGAAATACAAAAACGTATCGCCCACTTCCTACAATCCGGCC---TGAACCTTTGGGTAGGCTCTGCAGGATCAACAACAATAGCAGCACGGAG---TACGGTAGAATTCCCCGGTACGGTCATTCGG---GAAGTCCCTCCGAGGACGACTCCCATA---CAATTCTTGCGAGAGCTGGAGAAGCGTCTACGGGTAAAGCACCGTATCCATATAACTGCTTGCCACCTACGCTCCGCCATCCATTCCAAGTTT---AGGAAC------CTAGGTAATAGTATCCCGATCAAACAGCTGACGAAGGG---GATGAGCGGAA---CAGGGAGTCTACTGGACGCGG---TTCAACTA-----GCGGAGAC----TCTTGGAACAGCTTACGTAAGAAGTCCCCAAGTGA------GCGTATTATGGGGGACCGTCAAGCACATCC---------------------GGCAAGGATCA-----------AGGGGG---------ATCTCGTTGTTGCATAGCTCAGGTCGGAGCAACGTGCCATCGGACGTTCAACAGGCAGTCTCACGATCGGGCA------TGAGTGTCCGGAAGTTCTCATTGTATACTCCC------------GCGGGTCGGGAGG--CGGCG----------GGGGGACACTGGG------CGAGATCTATCAGCAGCGAATTCCCCATAC------AGATAGAGGCGCCTATCAAAAAGATACTCCGAAGGCTTCAGGATCAAGGTATCATTAGCCGAAGAAGACCCTGGCCAATCCACGTGGCCTGCTTGACGAACGTCAGCGACGGAGACATCGTAAATTGGTCCGCGGGCATCGCGATAAGTCTTCTGTCCTACTACAGGTGCCGCGACAACCTTTACCAAGTCCGAACGATTGTCGACCACCAGATCCGCTGGTCTGCAATATTCACCCTAGCCCACAAGCACAAATCCTCGGCGCGGAATATAATCCCAAAGTACTCCAAAGACTCAAATCTAGTAAATAAA--GAAGGTGGTAAGACCAAAGCAGAGTTCCCCAACAGCATAGA--GCTTGGGAAGC----TCGGACCCG---------------GTCAA-GATCCAAACAACAA-GGCCGCCTTTAGG
>Vitis
-----------------------------------------------------------------------------------------------------------------------------------------------------------------------------------------------------------------------------------------------------------------------------------------------------------------------------------------------------------------------------------------------------------------------------------------------------------------------------------------------------------------------------------------------------------------------------------------------------------------------------------------------------------------------------------------------------------------------------------------------------------------------------------------------------------------------------------------------------------------------------------------------------------------------------------------------------------------------------------------------------------------------------------------------------------------------------------------------------------------------------------------------------------------------------------------------ATGA---------------------GAGACCTTAT---TAAGTATT------GCAAAAGAA--TGGGCCTGCTGATAGAGCTGGGCGGGGAGGCGATACTAGTTATCAGGTC---------AGAGAGAGGC------CTGGCCCGTAAG----CTGG------CCCC------CTT---AAAAACCCATTAC---TT------------------AAGGATTTGTTACGCGCGATATGCCGACGACTCACTACTGGGAATCGTGGGTGCCGTAGAGCTTCTCATAGAAATACAAAAACGTATCGCCCACTTCCTACAATCCGGCC---TGAACCTTTGGGTAGGCTCTGCAGGATCAACAACAATAGCTGCACGGAG---TACGGTAGAATTCCCCGGTACGGTCATTCGG---GAAGTCCCTCCGAGGACGACTCCCATA---CAATTCTTGCGAGAGCTGGAGAAGCGTATACGGGTAAAGCACCGTATCCATATAACTGCTTGCCACCTACGCTCCGCCATCCATTCCAAGTTT---AGGAAC------CTAGGTAATAGTATCCCGATCAAACAGCTGACGAAGGG---GATGAGCGGAA---CAGGGAGTCTACTGGACGCGG---TTCAACTA-----GCGGAGAC----TCTTGGAAAAGCTGGAGTAATAAGTCCCCAAGTGA------GCGTATTATGGGGGACCGTCAAGCACATCC---------------------GGCAAGGATCA-----------AGGGGG---------ATCTCGTTGTTGCATAGCTCAGGTCGGAGCAACGTGCCATCGGACGTTCAACAGGCAGTCTCACGATCGGGCA------TGAGTGTCCGGAAGTTGCCATTGTATACTCCC------------GCGGGTCGGAAGG--CGGCGG-GGGAAGGAGGGGGACACTGGG------CGGGATCTATCAGCAGCGAATTCCCCATAC------AGATAGAGGCGCCTATCAAAAAGATACTCCGAAGGCTTCGGGATCGAGGTATCATTAGCCGAAGAAGACCCTGGCCAATCCACGTGGCCTGCTTGACGAACGTCAGCGACGGAGACATCGTAAATTGGTCCGCGGGCATCGCGATAAGTCCTCTGTCCTACTACAGGTGCCGCGACAACCTTTACCAAGTCCGAACGATTGTCGACCACCAGATCCGCTGGTCTGCAATATTCACCCCAGCCCACAAGCAAAAATCCTCGGCGCGGAATATAATCCCAAAGTACTCCAAAGACTCAAATATAGTAAATCAA--GAAGGTGGTAAGACCCTTGCAGAGCTCCCCAACAGCATAGA--GCTTGGGAAGC----TCGGACCCG---------------GTCAA-GATCCGAACAACAA-GGAGCACTCAACT
>Pteridium
---------------------------------------------------------------------------------------------------------------ATCAAAACAGAGTGGGCTGGAACC---TCTTGGTTTTTGGAATTCGACATTAGGAAGTGTTTTGGCACCATCGACCGACATTGACTCATTTCAATCTTG------AGAGGAGAGATCAACGATCCTAATTTCTTTGGCCTT---ACTCACAAACCGTTTTCTGCC---------AGACTTTACGGG---------GACGAGAAAGGTGGC------------------------------------------------------------CCT---TCCTCCAGG---------GTCCCACAGGGCAGTGTACTATCACCCCTACCATGCAATATTTACTCACATAAGCCCGATCGGGAGATAGAAAGGATCCGGCAAGAGCACGAAACTCCGGAGGCTCAGGAAGGAAAATCGG----TTTTCTTTGGGATGA------CAAGTCGGGAGAACTAAAGAAACTCTGGG--------------------------------------------------------------------------------------AAAGAAGCAGGCTTC-----------GACTCT-------------------CCG-----------------GGCAACAAAG------CCATCGT------GGAGGTAAAACGCATCCGACGTAAAGCGTTTTCTCC-----CCGGACCTCCATCAGGAGGTCCAATAGATTCCCCGGGAATCTATCCT----------AGACCCCCGAGA---------TTGGGGGAATTG------CTTCGCACTTTCCTGGCTTCGC---------------------------------CCCTTCCTGCTTCCCCTTCCTCCCTGACCCGGGAGGGGAGCGGCCCCTTACCCCCTTCTCTTTTCTGTTCCCC---------CTTCCAACGCTAGGAGGCGTTTTCTGCCCTTCGGGCCTCTAAGCCAAGGCAGAGCCAAAGTAAAGCCTTCGCGCCTTCATTCGTAAAGCCAACGGTTTCC---------CCTTGAAATGAACAAAGGCCAGAGATAGAGAACTC-----TACGCATTCTCCATGAGAAACCACCGTGGCCT---GATGAAGCTGGACAGGGAGGCGAGACTAGCTATCAAGTT------GGGACGTAGACGC------CTGGCTCGCGAG----CAGGAGCTATCCTCCATGGACTC---CGATGGCCCAGAC---TTCAT---------------TAGGATCCGTTATGTTTGACATGCCGACGACTTCTGACTGGGAATCGTTGGTCCCGTAGAGTTGATAATGAAAATCTAGGAACGTATCACTCACTCCCCATAATCTGACC---TGAACCCTGAAACAGGCTCCGCAAAATTCGCAGAAATAGCTGCAGGG------ACGATAGAATTCCCCGGTACGATCATTCGG---AGAGTCCC---------GGCTTCGAATACTCGATTTTCGCGAGGGTTGGAGAAGCGTCGGAGAGTAAAGCACCGTATCCATCTCACAGCTCCCTACTAACGCTCCGCTATCTATTCCAAGTCA---GAGGAC------CCAGGGAAGAGTATCCTGGTCTGGTAGCCAACGAAGAA---GAGAAGAGAAA---CGGAAAGTTTACGGGACGCGGGGCTTTAACTA-----GCGGAGAC----TCCGAAAACAGCAGGGGT---CAGTCCCCAAGGGA------GCGTCTTATGAGAGACCGCCAGGGACACCC---------------------GGTAAAGATCA-----------AGAGAG---------ATCTC------GCATAGCCCAGGTCGGAGCGACATGCCATCAGATGTTCAACAGGCAGTCTCATGATTGGACGAATCGTTGAGCGTCCGGATGTCTTCGTTGGAGACTCTCAGAGCGCTA---GGAGGTCGGAAAG------GCTAAAAAAGACGGGGGCGCTGGGAACAGGCAGGATCTCTCAGCA---AGTTACTCATAC------AGATCTGGGCGCTCATGAGGAGAATATTCTAGAGACTTCGGGATTGAGATATCCTCAGCTAGAGGAGGGCCCGTCCAACCTACGTGGCCCGCTTGACGGACGTTAGCGACGAAGACATCGTCAATTGGTTCGCGAGCGTCGCGAGAGGTTCTTTGTCCCGCTATAGGTGTCGTGATAACCTTCACTAAGTCCGAGCGATTGTCGACTACCAGATTCGCTGGTCCGCTATATTTACCCTCGCCTACAAATACAAATCCTCAGCGCGAGAAAGAACCCCAAAGTACTCCAAAGACTTGCATATAGTCAATGGG--GAGGGC---GAGACCCTTGCCAGGTTTCCCAACAGCATAGA--GCCTAGGAAGC----TTAGACCAG----AGTTCCTGACGGGAAAGGGTCTAAACAAGGGGGACGCA-------
>Haplopteris
ATTCAGGGGGCGATAGGGGCGGTACCCGAATCTATTTACGAACCCCAGTTTCTAGACAAATTGCACGGATTTTGTCCGAGTCGAAGCTGCCACTCAGCCTCG---AGACAGATCAAAACAGAGTGGACTGGAATC---TCTTGGTTGTTGGAATTCGACATTAGGAAGTGTTTTGGCACCATCGACCGGCATTGACTCATTTCACTCTTG------AGAGGGGAGATCAGCGATCCCAATTTCTTTGGCCTT---ACGCAAAAACCGTTTTCTGCC---------AGACTTTACGGG---------GACGAGAAAGATGGCCGAAAAGCAAGCAAGCCAGCT---------------------------TTCCCCTTCGCCCTT---TCCTCCAGG---------GTCCCACAGGGCAGTGTACTATCACCCCTACTATGCGATATCTACTCACATAAGCCCGATCGGGAGATGGAAAGGATCCGGCAGGAACACGAAACTCCGGAGGCGAAGGAAGGAAGATCGG----TTTTCTTTGGGATGA------CGAGTCGGGAGAACTAAAGAAACTCTGAT--------------------------------------------------------------------------------------AAAGAAGCAGGCTTT-----------GACCCT---------------GACTCTCCG---------------GGCAACAAAG------CCATCGT------GGAGGTAAAACGCATCTGACGTAAAGCGG--TTTCTTT---CCGGACCTCCATCAGGAGGTCCAATAGATTCCCCGGAAATAGATCCC----------AGACCCCCGAGA---------TTGGGGGAATTG------CTTCGCATTTTCCTGGCTTCGC---------------------------------CCCTTCCTGCTTCCCCTTCCTTCCTGACTTGGGAGGAGAGCAGCTCCTTACCCCCTTTCCTTCTCTGTTCCCC---------CTTCCAACGCTAGGAGGCGTTTTCTGCCCTTCGGGCCTCTAAGCCAAGGCAGAGCCAAGGTAAAGCCTTCGCGCCTTCATTCGTAAAGCCAACGGTTTCC---------CCTTGAAATGAACAAAGGCCAGAGATGGAGAACTC-----TACGCATTCTCCGTGATAAACCACCGTGGCCT---GATGACGCTGGACGGGGAGGCGAGACTAGCTATCAAGTT------GGGGCATAGACGC------CTGGCTCGCGAG----CAGGAGCTATCCTCCATGGACTC---CGATGGTCTATAC---TTCAC---------------TAGGATCCGTTATGTTTGACATGCCGACGACTTCTGACTGGGAATCGTTGGTCTCGTAGAGTTGATAATGAAAATCTGGGAACGTATCACTCACTCTCCATAATCTGACC---TAAACCCTGAAACAGGCTCCGCAAAATCCGCAGAAATAGCTGCAGGG------ACGATAGAATTCCCCGGTACGATCGTTCGG---AGAGTCCC---------GGCTTCGAATACTCGATTTTCGCGAGGGTTGGAGAAGCGTCGGAGAATAAAGCACCGTATCCATCTCACAGCTCCCCACCAACGCTCCGCTATTTATTCCAAGTCA---GAAGAC------CCGGGGAAGAGTATCCCGGTCTGGTAACCAACGAAGGA---GAGGAAAGAAA---CGGAAAGTTTACGGGACGCGGGGCTTTAACTA-----GCGGAGAC----TCTGAAAACGGCGGGGGT---AAGTCCCTAAGGGA------GCGTCTTACGAGAGACTGCCAGGGACACCC---------------------GGTAAAGATCA-----------AGAGAG---------ATCTC------GCATAGCCCAGGTCGGAGCGACATGCCATCAGATGTTCAACAGGCAGTCTCATGATTGGACGAATCGTTGAGCGTCCGGATGTCTTCGTTGGAGACTTTCAGAGCGCTA---GGAGGTCAGAAAG------GCTCAAAAATACGGGGGCGCTGGAAACAGGCAGGATCTCTCAGCA---AGTTACTCATAC------AGATCTGGGCGCTCATGAGGAGAATATCCTAGAGACTTCGAGATTGAGATATCCTCAGCTAGAGGAGGGCCCGTCCAATCTACGTGGCCCGCTTGACGGACGTCAGCGACGAAGACATCGTCAATTGGTTCGCGAGCGTCGCGAGAGGGTTTTTGTCCCGCTATAGGTGTCGTGATAACCTTCACTAAGTCCGAGCGATTGTCGACTACCAGATTCGCTGGTCCGCTATATTTACCCTCGCCTACAAATACAAATCCTCAGCGTGAGAAAGAATCCCAAAGTACTCCAAAGACTTGCATATAGTCAATGGA--AAGGGC---GAGACCCTCGCCAGGTTTCCCAACAGCATAGA--GCCTAGGAAGC----TTAGACCAG----AGTTCCTGACGATAAAGGGTCTAAACAAGGGAGACGCGTACGAT-
>Botrychium
ATTCAAGAGGCGATAAGTACGATACTCGAATCTATTTACGAGCCCGAGTTTCTGGACACATCGCACGGATTCCGCCCGGGTCGAGGCTGCCACTCGGCCCTG---AGACAGATCAAAACACAGTGGGCTGGAACC---TCTTGGTTTTTAGGATTCAACATCAGAAAGTGTTTTGACACCATCGACTTGCATCGACTCATCCCAATCTTG------AAGGAGGGGATCGACGATCCTAATTTCTTTCACCCA---ACCCACAAACTGTTTTCCGTC------GGA---CTTGTAGGA---------GGTGAGAAGGGTGGTGGC---------------------------------------------------------CCTTCCTCCAGGGGG---------GTCCCACAAGGCAGTGTACTATCACCCCTACTATGCAACATCTACCCACACAAGCTCGATCAGGAGATAGAGAGGATCCGACAAGAGCACGAAACTCCGAAGGCTCAGGGAAGAGAATCAGGTTTATTCATTCAAGATGA------CAAGTCGAGAGGACCAAGAAAACTCTGGA--------------------------------------------------------------------------------------AAAGAAGCAAGCTTC-----------AACTCT-----------------CTCCCAG-------------TAGACAACAGAG------CCATCAT------GGGGGTAAAACGCATCCAACGTGA-------------------------------------------------------------------------------------------------------------------------------------------------------------------------------------------------------------------------------------------------------------------------------------------------------------------------------------------------------------------------------------------------------------------------------------------------------------------------------------------------------------------------------------------------------------------------------------------------------------------------------------------------------------------------------------------------------------------------------------------------------------------------------------------------------------------------------------------------------------------------------------------------------------------------------------------------------------------------------------------------------------------------------------------------------------------------------------------------------------------------------------------------------------------------------------------------------------------------------------------------------------------------------------------------------------------------------------------------------------------------------------------------------------------------------------------------------------------------------------------------------------------------------------------------------------------------------------------------------------------------------------------------------------------------------------------------------------------------------------------------------------------------------------------------------------------------------------------------------
>Botrypus
ATTCAAGAGGCGATAAGGACGATACTCGAATCTATTTACGAGCCCGAGTTTCTGGACACATCGCACGGATTCCGCCCGGGTCGAGGCTGCCACTCGGCCCTG---AGACAGATCAAAACACAGTGGGCTGGAACC---TCTTGGTTTTTAGAATTCAACATCAGAAAGTGTTTCGACACCATCGACTTGCATCGACTCATCCCAATCTTG------AAGGAGGGGATCGACGATCCTAATTTATTTCACCCA---ACCCACAAACTGTTTTCCGCC------GGA---CTTGTGGGA---------GGTGAGAAGGGGGGC------------------------------------------------------------CCTTCCTCCGGGGGG---------GTCCCACAAGGCAGTGTACTATCACCCCTACTATGCAACATCTACCCACACAAGCTCGATCAGGAGATAGAGAGGATCCGACAAGAGCACGAAACTCCGAAGGCTCAGGGAA-AAAATCAGGTTTATTCATTCAAGATGA------CAAGTCGAGAGGACCAAGAAAACTCTGGA--------------------------------------------------------------------------------------AAAGAAGCAAGCTTC-----------AACTCT-----------------CTCCCAG-------------TAGACAACAGAG------CCATCAT------GGGGGTGAAACGCATTCAACGTGAA---GCGTTTTATT----------------------------------CCC---------------------------------------------GGGAGGT----------------------------------------------------------------------------------TT--------------------------------------------------------------------------------------------------------------------ATTGTGGGCGGGGAAGCGCC--------------------GATAGGC---------GCATAA-----------------------------------------------------------------------CCGGTCGGAGCGGGGAAGCGCCAATAG--------------------------------------GCGCATAA--------------------------------------------------------------------------------------------------------------------------------------------------------------------------------------------------------------------------------------------------------------------------------------------------------------------------------------------------------------------------------------------------------------------------------------------------------------------------------------------------------------------------------------------------------------------------------------------------------------------------------------------------------------------------------------------------------------------------------------------------------------------------------------------------------------------------------------------------------------------------------------------------------------------------------------------------------------------------------------------------------------------------------------------------------------------------------------------------------------------------------------------------------------------------------------------------------------------------------------------------------------------------------------------------------------------------
>Cheiroglossa
ATTCGAGAGGCGATAGGGACGATGCTCGAATCTATTTACGAGCCCGAGTTTCTGGACACATCGCACGGATTCCGCCCGGGTCGAGGCTGCCACTCGGCCCTG---AGACAGATCAAAACACAGTGGGCTGAAACC---TCTTGGTTTTTAGGATTCAACATCAGAAAGTGTTTCGACACCATCGACTTACACCGACTCATCCCAATCCTG------AAG------GTCGACGATCCTAAT---TTGAACCCA---ACCCACAAACTGTTTTCCGCC------GGA---CTTGCGGGA---------GGTGAGAAGGGTGGC------------------------------------------------------------CCTTCCTCCAGGGGG---------GTCCTACAGGGCAGTGTACTATCACCCCTATTATGCAACATCTACCCACATAAGCTCGATCAGGAGATAGAGAGGATCCGACAAGAGCACGAAACTCCGA--------------------------------------AG------GCCGT-----------------------------------------------------------------------------------------------------------------------GACTTT-----------TTCTCC-------------------CCCAA-----------------CGGCGGTG--------------------------------------------------------------------------------------------------------------------------------------------------------------------------------------------------------------------------------------------------------------------------------------------------------------------------------------------------------------------------------------------------AGTTAG------------------------------------------------------------------------------------------------------------------------------------------------------------------------------------------------------------------------------------------------------------------------------------------------------------------------------------------------------------------------------------------------------------------------------------------------------------------------------------------------------------------------------------------------------------------------------------------------------------------------------------------------------------------------------------------------------------------------------------------------------------------------------------------------------------------------------------------------------------------------------------------------------------------------------------------------------------------------------------------------------------------------------------------------------------------------------------------------------------------------------------------------------------------------------------------------------------------------------------------------------------------------------------------------------------------------------------------------------------------------------------------------------------------------------------------------------------------------------------------
>Goswamia
ATTCGAGAGGCGATAGGGACGATACTCGAATCCATTTACGAGCCCGAGTTTCTGGACACATCGCACGGATTCCGCCCGGGTCGAGGCTGCCACTCGGCCCTG---AGACAGATCAAAACACAGTGGGCTGAAACC---TCTTGGTTCTTAGGATTCAACATCAGAAAGTGTTTCGACACCATCGACTTACACCGGCTCATCCCAATCCTG------GAGGAGGGGATCGACGATCCTAATTCCTTGAACCCA---ACCCAAAAACTGTTTTCCGCC------GGA---CTTGCAGGA---------GGTGAGAAGGGTGGC------------------------------------------------------------CCTTCCCCCAGGGGA---------GTCCTACGGGGCAGTGTACTATCACCCCTATTATGCAACATCTACCCACACAAGCTCGATCGGGAGATAGAGAGGATCCGACAAGAGCACGAAACTCCGA--------------------------------------AG------GCCGT-----------------------------------------------------------------------------------------------------------------------GGCTTT-----------TTCTCC-----------------C-CC---------------------------------------------------------------------------------------------------------------------------------------------------------------------------------------------------------------------------------------------------------------------------------------------------------------------------------------------------------------------------------------TTAGGGTGGTGAG---------------------------------------------TGA--------------------------------------------------------------------------------------------------------------------------------------------------------------------------------------------------------------------------------------------------------------------------------------------------------------------------------------------------------------------------------------------------------------------------------------------------------------------------------------------------------------------------------------------------------------------------------------------------------------------------------------------------------------------------------------------------------------------------------------------------------------------------------------------------------------------------------------------------------------------------------------------------------------------------------------------------------------------------------------------------------------------------------------------------------------------------------------------------------------------------------------------------------------------------------------------------------------------------------------------------------------------------------------------------------------------------------------------------------------------------------------------------------------------------------------------------------------------------
>Haukia
ATTCGAGAGGCGATAGGGACGATACTCGAATCTATTTACGAGCCCGAGTTTCTGGACACATCGCACGGATTCCGCCCGGGTCGAGGCTGCCACTCGGCCCTG---AGACAGATCAAAACACAGTGGGCTGAAACC---TCTTGGTTTTTAGGATTCAACATCAGAAAGTGTTTCGACACCATCGACTTACACCGACTCATCCCAATCCTG------AAGGAGGGGATCGACGATCCTAATTTCCTTCACCTA---ACCCACTTTCTGTTTCCCGCC------GGA---CTTGCGGGA---------GGTGAGAAGGGTGGC------------------------------------------------------------CCTTCCTCCAGGGGG---------GTCCTACAGGGCAGTGTAYTATCACCCCTATTATGCAACATCTACCTACACAAGCCCGATCAGGAGATAGAGAGGATCCGACAAGAGCACGAAACTC---------------------------------------------------CGGCRTGGTG------------------------------------------------------------------------------------------------------------------------------------GCC-----------------C-CCCAA--------------------CGGGG------CAG--------------------------CTTCGCGG--------------------------------TTGG--CAC---TCAACCC------CTTTTTT--------------------------------------------------------------------------------------------------------------------------------------------------------------------------------------------------------------------------------------------------------------------------------------------------------------------------------------------------------------------------------------------------------------------------------------------------------------------------------------------------------------------------------TAG----------------------------------------------------------------------------------------------------------------------------------------------------------------------------------------------------------------------------------------------------------------------------------------------------------------------------------------------------------------------------------------------------------------------------------------------------------------------------------------------------------------------------------------------------------------------------------------------------------------------------------------------------------------------------------------------------------------------------------------------------------------------------------------------------------------------------------------------------------------------------------------------------------------------------------------------------------------------------------------------------------------------------------------------------------------------------------------------------------------------------------------------------------------------------------------------------------------------------------------------------
>Japanobotrychium
ATTCAAGAGGCGATAAGTACGATACTCGAATCTATTTACGAGCCCGAGTTTCTGGACACATCGCACGGATTCCGCCCGGGTCGAGGCTGCCACTCGGCCCTG---AGACAGATCAAAACACAGTGGGCTGGAACC---TCTTGGTTTTTAGGATTCAACATCAGAAAGTGTTTTGACACCATCGATTTGCATCGACTCATCCCAATCTTG------AAGGAGGGGATCGACGATCCTAATTTCTTTCACCCA---ACCCACAAACTGTTTTCCGTC------GGA---CTTGTGGGA---------GGTGAGAAGGGTGGC------------------------------------------------------------CCTTCCTCCGGGGGG---------GTCCCACAAGGCAGTGTACTATCACCCCTACTATGCAACATCTACCCACACAAGCTCGATCAGGAGATAGAGAGGATCCGACAAGAGCACGAAACTCCGAAGGCTCAGGGAAGAGAATCAG----GTTTATTCA------------------------TTCAAGATGAC-------------------------------------------------------------------------------------------------------------------------------------------------------------------------------------------------------------------------------------------------------------------------------------------------------------------------------------------------------------------------------------------------------------------------------------------------------------------------------------------------------------------------------------------------------------------------------------------------------------------------------------------------------------------------------------------------------------------------------------------------------------------------------------------------------------------------------------------------------------------------------------------------------------------------------------------------------------------------------------------------------------------------------------------------------------------------------------------------------------------------------------------------------------------------------------------------------------------------------------------------------------------------------------------------------------------------------------------------------------------------------------------------------------------------------------------------------------------------------------------------------------------------------------------------------------------------------------------------------------------------------------------------------------------------------------------------------------------------------------------------------------------------------------------------------------------------------------------------------------------------------------------------------------------------------------------------------------------------------------------------------------------------------------------------------------------------------
>Mankyua
ATTCAAGAGGCGATAAGGACGATACTCGAATCTATTTACGAGCCCAAGTTTCTGGACACATCGCACGGATTCCGCCCGGGTCAAGGCTGCCACTCGGCCCTG---AAACAGATCAAAACACAGTGGGCTGGAACC---TATTGGTTTTTAGAATTCAACATCAGAAAGTGTTTTGACACTATCGACTTACATCGACTCATCTCAATCTTG------AAGGAGGGGATCGACGATCCTAATTTCTTTAACCCA---ACTCACAAACTGTTTTCCGCC------GGA---CTTGTGGGA---------GGTGAGAAGGGCGCCCCTGGGAAAGCTCTTAAAATCGCTTTCCCTCGGGGAAAACGCTACGCGTTTTCCCGCGGCCCTTCCTCCAAGGGG---------GTTCTACAAGGCAGTGTACTATCACCCCTATTATGCAACATCTACCCACATAAGCTCGATCGGGAGATAGAGAGGATCCGACAAGAGCACGAAACTCCGAAGGCTCAGAGAATAAAATA---------------------------------------------------------------------------------------------------------------------------------------------------------------------------------------------------------------------------------------------------------------------------------------------------------------------------------------------------------------------------------------------------------------------------------------------------------------------------------------------------------------------------------------------------------------------------------------------------------------------------------------------------------------------------------------------------------------------------------------------------------------------------------------------------------------------------------------------------------------------------------------------------------------------------------------------------------------------------------------------------------------------------------------------------------------------------------------------------------------------------------------------------------------------------------------------------------------------------------------------------------------------------------------------------------------------------------------------------------------------------------------------------------------------------------------------------------------------------------------------------------------------------------------------------------------------------------------------------------------------------------------------------------------------------------------------------------------------------------------------------------------------------------------------------------------------------------------------------------------------------------------------------------------------------------------------------------------------------------------------------------------------------------------------------------------------------------------------------------------------------------
>Ophioglossum_californicum
ATTCGAGAGGCGATAGGGACGATACTCGAATCTATTTACGAGCCTGAGTTTCTGGACACATCGCACGGATTCCGCCCGGGTCGAGGCTGCCACTCGGCCCTG---AGACAGATCAAAACACAGTGGGCTGAAACC---TCTTGGTTTTTAGGATTCAACATCAGAAAGTGTTTCGACACCATCGACTTACACCGACTCATCCCAATCCTG------AAGGAGGGGATCGACGATCCTAATTTCTTGAACCCA---ACCCACAAACTGTTTCCCGCC------GGA---CTTGCGGGA---------GGTGAGAAGGGTGGC------------------------------------------------------------CCTTCCTCCAGGGGG---------GTCCTACAGGGCAGTGTACTATCACCCCTATTATGCAACATCTACCCACACAAGCTCGATCAGGAGATAGAGAAGATCCGACAAGAGCACGAAACCCCGA--------------------------------------AG------GCCGTGGTGGCT------------------------------------------------------------------------------------------------------------------------------------------------------------------------------------------------------------------------------------------------------------------------------------------------------------------------------------------------------------TTTTCTCCCCCTGCCGG--------------------------------------------------------------------GGCC-----------------------------------------------------------------------------------------------------------------------------------------------------CGGTGA--------------------------------------------------------------------------------------------------------------------------------------------------------------------------------------------------------------------------------------------------------------------------------------------------------------------------------------------------------------------------------------------------------------------------------------------------------------------------------------------------------------------------------------------------------------------------------------------------------------------------------------------------------------------------------------------------------------------------------------------------------------------------------------------------------------------------------------------------------------------------------------------------------------------------------------------------------------------------------------------------------------------------------------------------------------------------------------------------------------------------------------------------------------------------------------------------------------------------------------------------------------------------------------------------------------------------------------------------------------------------------------------------------------------------------------------------------------------------
>Ophioglossum_vulgatum
ATTCGAGAGGCGATAGGGACGATACTCGAATCTATTTACGAGCCTGAGTTTCTGGACACATCGCACGGATTCCGCCCGGGTCGAGGCTGCCACTCGGCCCTG---AGACAGATCAAAACACAGTGGGCTGAAACC---TCTTGGTTTTTAGGATTCAACATCAGAAAGTGTTTCGACACCATCGACTTACACCGACTCATCCCAATCCTG------AAGGAGGGGATCGACGATCCTAATTTCTTGAACCCA---ACCCACAAACTGTTTCCCGCC------GGA---CTTGCGGGA---------GGTGAGAAGGGTGGC------------------------------------------------------------CCTTCCTCCAGGGGG---------GTCCTACAGGGCAGTGTACTATCACCCCTATTATGCAACATCTACCCACACAAGCTCGATCAGGAGATAGAGAAGATCCGACAAGAGCACGAAACCCCGA--------------------------------------AG------GCCGTGGTG--------------------------------------------------------------------------------------------------------------------GCTTT-----------TTCTCC-----------------C-CC-----------------------------------------------------------------------------------------------------------------------------------------------------------------------------------------------------------TGCCGG--------------------------------------------------------------------------------------------------------------------------------------------------------------------------------------------------------------------------------------------------------------------------------------------------------------------------------------------------------------------------GGCCCG----------------------------------------------------------------------GTGA---------------------------------------------------------------------------------------------------------------------------------------------------------------------------------------------------------------------------------------------------------------------------------------------------------------------------------------------------------------------------------------------------------------------------------------------------------------------------------------------------------------------------------------------------------------------------------------------------------------------------------------------------------------------------------------------------------------------------------------------------------------------------------------------------------------------------------------------------------------------------------------------------------------------------------------------------------------------------------------------------------------------------------------------------------------------------------------------------------------------------------------------------------------------------------------------------------------------------------------------------
>Psilotum
ATTCAGGGGGCGATAAAGACGGTACTCGAATCTATTCACGAG------TTTCTAGACACATCGCACGGATTCCGCCCGGGTCGAGGCTGCCACTCGGCCCTG---ATACGGATCAGAGCACGGTGGGCTGGAACC---TCTTGGTTTTCAGAATCCGACCTCGTAAAGTGTTTTTACACCATCGACCGACCTCGACTTATCTCAATCTCG------AAAGGGGAGATCGACGATCCCAATTTATTGAACCCA---ACTCACAAAATG------GCC------GGA---CTTGTAGAG---------GGTGGGAAGGGTGGC------------------------------------------------------------CCTTCCTCCAGGGGG---------GTCCCACAAGGCAGTGTACTATCACCCCCACCACGCAACATCTACCTACACCAGACAGATCGAGAGATAGAGAGGATCCGACAAGAGCACGAAACTCCGAAGGCTCAGATAAGAGAATCGT----TCTTCTTCAAGATGA------CGGGTCGAGAGAACCAGGAAAACTCTAGA--------------------------------------------------------------------------------------GAAGAAGCAAGCTTC-----------AACTCT-----------------C-CCCTA------------GTAGACAACAGAA------CC-----------GGGGGTAAAACGCATCCAACGC----------------------------------GAAG---------CGTTTCCCG-----------------------------------------GGAGGGG------------------------------------------------------------------------------------------------------------------------------------------------------------------TACCGGGGTAAGCGCG----------------------------------------------------------------------------------------------------------TAGCGCTTAC------------------------------------------------------------------------------------------------------CCGGTCCAGAAG------------------------------------------------------------------ATGA---------------------------------------------------------------------------------------------------------------------------------------------------------------------------------------------------------------------------------------------------------------------------------------------------------------------------------------------------------------------------------------------------------------------------------------------------------------------------------------------------------------------------------------------------------------------------------------------------------------------------------------------------------------------------------------------------------------------------------------------------------------------------------------------------------------------------------------------------------------------------------------------------------------------------------------------------------------------------------------------------------------------------------------------------------------------------------------------------------------------------------------------------------------------------------------------------------------------------------------------------
>Rhizoglossum
ATTCGAGAGGCGATAGGGACGATACTCGAATCTATTTACGAGCCCGAGTTTCTGGACACATCGCACGGATTCCGCCCGGGTCGAGGCTGCCACTCGGCCCTG---AGACAGATCAAAACACAGTGGGCTGAAACC---TCTTGGTTTTTAGGATTCAACATCAGAAAGTGCTTCGACACCATCGACTTACACCGACTCATCCCAATCCTG------AAGGAGAGGATCGACGATCCCAATTTCTTGAACCCA---ACCCACGAACTGTTTTCCGCC------GAA---CTTGCGGGA---------GGTGAGAAGGGTGGC------------------------------------------------------------CCTTCCTCCAGGGGG---------GTCCTACGGGGCAGTGTACTATCACCCCTATTATGCAACATCTACCCACACAAGCTCGATCAGGAGATAGAGAGGATCCGACAAGAGCACGAA--------------------------------------------AAG------GCCGT-----------------------------------------------------------------------------------------------------------------------GGCTTT-----------TTCTCC-------------------CCCAA--------------------CGGGG------CCC----------------GGTGAGTTAGCTTCGC------------------------------------GG--CAC---TCAACCC------CTTTTTT------------------------------------------------------------------------------------------------------------------------------------------------------------------------------------------------------------------------------------------------------TGGATAA--------------------------------------------------------------------------------------------------------------------------------------------------------------------------------------------------------------------------------------------------------------------------------------------------------------------------------------------------------------------------------------------------------------------------------------------------------------------------------------------------------------------------------------------------------------------------------------------------------------------------------------------------------------------------------------------------------------------------------------------------------------------------------------------------------------------------------------------------------------------------------------------------------------------------------------------------------------------------------------------------------------------------------------------------------------------------------------------------------------------------------------------------------------------------------------------------------------------------------------------------------------------------------------------------------------------------------------------------------------------------------------------------------------------------------------------------------------------------------------------------------------------------
>Sceptridium
ATTCAAGAGGCGATAAGTACGATACTCGAATCTATTTACGAGCCCGAGTTTCTGGACACATCGCACGGATTCCGCCCGGGTCGAGGCTGCCACTCGGCCCTG---AGACAGATCAAAACACAGTGGGCTGGAACC---TCTTGGTTTTTAGGATTCAACATCAGAAAGTGTTTTGACACCATCGACTTGCATCGACTCATCCCAATCTTG------AAGGAGGGGATCGACGATCCTAATTTCTTTCACCCA---ACCCACAAACTGTTTTCCGTC------GGA---CTTGTGGGA---------GGTGAGAAGGGTGGC------------------------------------------------------------CCTTCCTCCGGGGGG---------GTCCCACAAGGCAGTGTACTATCACCCCTACTATGCAACATCTACCCACACAAGCTCGATCAGGAGATAGAGAGGATCCGACAAGAGCACGAAACTCCGAAGGCTCAGGGAAGAGAATCAG----GTTTATTCA------------------------TTCAAGATGAC-------------------------------------------------------------------------------------------------------------------------------------------------------------------------------------------------------------------------------------------------------------------------------------------------------------------------------------------------------------------------------------------------------------------------------------------------------------------------------------------------------------------------------------------------------------------------------------------------------------------------------------------------------------------------------------------------------------------------------------------------------------------------------------------------------------------------------------------------------------------------------------------------------------------------------------------------------------------------------------------------------------------------------------------------------------------------------------------------------------------------------------------------------------------------------------------------------------------------------------------------------------------------------------------------------------------------------------------------------------------------------------------------------------------------------------------------------------------------------------------------------------------------------------------------------------------------------------------------------------------------------------------------------------------------------------------------------------------------------------------------------------------------------------------------------------------------------------------------------------------------------------------------------------------------------------------------------------------------------------------------------------------------------------------------------------------------------
>Whittieria
ATTCGAGAGGCGATAGGGACGATACTCGAATCTATTTACGAGCCCGAGTTTCTGGACACATCGCACGGATTCCGCCCGGGTCGAGGCTGCCACTCGGCCCTG---AGACAGATCAAAACACAGTGGGCTGAAACC---TCTTGGTTTTTAGGATTCAACATCAGAAAGTGCTTCGACACCATCGACTTACACCGACTCATCCCAATCCTG------AAGGAGAGGATCGACGATCCCAATTTCTTGAACCCA---ACCCACGAACTGTTTTCCGCC------GAA---CTTGCGGGA---------GGTGAGAAGGGTGGC------------------------------------------------------------CCTTCCTCCAGGGGGGGG------GTCCTACGGGGCAGTGTACTATCACCCCTATTATGCAACATCTACCCACACAAGCTCGATCAGGAGATAGAGAGGATCCGACAAGAGCACGAAACTCCGAAGGC----------------------------------------------------------------------------------------------------------------------------------------------------------------------------------------------------------------ACTAT------------------AA-------------------------------------------------------------------------------------------------------------------------------------------------------------------------------------------------------------------------------------------------------------------------------------------------------------------------------------------------------------------------------------------------------------------------------------------------------------------------------------------------------------------------------------------------------------------------------------------------------------------------------------------------------------------------------------------------------------------------------------------------------------------------------------------------------------------------------------------------------------------------------------------------------------------------------------------------------------------------------------------------------------------------------------------------------------------------------------------------------------------------------------------------------------------------------------------------------------------------------------------------------------------------------------------------------------------------------------------------------------------------------------------------------------------------------------------------------------------------------------------------------------------------------------------------------------------------------------------------------------------------------------------------------------------------------------------------------------------------------------------------------------------------------------------------------------------------------------------------------------------------------------------------------
