# Supplementary material for: Organellar phylogenomics of Ophioglossaceae fern genera
Source: Front Plant Sci. 2024 Jan 15;14:1294716. doi: 10.3389/fpls.2023.1294716 (PMC10823028; doi:10.3389/fpls.2023.1294716)
Supplement: Supplementary file 3 [file DataSheet_3.zip › Supplementary file S2/mtDNA_expanded/trim_HGT_nad1i2.fas]

>Pinus
GTGCGCCTCGT--GAGCGCGTTTGGATCCGCTACAGCA---CTCG--GTCGGATGTTACCCTAACCCGACCCGGGAACGGACCGGAGGGAACCGCAGCATGGGTAATGTCCGCGTCTCGCCGCA-----AGGCTAATTTTGAGTTGCAACAACAGGGTT-G-----AGGCCCCTTC----CGGAAAAGGCAGTCC---------------GGCGGCACCAAGGGTCCTGGTACTATCCAG----GTGCGAATAACCCCCGGGGGTGGCTGCAATGGGCAGAGATGCCACTCATCGGCCTAAACGACGAGCAAACACTCGAACGTGAGAGCGAGGGATCACCCAAC----GAATGGA-----CTCTAC-A---------------------GCGACAGGAACCATGCTTTTGGATGGAGA----------------AGTGGGAACCTTAATGATGAA-TAGTAATAGGCCGAA-----TCTGAACTGCGGGAATATATATTCGGAACCTAA------------------------------------------GGG------ACT--AAT------------AT------------GAATAGGGGCCAGGAATGTA--------------------------------------------------TGGGTGACAGATCGGCCATAAATGTACTCCGGAATATACACCAGGGCAACAAATGTCGGTC----GACG-----ATGCCGCCCGT-----TTCCATTTCGTGGAAGTGCTCGGCAGAG----GAAGGGGCTGTAGGTGATGA--------TGATGCCCCTATTGAT---------------------------------------------------------------------------------------------------------GAAGGAATCGCTGGGCACCTATTTCTT-----TCTCTCTTATTTATTTCAT--AGGCAGCAGGTCCT-GGTCAAATCCGGTGGGT----GCCGCAAGGTTATACCCCCCC---------CCC-CTATCTATCTACCTATCTATCTACCTATCTATAGAGAGATA---------------------------------------GTAGCGAGGGGTAG--------GTA-TCG------------GTCCGATAGGGATAACCTTAATTCTTAATCAAAAGGTTCAATTGACTTATTTTGTGCCCCTCTCAAATAAGTAACTAGCTTATGGTCGAGCCTGCTTGCGC--------------------ATCCTT-------------------CAA-GGC-----CCTC-GCCTTC------GGAGG-----GCTCG-------------CGTTCGTTCCTCGCCCTCTACAGTAGTGCGAGTCACTTCACGTACCTCGGCCATAACGACCGAGCGACTCGTCCCTCGTACCTTTTTGGTTTGCTTATTGGGTGGGGGGCTTATGGGTGAGCAATAAATCACCTTTGTCGGTCGAGTGTGAAAACCCTCTCCTGGACAGTCGAGTGTGCGTTAGCACCCTCACCATATGAATAGTGAGTGTGCTAACGCACCCTCTCCCCTCCTCTCAAATAAGTAACCAAA--GGCAGTCGAGTGTGCTTACGCACCCTCACCATAT-GAATAGTGAGTGGCTCCGCCCCTAAAGAATATAGGGCCCTCTCCTTGGACAGTCGAGTGTGCTTACGCACCCTCACCCATAATGGGTGAGTGCCTCTTATAGTACCTCGCCCTTCTTAGGTCGGGCGAGTCACTTAAAAG---TCACTTATCTGGTGGGGGGCCTTGGCCGGCA--TTCGTCAATTCAGAGACTATACCTTCGCGTTCAGGCTTT--GAGGGGAAGAAATATAGGTCCGGCAGGGCTCGACTGTTAAGGAGAGGAACTTGAGTTGCTCGACCATACGGGAGAGGGTGAGTAAGCATGCGAGGATAGGAGCAGCTCCGTTTTCTTGCTATTAGATCTTGGGTGGGTGAAAATGGAGGAACTCGAAGACCGGCC----------CCTCACCAAAGAAGTAAATTGAGGGACCTTACCTTCGCTATGCGTAAGACCTAGACGTAGCGAAGGAAAGGCAAGATCTATAGTTACAGAATTACG----------------------------------------------GCACTATGGATCGATCGTAGTTGCCGTAACAAATTCACAAATGAATTCTAGATAGTGCCCAATTTAGAACCTTGCGGAGGGACCGTAGCTCCGGGAATATATGGGGATCTGCCGAACAACCAACCCCCTAACCCTTTTGCA-----------------------------------------------------------------------------------------------------------------------------GCAA-ATGCTTTTATTCACAGTGAAAG----GGGGCAACC-------AACCACATGAGTAGTTCG-CT--CCAAGACCCAACCAATTGCTTGCCTCCCTCCGGATG------------CCGAGATAGAGCAACA------CAACCTATATG--------------------CCCCAACACCGATACTTCCAACA-----ACCTG------------CTTAAGGGCAAAAAGCTGA----------AGCGAGCG-----CTTGGTCGGTAG-----GCCTA-----TGCACC-CCGA----TCAGCTAGCTAGGGATGGATATGGCGAATGCCTGCCATAGTCTCTTAACAC-----GGTGAAGTTC-----------CC--CTCCATCTATTCA-TT-TC-ATT-----CAAGGGGCCGGGGGCGCGCCCTTGGAAAGC-AAAG-------CACGG-------ACGAGCCACATGCAGGGAAACTTGCACGTGTGGCCCTGACCGGGG-----ACCCCGGTAT
>Ginkgo
GTGCGCCTCGT--GAGCGCGTTTGGATCCGCGGAGACA---ATCG--CTCGGATGTTACCCTAACCCGACCCGGGAACGGACCGGAGGGAACCGCAGCATGGGTAATGTCCGCGTCTCGTCGCA-----AGGCTAATTTTGAGTTGCAACAACAGGGTT-GAGTA-AGGCCCCTTCCGGCCGGAAAAGGCAGTCC------------GGCGGCGGCA-CAAGGGTCCTGGTACTATCCAG----GTGCGAATAACCCCCGGGGGTGGCTGCAATGAGCAGAAATGCCACTCACCGGCCTAAACGACGAGCAAACACTCGGACGTGAGAGCAAGGGATCACCCAAC----GAAT-----GAACCCTAC-A---------------------GCGACAGGAACCATGCTTT----TGGAGA----------------AGTGG-----------------GGAC-CCGGTCCGAA-----TCTGAACTGCGGGA----GTATTCGGAACC------------------------TA-------------------GGG------GACCGATT-----------AATTCATAGTGATAGGGGCTTG-GCCAGGAATGTA--------------------------------------------------TGGGTGACAGATCGGCCATAAATGGACTCCGGGATATACACCAGGGCAACAAATGTCGAGCGTACGACG-----ATGCCGCCCGT-----TTTCATTTCGTGGAAGTGCTCGGCAGAG----GAAGGGGCTGTAGGTGATGGTAAT----GCGCGCCCCTATTAATGAA----------------------------------------------------------------------------------------------------TAAAGAAGGG------------AATCGCTGGGCACCTAT-----TTCTTTCG--TAGGCGGCTCCGC--CGGAACTGTCCGGTGGGT------------GCTCCGCCGCGGC---------ACC-----------------------------------------------------------------------------------ACAGCGGAATAG--------GAA-AGAGCGAACCGAGAGGGCCGA-------------------------------------------------GC-TGACTG--------A-TGA--------------------GTGCC-------------------CGCCTTTCGAAGAAATAGGGAGAAATAA-GGG-----TCTCA----T-------GTGGA-----GCGGCGG-----------CGTG--------GCTGGCTA------------------CAAGTA---TGGCCAAA--GAAATGACGATAGG--------A----CCCGGG----------GGTAAGAGG-----------CTACCATATGAGGTATGAGGA----------AAGCCCCGGAA--------------CCCGCTAGC-----TGACAGATATATA-----GATTC------------------CCG----ACCCGGATAACAAT--AGTAGTCGA--------------------TATAA-GAAT--------------------------------C--TATTCCC----------------------------GACCGTACTAG------------------------------------TGGCCGAATAACTGGCAGG--------------------------GGGCGCCAC--C--------------------------------------ACTTGGGAATTGTAACT---CCGGC----------------------------------------------------------------------------------GGCGCCCACATG-CATCG--------------------AAAGGCACTC------CAGCCGCCTTCTCGCTCTCCCCA------------------------------------------CT---TGTCCCGGCAAT----------------------AATCACCCCA-------------------------------------------TCTGGCTCCCTCCGCCAAGGA------------------AGGG-------------------------------------------------------------------------------ACCTCCTCACGCG-----------------------------------------------------------------------------------------------------------------------------------GCAA-ATGCTTTTATTCACAGTTCGATCAAGGGGGCAACACGGCAT-------ATGGGTAGTTCG-CT--CCAAGACCCAA--------TTCGATGCCTCCG----GCTGGATG-CCG---AGGTAGAGCTGAGAGCC--CAACCTATACCT-------GAG-----CCTGCCCCAACACCAA----------------CGCGG------------CCGGACAAGAAGTAACCTG-------------AAGCGG----CGAACTTGGTAGGCGCTGCCTA-----CTCACTGCACCCCGATCAACTAGGGATGGA-CGATATGGCGAA----TGCCATAGTCTCTGAACACGAAAGTGTTCAGTTCCG--CC-----CT--CTCATC--TATC-TAT-TC-ATTTCATTCAAGGGGCC----GTAAAACCTTGG------AAAG-------CACGG-------ACGAGCCACATGCAGGGAAACTTGCACGTGTGGTCCTGACCGGGGGGAGGACCCCGGTAT
>Cycas
GTGCGCCTCGT--GAGCGCGTTTGGATCCGCGAAGGCA---ATCG--CTCGGATGTTACCCTAACCCGACCCGGGAACGGACCGGAGGGAACCGCAGCATGGGTAATGTCCGCGTCTCGTCGCA-----GGGCTAATTTTGAGTTGCAACAGCAGGCATAGTATGGATGCCCCTTC----CGGAAAAGGCAGCCC------------GGGCGGGGCA-CAAGGGTCCTGATACTATCCAG----GTGCGAATAACCCCCGGGGGTGGCTGCAATGAGCAGAAATGCCACTCACCGGCCTAAACGACGAGCAAACACTCGAACGTGAGAGCAAGGGATCACCCAAC----GGATGGAACTTATCTTA--A---------------------ACGACAAGAACCATGCTTT----TCGAAA----------------AGTGGGGACGATTAATTAA---TAGTAATAGGCCGAA-----TCTTCACTGCGGGA----ATATTCGGAACCTAGGTTAT------------ACCATAGTTTTACTCCGCGTAGCGAAGGGAAGGGGGCCTATTA-----CTATTAATTAAGAGTAATAGGGGCTTG-GCCAAGGATGTA--------------------------------------------------TGGGTGACAGATCGGCCATAAATGTACTCCGGTATATACACCAGGGCAACAAATGTCGAGCATACGACG-----ATGCCGCCCGT-----TTTCATTTCGTGGAAGTGCTCGGCAGAG----TAAAGGGCTGTAGGTGATGATAAT----GCGCGCCCCTATTAATGAA----------------------------------------------------------------------------------------------------TAGAGAGAGTTGCTGGCCATG-AA----------TCTA-----GTTATTCC-TTCCCTTCGCTACGCGA-AGTA-AAGG-GATGACC-----------GGC--C-------------CGGTTCCG-GTTATTCTTTCTTTC--------------ATAGGCAGCT--------TCGCCGGAGCTGTCCGGGCTCCGCCGCGGCA-CCACAGCTCCATAG--------GAA-AGAGCGAACCAAGGGGGCCGA-------------------------------------------------GC-TGACTG--------A-TGA--------------------GTGCC-------------------CGCCTTTCGGATAAATAGAGAAG-GC---ACA-----TCCCATAGTTTTACTCCGCGTA-----GCGAAGGGAAGGATGCGGCGTG--------GCTGGCTA------------C------AAGTA---TGGCCAAAG--AGATGACGATAGG--------A------CG------------GGTAAGAGGCCGCAGCGGGACTACCATATGAGGTATGAGTA----------AAGCCCCGGAA--------------CCCGCTAGC-----TAACATATAGATA-----GATCC------------------CCGACCCACCCGGATAACAAG--AGTGGTCTA--------------------TATCC-TAAT--------------------------------A--TATTCCC----------------------------GACCGTACTAG------------------------------------TGGCCGAATAACTGACAGGGGG-----------------------CGCCACCACGCC---------------------------------------GGTGGGAATTGTAACT---CCGGC----------------------------------------------------------------------------------GGCGCCCACATG-CATTA--------------------AAGGGCACTC------CAGCCG---------CCTTCTCGAAGTGG-----------------------ATGGCTCTCCCTACT---TGTC----------------------CCGGCAAGAATCACCCCAAACAACAACAATCTTAGGAAGAATAGTGGCTGGCCCCGCGGACCCTCCTTCCCTTCACTACGTTC-----------------AGGAAAGGT--------------------------------------------------------------------------ATAACCTCACGCAGCTTCTTTTTAGAATGAATAGATAGGCACTACCAATCAAGATGTCCAAGTTGAGGAGTTACTTCTAAACTTGAGCAGCCGGGAAGCGTTGAGGAGTTACTTCTATGATATGAGGAGTAGGAGCAGTTGGTTTCAT-CTGCTTCTATTCATAGTTCGATCAAGGGGGCAACACGGCAC-------ATGAGTAGTTCG-CT--CCAAGACCCAA------------TTGCCTCCG----GCTGGATG-CCG---AGATAGAGCTGAGAGCC--CAACGCCGG-------CCGGCGCC--GCTTGCCCCAACACCAAGACTTCCAACGCGAACCTTCCCTTCGCTACGCTCAGGAAAGGGATTAACCTG---CGGTAACCTGAAGCGG----CGAACTTGGTAGGCGCTGCCTA-----CTCACTGCACCCCGATCAACTAGGGATGGA-CGATATGGCGAA----TGCCATAGTCTCTGAACACGAAAGTGTTAGGTTCCGCCCC-----CTCATCTATT--TATT--GCTTCTATT-----CAAGG--------GGGGGCCCTTGG------AGAG-------CACGG-------ACGAGCCACATGCAGGGAAACTTGCACGTGTGGTCCTGACCGGGGGGAGGACCCCGGTAT
>Oryza
GTGCGCCTTGT--GAGCACGTTTGGATCCGCGAAGGCA---ATCG--CTCGGATCTTCCCCTAACCCAACCCGGGAACGGACCGGAGGGAACCGCAGCATGAGGAATGTCCACGTCTCGTCGCA-----AGGCTCATTTTTAGTTTT-------GGGTC---ATA------------GGGCGG-----GCAGTGC-----------AGTCCGGGGCA-CAAGGGTCCTGGTACTACCCAG----GTGCGAAGAA-CCCCGGAGGTGACTGCAATGAGCAAAAATGTCACTCACCGGCCTAAACGACGAGCAAACACTCGAACGTGAGAGCAAGGGATCACCCAAC----GAATGGA-CGAGCTCCAA-G------GAGGGAGGAGAGAGGGAGGCAAGAACCATGCTTT----CAGAGA----------------AGTGG-----------------CGGT------CCGAATCCACTCTGACAAAATAAA----ATAACAG---ACTAAGCCGT-------GCC-----GTA-------------------AGG----GGGGC--ATT------CTCCACAC-----------GGGACGGG-GCCAAGGCCTTC------------------------------------------ATGTA---TGGGTGACAGATCGGCCATAGGAGTACTCCGGGATATACACCAGGGCAACTAATGTCGAGCATACGATG-----ATGCCGCCCGT-----TTTCATTTCGTGAAAGTCCCCGGCAGAG----GAAAGGGCTGTAGGTGATGGCGCG----TTCTGCTTCTT------------------------------------------------------------------------------------------------------------------AGGGCGATG-----A-AATCGTT-----CCTA------TGGGATCGT--GCGTGGCAGC---T-GGTA-TAGATGATGATG-AAAGGCG---GGC--CGCTTGAAC---CGGG--ACC-TATTCTCA-----TA---------------ATAGGCA---------------------------------------GCAAGCAAAGCTAAATAG--------GAA-AGGG-----------GGC--------------------------------------------------------GACTG--------A-TGA--------------------CTGCC---TTTTT-------CGTCAGAAAT-----------CAA-----AAA-GGG-----TGGAA----T-------GTGGA-----GCTAA-------------TATG--------GCTGGCTA------------C------AAGTA---TAGCCAAAGAAAGATGA-GACGAG--------A------CGGAC---------TGTCAGAGGACGCAGCGGGACTACCAGGGGA--------------------AAGCCC--GCC--------------CCCGCTAGC-----TAACATAGATATC-----TATTC------------------TTG----GTGCG--------C--A-TATTCGA--------------------GATTTAGAAT--------------------------------C--TCTTTCC----------------------------GACCAGGCCAG--------------------------------------GCCGAATCG----------------------------------GGCCACCAC-TT-------------------------------------GGGATGGGAAT------------GGC----------------------------------------------------------------------------------TCAGCCCACATG-CATCATTT--------------GATGAAA-----C-CAGTCCAGTCG---------CCTCCGATCAGTGG------------------------------------CT---TGTC------------------------------AACCAC--------------------------------------------------------------CGGACC------------------GTAG---------------------------------------------------------------------------------CTCCTCACC--------------------------------------------------------------------------------------------------------------------------------------GAA------TGCCCCTGCGTT---------GGGGCAACACAGCAC-------ATGACTAGTTCG-CT--CAAGGACCACA-------------CCCTCTCGAGA-GCAGGATGCCGGCCGAGATGGAGC-----GC---CAACCTAGACTTTCCTT--GGGCTTGCCTTGCCCCAACATCTAAATA----AAG-----GGCGGGC----G-----CCGAAAAGGAAGCAGTGACGCCTTTTCGACGAAAGC------TTAGCTTGGTAGGCGCTGCTTACTCACCCTACT-CCCTTA----------GACAATG-CAATG--------------------CTGTGAACACGAAAGTTTGCAGTTCAG--CC-----CT--CTTCTC----CCATGC-AG-AGT-----CGCAG--------GCAGCGCCTCGGATA---AAAG-------CACGG-------ACGAGCCACATGCAGGGAAACTTGCACGTGTGGTTCTGGCCGGGG-----ACCCCGGTAT
>Spirodela
GTGCGCCTTGT--GAGCACGTTTGGATGCGCGAAGGCA---ATCG--CTCGGATGTTCCCCTAACCCAACCCGGGAACGGACCGGAGGGAACCGCAGCATGAGGAATGTCCGCGTCTCGTCGCA-----AGGCTGATTT----TTTT----------TC---ATA------------GGGCGG-----GCAGCGC-----------AGTCCGGGGCA-CAAGGGTCCTGGTACTATCCTG----GTGCGAAGAA-CCCCGGAGGTGACTGCAATGAGCAGAAATGTCACTCACCGGCCTAAACGACGAGCAAACACTCGAACGTGAGAGCAAGGGATCACCCAAC----GAATGGA-AA-----CAA-G------GAGGGAGGAGAGAAGGAGGCAAGAA-CATGCTTT----AATAGA----------------AGTGG-----------------CGGC------TC------ACTCTGAACTGCGAGA----ATAACTG---ACTAAGCCGT-------GCC-----TTA--------------------GG----GGG------T------TTCCACAC-----------GGGACGGG-GCCAAGCCCTGA------------------------------------------ATGTA---TGGGTGACAGATCGGCCATAGGAGTACTCCGGGATATACACCAGGGCAACTAATGTCAAGCATACGACG-----ATGCCGCCCGT-----TTTCATTTCGTGGAAGTCCCCGGCAGAG----GAAAGGGCTGTAGGTGATGGCGCG----TTCTGCTTCTT------------------------------------------------------------------------------------------------------------------AGGGCGCAG-----A-AATCGTT-----CCTA------TGGGGTCGT--GCGTGGCTGC---T-GGTA-TA---GATGAAG-AAAGGCG---GGC--CGCTTGAA----TGGG--ACC-TATTCTCT-----TA---------------ATAGGCG---------------------------------------GCAAGCAAAGCTGAATAG--------GAA-AGGG-----------GGCCGA-------------------------------------------------GC-TGACTG--------A-TGA--------------------GTGCCTTTTTTTT-----------AGTCAT------CAATAGAA-----AGA-GGG-----TCTCA----T-------GTGGA-----GCTAA-------------GATG--------GCTGGCGA------------C------AAA---------CAAAGAAAGATGA-GACGGG--------A------CGGAC---------TGTCAGAGGCCGCTGCGGGACTACCAGAGGA--------------------AAGCCC--GCC--------------CCCGCTAGC-----TAAGATAGATAGA-----TATTC------------------CCG----GTGCG--------C--A-TATTCTC--------------------TATTTAGAAT--------------------------------C--TCTTCCC----------------------------GACCAGGCCAG--------------------------------------GCCGAATCG----------------------------------GGCCACCAC-TT-------------------------------------GGGATGGGAAT------------GGC----------------------------------------------------------------------------------TCAGCCCACATG-CATCATTT--------------GATGAAAGCACTC-CAGTCC--------------------------------------------------------------------------------------------------------------------------------------------------------------------------------------------------------------------------------------------------------------------------------------------------------------------------------------------------------------------------------------------------------------------------------------------------------------------------------------------------------------------------------------------------------------------------------------------------------------------------------------------------------------------------------AGCCTTTTCAACGAAAGC------TTTGCTTGGTAGGCGCTGCCTACTCACCCCACT-CCCTCA----------GACAATG-CAATG--------------------CTCTGAACACTCCTGTTTTCAGTTCAG--CC-----CC--CTTCTC----CCATGC-GG-AGT-----CACAG--------GCAGCGCCCCGGAAA---AAAG-------CACGG-------ACGAGCCACATGCAGGGAAACTTGCACGTGTGGTTCTGGCCGGGG-----ACCCCGGTAT
>Phoenix
---CGCCTTGT--GAGCACGTTTGGATCCGCGAAGGCA---ATCG--CTCGGATGTTCCCCTAACCCAACCCGGGAACGGACCGGAGGGAACCGCAGCATGAGGAATGTCCGCGTCTCGTCGCA-----AGGCTCATTTGAAGTTTT-------GGGTC---ATA------------GGGCGG-----GCAGTGC-----------AGTCCGGGGCA-CAAGGGTCCTGGTACTACCCAG----GTGCGAAGAA-CCCCGGAGGTGACTGCAATGAGCAGAAATGTCACTCACCGGCCTAAACGACGAGCAAACACTCAAACGTGAGAGCAAGGGATCACCCAAC----GAATGGA-CGAGCTCCAA-G------GAGGGAGGAGAGAGGGGGGCAAGAACCATGCTTT----CAGAGA----------------AGTGG-----------------CGGT------CCGAATCAACTCTGAACTGCGAAA----ATAACTG---ACTAAGCCGT-------GCC-----GTA-------------------AGG----GGGGC--ATT------CTCCACAC-----------GGGACGGG-GCCAAGCCCAGA------------------------------------------ATGTA---TGGGTGACAGATCGGCCATAGGAGTACTCCGGGATATACACCAGGGCAACTAATGTCGAGCATACGACG-----ATGCCGCCCGT-----TTTCATTTCGTGGAAGTCCCCGGCAGAG----GAAAGGGCTGTAGGTGATGGCGCG----TTCTGCTTCTT------------------------------------------------------------------------------------------------------------------AGGGCGCAG-----A-AATCGTT-----CCTA------TGGGGTCGT--GCGTGGCAGC---T-GGTA-TA---GATGATG-AAAGGCG---GGC--CGCTTGAAC---CGGG--GCC-TATTCTCT-----TA---------------ATAGGCG---------------------------------------GCAAGCAAAGCTGAATAG--------GAA-AGGG-----------GGC--------------------------------------------------------GACTG--------A-TGA--------------------GTGCC---TTTTT-----------AGTCAT------AAATCGAA-----AAA-AGG-----TTTCATTTTT-------GTGGA-----GCTAA-------------CATG--------GCTGGCTA------------C------AAGTA---TAGCCAAAGAAAGATGA-GACGGG--------A------CGGAC---------TGTCAGAGGCCGCAGCGGGACTACCAGAGGA--------------------AAGCCC--GCC--------------CCCGCTAGC-----TAACATAGATATC-----TATTC------------------TCG----GTGCG--------C--A-TATTCTT--------------------TATTTAGAAT--------------------------------C--TCTTCCC----------------------------GACCAGGCCAG--------------------------------------GCCGAATCG----------------------------------GGCCACCAC-TT-------------------------------------GGGATGGGAAT------------GGC----------------------------------------------------------------------------------TCAGCCCACATG-CATCATTT--------------GATGAAAGCACTC-CAGTCCAGTCG---------CCTCCGATCAGTGG------------------------------------CT---TGTC------------------------------AACCAC--------------------------------------------------------------CGGACC------------------GTAG---------------------------------------------------------------------------------CTCCTTACC--------------------------------------------------------------------------------------------------------------------------------------AAA------TGCCCTTGGGTT---------GGGGCAACACAGCAC-------ATGAGTAGTTCG-CT--CAAGGACCACA-------------CCCTCTCGAGA-GCAGGATGCCGGCCGAGATGGAGCTGGGAGC---CAACCTATACTTTCCTT--GGGTTTGCCTTGCCCCAACATCTAAATA----AAG-----GGCGGGC----GCCTAACCTAAAAGGAACCAGTCTAGCCTTTTCGACGAAAGC------TTAGCTTGGTAGGCGCTGCTTACTCACCCTACT-CCCTCA----------GACAATG-CAATG--------------------CTCTGAACACGAAAGTTTGCAGTTCAG--CC-----CT--CTTCTC----CCATGC-GG-AGT-----CACAG--------GCAGCGCCTCGGAAA---AAAG-------CACGG-------ACGAGCCACATGCAGGGAAACTTGCACGTGTGGTTCTGGCCGGGG-----ACCCCGGTAT
>Agrostemma
GTGCGCCTTGT--GAGCGCGTTTTGATCCGCGAAGGCA---ATCG--CTCGGATGTTCCCCTAACCCAACCCGGGAACGGACCGGAGGGAACCGCAGCATGGAGAATGTCCGCGTCTCGTCGCA-----AGGCTCATTTTGAGTTTT-------GGGTCATAATAGGGCGAGCTTC-GAGCGG-----GCAGCTTTATCTGATCAAAGGCCGGGGCA-CAAGGGTCCTGGTACTATCCAG----GTGCGAAGAA-CCCCGGAGGTGACTGCAATGAGCAGAAATCTCACTCACCGGCCTAAACGACGAGCAAACACACGAACGTGAGAGCAAGGGATCACCCAAC----GAATGGA-CGAGCTCCAA-G-----------------GAGGGAGGCAAGAACCATGCTTT----CAGAAA----------------AGTGG-----------------CGAT-----------TCTTATCTGAATTGCGAGA----ATAACTG---ACTAAGCCGTGCGT---GCC-----ATA-------------------AGA-----GGTC--ATT------CTCCAAAC-----------GGCACAGG-GCCAAGCCTTTA----------------------------------GGTTCTTTAAGTAGGTTGGGTGACAGATCGGCCATAGGAGTACTCCGGGAA--AAACCAGGGCAACAAATGTCGAGCATACGACG-----ATGCCGCCCGT-----TTTCATTTCGTGGAAGTCCCCGGCAGAG----GAAAGGGCTGTAGGTGATAGCGCA----GTCTGCTTCTT---AT-----C-------------------------------------------------------------------------------------------------TAGAGAGGGGCGCTG-----A-AATCGTT-----CCTA------TTGGATCGT--GCGTGGCAGC---T-GGTA-TA---GATGAAT-AAAGGCG---GGC--TGCTTGAAC----GGGACACC-TATTCTCT-----TA---------------ATAGGCG-------------------------------------------GCAAAGCGGAATAG--------GAA-AGG------------GGGCGA-------------------------------------------------GC-TGACTG--------A-TGA--------------------GTGA-------TT-----------AGACTT---------TTTCT-----AAA-GGCTAAACTATCA----T-------GTGGA-----GCTAA-------------CATG--------ACTGGCTA------------C--ATACAAGTA---TAGCCAAATCAAGATGA-AACAGG--------A------CGCAC---------GGTCAGAGGCCGCAGCGGGACTACCATAGGA--------------------AAGCCC--GCC--------------CCCGCTAGC-----TAACATAAAAAGA-----GATTC------------------CCG----GATAG--------C--AGTAGTCTC--------------------TATGT-GAAT--------------------------------C--TCTTCTC----------------------------GACCA--------------------------------------------GCCGAATTG------------------------------------------------------------------------------------GGCTGGGAAT------------GGC----------------------------------------------------------------------------------TCAGCCCACATG-CATCATTT--------------GATGAAAGCACTC------CTGTCG---------CCTCCGATGATTGC------------------------------------TT---TGTC------------------------------AACCACG-------------------------------------------------CTTTCCTTCCCTCAAAAC------------------AATG---------------------------------------------------------------------------------CTCTTCACG--------------------------------------------------------------------------------------------------------------------------------------CGACGAGACGCGCCTTGGGTT---------GGAACAAGACAGCA--------ATGAGTAGTTCG-CT--TTAGGACTCCG-------------CCCCTTCGAGA-GCAGGATGCCGGCCGAGATGGAGCTGGGAGC---CAACCTAGACTTTCCTG--CTA----------AAAAACATCTAAAT-----AAG--------GCGCTTTAG-----CCGAAAAGGAACCAGCGCAGCCTCTTCA-AGAGAGT------TTTGTTTGGTAGGCGCTGCCTA-----CTCACT-C-------------------GGA-CAATG--------------------CTCTGAACACGAAAGTGTGCAGT-----------------CTTATC----CCATGC-TG-AGT-----CACAG--------GCAGCGTCTCGG------AAAG-------CACGG-------ACGAGCCACATGCAGGGAAACTTGCACGTGTGGTTCTGGCCGGGG-----ACCCCGGTAT
>Pyrularia
GTGCGCCTTGT--GAGCGCGTTTGGATCCGCGAAGGCA---ATCG--CTCAGATGTTCCCCTAACCCAACCCGGGAACGGACCGGAGGGAACCGCAGCATGGGGAATGTCCGCGTCTCGTCGCA-----AGGCTCATTTTTAGTTGT-------GGGTC---ATA------------GGGCGG-----GCAGCTTTATCTGATCAAGGGCCGGGGCA-CAAGGGTCCTGGTACTATCCAG----GTGCGAAGAA-CCCCGGAGGTGACTGCAATGAGCAGAAATCTCACTCACCGGCCTAAACGACGAGCAAACACTCGAACGTGAGAGCAAGGGATCACCCAAC----GAATGGA-CGAGTTCCAA-G-----------------GAGGGAGGCAAGAACCATGCTTT----CAGAGA----------------AGTGG-----------------CGGT------CCGAATCTTATTTGAACTGCGAGA----ATAACTG---ACTAAGCCGTGCTCTAAGCATTTCTATA-------------------GGG-----GG-C--ATT------CTCCAAAC-----------GGGACGGG-GCCAAGCCTTTA----------------------------------GGTTGTTTAAGTAGGTTGGGTGACAGATCGGCCATAGGAGTACTCCGGGATATAAACCAGGGCAACAAATGTCGAGCATACGACG-----ATGCCGCCCGT-----TTTCATTTCGTGGAAGTCCCCGGCAGAG----GAAAGGGCTGTAGGTGATGGCGCG----TTCTACTTCTT---AT-----C-------------------------------------------------------------------------------------------------TAGAGAGGGGCGCTG-----A-AATCGTT-----CCTA------TTGGGTCGT--GCGTGGCAGC---T-GGTA-TA---GATGAAT-AAAGGCG---GGC----------C----GGG--GCC-TATTCTCTTAATATA---------------ATAGGCG-------------------------------------------GCAAAGCGGAATAG--------GAAAAGG----------------------------------------------------------------------------------------------------------------------------------------------------------------------------------------------------------------------------------------------------------------------------------------------------------------------------------------------------------------------------------------------------------------------------------------------------------------------------------------------------------------------------------------------------------------------------------------------------------------------------------------------------------------------------------------------------------------------------------------------------------------------------------------------------------------------------------------------------------------------------------------------------------------------------------------------------------------------------------------------------------------------------------------------------------------------------------------------------------------------------------------------------------------------------------------------------------------------------------------------------------------------------------------------------------------------------------------------------------------------------------------------------------------------------------------------------------------------------GGCCGAGATGGAGCTGGGAGC---CAACCTATACTTTCCTG--GGGCTTGCCTTGCCCCAACATCTAAAGA----AAG-----GGCGGGC----G-----CCGAAAAGGAACCAGCCCAGCCTCTTCA-ATAAAGC------TAGGCTTGGTATTAGCTGCCTA-----CTCACT-C-------------------GGA-CAATG--------------------CTCTTCACACGAAAGTGTGCAGTTCCG--CC-----CC--CTTCTC----CCATGC-TG-AGT-----CACAG--------GCAGCGCCTCGG------AAAG-------CCTAGCTTTATTGCGAGCCACATGCAGGGAAACTTGCACGTGTGGTTCTGGCCGGGG-----ACCCCGGTAT
>Amborella
GTGCGCCTTGTGAGAGCGCGTTTGGATCCGCGAAGGCA---ATCG--CTCGGATGTTCCCCTAACCCGACCCGGGAACGGACCGGAGGGAACCGCAGCATGGGGAATGTCCGCGTCTCGTCGCA-----AGGCTCATTTGGAGTTGT-------GGGTC---GTAGGGCGGGCTTC-GGGCGG-----GCAGTCC----------------GGGGCA-CAAGGGTCCTGGTACTATCCAG----GTGCGAAGAA-GCCCGGAGGTGGCTGCAATGAGCAGAAATGCCACTCACCGGCCTAAACGACGAGCAAACACTCGAACGTGAGAGCAAGGGATCACCCAAC----GAATGGA-CGAGCTCCAA-G-----------------GAGGGAGGCAAGAACCATGCTTT----CAGAGA----------------AGTGG-----------------CGGT------CC---TCTTATCTGAACTGCGAGA----ATAACTG---ACTAAGCCGT--TA---GCC-----GTA-------------------AGG----GGGGC--A---------------C-----------GGGACGGG-GCCAAGAATGTA--------------------------------------------------TGGGTGACAGATCGGCCATAGGAGTACTCCGGGATATACACCAGGGCAACAAATGTCGAGCATACGACG-----ATGCCGCCCGT-----TTTCATTTCGTGGAAGTCCCCGGCAGAG----GAAAGGGCTGTAGGTGATGGCGCGCCTATTCTGCTTCTT---AT-----C-------------------------------------------------------------------------------------------------TAGAGAGGGGCACAGCGCATA-AATCGTT-----CCTA--TTTATGGGGTCGT--GCGTGGTGGG---------------CATTTGGGAAAGTCG---GGC--CGCTTGAACGGGAGGG--ACC-TATTCTCT-----TA---------------ATAGGCG-------------------------------------------GCAAAGCTGAATAG--------GAA--GGG-----------GGCCGA-------------------------------------------------GC-TGACTAAACTAAGTA-GTA--------------------GTGCC---TTTTT-----------AGTCAA---------TAGAA-----AAA-GGG-----TCTCA----T-------GTGGA-----GCTAA-------------CATG--------GCTGGCTA------------C------AAGTC---TTGCCTTTTCAAGATGA-GACGGG--------G----------------------TCAGAGGCCGCAGCGGAACTACCAGAGGA--------------------AAGCCC--GCC--------------CCCGCTAGC-----TAACATAGATATA-----TATTC------------------CCG----GATAG--------C--AGTAGTCTC--------------------TATTA-GAAT--------------------------------C--TCTTACC----------------------------GACCAGGC-------------------------------------------CGAATCG----------------------------------GGCCACCGG----------------------------------------------------------------------------------------------------------------------------------------------------GCAGCCCACATG-CATCATTT--------------TATGAAAGCACTC-CAGTCCAGCCG---------CCCCCTCGAAGTGG------------------------------------CT---TGTC------------------------------AACCAC--------------------------------------------------------------CGGACC------------------GTAG---------------------------------------------------------------------------------CTCCTCAC---------------------------------------------------------------------------------------------------------------------------------------CAA-CCAAATGCCCTTGGGTT---------GGGGCAACACTGCAC-------ATGAGTAGTTCG-CT--CCAGGACCCCA-------------CCCCCTCGAGA-GCTGGATGCCGGCCGAGATGGAGCTGG-----------CTATACTTTCCTT--GGGCTTGCCTTGCCCCAACATCTAAAT-----AAG-----GGCGGGCCGGGC-----TAGAAAAGGAACCAGCCCAGCCTCTTCA-AGAAAGC------TTTGCTTGGTAGGCGCTGCC--------------C-------------------GGA-CAATG--------------------CTCTGAACACTTTCGTCTTCAGTTCCG--CC-----CC--CTTCTC----CCATGC-TG-AGT-----CACTG--------GCAGCGCCTCGG------AAAG-------GCTACTTTACTTGCGAGCCACATGCAGGGAAACTTGCACGTGTGGTCCTGACCGGGG-----ACCCCGGTAT
>Cuscuta
GTGCGCCTTGT--GAGCGCGTTTGGATCCGCGAAGGCA---ATCG--CTCGGATGTTCCCCTAACCCAACCCGGAAACGGACCGGAGGGAACCGCAGCATGGGGAATGTCCGCGTCTCGTCGCA-----AGGCTCATTTTGAGTTGT-------GGGTC---ATA---------------GGG-------------ATCTGATCAAGGGCCGGGGCA-CAAGGGTCCTGGTACTATCCAG----GTGCGAAGAA-CCCCGGATGTGACTGCAATGAGCAGAAATCTCACTCACGGGCCTAAACGACGAGAAAACAGTCGAACGTGAGAGCAAGGGATCACCTAAC----GAATGGA-CGAGCTCAAA-G-----------------GGGGGAGG-----GCCATGCTTT------------------------------------------------CGGT------CCGAATCTTATCT----------------TCACTG--------ACCGT-------GCC-----ATA-------------------AGG-----GGTC--ATT------CTCCA--------------------GG-GCCAAGCCTTTA-----------------------------------------------GGTTGGGTGACAGATCGGCCATAGGAGTACTCCGGGATATAAACCAGGGCAACAAAAGTGGAGCATACGACG-----ATGCCGCCCGT-----TTTCATTTCGTGGAAGTCCCCGGCAGAG----GAAAGGGCTGTAGGTGATGGCGCG----TTCGGTT--------------C-----------------------------------------------------------------------------------------------------------------------AATCCTT-----TCTA------TTGGTTCGT--GCGTGGCAGC---T-GGTA-TA--TGATG----AAAGGCG---GGC--CGCTTTTTC----GGG--ACC-TATTCTCT-----TC---------------ATAGGCGGATAGGAAAGGG-------------------------------GCGAAGCAGACTCGACTTACA-GGA-AAGG-----------GGCCGA-------------------------------------------------GC-TTACTG--------A-TGA--------------------GTGTA---TTTTT-----------AGCCTT------------TC-----AAA-GGC-----TCTCA----T-------GTGGA-----GCTAA-------------CATG--------GCAGGCTA------------C--AGATAAGTA---TAGCCAAATCAAGATGA-GATGGG--------A------CGGAC---------GGTCAGAGGCCGCAGCGGGACTACCATAGGA--------------------AAGCCC--GCC--------------CCCGCTAGC-----TAACATAGAAAGA-----GATTC------------------CCG----GATAG--------C--AGTAGTCTC--------------------TATGT-CAAT--------------------------------C--TCTTCCC----------------------------GACCGGGC--------------------------------------------------------------------------------------------------------------------------------------GGATGGGAAT------------GGC----------------------------------------------------------------------------------TCAGCCCACATG-CATCATTT--------------GATGAAAGCACTC-CAGTCC-------------------GATGATTGG------------------------------------TT---TGTA------------------------------AACC-CG-------------------------------------------------CTC-CTCTCCTGTCAGTCG-----------------AGTGGCTTT--------------------------------------------------------------------------CACTCCTCCC---------------------------------------------------------------------------------------------------------------------------------------CAA-ATGCCCTTCCTTGGGTT---------GGGGCAACACAGCA--------ATGAGTAGTTCG-CT--CCAAAA----------------------CTCGAGA-GC---------GCCGAGATGG--------------AACCTAGACTTTCCTG--GGGCT-------CCTCAACATATAAATAAATAAAG-----GG-----------------------------GCCCTGCCTCTTCA-AGAAAGC------TTTGCTTGGTAGG-----------------ACT-C-------------------GGA-CAATG--------------------CTCTTCACACGAAA--------TTC----CC-----CC--CTTCTC----CCATGC-TG-AGT---------------------TCGCCTCGG------AAAG-------CACGG-------ACGAGCCACATGCAGGGAAACTTGCACGTGTGGTTCTGGCCGGGG-----ACCCCGGTAT
>Cucurbita
GTGCGCCTTGT--GAGCGCGTTTGGATCCGCGAAGGCA---ATCG--CTCGGATGTTCTCCTAACCCAACCCGGGAACAGACTGGAGGGAATCGCAGCATGGGGAATGTCCGCGTCTCGTCGCA-----AGGCTCATTTTTTGTTGT-------GGGTC---ATA----------------GG-----GGAGTTT-ATCTGATCAAGGGCCGGGGCA-CAAGGGTCCTGGTACTATCCAG----GTGCGAAGAA-CCACGGGGGTGACTGCAATGAGCAGAAATCTCACTCACCGGCCTAAACGACGAGCAAACACTCGAACGTGAGAGCAAGGGATCACCCAAG----GAATAGA-CGAGCTACAA-G-----------------GAGGGAGGCAAGAACCATGCTTT----CAGAGACCTAACCCAACCCAACGGTAA-----------------CGGTC-----CCGAATCTTATCTGAATTGCGAGA----ATAACTGACTACTAAGCCAT-------GCC--TATATA------------------TAGG------CTC--ATT------CTCCAAAC-----------GGCACGGG-GCCAAGCCTGAC----------------------------------GGTTCTTTAAGTAGATTGGGTGACAGATCGGCCATAGCAGTACTCCGGGATATAAACCAGGGCAACAAATGTCGAGCATACGACG-----ATGCCGCCCGT-----TTTCATTTCGTGGAAGTCCCCGCCAGAGGAAAGAAAGGGCTGTAGGTGATGGCGCG----TTCCGCTTCTT---AT-----CGTCAGAGGGAGTAAGGAATGAATGAATAAGTAGCGAGACGAGAAGAGGAGAGGGGAGAGGAGAGGGAGTAAGGAATGAATAAGTAGCTCGACTGTAAAGGAGAGGGGCGAAG-----A-AATCGTT-----CCTA-TTGGATTGGGTCGT--GCGTGGCAGC---T-GGTA-GA---GATGAAT-AAAGGCG---GGC--CGCTTCAAC----GGG--ACC-TATTCTCTCTCT-TA---------------ATAGGCG-------------------------------------------GCAAAGCAGAATAG--------GAA-AGGG------------------------------------------------------------------GC-CGAGTG--------A-TTA--------------------GTGCC---TTTTT-----------AGCCTT---------TTTCT-----AAA-GAC-----TCTCA----T-------GTGAA-----GCTAA-------------CATG--------GCTCGCTA------------C--ATAAAAGTA---TAGCCAAAGAAAGATGA-GACGGG--------A------CAGAC---------GGTCAGAGGCCGCAGCGGGACTACCATAGGA--------------------AAGCCC--GCC--------------CCCTCCCGC-----TAACATAGAAAGT-----GATTC------------------CCG------TAA--------C--TAGTGTCTC--------------------TATGT-GAAT--------------------------------C--TCTTCCC----------------------------GACCAGGC-------------------------------------------CGAATCG----------------------------------GGTCACCAC-TT-------------------------------------GGCGTGGGAAT------------GGC----------------------------------------------------------------------------------TCAGCCCACATG-CATCATTT--------------GATGAAAGCACTC-CAGTCCAGTCG---------CCTCCTCGAAGTGG------------------------------------CT---TGTC------------------------------AACCACG-------------------------------------------------CTTTCCCTCCCTCAAAAC------------------AATG---------------------------------------------------------------------------------CTCCTCAC---------------------------------------------------------------------------------------------------------------------------------------CAA---------ACTTGGATT---------GGGGA-----------------ATGAGTAGTTCG-CT--CCAGGACTCCA-------------CCCCCTCGAGA-GCAGGATGCCGGCCGAGATGGAGCTGGAAGC---CAACCGTCACTTTCCTG--GGG-----CTTGTCCCAACATCTAAATC----AAATTGTTGGCAGGC----------TAGAAAAGGAACCAGCCCAGCCTCAGAA-ATCAAGC------TTTGCGTGGTATGCCCTGCCTA-----TTCACT-C-------------------GGA-CAATG--------------------CTCTGAACACGAAAGTGTGCAGTTCTG--CC-----CC--CTTCTCCCATCCATGC-TG-AGT-----CACAG--------GCAGCGCCTCGG------AAAG-------CACGT-------ACGAGCCACATGCAGGGAAACTTGCACGTGTGGTTCTGGCCGGGG-----ACCCCGGTAT
>Salvia
GTGCGCCTTGT--GAGCGCGTTTGGATCCGCGAAGGCA---ATCG--CTCGGCTGTTCCCCTAACCCAACCCGGGAACGGACCGGAGGGAACCGCAGCATGGGGAATGTCCGCGTCTCGTCGCA-----AGGCTCATTTTGAGTTGT-------GGGTC---ATA------------GGGCGG-----GCAGCTTTATCGGCTCAAGGGCCGGGGCA-CAAGGGTCCTGGTACTATCCAG----GTGCGAAGAA-CCCCGGAGGTGACTGCAATGAGCAGAAATCTCACTCACGGGCCTAAACGACGAGCAAACACTCGAACGTGAGAGCAAGGGATCACCCAAC----GAATGGA-CGAGCTCAAA-G------GGGG-------GAGTGAGGCAAGAACCATGCTTT----CAGAGA----------------AGTGG-----------------TGGT------CCGAATCTTATCTGAACTGCGAGA----ATAACTG---ACTAAGCCGT-------GCC-----ATA-------------------AGG-----GGTC--ATT------CTCCAAAC-----------GGGACGGG-GTCAAGCTTTTA----------------------------------GGTTGTTTAAGTAGGTTGGGTGACAGATCGGCCATAGGAGTACTCCGGGATATAAACCAGGGCAACAAAAGTGGAGCATACGACG-----ATGCCGCCCGT-----TTTCATTTCGTGGAAGTCCCCGGCAGAG----GAAAGGGCTGTAGGTGATGGCGCG----TTCTGCTTCTT---ATCTAGAC-------------------------------------------------------------------------------------------------TAGAGAGGGGCGCTG-----A-AATCCTT-----TCTA------TTGGTTCGT--GCGCGGCATC---T-GGTA-TA---GATGAAG-AAAGGCG---GGC--CGT-----C----GGG--ACC-TATTCTAT-----TA---------------ATAGGCG-------------------------------------------GAAAAGCGAAATAG--------GAA-AGC------------GGCCGA-------------------------------------------------GC-TGACTG--------A-TGA--------------------GTGCC---TTTTT-----------AGCCTT---------TAGAA-----AAAAGGC-----TCTCA----T-------GTGAA-----GCTAA-------------CATG--------GCTGGCTA------------C--ATTCAAGTA---TAGCCAAATCACGATGA-GACGGG--------A------CGGAC---------GGTCAGAGGCCGCAGCGGGACTACCAC--------------------------------------------------------------------------------------------------------------------------------------------------------------------------------------------------------------------------------------------------------------------------------------------------------------------------------------------------TT-------------------------------------GGGATGGGAAT------------AGC----------------------------------------------------------------------------------TCAGCCCACATG-CATCATTT--------------GATGAAAGCACTC-CAGTCCAGGCG---------CCTCCTCGAAGTGC------------------------------------TT---TGTC------------------------------AACCACG-------------------------------------------------CTTTCCCTCCCTCAAAAC------------------AATG---------------------------------------------------------------------------------CTCCTCGC---------------------------------------------------------------------------------------------------------------------------------------TAA-----------------------------------------------------------------------------------------------------------ATGC----------------------------------CCTTCCTG--GGGCTTGCCTTGCCTCAACATCTAAATAAAGAAAG-----GGCGGGC----G-----CCGAAAAAAAAGCAGCCCAGCCTCTTCA-AGAAAGC------TTTGCTTGGTAGGCGCTGCCTA-----CTCACT-C-------------------GGA-CAATG--------------------CTCTGAACACTTTCGTGTGCAGTTCCG--CC-----CC--CTTATC----CCATAC-TG-AGT-----CACAG--------GCAGCGCCTCGA------AAAG-------CACGG-------ACGAGCCGCATGCAGGGAAACTTGCACGTGTGGTTCTGGCCGGGG-----ACCCCGGTAT
>Citrullus
GTGCGCCTTGT--GAGCGCGTTTGGATCCGCGAAGGCA---ATCG--CTCGGATGTTCTCCTAACCCAACCCGGGAACGGACTGGAGGGAATCGCAGCATGGGGAATGTCCGCGTCTCGTCGCA-----AGGCTCATTTTGAGTTGT-------GGGTC---ATA-----------------G-----GGGGGTTTATCTGATCAAGGGCCGGGGCA-CAAGGGTCCTGGTACTATCCAG----GTGCGAAGAA-CCCCGGGGGTGACTGCAATGAGCAGAAATCTCACTCACCGGCCTAAACGACGAGCAAACACTCGAACGTGAGAGCAAGGGATCACCCAAG----GAATGGA-CGAGCTCCAA-G-----------------GAGGGAGGCAAGAACCGTGCTTT----CAGAGA----------------AGTGG-----------------CGGT------CCGAATCTTATCTGAATTGCGAGA----ATAACTG---ACTCAGCCAT-------GCC--TATATA------------------TAGG------CTC--ATT------CTCCAAAC-----------GGCGCGGG-GCCAAGCCTTTA----------------------------------GGTTGTTTAAGTAGATTGGGTGACAGATCGGCCATAGCAGTACTCCGGGATATAAACCAGGGCAACAAATGTCGAGCATACGACG-----ATGCCGCCCGT-----TTTCATTTCGTGGAAGTCCCCGGCAGAGGAAAGAAAGGGCTGTAGGTGATGGCGCG----TTCTGCTTCTT---AT-----C-------------------------------------------------------------------------------------------------TAGAGAGGGGCGCTG-----A-AATCGTT-----CCTA------TTGGGTCGT--GCGTGGCAGC---T-GGTA-TA---GATGAAT-AAAGGCG---GGC--CGCTTCAAC----GGG--ACC-TATTCTCT-----TA---------------ATAGGCG-------------------------------------------GCAAAGCGGAATAG--------GAA-AGG------------GGCCGA-------------------------------------------------GC-TGACTG--------A-TGA--------------------GTGCC---TTTTT-----------AGCCTT---------TAGAA-----AAA-GGC-----TCTCA----T-------GTGAA-----GCTAA-------------CATG--------GCTGGCTA------------C--ATAGAAGTA---TAGCCAAAGAAAGATGA-GACGGG--------A------CGGAC---------GGTCAGAGGCCGCAGCGGGACTACCATAGGA--------------------AAGCCC--GCC--------------CCCTCCCGC-----TAACATAGAAAGA-----GATTC------------------CCG------TAA--------CGTAAGAGTCTC--------------------TATGT-GAAT--------------------------------C--TCTTCCC----------------------------GACCAGGC-------------------------------------------CGAATCG----------------------------------GGCCACCACTTG-------------------------------------GGGTGGGGAAT------------GGC----------------------------------------------------------------------------------TCAGCCCACATG-CATCATTT--------------GATGAAAGCACTC-CAGTCCAGTCG---------CCTCCTCGAAGTGG------------------------------------CT---TGTC------------------------------AACCACG-------------------------------------------------CTTTCCCTCCCTCAAAAC------------------AATG---------------------------------------------------------------------------------CTCCTCAC---------------------------------------------------------------------------------------------------------------------------------------CAA-AAGCCCTTCCTTGGATT---------GGGGCAACACAGCA--------ATGAGTAGTTCG-CT--CCAGGACTCCA-------------CCCCCTCGAGA-GCAGGATGCCGGCCGAGATGGAGCTGGAAGC---CAACCTATACTTTCCTG--GGG-----CTTGCCCCAACATCTAAATC----AAATTGTTGGCGGGC----------TAGAAAAGGAACCAGCCCAGCCTCTTCA-AGAAAGC------TTTGCGTGGTAGGCGCTGCCTA-----TTCACT-C-------------------GGA-CAATG--------------------CTCTGAACACGAAAGTGTGCAGTTCCG--CC-----CC--CTTCTC----CCATGC-TG-AGT-----CACAG--------GCAGCGCCTCGG------AAAG-------CACGG-------ACGAGCCACATGCAGGGAAACTTGCACGTGTGGTTCTGGCCGGGG-----ACCCCGGTAT
>Arabidopsis
GTGCGCCTTGT--GAGCGCGTTTGTATCCGCGAAGGCAATCATCG--CTCGGATGTTCCCCTAACCCAACCCGGGAACGGACCGGAGGGAACCGCAGCATGGGTAATGTCCGCGTCTCGTCGCA-----AGGCTCATTTTGAGTTGT-------GGGTC---ATAGGTCGGGCTTC-GGGCGG-----GCAGCTTTATCTGATCAAGGGCCGGGGCA-CACGGGTCCTGGTACTATCCAG----GTGCGAAGAA-CCCCGGAGGTGACTGCAATGAGCAGAAATCTCACTCACCGGCCTAAACGACGAGAAAACACTCGAACGTGAGAGCAAGGGATCACCCAAC----GAATGGA-CGAGCTCCAA-G------GAG--------GGAGGAGGCAAGCACCATGCTTT----CAGAGA----------------AGTGG-----------------CGGT------CCGAATCTTATCTGAACTGCGAGA----ATAACTG---ACTAAGCTGT-------GCC-----ATA-------------------AGG------GTA--ATT------CTAAAAGC-----------GGGACAGG-GCCAAGCCTTTA----------------------------------GGTTGTTTAAGTAGGTTGGGTGACAGATCGGCCATAGGAGTACTCCGGGATATAAACCAGGGCAACAAATGTCGAGCATACAACG-----ATGCCGCCCGT-----TTTCATTTCATGGAAGTCCCCGGCAGAG----GAAAGGGCTGTAGGTGATGGCGCG----TTTTGCTTCTT---AT-----C-------------------------------------------------------------------------------------------------TAGAGAGGGGCGCTG-----A-AATCGTT-----CCTA------TTGGGTCGT--GTGTGGC----TTT-AGTA-TA---GATGAAT----------------------------------------------------------------------------------------------------------------------------------------------------------------------------------------------------------------------------------------------------------------------------------------------------------------------------------------------------------------------------------------------------------------------------------------------------------------------------------------------------------------------------------------------------------------------------------------------------------------------------------------------------------------------------------------------------------------------------------------------------------------------------------------------------------------------------------------------------------------------------------------------------------------------------------------------------------------------------------------------------------------------------------------------------------------------------------------------------------------------------------------------------------------------------------------------------------------------------------------------------------------------------------------------------------------------------------------------------------------------------------------------------------------------------------------------------------------------------------------------------------------------------------------------------------------------------------------------------------------------------------------------------------------------------------------------------------AAA-----GGCGGGC----G-----CCGAAAAGGAAGCAGCCCAGCCTCTTCA-AGAAAGC------TTTGCTTGGTAGGCGCTGCCTA-----CTCACT-C-------------------GGA-CAATG--------------------CTCTGAACACGAGAGTGTGCAGTTCCG--CC-----CC--CTTCTC----TCATGC-TG-AGT-----CACAG--------GCAGCGCCTCGG------AAAG-------CACGG-------ACGAGCCACATGCAGGGAAACTTGCACGTGTGGTTCTGGCCGGGG---ACACCCCGGTAT
>Carica
GTGCGCCTTGT--GAGCGCGTTTGGATCCGCGAAGGCA---ATCG--CTCGGATGTTCCCCTAACCCAACCCGGGAACGGACCGGAGGGAACCGCAGCATGGGGAATGTCCGCGTCTCGTCGCA-----AGGCTCATTTTGAGTTGT-------GGGTC---ATA------------GGGCGG-----GCAGCTTTATCTGATCAAGGGCCGGGGCA-CAAGGGTCCTGGTACTATCCAG----GTGCGAAGAA-CCCCGGAGGTGACTGCAATGAGCAGAAATCTCACTCACCGGCCTAAACGACGAGCAAACACTCGAACGTGAGAGCAAGGGATCACCCAAC----GAATGGA-CGAGCTCCAA-G------GAG--------GGAGGAGGCAAGAACCATGTTTT----CAGAGA----------------AGTGG-----------------CGGT------CCGAATCTTATCTGAACTGCGAGA----ATAACTG---ACTAAGCCGT-------GCC-----ATA-------------------AGG------GTT--ATT------CTCCAAAC-----------GGGACAGG-GCCAAGCCTGAC----------------------------------GGTTGTTTAAGTAGGTTGGGTGACAGATCGGCCATAGGAAGACTCCGGGATATAAACCAGGGCAACAAATGTCGAGCATACGACG-----ATGCCGCCCGT-----TTTCATTTCATGGAAGTCCCCGGCAGAG----GAAAGGGCTGTAGGTGATGGCGCG----TTTTGCTTCTT---AT-----G-------------------------------------------------------------------------------------------------ACGAGAGGGGCGCTG-----A-AATCGTT-----CCTA------TTGGGTCGT--GCGTGGCAGCTTTT-AGTA-TA---GATGAAG-AAGGGCG---GGC--CGCTTGAAC----GGG--ACC-TATTCTAT-----TA---------------ATAGGCG-------------------------------------------GCAAAGCTGAATAG--------GAA-AGGAGG---------GGCCGA-------------------------------------------------GC-TGACTG--------A-TGA--------------------GTGCT---TTTTTTGATTTG----AGCCTT---------TAGAC-----AAA-GGC-----TCTCA----T-------GTGAA-----GCTAA-------------CATG--------GCTGGATA------------C--ATACAAGTA---TAGCCAAAGAAAGATGA-GACGGG--------A------CGGAC---------GGTCAGAAGCCGCAGCGGGACTACCATAGGA--------------------AAGCCC--GCC--------------CCCGCTAGC-----TAACATAGAAAGA-----GATTC------------------CCG----GATAG--------C--AGTAGTCTC--------------------TATGT-GAAT--------------------------------C--TCTTCCC----------------------------GACCAGGCCAG--------------------------------------GCCGAATCG----------------------------------GGTCACCAC-TT-------------------------------------GGGATGGGAAT------------GGC----------------------------------------------------------------------------------TCAGCCCACATG-CATCATTT--------------GATGAAAGCACTC-CAGTCCAGGCG---------CCTCCTCGAAGTGG------------------------------------CT---TGTC------------------------------AACCACG-------------------------------------------------CTTTCCCTCCCTTAAAA----------------------------------------------------------------------------------------------------------CCTCAC---------------------------------------------------------------------------------------------------------------------------------------CAA-ATGCCCTTCCTTGGGTT---------GGGACAAGACAGCA--------ATGAGTAGTTCG-CT--CCAGGACCCCA-------------CTCCCTCGAGA-GCAGGATGCCGGCCGAGATGGAGCTGGGAGCC--AACCGTTCACTTTCCTG--GGGCTTGCCTTGCCCCAACATCTAAATA----AAA-----GGCGGGC----G-----CCGAAAAGGAAGCAGCCCAGCCTCTTCA-AGAAAGC------TTTGCTTGGTAGGCGCTGCCTA-----CTCACT-C-------------------GGA-CAATG--------------------CTCTGAACACGAGAGTGTGCAGTTCCG--CC-----CC--CTTCTC----TCATGC-TG-AGT-----CACAG--------GCAGTTCCTCGG------AAAG-------CACGG-------ACGAGCCACATGCAGGGAAACTTGCACGTGTGGTTCTGGCCGGGG-----ACCCCGGTAT
>Malus
GTGCGCCTTGT--GAGCGCGTTTGGATCCGCGAAGGCA---ATCG--CTCGGATGTTCCCCTAACCCAACCCGGGAACGGACCGGAGGGAACCGCAGCATGGGGAATGTCCGCGTCTCGTCGCA-----AGGCTCATTTAAAATTGT-------GGGTC---ATA------------GGGCGG-----GCAGCTTTATCTGATCAAGGGCCGGGGCA-CAAGGGTCCTGGTACTATCCAG----GTGCGAAGAA-CCCCGGAGGTGACTGCAATGAGCAGAAATCTCACTCACCGGCCTAAACGACGAGCAAACACTCGAACGTGAGAGCAAGGGATCACTCAAC----GAATGGA-CGAGCTCCAA-G------GAGGGAGGAGAGAGGGAGGCAAGAACCATGCTTT----CAGAGA----------------AGTGG-----------------CGGT------CCGAATCTTATCTGAACTGCGAGA----ATAACTG---ACTAAGCCGT-------GCC-----ATA-------------------AGG------GTC--ATT------CTCCAAAC-----------GGGACGGG-GCCAAGCCTTTA----------------------------------GGTTGTTTAAGTAGGTTGGGTGACAGATCGGCCATAGGAGTACTCCGGGAGATAAACCAGGGCAACAAATGTCGAGCATACGACG-----ATGCCGCCCGT-----TTTCATTTCGTGGAAGCCCCCGGCAGAG----GAAAGGGCTGTAGGTGATGGCGCG----TTCCGCTTCTT---AT-----C-------------------------------------------------------------------------------------------------TAGAGAGG--CGCTG-----A-AATCGTT-----CCTG------TTGGGTCGT--GCGTGGCAGC---T-GGTA-TA---GATGAAT-AAAGGCG---GGG--CGCTTGAAC----GGG--ACC-TATTCTCT-----TA-----------------AGGCG-------------------------------------------GCAAAGCTTAATAG--------GAA-AGG------------GGCCGA-------------------------------------------------GC-TGACTG--------A-TGA--------------------TAGCC---TTTTT-----------AGCCTT---------TTTCT-----AAA-GGC-----TATCA----T-------GTGGA--------------------------G--------GGTGGCTA------------C--ATACAAGTA---TAGCCAAATCAAGATGA-GACGGG--------A------CGGAC---------GGTCAGAGGCCGCAGCGGGACTACCATAGGA--------------------AAGCCC--GCC--------------CCCGCTAGC-----TAACATAGAAAGAA-ATCTATTC------------------CCG----GATAG--------C--AATAGTCTC--------------------TATGT-GAAT--------------------------------C--TCTTCCC----------------------------GACCAGGCCAG--------------------------------------GCCGAATCG----------------------------------GGCCACCCC-TT-------------------------------------GGGATAGGAAT------------GGC----------------------------------------------------------------------------------CCAGCCCACATG-CATCATTT--------------GATGAAAGCAC------TCCAGTCG---------CCTCCTCGAAGTGG------------------------------------CT---TGTC------------------------------AACCACG-------------------------------------------------CTTTCCCTCCCTCAAAAC------------------AATG---------------------------------------------------------------------------------CTCCTCAC---------------------------------------------------------------------------------------------------------------------------------------CAA-GTGCCCTTCCTTGGGTT---------AGGGCAACACAGCA--------ATGAGTAGTTCG-CT--CCGGGACCCCG-------------CCTCCTCGAGA-GCAGGATGCCGGCCGAGATGGAGCTGGGAGC---CAACATATACTTTCCTG--GGGCTTGCCTTGAAAATACATATAAATA----AAA-----GACGGGC----G-----CCGAAAAGGAACCAGCCCAGCCTCTTCA-AGAAAGC------TTTGCTTGGTAGGCGCTGCCTA-----TTCACT-C-------------------GGA-CAATG--------------------CTCTGAACACGAAAGTGTGCAGTTCCG--CC-----CC--CCTCTC----CCATGC-TG-AGT-----CACAG--------GCAGCGCCTCGGAAAGCGAAAG-------CACGG-------ACGAGCCACATGCATGGAAACTTGCACGTGTGGTTCTGGCCGGAG-----ACCCCGGTAT
>Liriodendron
GTGCGCCTTGT--GAGCGCGTTTGGATCCGCCAAGGCA---ATCG--CTCGGATCTTCCCCTAACCCAACCCGGGAACGGACCGGAGGGAACCGCAGCATGGGGAATGTCCGCGTCTCGTCGCA-----AGGCTCATTTTGAGTTGT-------GGGTC---ATAGGGCGGGCTTC-GGGCGG-----GCAGTGC-----------AGTCCGGGGCA-CAAGGGTCCTGGTACTATCCAG----GTGCGAAGAA-CCCCGGAGGTGACTGCAATGAGCAGAAATGTCACTCACCGGCCTAAACGACGAGCAAACACTCGAACGTGAGAGCAAGGGATCACCCAAC----GAATGGA-CGAGCTCCGACG------GAGGGAGGAGAGAGGGAGGCAAGAACCATGCTTT----CAGAGA----------------AGTGG-----------------CGGT------CCGAATCTTATCTGAACTGCGAGA----ATAACTG---ACTAAGCCGT-------GCC-----GTA-------------------AGG----GGGGC--ATT------CTCCACAC-----------GGGACGGG-GCCAAGCCC----------------------------------------------AGTA---TGGGTGACAGATCGGCCATTGGAGTACTCCGGGATATACACCAGGGCAATAAATGTCGAGCATACGACG-----ATGCCGCCCGT-----TTTCATTTCGTGGAAGTCCCCGGCAGAG----GAAAGGGCTGTAGGTGATGGCGCG----TTCTGCTTCTT---AT-----C-------------------------------------------------------------------------------------------------TAGAGAGGGGCGCAG-----A-AATCGTT-----CCTA------TGGGGTCGT--GCGTGGCAGC---T-GGTA-TA---GATGAAT-AAAGGCG---GGC--CGCTTGAAC----GGG--ACC-TATTCTCT-----TA---------------ATAGGCG-------------------------------------------GCAAAGCTGAATAG--------GAA-AGGG-----------GGCCGA-------------------------------------------------GC-TGACTG--------A-TGA--------------------GTGCC---TTTTT-----------AGTCAA---------TAGAA-----AAA-AGG-----TCTCA----T-------GTGGA-----GCTAA-------------CATG--------GCTGGCT------------------ACAAGTA---TAGCCAAATCAAGATGA-GACGGG--------A------CGGAC---------GGTCAGAGGCCGCAGCGGGACTACCAGAGGA--------------------AAGCCC--GCC--------------CCCGCTAGC-----TAACATAGATATC-----TATTC------------------CCG----GATAG--------C--AGTAGTCTC--------------------TATTA-GAAT--------------------------------C--TCTTCCC----------------------------GACCAGGCCAG--------------------------------------GCCGAATCG----------------------------------GGCCACCACGTC-------------------------------------GGGATGGGAAT------------GGC----------------------------------------------------------------------------------TCAGCCCACATG-CATCATTT--------------GATGAAAGCAC------TCCAGTCG---------CCTCCTCGAAGTGG------------------------------------CT---TGTC------------------------------AACCAC--------------------------------------------------------------CGGACC------------------GTAG---------------------------------------------------------------------------------CTCCTCAC---------------------------------------------------------------------------------------------------------------------------------------CAA-----ATGCCCTTGGGTT---------GGGGCAACACGGCAC-------ATGAGTAGTTCG-CT--CCAGGACCCCA-------------CCCCCTCGAGA-GCAGGATGCCGGCCGAGATGGAGCTGGGAGC---CAACCTATACTTTCCTT--GGGCTTGCCTTGCCCCATCATCTAAATAG---ACG-----GGCGGGC----G-----CCGAAAAGGAACCAGCCCAGCCTCTTCC-AGAAAGC------TTTGCTTGGTAGGCGCTGCCTA-----CTCACT-C-------------------GGA-CAATG--------------------CTCTGAACACGAAAGTTTGCAGTTCCG--CC-----CC--CTTCTC----CCATGC-TG-AGT-----CACAG--------GCAGCGCCTCGG------AAAG-------CACGG-------ACGAGCCACATGCAGGGAAACTTGCACGTGTGGTTCTGGCCGGGG-----ACCCCGGTAT
>Glycine
GTGCGCCTTGT--GAGCGCGTTTGGATCCGCGAAGGCA---ATCG--CTCGGATGTTCCCCTAACCCAACCCGGGAACGGACCGGAGGGAACCGCAGCATGGGGAATGTCCGCGTCTCGTCGCA-----AGGCTCATTTTTCGTTTT-------TGGTC---ATA------------GGGCGG-----GCGGATTTATCTGATCAAGGGCCGGGGCA-CAAGGGTCCTGGTACTATCCAG----GTGCGAAGAA-CCCCGGAGGTGACTGCAATGAGCAGAAATCTCACTCACCGGCCTAAACGACGAGCAAACACTCGAACGTGAGAGCAAGGGATCACCTAAC----GAATGGA-CGAGCTCCAA-G------GAGGGAGGAAAGAGGAAGGCAAGAACCATGCTTT----CAGAGA----------------AGTGG-----------------CGGT------CCGAATCTTATCTGAACTGCGAGA----ATAACTG---ACTAAGCCAT-------GCC-----ATA-------------------AGG------GTC--ATT------CTCCAAAC-----------GGGACGGG-GTCAAGCCTTTC----------------------------------GATT-TTTGAGTAGGTTGGGTGACAGATCGGCCATAGGAGTACTCCGGGATATAAACCAGGGCAACCAATGTCGAGCATACGACG-----ATGCCGCCCGT-----TTTCATTTCGTGGAAGTCCCCGGCAGAG----GAAAGGGCTGTAGGTGATGGCGCG----TTCTGCTTCTT---AT-----C-------------------------------------------------------------------------------------------------TAGAGAGGGGCGCTG-----A-AATCGTT-----CCTA------TTGGGTCGT--GCGTGGCAGC---T-GGTA-TA---GATGG-------------GGC--CGCTTGAAC----GGG--ACC-TATTCTCT-----TA---------------ATAGGCG-------------------------------------------GCAAAGCTGAATAG--------GAA-AGG------------GGCCGA-------------------------------------------------GC-TGACTG--------A-TGA--------------------GTGCC---TTTTT-----------AGCCTT---------TATTA-----AAA-GGG--CTCTCTCA----T-------GTGAA-----GCTAA-------------CATG--------GCTGGCTA------------C--ATACAAGTA---TAGCCAAATCAAGATGA-GACGTG--------A------CGGAC---------GGTAAGAGGCCGCAGCGGGACTATCATAGGA--------------------AAGCCC--GCC--------------CACGCTAGC-----TAACATAGAAAGA-----TATTC------------------CCG----GATAG--------C--AAAAGTCTC--------------------TATGT-GAAT--------------------------------C--TCTTCCC----------------------------GACCAGGCCAG--------------------------------------GCCGAATCG----------------------------------GGCCACCAC-TT-------------------------------------GGGATGGGAAT------------GGC----------------------------------------------------------------------------------TCAGCCCATATG-CATCATTT--------------GATGAAAGCAC------TCCAGTCG---------CTTCCTCGAAGTGG------------------------------------CT---TGTC------------------------------AACCACG-------------------------------------------------CTTTCCCTCCCTCAAAAC------------------AATG---------------------------------------------------------------------------------CTCCTCAC---------------------------------------------------------------------------------------------------------------------------------------CAACCTTAACGGCCTTGGGTT---------GGGGCAAGACAGCA--------ATGAGTAGTTCG-GT--CCAGGACTCCA-------------CCCCCTCGAGA-GCAGGATGCCGGCCGAGATGGAGCTGGGAGC---CAACCTATACTTTCCTG--GGGCTTGCCTTGCCCCAACATCTAAATC----AAA-----TGCGGGC----G-----CCGAAAAGGAACCAGCCCAGCCTCTTCC-AGAAAGC------TTTGCTTGGTAGGCGCTGCCTATTCACTTCACT-C-------------------GGA-CAATG--------------------CTCTAAACACGAAAGTGTGA-----CG--CC-----CC--CTTCTC----CCATGC-TG-AGT-----CACAG--------GCAGCGCCTCGG------AAAG-------CGCGG-------ACGAGCCACATGCAGGGAAACTTGCACGTGTGGTTCTGGCCGGGG-----ACCCCGGTAT
>Hibiscus
GTGCGCCTTGT--GAGCGCGTTTGGATCCGCGAAGGCA---ATCG--CTCGGATGTTCCCCTAACCCAACCCGGGAACGGACCGGAGGGAACCGCAGCATGGGGAATGTCCGCGTCTCGTCGCA-----AGGCTCATTTTTAGTTGT-------GGGTC---ATAGGGTGGGTTTC-GGGCGG-----GCAGCTTTATCTGATCAAGGGCCGGGGCA-CAAGGGTCCTGGTACTATCCAG----GTGCGAAGAA-CCCCGGAGATGACTGCAATGAGCAGAAATCTCACTCACTGGCCTAAACGACGAGCAAACACTCGAACGTGAGAGCAAGGGATCACCCAAC----AAATGGA-CGAGCTCCAAGGAGGGAGGAGGGAGGAGAGAGGGAGGCAAGAACCATGCTTT----CAGAAA----------------AGTGG-----------------CGGT------CCGAATCTTATCTGAACTGCGAGA----ATAACTG---ACTAAGCCAT-------GCC-----ATA-------------------AGG------GTC--ATT------CTCCAAAC-----------GGGACGGG-GCCAAGCCTTTA----------------------------------GGTTGTTTAAGTAGGTTGGGTGACAGATCGGCCATAGGAGTACTCCGGGATATAAACCAGGGCAACTAATGTCGAGCATACGACG-----ATGCCGCCCGT-----TTTCATTTCATGGAAGTCCCCGGCAGAG----GAGAGGGCTGTAGGTGATGGCGCGTTTTTTTTGCTTCTT---CT-----C-------------------------------------------------------------------------------------------------TAGAGAGGGGCGCTG-----A-AATCATT-----CCTA------TTTGGTCGT--GCATGGCAGCTTTT-AGTA-TA---GATGAAA-AAA---------------------------------------------------------------------------------------------------------------------------------------------------------------------------------------------------------------------------------------------------------------------------------------------------------------------------------------------------------------------------------------------------------------------------------------------------------------------------------------------------------------------------------------------------------------------------------------------------------------------------------------------------------------------------------------------------------------------------------------------------------------------------------------------------------------------------------------------------------------------------------------------------------------------------------------------------------------------------------------------------------------------------------------------------------------------------------------------------------------------------------------------------------------------------------------------------------------------------------------------------------------------------------------------------------------------------------------------------------------------------------------------------------------------------------------------------------------------------------------------------------------------------------------------------------------------------------------------------------------------------------------------------------------------------------------------AAA--------------GGCGGTT----T-----TC-------------CCCAGCCTCA----AGAAAGC------TTTGCTTGGTAGGCGCTGCCTA-----CTCACT-C-------------------GGA-CAATG--------------------CTCTGAACACGAGAGTGTGCAGTTCCG--CC-------------------TCATGC-TG-AGT-----CACAG--------GCAGCGCCTCGG------AAAG-------CACGG-------ACGAGCTACATGCAGGGAAACTTGCACGTGTGGTTCTGGCCGGGG-----ACCCCGGTAT
>Ricinus
GTGCGCCTTGT--GAGCGCGTTTGGATCCGCGAAGGCA---ATCG--CTCGGATGTTCCCCTAACCCAACCCGGGAACGGACCGGAGGGAACCGCAGCATGGGGAATGTCCGCGTCTCGTCGCA-----AGGCTCATTTTGAGTTGT-------GGGTC---ATAGGGCGGGCTTC-GGGCGG-----GCAGCTTTATCTGATCAAGGGCCGGGGCA-CAAGGGTCCTGGTACTATCCAG----GTGCGAAGAA-CCCCGGAGGTGACTGCAATGAGCAGAAATATCACTCACCGGCCTAAACGACGAGCAAACACTCGAACGTGAGAGCAAGGGATCACCCAAC----GAATAGA-CGAGCTCCAA-G------GAGGTAGGAGAGAGGGAGGCAAAAACCATGCTTT----CAGAGA----------------AGTGG-----------------CGGT------CCGAATCTTATCTGAACTGCGAGA----ATAACTG---ACTAAGCCGT-------GCC-----ATA-------------------AGG------CCC--ATTCTCCAACTCCAAAC-----------GGGACGGA-GCCAAGCCTTTA----------------------------------GGTTGTTTAAGGAGGTTGGGTGACAGATCGGCCATAGGAGTACTCCGGGATATAAACCAGGGCAACAAATGTCGA---------G-----ATGCCGCCCGT-----TTTCATTTCATGGAAGTCCCCGGCAGAG----GAAAGGGCTGTAGGTGATGGCGCG----TTTTGCTTCTT---AT-----C-------------------------------------------------------------------------------------------------TGGAGAGGGGCGCTG-----A-AATCGTT-----CCTA------TTGGGTCGT--GCGTGGCAGC---G-AGTA-TA---GATGAAT-AAGGGCGGGCGGC--CGCTTGAAC----GGG--ACC-TATTCTCT-----TA---------------ATAGGCG-------------------------------------------GCAAAGCTGAATAGGTGAATAGGAA-AGG------------GGCCGA-------------------------------------------------GC-TGACTG--------A-TGA--------------------GTG--------AG-----------AGCCTT---------TTTCT-----AAA-GGCTAAACTCTCA----T-------GTGAA-----GCTAA-------------TATG--------GCTGGCTA------------C--ATACAAGTA---TAGCCAAATCAAGATGA-GACGGG--------A------CGGGC---------GGTCAGAGGCCGCAGCGGGACTACCATAGGA--------------------AAGCCC--GCC--------------CCCGCTAGC-----TAACATAGAAAGA-----TATTC------------------CCG----GCTAA--------C--AGTAGTCTC--------------------TATGT-GAAT--------------------------------C--TCTTCCC----------------------------GACCAGGCCAG--------------------------------------GCCGAATCG----------------------------------GGCCACCAC-TT-------------------------------------GGGATGGGAAT------------GGC----------------------------------------------------------------------------------TCAGCCCACATG-CATCATTT--------------GATGAAAGCACTC-CAGTCCAGTCG---------CCTCCTCGAAGTGG------------------------------------CT---TGTC------------------------------AACCACG-------------------------------------------------CTTTCCCTCCCTCAAAAT------------------AATG---------------------------------------------------------------------------------CTCCTAAC---------------------------------------------------------------------------------------------------------------------------------------CAA-ATGCCCTTCCTGGGGTT---------GGGGCAACACAGCA--------ATGAGTAGTTCG-CT--CCAGGACTCCA-------------CTCCCTCGAGA-GCAGGATGCCGGCCGAGATGGAGCTGGGAGC---CAACCTATACTTTCCTG--GGGCTTGCCTTGCCCCAACACCTAAAGA----AAA-----GGCGGGC----G-----CCGAAAAGGAAACAGCCCAGCCTCTTCA-AGAAAGC------TTTGCTTTGTAGGCGCTGCCTA-----CTCACT-C-------------------AGA-CAATG--------------------CTCTGAACACGAAAGTGTGCAGTTCCG--CC-----CC--CTTCTA----CCATGC-TG-AGT-----CACAG--------GTAGCGCCTCGG------AAAG-------CACGG-------ACGAGCCACATGCAGGGAAACTTGCACGTGTGGTTCTGGCCGGGG-----ACCCCGGTAT
>Nicotiana
GTGCGCCTTGT--GAGCGCGTTTGGATCCGCGAAGGCA---ATCG--CTCGGATGTTCCCCTAACCCAACCCGGGAACGGACCGGAGGGAACCGCAGCATGGGGAATGTCCGCGTCTCGTCGCA-----AGGCTCATTTTGAGTTGT-------GGGTC---ATA------------AGGCGG-----GCAGCTTTATCTGATCAAGGGCCGGGGCA-CAAGGGTCCTGGTACTATCCAG----GTGCGAAGAA-CCCCGGAGGTGACTGCAATGAGCAGAAATCTCACTCACGGGCCTAAACGACGAGCAAACACTCGAACGTGAGAGCAAGGGATCACCCAAC----GAATGGA-CGAGCTCAAA-G------GGGG-------GAGGGAGGCAAGAACCATGCTTT----CAGAGA----------------CCTAACCCA----------ACCCGGT------CCGAATCTTATCTGAACTGCGAGA----ATAACTG---ACTAAGCCGT-------GCC-----ATA-------------------AGG-----GGTC--ATT------CTCCAAAC-----------GGGACGGG-GCCAAGCCTTTA----------------------------------GGTTGTTTAAGTAGGTTGGGTGACAGATCGGCCATAGGAGTACTCCGGGATATAAACCAGGGCAACAAAAGTGGAGCATACGACG-----ATGCCGCCCGT-----TTTCATTTCGTGGAAGTCCCCGGCAGAG----GAAAGGGCTGTAGGTGATGGCGCG----TTCTGCTTCTT---AT-----G-------------------------------------------------------------------------------------------------ACGAGAGGGGCGTCG-----A-AATCCTT-----TCTA------TTGGTTCTT--GCGTGGCAGC---T-GGTA-TA---GATGATG-AAAGGCG---GGC--CGCTTTTTC----GGG--ACC-TATTCTCT-----TA---------------ATAGGCG-------------------------------------------GCAAAGCGAAATAG--------GAA-AGG------------GGCCGA-------------------------------------------------GC-TGACTG--------A-TGA--------------------GTGCC---TTTTT-----------AGCCTT---------TATTT-----AAAAGGC-----TCTCA----T-------GTGGA-----GCTAA-------------CATG--------GCTGGCTA------------C--ATACAAGTA---TAGCCAAATCAAGATGA-GATGGG--------A------CGGCC---------GTTCAGAGGCCGCAGCGGGACTACCATAGGA--------------------AAGCCC--GCC--------------CCCGCTAGC-----TAACATAGAAAGA-----GATTC------------------CCG----GATAG--------C--AGTAGTCTC--------------------TATGT-GAAT--------------------------------C--TCTTCCC----------------------------GACC-GGCCAG--------------------------------------GCCGAATCG----------------------------------GGGCACCAC-TT-------------------------------------GGGATGGGAAT------------GGC----------------------------------------------------------------------------------TCAGCCCACATG-CATCATTT--------------GATGAAAGCAC------TCCAGTCG---------CCTCCGATGATTGG------------------------------------TT---TGTC------------------------------AACCACG-------------------------------------------------CTTTCTCTCCCTCAAA---------------------------------------------------------------------------------------------------------------------------------------------------------------------------------------------------------------------------------------------------------------------------------------------------------------------------------------------------------------------------------------------------------------------------------------------------------------------------------------------------------------------------------------------------------------------------------A-CAATG--------------------CTCTGAACACGAAAGTGTGCAGTTCCG--CC-----CC--CTTCTC----CCATGC-TG-AGT-----CACAG--------GCAGCGCCTCGG------AAAG-------CACGG-------ACGAGCCACATGCAGGGAAACTTGCACGTGTGGTTCTGGCCGGGG-----ACCCCGGTAT
>Rhazya
GTGCGCCTTGT--GAGCGCGTTTGGATCTGCGAAGGCA---ATCG--CTCGGATGTTCCCCTAACCCAACCCGGGAACGGACCGGAGGGAACCGCAGCATGGGGAATGTCCGCGTCTCGTCGCA-----AGGCTCATTTTTAGTTGT-------GGGTC---ATA------------GGGCGG-----GCAGCTTTATCTGATCAAGGGCCGGGGCA-CAAGGGTCCTGGTACTATCCAG----GTGCGAAGAA-CCCCGGAGGTGACTGCAATAAGCAGAAATCTCACTCACGGGCCTAAACGACGAGCAAACACTCGAACGTGAGAGCAAGGGATCACCCAAC----GAATGGA-CGAGCTCAAA-G------GGG--------GAGGGGGGCAAGAACCATGCTTT----CAGAGA----------------AGTGG-----------------CGGT------CCGAATCTTATCTGAACTGCGAGA----ATAACTG---ACTAAGCCGT-------GCC-----ATA-------------------AGG-----GGGC--ATT------CCCCAAAC-----------GGGACGGG-GAAAAGCCTTTA----------------------------------GGTTGTTTAAGTAGGTTGGGTGACAGATCGGCCATAGGAGTACTCCGGGATATAAACCAGGGCAACAAAAGTGGAGCATACGACG-----ATGCCGCCCGT-----TTTCATTTCGTGGAAGTCCCCGGCAGAG----GAAAGGGCTGTAGGTGATAGCGCG----TTCTGCTTCTT---AT-----C-------------------------------------------------------------------------------------------------TAGAGAGGGGCGCAG-----A-AATCCTT-----TCTA------TTGGTTCGT--GCGTGGCAGC---T-GGTA-TA---GATGAAG-AAAGGCG---GGC--CGC-----C----GGG--ACC-TATTCTCT-----TA---------------ATAGGCG-------------------------------------------GCAAAGCGAAATAG--------GAA-A---------------GCCGA-------------------------------------------------GC-TAACTG--------A-TGA--------------------GTGCC---TTTTT-----------AGCCTT---------TAGAA-----AAA-GGC-----TCTCA----T-------GTGGA-----GCTAA-------------CATG--------GCTGTCTA------------C--ATACAAGTA---TAGCCAAATCAAGATGA-GACGGG--------A------CGGAC---------GGTCAGAGGCCGCAGCGGGACTACCATAGGA--------------------AAGCCC--GCC--------------CCCGCTAGC-----TAACATAGAAAGA-----TATTC------------------CGG----GATAG--------C--AGTAGTCTC--------------------TATGT-GAAT--------------------------------C--TCTTCCC----------------------------GACCGGGCCAG--------------------------------------GCCGAATCG----------------------------------GGCCACCGC-TT-------------------------------------GGGATGGGAAT------------GGC----------------------------------------------------------------------------------TCAGCCCACATG-CATCATTT--------------GATGAAAGCACTC-CAGTCCAGTCGC--------CCTCCGATGATTGG------------------------------------TT---TGTC------------------------------AACCACG-------------------------------------------------CTTTCCCTCCCTCAAAAC------------------AATG---------------------------------------------------------------------------------CTCCTCAC---------------------------------------------------------------------------------------------------------------------------------------CAA----------CTTGGGTT---------GGGGCAACACAGCA--------ATGAGTAGTTCG-CT--CCAGGACCCCA-------------CCCCCTCGAGA-GCAGGATGCCGGCCGAGATGGAGCTGGGAGC---AAACCTATACTTTCCTG--GGGCTTGCCTTGCCTCAACATCTAAATAAATAAAG-----GGCGGGC----G-----CCGAAAAGGAAGCAGCCCAGCCTCTTCA-AGAAAGC------TTTGCTTGGTAGGCGCTGCCTA-----CTCACT-C-------------------GGA-CAATG--------------------CTCTGAACACGAAAGTGTGCAGTTCCG--CC-----CC--CTTCTC----CCATGC-TG-AGT-----CACAG--------GCAGCGCCTCGG------AAAG-------CACGG-------ACGAGCCACATGCAGGGAAACTTGCACGTGTGGTTCTGGCCGGGG-----ACCCCGGTAT
>Asclepias
GTGCGCCTTGT--GAGCGCGTTTGGATCTGCGAAGGCA---ATCG--CTCGGATGTTCCCCTAACCCAACCCGGGAACGGACCGGAGGGAACCGCAGCATGGGGAATGTCCGCGTCTCGTCGCA-----AGGCTCATTTTGAGTTGT-------GGGTC---ATA------------GGGCGG-----GCAGCTTTATCTGATCAAGGGCCGGGGCA-CAAGGGTCCTGGTACTATCCAG----GTGCGAAGAA-CCCCGGAGGTGACTGCAATAAGCGGAAATCCCACTCACGGGCCTAAACGACGAGCAAACACTCGAACGTGAGAGCAAGGGATCACCCAAC----GAATGGA-CGAGCTCAAA-G-----------------G-GGGAGG--AGAACCATGTTTT----CAGAGA----------------AGT------------------------------------TTATCTGAACTGCGAGA----ATAACTG---ACTAAGCCGT-----------------------------------------------GC--ATT------CCCCAAAC-----------GGGACGG-------ACCTTTA----------------------------------GGTTGTTTAAGTAGGTTGGGGGACAGATCGGCCATAGGAGTACTCCGGGATATAAACCAGGGCAACTAAAGTGGAACATACGACG-----ATGCCGCCCGT-----TTTCATTTCGTGGAAGTCCCCGGCAGAG----GAAAGGGCTGTAGGTGATAGCGCG----TTCTGCTTCTT---AT-----C-------------------------------------------------------------------------------------------------TAGAGAGT------T-----A-AATCCTT-----TCTATTTGGTTTGGTTCGT--GCGTGGCAGC---T-GGTA-TA---GATGAAG----------------------------------------------------------------------------------------------------------------------------------------------------------------------------------------------------------------------------------------------------------------------------------------------------------------------------------------------------------------------------------------------------------------------------------------------------------------------------------------------------------------------------------------------------------------------------------------------------------------------------------------------------------------------------------------------------------------------------------------------------------------------------------------------------------------------------------------------------------------------------------------------------------------------------------------------------------------------------------------------------------------------------------------------------------------------------------------------------------------------------------------------------------------------------------------------------------------------------------------------------------------------------------------------------------------------------------------------------------------------------------------------------------------------------------------------------------------------------------------------------------------------------------------------------------------------------------------------------------------------------------------------------------------------------------------------------------AAG-----GGCGGGC----G-----CCGAAAAGGAAGCAGCCCAGCCTCTTCA-AGA-----------TTGCTTGGTAGGCGCTGCCTA-----CTCACT-C-------------------GGA-CA-TT--------------------C-----ACACGAAAGTGTGAAGTTCCG--CCCCCTTCC--CTTCTC----CCATGC-TG-AGT-----CACAG--------GCAGCGCCTCGG------AAAG-------CACGG-------ACGAGCCACATGCAGGGAAACTTGCACGTGTGGTTCTGGCCGGGG-----ACCCCGGTAT
>Vitis
GTGCGCCTTGT--GAGCGCGTTTGGATCCGCGAAGGCA---ATCG--CTCGGATGTTCCCCTAACCCAACCCGGGGACGGACCGGAGGGAACCGCAGCATGGGGAATGTCCGCGTCTCGTCGCA-----AGGCTCATTTTGAGTTGT-------GGGTC---ATAGGGCGGGCTTC-GGGCGG-----GCAGCTTTATCTGATCAAGGGCCGGGGCA-CAAGGGTCCTGGTACTATCCAG----GTGCGAAGAA-CCCCGGAGGTGACTGCAATGAGCAGAAATCTCACTCACCGGCCTAAACGACGAGCAAACACTCGAACGTGAGAGCAAGGGATCACCCAAC----GAATGGA-CGAACTCCAA-A------GAGGGAGGAGAGAGGGAGGCAAGAACCATGCTTT----CAGAGA----------------AGTGG-----------------CGGT------CCGAATCTTATCTGAACTGCGAGA----ATAACTG---ACTAAGCCGT-------GCC-----ATA-------------------AGG-----GCTC--ATT------CTCCAAAC-----------GGGA-GGG-GCCAAGCCTTTA----------------------------------GGTTGTTTAAGTAGGTTGGGTGACAGATCGGCCATAGGAGTAGTCCGGGATATAAACAAGGGCAACTAAAGTCGAACATACGACG-----ATGCCGCCCGTTTTCATTTCATTTCGTGGAAGTCCCCGGCAGAG----GAAAGGGCTGTAGGTGATGGCGCG----TTCTGCTTCTT---AT-----C-------------------------------------------------------------------------------------------------TAGAGAGGGGCGCTG-----A-AATCGTT-----CCTA------TTGGGCCGT--GCGTGGCAGC---T-GGTA-TA---GATGAAT-AAAGGCG---GGC--CGCTTGAAC----GGG--ACC-TATTCTCT-----TA---------------ATAGGCG-------------------------------------------GCAAAGCTGAATAG--------GAA-AGG------------GGCCGA-------------------------------------------------GC-TGACTG--------A-TGA--------------------GTGCC---TTTTT-----------AGCCTT---------TTTAT-----AAG-GGC-----TCTCA----T-------GTGGA-----GCTAA-------------CATG--------GCGGGCTA------------C--ATACAAGTA---TAGCCAAAGAAAGATGA-GACGGG--------AGCTATTGGTGC---------GGTCAGAGGCCGCAGCGGGACTACCATAGGA--------------------AAGCCC--GCC--------------CCCGCTAGC-----TA----AGAAAGA-----TATTC------------------CCG----GATAG--------C--AGTAGTCTC--------------------TATGT-GAAT--------------------------------C--TCTTCCC----------------------------GACCAGGC------------------------------------------------CG----------------------------------GGCCACCAC-TT-------------------------------------GGGATGGGAAT------------GGC----------------------------------------------------------------------------------TCAGCCCACATG-CATCATTT--------------GATGAAAGCACTC-CAGTCCAGTCG---------CCTCCTCGAAGTGG------------------------------------CT---TGTC------------------------------AACCACG-------------------------------------------------CTTTCCCTCCCTCAAAAC------------------AATG---------------------------------------------------------------------------------CTCCTCAC---------------------------------------------------------------------------------------------------------------------------------------CA---------------GATT---------GGGGCAACACAGCA--------ATGAGTAGTTCG-CT--CCAGGACCCCA-------------CCCCCTCGAGA-GCTGGATGCCGGCCGAGATGGAGCTGGGAGC---CAACCTATACTTTCCTG--GGGCTTGCCTTGCCCCTTCATCTAAATA----AAA-----GGCGGGC----G-----CCGAAAAGGAACCAGCCCAGCCTCTTCA-AGAAAAAGCTTTGTTTGCTTGGTAGGCGCTGCCTA-----CTCACT-C-------------------GGA-CAATG--------------------CTCTGAACACGCAAGTGTGCAGTTCCG--CC-----CC--CTTCTC----CCATGC-TG-AGT-----CACAG--------GTAGCGCCTCGG------AAAG-------CACGG-------ACGAGCCACATGCAGGGAAACTTGCACGTGTGGTTCTGGCCGGGG-----ACCCCGGTAT
>Malania
GTGCGCCTTGT--GAGCGCGTTTGGATCCGCGAAGGCA---ATCG--CTCGGATGTTCCCCTAACCCAACCCGGGAACGGACCGGAGGGAACCGCAGCATGGGGAATGTCCGCGTCTCGTCGCA-----AGGCTCATTTTTAGTTGT-------GGGTC---ATA------------GGGCGG-----GCAGCTTTATCTGATCAAGGGCCGGGGCA-CAAGGGTCCTGGTACTATCCAG----GTGCGAAGAA-CCCCGCAGGTGACTGCAATGAGCAGAAATCTCACTCACCGGCCTAAACGACGAGCAAACACTCGAACGTGAGAGCAAGGGATCACCCAAC----GAATAGA-CGAGTTCCAA-G-----------------GAGGGAGGCAAGAACCATGCTTT----CAGAGA----------------AGTGG-----------------CGGT------CCGAATCTGATTTGAACTGCGAGA----ATAACTG---ACTAAGCCGT-------GCC--GCCATA-------------------AGG-----GGTC--ATT------CTCCAAAC-----------GGGACGGG-TCCAAGCCTTTA----------------------------------GGTTGTTTAAGTAGGTTGGGTGACAGATCGGCCATAGGAGTACTCCGGGATATAAACCAGGGCAACAACTGTCGAGCATACGACG-----ATGCCGCCCGT-----TTTCATTTCGTGGAAGTCCCCGGCAGAG----GAAAGGGCTGTAGGTGATGGCGCG----TTCTGCTTCTTATCAT-----C-------------------------------------------------------------------------------------------------TAGAGAGGGGCGCTG-----A-AATCGTT-----CCTA------TTGGGTCGT--GCGTGGCAGC---T-GGTA-TA---GATGAAT-AAAGGCG---GGC--CGCTTGAAC----GGG--ACC-TATTCTCT-----TA---------------ATAGGCG-------------------------------------------GCAAAGCAGAATAG--------GAA-AGG------------GGCCGA-------------------------------------------------GC-TGACTG--------A-TGA--------------------GTGCC---TTTTT-----------AGCCTT-------------------TAG-AGC-----TCTCA----T-------ATGAA-----GCTAA-------------CATG--------GCTGGCTA------------C--ATACAA---------CCAAATCAAGATGA-GACGGG--------A------CGGAC---------GGTCAGAGGCCGCAGCGGGACTACCATAGGA--------------------AAGCCC--GCC--------------CCCACTAGC-----TAACATAGAAATC-----TATTC------------------CCG----GATAG--------C--AGTTGTCTC--------------------TATGT-GAAT--------------------------------C--TCTTCCC----------------------------GATCAGGCCAG--------------------------------------GCCGAATCG----------------------------------GGCCACCAC-TT-------------------------------------GGGATGGGAAT------------GGC----------------------------------------------------------------------------------TCAGCCCACATG-CATCATTT--------------GATGA-------------CCAGTCG---------CCTCCTCGAAGTGG------------------------------------TT---TGTC------------------------------AACCACG-------------------------------------------------C-------CCCTCAAAAC------------------AATG---------------------------------------------------------------------------------CTCCTCAC---------------------------------------------------------------------------------------------------------------------------------------CAA--------TCCTTGGGTT---------GGGGCAACACAGCA--------ATGAGTAGTTCG-------------CCA-------------CCCCCTCGAGA-GCAGGATGCCGGCCGAGATGGAGCTGGGAGC---CAACCTATACTTTCCTG--GGG------TTGCCCCAACATCTAAATA----AAG-----GGCGGGC----G-----CCGAAAAGGAACCAGCCCAGCCTCTTCA-AGAAAGC------TTTGCTTGGTAGGCGCTGCCTA-----CTCACT-C-------------------GGA-CAATG--------------------TTCTGAACACGAAAGTGTGCAGTTCCG--CC-----CC--CTTCCC----CCATGC-TG-AGT-----CACAG--------GCAGCGCCTCGG------AAAG-------CACGG-------ACGAGCCGCATGCAGGGAAACTTGCACGTGTGGTTCTGGCCGGGG-----ACCCCGGAAT
>Tolypanthus
GTGCGCCTTGT--GAGCGCGTTTGGATCCGCGAAGGCA---ATCGCTCTCGGATGTTCCCCTAACCCAACCCGGGAACGGACCGGAGGGAACCGCAGCATGGGGAATGTCCGCGTCTCGTCGCA-----AGGCTCATTTTTAGTTGT-------GGGTC---ATA------------GGGCGG-----GCAGCTTTATCTGATCAAGGGCCAGGGCA-CAAGGGTCCTGGTACTATCCAG----GTGCGAAGAA-CCCCGGAGGTGACTGCAATGAGCAGAAATCTCACTCACCGGCCTAAACGACGAGCAAACACCCGAACGTGAGAGCAAGGGATCACCCAAC----GAATGGA-CGAGTTCCAA-G-----------------GAGGGAGGCAAGAACCATGCTTT----CAGAGA----------------AGTGG-----------------CGGT------CCGAATCTTATTTGAACTGCGAGA----ATAACTG---ACTAAGCCGT-------GCC--GCCGTA-------------------AGG-----GGGC--ATT------CTCCAAAC-----------GAGACGGG-GCCAAGCTTCAATCCCATAACTCACTACGTTCGTCCCTTGCTTGCTGGTTGTTTAAGTAGGTTGGGTGACAGATCGGCCATAGGAGTACTCCGGGATATAAACCAGGGCAACAAATGTCGAGCATACGACG-----ATGCCGCCCGT-----TTTCATTTCGTGGAAGTCCCCGGCAGAG----GAAAGGGCTGTAGGTGATGGCGCG----TTCTGCTTCTT---AT-----C-------------------------------------------------------------------------------------------------TAGAGAGGGGCGCTG-----A-AATCGTT-----CCTA------TTGGGTCGT--GCGTGGCAGC---T-GGTA-TA---GATGAAT-AAAGGCG---GGC--CGCTTGAAC----GGG--ACC-TATTCTCT-----TA---------------ATAGGCG-------------------------------------------GCAAAGCAGAATAG--------GAA-AGGG-----------TAGAGCTTCAAAACTACAAGTGCTAATGCTAACTACAGCGCTGCTTTCGTTGCTTGC-TGACTG--------A-TGA--------------------GTGCC---TTTTT-----------AGCCTT---------TTTCT-----AAA-GGC-----ACTCG----T-------GTGAA--------------------------G--------GCTGGCT-----------------------TA---TAGCCAAATCAAGATGA-GACGGG--------A------CGGAC---------GGTAAGAGGCCGCAGCGGGACTACCATAGGA--------------------AAG-CC--GCC--------------CCTGCTAGC-----TAACATAGAAAGA-----GATTC------------------CCG----GATAG--------C--AGTAGTCTC--------------------TATGT-GAAT--------------------------------C--TCTTCCC----------------------------GATCAGGCCAG--------------------------------------GCCGAATCG----------------------------------GGCCACCAC-TT-------------------------------------GGGATGGGAAT------------GGC----------------------------------------------------------------------------------TCAGCCCACATG-CATCATTT--------------GAAGAAAGCAC-------------------------TCCACGAAGTGG------------------------------------TT---TGTC------------------------------AACCACG-------------------------------------------------CTTTCCCCCCCTCAAAAC------------------AATG---------------------------------------------------------------------------------CTCCTCAC---------------------------------------------------------------------------------------------------------------------------------------CAA--------TCCTTGGGTT---------GGGGCAACACAGCAATATCAAGATGAGA-CTTCCACTGAGCAAGATAGCT-------------TCCCCTCGAGA-GCAGGATGCCGGCCGAGATGGAGCTGGAAGC---CAACCTATACTTTCCTG--GGGCTTGCCTTGCCCCAACATCTAAATA----AAG-----GGCGGGC----G-----CCGAAAAGGAACCAGCCCAGCCTCTTCA-AGAAAGC------TTTGCTTGGTAGGCGCTACCTA-----CTCACT-C-------------------GGA-CAATG--------------------CTCTGAACACGAAAGTGTGTAGTTCCGCCCC-----CC--CTTCTC----CCATGC-TG-AGT-----CACAG--------GCAGCGCCTCGG------AAAG-------CACGG-------ACGAGCCACATGCAGGGAAACTTGCACGTGTGGTTCTGGCCGGGG-----ACCCCGGTAT
>HGT_Botrypus
GTGCGCCTTGT--GAGCGCGTTTGGATCCGCGAAGGCA---ATCG--CTCGGATGTTCCCCTAACCCAACCCGGAAACGGACCGGAGGGAACCGCAGCATGGGGAATGTCCGCGTCTCGTCGCA-----AGGCTCATTTTTAGTTGT-------GGGTC---ATAGGGCGGGCTTC-GGGCGG-----GCAGCTTTATCTGATCAAGGGCCGGGGCA-CAGGGGTCCTGGTACTATCCAG----GTGCGAAG-----CCGGAGGTGACTGCAATAAGCAGAAATCTCACTCACCGGCCTAAACGACGAGCAAACACTCGAACGTGAGAGCAAGGGATCACCCAAC----GAATGGA-CGAGTTCCAA-G-----------------GAGGGAGGCAAGAACCATGCTTT----CAGAGA----------------AGTGG-----------------CGGT------CCGAATCTTATTTGAACTACGAGA----ATAACTG---ACTAAGCCGT-------GCC--GCCGTA-------------------AGG-----GGTC--ATT------CTCCAAAC-----------GAGACGGG-GCCAAGCCTTTA----------------------------------GGTTGTTTAAGTAGGTTGGGTGACAGATCGGCCATAGGAGTACTCCGGGATATAAACCAGGGCAACAAATGTCGAGCATACGACG-----ATGCCGCCCGT-----TTTAATTTCGTGGAAGTCCCCGGCGGAG----GAAAGGGCTGTAGGTGATGGCGCG----TTCTGCTTCTT---AT-----C-------------------------------------------------------------------------------------------------TAGAGAGGGGCGCTG-----A-AATCGTT-----CCTA------TTGGGTCGT--GCGTGGCAGC---T-GGTA-TA---GATGAAT---------------------------------------------------------------------------------------------------------------------------------------------------------------------------------------------------------------------------------------------------------------------------------------------------------------------------------------------------------------------------------------------------------------------------------------------------------------------------------------------------------------------------------------------------------------------------------------------------------------------------------------------------------------------------------------------------------------------------------------------------------------------------------------------------------------------------------------------------------------------------------------------------------------------------------------------------------------------------------------------------------------------------------------------------------------------------------------------------------------------------------------------------------------------------------------------------------------------------------------------------------------------------------------------------------------------------------------------------------------------------------------------------------------------------------------------------------------------------------------------------------------------------------------------------------------------------------------------------------------------------------------------------------------------------------------------------A------AAG-----GGCGGGC----G-----CCGAAAAGGAACCAGCCCAGCCTCTTTGTTTGAAGC------TTTGCTTGGTAGGCGCTGCCTA-----CTCACT-C-------------------GGA-CAATG--------------------CTCTGAACACGAAAGTGTGCAGTTCCG--CC-----CC--CTTCTC----TCATGC-TG-AGT-----CACAG--------GCAGCGCCTCGG------AAAG-------CACGG-------ACGAGCCACATGCAGGGAAACTTG------------------------------------
>Camellia
GTGCGCCTTGT--GAGCGCGTTTGGATCCGCGAAGGCA---ATCG--CTCGGATGTTACCCTAACCCAACCCGGGAACGGACCGGAGGGAACCGCAGCATGGGGAATGTCCGCGTCTCGTCGCA-----AGGCTCATTTTGAGTTGT-------GGGTC---ATAGGGCGGGCTTC-GGGCGG-----GCAGCTTTATCTGATCAAAGGCCGGGGCA-CAAGGGTCCTGGTACTATCCAG----GTGCGAAGAA-CCCCGGAGGTGACTGCAATGAGCAGAAATCTCACTCACCGGCCTAAACGACGAGCAAACACTCGAACGTGAGAGCAAGGGATCACCCAAC----GAATGGA-CGAGCTCCAA-G------GAGG-------GAGGGGGGCAAGAACCATGCTTT----CAGAGA----------------AGTGG-----------------CGGT------CCGAATCTTATCTGAACTGCGAGA----ATAACTG---ACTAAGCCGT-------GCC-----ATA-------------------AGG-----GGTC--ATT------CTCCAAAC-----------GGGACGGG-GCCAAGCCTTTA----------------------------------GGTTGTTTAAGTAGGTTGGGTGACAGATCGGCCATAGGAGTACTTCGGGATATAAACCAGGGCAACAAATGTTGAGCATACGACG-----ATGCCGCCCGT-----TTTCATTTCGTGGAAGTCCCCGGCAGAG----GAAAGGGCTGTAGGTGATGGCGCG----TTTTGCTTCTT---AT-----C-------------------------------------------------------------------------------------------------TAGAGAGGGGCGCTG-----A-AATCGTT-----CCTA------TTGGGTCGT--GCGTGGCAGC---T-GGTA-TA---GATGAAT-AAAGGCG---GGC--CGCTTGAAC----GGG--ACC-TATTCTCT-----TA---------------ATAGGCG-------------------------------------------GCAAAGCGGAATAG--------GAA-AGG------------GACCGA-------------------------------------------------GC-TGACTG--------A-TGA--------------------GTGCC---TTTTT-----------AGCCTT---------TAGAA-----AAA-GGC-----TCTCA----T-------GTGGA-----GCTAA-------------CATG--------GCTGGCTA------------C--ATACAAGTA---TAGCCAAATCAAGATGA-GACGGG--------A------CGGAC---------GGTCAGAGGCCGCAGCGGGACTACCATAGGA--------------------AAGCCC--GCC--------------CCCGCTAGC-----TAACATAGAAATG-----GATTC------------------CCG----GAGAG--------C--AGTAGTCTC--------------------TATGT-GAAT--------------------------------C--TCTTCCC----------------------------GACCGGGCCAG--------------------------------------GCCGAATCG----------------------------------GGCCACCACTTG--------------------------------------GGATGGGAAT------------GGC----------------------------------------------------------------------------------TCCGCCCACATG-CATCATTT--------------GATGAAAGCACTC-CAGCCCAGTCG---------CCTCCTCGAAGTGG------------------------------------TT---TGTC------------------------------AACCACG-------------------------------------------------CTTTCCCTCCCTCAAAAC------------------AATG---------------------------------------------------------------------------------CTCCTCAC---------------------------------------------------------------------------------------------------------------------------------------CAA-ATGCCCTTCCTTGGGTT---------GGGGCAACACAGCA--------ATGAGTAGTTCG-CT--CCAGGACCCCA-------------CCCCCTCGAGA-GCAGGATGCCGGCCGAGATGGAGCTGGGAGC---CAACCTATACTTTCCTG--GGGCTTGCCTTGCCCCAACATCAAAG--------------GGCGGGC----G-----CCGAAAAGGAACCAGCCCAGCCTCTTCA-AGAAAGC------CTTGCTTGGTAGGTGCTGCCTA-----CTCACT-C-------------------GGA-CAATG--------------------CTCTGAACACGAAAGTGTGCAGTTCCG--CC-----CC--CTTCTC----CCATGC-TG-AGT-----CACAG--------GCAGCGCCTCGG------AAAG-------CACGG-------ACGAGCCACATGCAGGGAAACTTGCACGTGTGGTTCTGGCCGGGG-----ACCCCGGTAT
>Osyris
GTGCGCCTTGT--GAGCGCGTTTGGATCCGCGAAGGCA---ATCG--CTCGGATGTTCCCCTAACCCAACCCGGGAACGGACCGGAGGGAACCGCAGCATGGGGAATGCCCGCGTCTCGTCGCA-----AGGCTCATTTTTAGTTGT-------GGGTC---ATA------------GGGCGG-----GCAGCTTTATCTGATCAAGGGCCGGGGCA-CAAGGGTCCTGGTACTATCCAG----GTGCGAAGAA-CCCCGGAGGTGACTGCAATGAGCAGAAATCTCACTCACCGGCCTAAACGACGAGCAAACACTCGAACGTGAGAGCAAGGGATCACCCAAC----GAATGGA-CGAGTTCCAA-G-----------------GAGGGAGGCAAGAACCATGCTTT----CAGAGA----------------AGTGG-----------------CGGT------CCGAATCTTATTTGAACTGCGATA----ATAACTG---ACTAAGCCGT-------GCC--GCCGTA-------------------AGG-----GGTC--ATT------CTCCAAAC-----------GGGACGGG-GCCAAGCCTTTA----------------------------------GGTTGTTTAAGTAGGTTGGGTGACAGATCGGCCATAGGAGTACTCCGGGATATAAACCAGGGCAACAAATGTCGAGCATACGACG-----ATGCCGCCTGT-----TTTCATTTCGTGGAAGTCCCCGGCAGAG----GAAAGGGCTGTAGGTGATGGCGCG----TTCTGCTTCTT---AT-----C-------------------------------------------------------------------------------------------------TAGAGAGGGGCGCTG-----A-AATCGTT-----CCTA------TTGGGTCGT--GCGTGGCAGC---T-GGTA-TA---GATGAAT-AAAGGCG---GGC--CGCTTGAAC----GGG--ACC-TATTCTCT-----TA---------------ATAGGCG-------------------------------------------GCAAAGCGGAATAG--------GAAAAGG------------GGCCGA-------------------------------------------------GC-TGACTG--------A-TGA--------------------GTGCC---TTTAG-------AAAAAGGCTA-------------A-----AAA-GGC-----ACTCA----T-------GTGAA-----GCTAA-------------CATG--------GCTGGCTA------------C--ATACAAGTA---TAGCCAAATCAAGATGA-GACGGG--------A------CGGAC---------GGTCAGAGGCCGCAGCGGGACTACCATAGGA--------------------AAGCCC--GCC--------------CCCGCTAGC-----TAACATAGAAAGA-----TATTC------------------CCG----GATAG--------C--AGTAGTCTC--------------------TATGT-GAAT--------------------------------C--TCTTCCC----------------------------GATCAGGCCAG--------------------------------------GCCGAATCG----------------------------------GGCAACCAC-TT-------------------------------------GGGATGGGAAT------------GGC----------------------------------------------------------------------------------TCAGCCCACATG-CATCATTT--------------GATGAAAGCAC-----TC-CAGTCG---------CCTCCTCGAAGTGG------------------------------------TT---TGTC------------------------------AACCACG-------------------------------------------------CTTTCCCTCCC-----AC------------------AATG---------------------------------------------------------------------------------CTCCTCAC---------------------------------------------------------------------------------------------------------------------------------------CAA-ATGCCCTTCCTTGGGTT---------GGGGCAACACAGCA--------ATGAGTAGTTCG-CT--CCAGGG-CCCA-------------CCCCCTCGAGA-GCAGGATGCCGGCCGAGATGGAGCTGGGAGC---CAACCTATACTTTCCTG--GGGCTTGCCTTGCCCCACCATCTAAATA----AAG-----GGCGGGC----G-----CCGAAAAGGAACCAGCCCAGCCTCTTCA-AGAAAGC------TTTGCTTGGTAGGCGCTGCCTA-----CTCACT-C-------------------GGA-CAATG--------------------CTCTGAACACGAAAGTGTGCAGTTCCG--CC-----CC--CTTCTC----CCATGC-TG-AGT-----CACAG--------GCAGCGCCTCGG------AAAG-------CACGG-------ACGAGCCACATGCAGGGAAACTTGCACGTGTGGTTCTGGCCGGGG-----ACCCCGGTCT
>Nestronia
GTGCGCCTTGT--GAGCGCGTTTGGATCCGCGAAGGCA---ATCG--CTCGGATGTTCCCCTAACCCAACCCGGGAACGGACCGGAGGGAACCGCAGCATGGGGAATGCCCGCGTCTCGTCGCA-----AGGCTCATTTTTAGTTGT-------GGGTC---ATAGGGCGGGCTTC-GGGCGG-----GCAGCTTTATCTGATCAAGGGCCGGGGCA-CAAGGGTCCTGGTACTATCCAG----GTGCGAAGAA-CCCCGGAGGTGACTGCAATGAGCAGAAATCTCACTCACCGGCCTAAACGACGAGCAAACACTCGAACGTGAGAGCAAGGGATCACCCAAC----GAATGGA-CGAGTTCCAA-G-----------------GAGGGAGGCAAGAACCATGCTTT----CAGAGA----------------AGTGG-----------------CGGT------CCGAATCTTATTTGAACTGCGAGA----ATAACTG---ACTAAGCCGT-------GCC--GCCGTA-------------------AGG-----GGTC--ATT------CTCCAAAC-----------GGGACGGG-GCCAAGCCTTTA----------------------------------GGTTGTTTAAGTAGGTTGGGTGACAGATCGGCCATAGGAGTACTCCGGGATATAAACCAGGGCAACAAATGTCGAGCATACGACG-----ATGCCGCCTGT-----TTTCATTTCGTGGAAGTCCCCGGCAGAG----GAAAGGGCTGTAGGTGATGGCGCG----TTCTGCTTCTT---AT-----C-------------------------------------------------------------------------------------------------TAGAGAGGGGCGCTG-----A-AATCGTT-----CCTA------TTGGGTCGT--GCGTGGCAGC---T-GGTA-TA---GATGAAT-AAAGGCG---GGC--CGCTTGAAC----GGG--ACC-TATTCTCT-----TA---------------ATAGGCG-------------------------------------------GCAAAGCGGAATAG--------GAAAAGG------------GGCCGA-------------------------------------------------GC-TGACTG--------A-TGA--------------------GTGCC---TTTAG-------AAAAAGGCTA-------------A-----AAA-GGC-----ACTCA----T-------GTGAA-----GCTAA-------------CATG--------GCTGGCTA------------C--ATACAAGTA---TAGCCAAATCAAGATGA-GACGGG--------A------CGGAC---------GGTCAGAGGCCGCAGCGGGACTACCATAGGA--------------------AAGCCC--GCC--------------CCCGCTAGC-----TAACATAGAAAGA-----TATTC------------------CCG----GATAG--------C--AGTAGTCTC--------------------TATGT-GAAT--------------------------------C--TCTTCCC----------------------------GATCAGGCCAG--------------------------------------GCCGAATCG----------------------------------GGCAACCAC-TT-------------------------------------GGGATGGGAAT------------GGC----------------------------------------------------------------------------------TCAGCCCACATG-CATCATTT--------------GATGAAAGCAC-----TC-CAGTCG---------CCTCCTCGAAGTGG------------------------------------TT---TGTC------------------------------AACCACG-------------------------------------------------CTTTCCCTCCC-----AC------------------AATG---------------------------------------------------------------------------------CTCCTCAC---------------------------------------------------------------------------------------------------------------------------------------CAA-ATGCCCTTCCTTGGGTT---------GGGGCAACACAGCA--------ATGAGTAGTTCG-CT--CCAGGC-CCCA-------------CCCCCTCGAGA-GCAGGATGCCGGCCGAGATGGAGCTGGGAGC---CAACCTATACTTTCCTG--GGGCTTGCCTTGCCCCACCATCTAAATA----AAG-----GGCGGGC----G-----CCGAAAAGGAA-----CCAGCCTCTTCA-AGAAAGC------TTTGCTTGGTAGGCGCTGCCTA-----CTCACT-C-------------------GGA-CAATG--------------------CTCTGAACACGAAAGTGTGCAGTTCCG--CC-----CC--CTTCTC----CCATGC-TG-AGT-----CACAG--------GCAGCGCCTCGG------AAAG-------CACGG-------ACGAGCCACATGCAGGGAAACTTGCACGTGTGGTTCTGGCCGGGG-----ACCCCGGTTT
>Jodina
GTGCGCCTTGT--GAGCGCGTTTGGATCCGCGAAGGCA---ATCG--CTCGGATGTTCCCCTAACCCAACCCGGGAACGGACCGGAGGGAACCGCAGCATGGGGAATGTCCGCGTCTCGTCGCA-----AGGCTCATTTTGAGTTGT-------GGGTC---ATA------------GGGCGG-----GCAGCTTTATCTGATCAAGGGCCGGGGCA-CAAGGGTCCTGGTACTATCCAG----GTGCGAAGAA-CCCCGGAGGTGACTGCAATGAGCAGAAATCTCACTCACCGGCCTAAACGACGAGCAAACACTCGAACGTGAGAGCAAGGGATCACCCAAC----GAATGGA-CGAGTTCCAA-G-----------------GAGGGAGGCAAGAACCATGCTTT----CAGAGA----------------AGTGC-----------------AGTTATTCTCCCGAATCTTATTTGAACTGCGAGA----ATAACTG---ACTAAGCCGT-------GCC--GCCGTA-------------------AGG-----GGTC--ATT------CTCCAAAC-----------GGGACGGG-GCCAAGCCTTTA----------------------------------GGTTGTTTAAGTAGGTTGGGTGACAGATCGGCCATAGGAGTACTCCGGGATATAAACCAGGGCAACAAATGTCGAGCATACGACG-----ATGCCGCCCGT-----TTTCATTTCGTGGAAGTCCCCGGCAGAG----GAAAGGGCTGTAGGTGATGGCGCG----TTCTACTTCTT---AT-----C-------------------------------------------------------------------------------------------------TAGAGAGGGGCGCTG-----A-AATCGTT-----CCTA------TTGGGTCGT--GCGTGGCAGC---T-GGTA-TA---GATGAAT-AAAGGCG---GGC--CGCTTGAAC----GGG--GCC-TATTCTCT-----TA---------------ATAGGCG-------------------------------------------GCAAAGCGGAATAG--------GAAAAGG----------------------------------------------------------------------------------------------------------------------------------------------------------------------------------------------------------------------------------------------------------------------------------------------------------------------------------------------------------------------------------------------------------------------------------------------------------------------------------------------------------------------------------------------------------------------------------------------------------------------------------------------------------------------------------------------------------------------------------------------------------------------------------------------------------------------------------------------------------------------------------------------------------------------------------------------------------------------------------------------------------------------------------------------------------------------------------------------------------------------------------------------------------------------------------------------------------------------------------------------------------------------------------------------------------------------------------------------------------------------------------------------------------------------------------------------------------------------------GGCCGAGATGGAGCTGGGAGC---CAACCTATACTTTCCTG--GGGCTTGCCTTGCCCCAACATCTAAATA----AAG-----GGCGGGC----G-----CCGAAAAGGAACCAGCCCAGCCTCTTCA-AGAAAGC------TTTGCTTGGTAGGCGCTGCCTA-----CTCACT-C-------------------GGA-CAATG--------------------CTCTGAACACGAAAGTGTGCAGTTCCG--CC-----CC--CTTCTC----CCATGC-TG-AGT-----CACAG--------GCAGCGCCTCGG------AAAG-------CACGG-------ACGAGCCACATGCAGGGAAACTTGCACGTGTGGTTCTGGCCGGGG-----ACCCCGGTAT
>Buckleya_graebneriana
GTGCGCCTTGT--GAGCGCGTTTGGATCCGCGAAGGCA---ATCG--CTCGGATGTTCCCCTAACCCAACCCGGGAACGGACCGGAGGGAACCGCAGCATGGGGAATGTCCGCGTCTCGTCGCAAGGCGAGGCTCATTTTTAGTTGT-------GGGTC---ATA------------GGGCGG-----GCAGCTTTATCTGATCAAGGGCCGGGGCA-CAAGGGTCCTGGTACTATCCAG----GTGCGAAGAA-CCCCGGAGGTGACTGCAATGAGCAGAAATCTCACTCACCGGCCTAAACGACGAGCAAACACTCGAACGTGAGAGCAAGGGATCACCCAAC----GAATGGA-CGAGTTCCAA-G-----------------GAGGGAGGCAAGAACCATGCTTT----CAGAG---------------------------------------CGGT------CCGAATCTTATTTGAACTGCGAGA----ATAACTG---ACTAAGCCGT-------GCC--GCCGTA-------------------AGG-----GGCC--ATT------CTCCAAAC-----------GGGACGGG-GCCAAGCCTTTA----------------------------------GGTTGTTTAAGTAGGTTGGGTGACAGATCGGCCATAGGAGTACTCCGGGATATAAACCAGGGCAACAAATGTCGAGCATACGACG-----ATGCCGCCCGT-----TTTCATTTCGTGGAAGTCCCCGGCAGAG----GAAAGGGCTGTAGGTGATGGCGCG----TTCTACTTCTT---AT-----C-------------------------------------------------------------------------------------------------TAGAGAGGGGCGCTG-----A-AATCGTT-----CCTA------TTGGGTCAT--GCGTGGCAGC---T-GGTA-TA---GATGAATGAAAGGCG---GGC--CACTTGAAC----GGG--ACC-TATTCTCT-----TA---------------ATAGGCG-------------------------------------------GCAAAGCGGAATAG--------GAAAAGG----------------------------------------------------------------------------------------------------------------------------------------------------------------------------------------------------------------------------------------------------------------------------------------------------------------------------------------------------------------------------------------------------------------------------------------------------------------------------------------------------------------------------------------------------------------------------------------------------------------------------------------------------------------------------------------------------------------------------------------------------------------------------------------------------------------------------------------------------------------------------------------------------------------------------------------------------------------------------------------------------------------------------------------------------------------------------------------------------------------------------------------------------------------------------------------------------------------------------------------------------------------------------------------------------------------------------------------------------------------------------------------------------------------------------------------------------------------------------GGCCGAGATGGAGCTGGGAGCCAACAACCCATACTTTCCTG--GGGCTTGCCTTGCCCCAACATCTAAATA----AAG-----GGCGGGC----G-----CCGAAAAGGAACTAGCCCAGCCTCTTCA-AGAAAGC------TTTGCTTGGTAGACGCTGCCTA-----CTCACT-C-------------------GGA-CAATG--------------------CTCTGAACACGAAAGTGTGCAGTTCCG--CC-----CC--CTTCTC----CCATGC-TG-AGT-----CACAG--------GCAGCGCCTCGG------AAAG-------CACGG-------ACGAGCCACATGCAGGGAAACTTGCACGTGTGGTTCTGGCCGGGG-----ACCCCGGTAT
>Buckleya_distichophylla
GTGCGCCTTGT--GAGCGCGTTTGGATCCGCGAAGGCA---ATCG--CTCGGATGTTCCCCTAACCCAACCCGGGAACGGACCGGAGGGAACCGCAGCATGGGGAATGTCCGCGTCTCGTCGCAAGGCTAGGCTCATTTTGAGTTGT-------GGGTC---ATA------------GGGCGG-----GCAGCTTTATCTGATCAAGGGCCGGGGCA-CAAGGGTCCTGGTACTATCCAG----GTGCGAAGAA-CCCCGGAGGTGACTGCAATGAGCAGAAATCTAACTCACCGGCCTAAACGACGAGCAAACACTCGAACGTGAGAGCAAGGGATCACCCAAC----GAATGGA-CGAGTTCCAA-G-----------------GAGGGAGGCAAGAACCATGCTTT----CAGAG---------------------------------------CGGT------CCGAATCTTATTTGAACTGCGAGA----ATAACTG---ACTAAGCCGT-------GCC--GCCGTA-------------------AGG-----GGCC--ATT------CTCCAAAC-----------GGGACGGG-GCCAAGCCTTTA----------------------------------GGTTGTTTAAGTAGGTTGGGTGACAGATCGGCCATAGGAGTACTCCGGGATATAAACCAGGGCAACAAATGTCGAGCATACGACG-----ATGCCGCCCGT-----TTTCATTTCGTGGAAGTCCCCGGCAGAG----GAAAGGGCTGTAGGTGATGGCGCG----TTCTACTTCTT---AT-----C-------------------------------------------------------------------------------------------------TAGAGAGGGGCGCTG-----A-AATCGTT-----CCTA------TTGGGTCAT--GCGTGGCAGC---T-GGTA-TA---GATGAATGAAAGGCG---GGC--CACTTGAAC----GGG--ACC-TATTCTCT-----TA---------------ATAGGCG-------------------------------------------GCAAAGCGGAATAG--------GAAAAGG----------------------------------------------------------------------------------------------------------------------------------------------------------------------------------------------------------------------------------------------------------------------------------------------------------------------------------------------------------------------------------------------------------------------------------------------------------------------------------------------------------------------------------------------------------------------------------------------------------------------------------------------------------------------------------------------------------------------------------------------------------------------------------------------------------------------------------------------------------------------------------------------------------------------------------------------------------------------------------------------------------------------------------------------------------------------------------------------------------------------------------------------------------------------------------------------------------------------------------------------------------------------------------------------------------------------------------------------------------------------------------------------------------------------------------------------------------------------------GGCCGAGATGGAGCTGGGAGCCAACAACCTATACTTTCCTG--GGGCTTGCCTTGCCCCAACATCTAAATA----AAG-----GGCGGGC----G-----CCGAAAAGGAACTAGCCCAGCCTCTTCA-AGAAAGC------TTTGCTTGGTAGACGCTGCCTA-----CTCACT-C-------------------GGA-CAATG--------------------CTCTGAACACGAAAGTGTGCAGTTCCG--CC-----CC--CTTCTC----CCATGC-TG-AGT-----CACAG--------GCAGCGCCTCGG------AAAG-------CACGG-------ACGAGCCACATGCAGGGAAACTTGCACGTGTGGTTCTGGCCGGGG-----ACCCCGGTAT
>Strombosia
GTGCGCCTTGT--GAGCGCGTTTGGATCCGCGAAGGCA---ATCG--CTCGGATGTTCTCCTAACCCAACCCGGGAACGGACCGGAGGGAACCGCAGCATGGGGAATGTCCGCGTCTCGTCGCA-----AGGCTCATTTTTAGTTGT-------GGGTC---ATAGGGCGGGCTTC-GGGCGG-----GCAGCTTTATCTGATCAAGGGCCGGGGCA-CAAGGGTCCTGGTACTATCCAG----GTGCGAAGAA-CCCCGGAGGTGACTGCAATGAGCAGAAATCTCACTCACCGGCCTAAACGACGAGCAAACACTCGAACGTGAGAGCAAGGGATCACCCAAC----GAATGGA-CGAGCTCCAA-G------GAGGGAGGAGAGAGGGAGGCAAGAACCATGCTTT----CAGAGA----------------AGTGG-----------------CGGT------CCGAATCTTATCTGAACTGCGAGA----ATAACTG---ACTAAGCCGT-------GCC--GCCATA-------------------AGG-----GGTC--ATT------CTCCAAAC-----------GGGACGGG-GCCAAGCCTTTA----------------------------------GGTTGTTTAAGTAGGTTGGGTGACAGATCGGCCATAGGAGTACTCCGGGATATAAACCAGGGCAACAAATGTCGAGCATACGACG-----ATGCCGCCCGT-----TTTCATTTCGTGGAAGTCCCCGGCAGAG----GAAAGGGCTGTAGGTGATGGCGCG----TTCTGCTTCTT---AT-----C-------------------------------------------------------------------------------------------------TAGAGAGGGGCGCTG-----A-AATCGTT-----CCTA------TTGGGTCGT--GCGTGGCAGC---T-GGTA-TA---GATGAAT-AAAGGCG---GGC--CGCTTGAAC----GGG--ACC-TATTCTCT-----TA---------------ATAGGCG-------------------------------------------GCAAAGCGGAATAG--------GAA-AGG------------GGCCGA-------------------------------------------------GC-TGACTA--------A-TGA--------------------GTGCC---TTTTT-----------AGCCTT---------TTTCT-----AAA-GGC-----TCTCA----T-------GTGAA-----GCTAA-------------CATG--------GCTGGCTA------------C--ATACAAGTA---TAGCCAAATCAAGATGA-GACGGG--------A------CGGAC---------GGTCAGAGGCCGCAGCGGGACTACCATAGGA--------------------AAGCCC--GCC--------------CCCGCTAGC-----TAACATAGAAATC-----TATTC------------------CCG----GATAG--------C--AGTAGTCTC--------------------TATGT-GAAT--------------------------------C--TCTTCCC----------------------------GACCAGGCCAG--------------------------------------GCCGAATCG----------------------------------GGCCACCAC-TT-------------------------------------GGGATGGGAAT------------GGC----------------------------------------------------------------------------------TCAGCCCACATG-CATCATTT--------------GATGAAAGCACTC-CAGTCCAGTCG---------CCTCCTCGAAGTGG------------------------------------TT---TGTC------------------------------AACCACG-------------------------------------------------CTTTCCCTCCCTCAAAAC------------------AATG---------------------------------------------------------------------------------CTCCTCAC---------------------------------------------------------------------------------------------------------------------------------------CAA-ATGCCCTTCTTTGGGTT---------GGGGCAACACAGCA--------ATGAGTAGTTCG-CT--CCAGGACCCCA-------------ACCCCTCGAGA-GCAGGATGCCGGCCGAGATGGAGCTGGGAGC---CAACCTATACTTTCCTG--GGGCTTGCCTTGCCCCAACATCTAAATA----AAG-----GGCGGGC----G-----CCGAAAAGGAACCCGCCCAGCCTCTTCA-AGAAAGC------TTTGCTTAGTAGGCGCTGCCTA-----CTCACT-C-------------------GGA-CAATG--------------------CCCTGAACACGAAAGTGTGCAGTTCCG--CC-----CC--CTTCTC----CCATGC-TG-AGT-----CACAG--------GCAGCGCCTCGG------AAAG-------CACGG-------ACGAGCCACATGCAGGGAAACTTGCACGTGTGGTTCTGGCCGGGG-----ACCCCGGTAT
>Erythropalum
GTGCGCCTTGT--GAGCGCGTTTGGATCCGCGAAGGCA---ATCG--CTCGGATGTTCCCCTAACCCAACCCGGGAACGGACCGGAGGGAACCGCAGCATGGGGAATGTCCGCGTCTCGTCGCA-----AGGCTCATTTTTAGTTGT-------GGGTC---ATA------------GGGCGG-----GCAGCTTTATCTGATCAAGGGCCGGGGCA-CAAGGGTCCTGGTACTATCCAG----GTGCGAAGAA-CCCCGGAGGTGACTGCAATGAGCAGAAATCTCACTCACCGGCCTAAACGACGAGCAAACACTCGAACGTGAGAGCAAGGGATCACCCAAC----GAATGGA-CGAGCTCCAA-G------GAGGGAGGAGAGAGGGAGGCAAGAACCATGCTTT----CAGAGA----------------AGTGG-----------------CGGT------CCGAATCTTATCTGAACTGCGAGA----ATAACTG---ACTAAGCCGT-------GCC--GCCATA-------------------AGG-----GGTC--ATT------CTCCAAAC-----------GGGACGGG-GCCAAGCCTTTA----------------------------------GGTTGTTTAAGTAGGTTGGGTGACAGATCGGCCATAGGAGTACTCCGGGATATAAACAAGGGCCACAAATGTCGAGCATACGACG-----ATGCCGCCCGT-----TTTCATTTCGTGGAAGTCCCCGGCAGAG----GAAAGGGCTGTAGGTGATGGCGCG----TTCTGCTTCTT---AT-----C-------------------------------------------------------------------------------------------------TAGAGAGGGGCGCTG-----A-AATCGTT-----CCTA------TTGGGTCGT--GCGTGGCAGC---T-GGTA-TA---GATTAAT-AAAGGCG---GGC--CACTTGAAC----GGG--ACC-TATTCTCT-----TA---------------ATAGGCG-------------------------------------------GCAAAGCGGAATAG--------GAA-AGG------------GGCCGA-------------------------------------------------GC-TGACTG--------A-TGA--------------------GTGCC---TTTTT-----------AGCCTT---------TAGAA-----AAA-GGC-----TCTCA----T-------GTGAA-----GCTAA-------------CATG--------GCTGGCTA------------C--ATACAAGTA---TAGCCAAATCAAGATGA-GACGGG--------A------CGGAC---------GGTCAGAGGCCGCAGCGGGACTACCATAGGA--------------------AAGCCC--GCC--------------CCCGCTAGC-----TAACATAGAAAGA-----TATTC------------------CCG----GATAG--------C--AGTAGTCTC--------------------TATGT-GAAT--------------------------------C--TCTTCCC----------------------------GACCAGGCCAG--------------------------------------GCCGAATCG----------------------------------GGCCACCAC-TT-------------------------------------GGGATGGGAAT------------GGC----------------------------------------------------------------------------------TCAGCCCACATG-CATCATTT--------------GATGAAAGCAC------TCCAGTCG---------CCTCCTCGAAGTGG------------------------------------TT---TGTC------------------------------AACCACG-------------------------------------------------CTTTCCCCCCCTCAAAAC------------------AATG---------------------------------------------------------------------------------CTCCTCAC---------------------------------------------------------------------------------------------------------------------------------------CAA-ATGCCCTTCCTTGGGTT---------GGGGCAACACAGCA--------ATGAGTAGTTCG-CT--CCAGGACCCCA-------------CCCCCTCGAGA-GCAGGATGCCGGCCGAGATGGAGCTGGGAGC---CAACCTATACTTTCCTG--GGGCTTGCCTTGCCCCAACATCTAAATA----AAG-----GGCGGGC----G-----CCGAAAAGGAACCAGCCCAGCCTCTTCA-AGAAAGC------TTTGCTTGGTAGGCGCTGCCTA-----CTCACT-C-------------------GGA-CAATG--------------------CTCTGAACACGAAAGTGTGCAGTTCCG--CC-----CC--CTTCTC----CCATGC-TG-AGT-----CACAG--------GCAGCGCCTCGG------AAAG-------CACGG-------ACGAGCCACATGCAGGGAAACTTGCACGTGTGGTTCTGGCCGGGG-----ACCCCGGTAT
>Maburea
GTGCGCCTTGT--GAGCGCGTTTGGATCCGCGAAGGCA---ATCG--CTCGGATGTTCCCCTAACCCAACCCGGGAACGGACCGGAGGGAACCGCAGCATGGGGAATGTCCGCGTCTCGTCGCA-----AGGCTCATTTTTAGTTGT-------GGGTC---ATAGGGCGGGCTTC-GGGCGG-----GCAGCTTTATCTGATCAAGGGCCGGGGCA-CAAGGGTCCTGGTACTATCCAG----GTGCGAAGAA-CCCCGGAGGTGACTGCAATGAGCAGAAATCTCACTCACCGGCCTAAACGACGAGCAAACACTCGAACGTGAGAGCAAGGGATCACCCAAC----GAATGGA-CGAGCTCCAA-G------GAGGGAGGAGAGAGGGAGGCAAGAA-CATGCTTT----CAGAGA----------------AGCGG-----------------CGGT------CCGAATCTTATCTGAACTGCGAGA----ATAACTG---ACTAAGCCGT-------GCC--GCCATA-------------------AGG-----GGTC--ATT------CTCCAAAC-----------GGGACGGG-GCCAAGCCTTTA----------------------------------GGTTGTTTAAGTAGGTTGGGTGACAGATCGGCCATAGGAGTACTCCGGGATATAAACCAGGGCAACAAATGTCGAGCATACGACG-----ATGCCGCCCGT-----TTTCATTTCGTGGAAGTCCCCGGCAGAG----GAAAGGGCTGTAGGTGATGGCGCG----TTCTGCTTCTT---AT-----C-------------------------------------------------------------------------------------------------TAGAGAGGGGCGCTG-----A-AATCGTT-----CCTA------TTGGGTCGT--GCGTGGCAGC---C-GGTA-TA---GATGAAT-AAAGGCG---GGC--CGCTTGAAC----GGG--ACC-TATTCTCT-----TA---------------ATAGGCG-------------------------------------------GCAAAGCGGAATAG--------GAA-AGG------------GGCCGA-------------------------------------------------GC-TGACTG--------A-TGA--------------------GTGCC---TTTTT-----------AGCCTT---------TAGAA-----AAA-GGC-----TCTCA----T-------GTAAA-----GCTAA-------------CATG--------GCTGGCTA------------C--ATACAAGTA---TAGCCAAATCAAGATGA-GACGGG--------A------CGGAC---------GGTCAGAGGCCGCAGCGGGACTACCATAGGA--------------------AAGCCC--GCC--------------CCCGCTAGC-----TAACATAGAAAGA-----GATTC------------------CCG----GATAG--------C--AGTAGTCTC--------------------TATGT-GAAT--------------------------------C--TCTTCCC----------------------------GACCAGGCCAG--------------------------------------GCCGAATCG----------------------------------GGCCACCAC-TT-------------------------------------GGGATGGGAAT------------GGC----------------------------------------------------------------------------------TCAGCCCACATG-CATCATTT--------------GATGAAAGCACTC-CAGTCCAGTCG---------CCTCCTCGAAGTGG------------------------------------TT---TGTC------------------------------AACCACG-------------------------------------------------CTTTCCCTCCCTCAAAAC------------------AATG---------------------------------------------------------------------------------CTCCTCAC---------------------------------------------------------------------------------------------------------------------------------------CAA-ATGCCCTTCCTTGGGTT---------GGGGCAACACAGCA--------ATGAGTAGTTCG-CT--CCAGGACCCCA-------------CCCCCTCGAGA-GCAGGATGCCGGCCGAGATGGAGCTGGGAGC---CAACCTATACTTTCCTG--GGGCTTGCCTTGCCCCAACATCTAAATA----AAG-----GGCGGGC----G-----CCGAAAAGGAACCAGCCCAGCCTCTTCA-AGAAAGC------TTTGCTTGGTAGGCGCTGCCTA-----CTCACT-C-------------------GGA-CAATG--------------------CTCTGAACACGAAAGTGTGCAGTTCCG--CC-----CC--CTTCTC----CCATGC-TG-AGT-----CACAG--------GCAGCGCCTCGG------AAAG-------CACGG-------ACGAGCCACATGCAGGGAAACTTGCACGTGTGGTTCTGGCCGGGG-----ACCCCGGTAT
>Heisteria
GTGCGCCTTGT--GAGCGCGTTTGGATCCGCGAAGGCA---ATCG--CTCGGATGTTCCCCTAACCCAACCCGGGAACGGACCGGAGGGAACCGCAGCATGGGGAATGTCCGCGTCTCGTCGCA-----AGGCTCATTTTTAGTTGT-------GGGTC---ATA------------GGGCGG-----GCAGCTTTATCTGATCAAGGGCCGGGGCA-CAAGGGTCCTGGTACTATCCAG----GTGCGAAGAA-CCCCGGAGGTGACTGCAATGAGCAGAAATCTCACTCACCGGCCTAAACGACGAGCAAACACTCGAACGTGAGAGCAAGGGATCACCCAAC----GAATGGA-CGAGCTCCAA-G------GAGGGAGGAGAGAGGGAGGCAAGAACCATGCTTT----CAGAGA----------------AGTGG-----------------CGGT------CCGAATCTTATCTGAACTGCGAGA----ATAACTG---ACTAAGCCGT-------GCC--GCCATA-------------------AGG-----GGGC--ATT------CTCCAAAC-----------GGGACGGG-GCCAAGCCTTTA----------------------------------GGTTGTTTAAGTAGGTTGGGTGACAGATCGGCCATAGGAGTACTCCGGGATATAAACCAGGGCAACAAATGTCGAGCATACGACG-----ATGCCGCCCGT-----TTTCATTTCGTGGAAGTCCCCGGCAGAG----GAAAGGGCCGTAGGTGATGGCGCG----TTCTGCTTCTT---AT-----C-------------------------------------------------------------------------------------------------TAGAGAGGGGCGCTG-----A-AATCGTT-----CCTA------TTGGGTCGT--GCGTGGCAGC---T-GGTA-TA---GATGAAT-AAAGGCG---GGC--CGCTTGAAC----GGG--ACC-TATTCTCT-----TA---------------ATAGGTG-------------------------------------------GCAAAGCGGAATAG--------GAA-AGG------------GGCCGA-------------------------------------------------GC-TGACTG--------A-TGA--------------------GTGCC---TTTTT-----------AGCCTT---------TAGAA-----AAA-GGC-----TCTCA----T-------GTAAA-----GCTAA-------------CATG--------GCTGGCTA------------C--ATACAAGTA---TAGCCAAATCAAGATGA-GACGGG--------A------CGGAC---------GGTCAGAGGCCGCAGCGGGACTACCATAGGA--------------------AAGCCC--GCC--------------CCCGCTAGC-----TAACATAGAAAGA-----GATTC------------------CCG----GATAG--------C--AGTAGTCTC--------------------TATGT-GAAT--------------------------------C--TCTTCCC----------------------------GACCAGGCCAG--------------------------------------GCCGAATCG----------------------------------GGCCACCAC-TT-------------------------------------GGGATGGGAAT------------GGC----------------------------------------------------------------------------------TCAGCCCACATG-CATCATTT--------------GATGAAAGCACTC-CAGTCCAGTCG---------CCTCCTCGAAGTGG------------------------------------TT---TGTC------------------------------AACCACG-------------------------------------------------CTTTCCCTCCCTCAAAAC------------------AATG---------------------------------------------------------------------------------CTCCTCAC---------------------------------------------------------------------------------------------------------------------------------------CAA-ATGCCCTTCCTTGGGTT---------GGGGCAACACAGCA--------ATGAGTAGTTCG-CT--CCAGGA-CCCA-------------CCCCCTCGAGA-GCAGGATGCCGGCCGAGATGGAGCTGGGAGC---CAACCTATACTTTCCTG--GGGCTTGCCTTGCCCCAACATCTAAATA----AAG-----GGCGGGC----G-----CCGAAAAGGAACCAGCCCAGCCTCTTCA-AGAAAGC------TTTGCTTGGTAGGCGCTGCCTA-----CTCACT-C-------------------GGA-CAATG--------------------CTCTGAACACGAAAGTGTGCARTTCCG--CC-----CC--CTTCTC----CCATGC-TG-AGT-----CACAG--------GCAGCGCCTCGG------AAAG-------CACGG-------ACGAGCCACATGCAGGGAAACTTGCACGTGTGGTTCTGGCCGGGG-----ACCCCGGTAT
>Santalum
GTGCGCCTTGT--GAGCGCGTTTGGATCCGCGAAGGCA---ATCG--CTCGGATGTTCCCCTAACCCAACCCGGGAACGGACCGGAGGGAACCGCAGCATGGGGAATGCCCGCGTCTCGTCGCA-----AGGCTCATTTTTAGTTGT-------GGGTC---ATAGGGCGGGCTTC-GGGCGG-----GCAGCTTTATCTGATCAAGGGCCGGGGCA-CAAGGGTCCTGGTACTATCCAG----GTGCGAAGAA-CCCCGGAGGTGACTGCAATGAGCAGAAATCTCACTCACCGGCCTAAACGACGAGCAAACACTCGAACGTGAGAGCAAGGGATCACCCAAC----GAATGGA-CGAGTTCCAA-G-----------------GAGGGAGGCAAGAACCATGCTTT----CAGAGA----------------AGTGG-----------------CGGT------CCGAATCTTATTTGAACTGCGAGA----ATAACTG---ACTAAGCCGT-------GCC--GCCGTA-------------------AGG-----GGTC--ATT------CTCCAAAC-----------GGGACGGG-GCCAAGCCTTTA----------------------------------GGTTGTTTAAGTAGGTTGGGTGACAGATCGGCCATAGGAGTACTCCGGGATATAAACCAGGGCAACAAATGTCGAGCATACGACG-----ATGCCGCCTGT-----TTTCATTTCGTGGAAGTCCCCGGCAGAG----GAAAGGGCTGTAGGTGATGGCGCG----TTCTGCTTCTTTTCTTATC----------------------------------------------------------------------------------------------------TAGAGAGGGGCGCTG-----A-AATCGTT-----CCTA------TTGGGTCGT--GCGTGGCAGC---T-GGTA-TA---GATGAAT-AAAGGCG---GGC--CGCTTGAAC----GGG--ACC-TATTCTCT-----TA---------------ATAGGCG-------------------------------------------GCAAAGCGGAATAG--------GAAAAGG------------GGCCGA-------------------------------------------------GC-TGACTG--------A-TGA--------------------GTGCC---TTTAG-------AAAAAGGCTA-------------------AAAAGGC-----ACTCA----T-------GTGAA-----GCTAA-------------CATG--------GCTGGCTA------------C--ATACAAGTA---TAGCCAAATCAAGATGA-GACGGG--------A------CGGAC---------GGTCAGAGGCCGCAGCGGGACTACCATAGGA--------------------AAGCCC--GCC--------------CCCGCTAGC-----TAACATAGAAAGA-----TATTC------------------CCG----GATAG--------C--AGTAGTCTC--------------------TATGT-GAAT--------------------------------C--TCTTCCC----------------------------GATCAGGCCAG--------------------------------------GCCGAATCG----------------------------------GGCCACCAC-TT-------------------------------------GGGATGGGAAT------------GGC----------------------------------------------------------------------------------TCAGCCCACATG-CATCATTT--------------GATGAAAGCAC-----TC-CAGTCG---------CCTCCTCGAAGTGG------------------------------------TT---TGTC------------------------------AACCACG-------------------------------------------------CTTTCCCTCCCAC-----------------------AATG---------------------------------------------------------------------------------CTCCTCAC---------------------------------------------------------------------------------------------------------------------------------------CAA-ATGCCCTTCCTTGGGTT---------GGGGCAACACAGCA--------ATGAGTAGTTCG-CT--CCAGGG-CCCA-------------CCCCCTCGAGA-GCAGGATGCCGGCCGAGATGGAGCTGGGAGC---CAACCTATACTTTCCTG--GGGCTTGCCTTGCCCCACCATCTAAATA----AAG-----GGCGGGCG---------CCGAAAAGGAACCAGCCCAGCCTCTTCA-AGAAAGC------TTTGCTTGGTAGGCGCTGCCTA-----CTCACT-C-------------------GGA-CAATG--------------------CTCTGAACACGAAAGTGTGCAGTTCCG--CC-----CC--CTTCTC----CCATGC-TG-AGT-----CACAG--------GCAGCGCCTCGG------AAAG-------CACGG-------ACGAGCCACATGCAGGGAAACTTGCACGTGTGGTTCTGGCCGGGG-----ACCCCGGTAT
>Olax
GTGCGCCTTGT--GAGCGCGTTTGGATCCGCGAAGGCA---ATCG--CTCGGATGTTCCCCTAACCCAACCCGGGAACGGACCGGAGGGAACCGCAGCATGGGGAATGTCCGCGTCTCGTCGCA-----AGGCTCATTTTTAGTTGT-------GGGTC---ATA------------GGGCGG-----GCAGCTTTCTCTGATCAAGGACCGGGGCA-CAAGGGTCCTGGTACTACCCAG----GTGCGAAGAA-CCCCGGAGGTGACTGCAATGAGCAGAAATCTCACTCATCGGCCTAAACGACGAGCAAACACTCGAACGTGAGAGCAAGGGATCACCCAACGAATGAATGGA-CGAGTTCCAA-G-----------------GAGGGAGGCAAGAACCATGCTTT----CAGAGA----------------AGTGG---------------------------------CTTATTTGAACTGCGAGA----ATAACTG---ACTAAGCCGT-------GCC--GCCATA-------------------AGGTAAGGGGTC--ATT------CTCCAAAC-----------GGGACGGG-GCTAAGCCTTTA----------------------------------GGTTGTTTAAGTGGGTTGGGTGACAGATCGGCCATAGGAGTACTCCGGGATATAAACCAGGGCAACAAATGTCGAGCATACGACGATGCCATGCCGCCCGT-----TTTCATTTCGTGGAAGTCCCCGGCAGAG----GAAAGGGCTGTAGGTGATGGCGCG----TTCTGCTTCAACTC---------------------------------------------------------------------------------------------------------TAGAGAGGGGCGCTG-----A-AATCGTT-----CCTA------TTGGGTCGT--GCGTGGCAGC---T-GGTA-TA---GATGAAT-AAAGGCG---GGC--CGTC---------GGG--ACC-TATTCTCT-----TA---------------ATAGGCG-------------------------------------------GCAAAGCTCCATAG--------GAAAAGG------------GGGCGA-------------------------------------------------GC-TGACTG--------A-TGA--------------------GTGAG-------------------AGCCTTTACTTTACTTTAGA-----AAAAGGCTAAACTCTCA----T-------GTGAA-----GCTAA-------------CATG--------GCTGGCTA------------C--ATACAAGTA---TAGCCAAATCAAGATGA-GACGGG--------A------CGGAC---------GGTCAGAGGCCGCAGCGGGACTGCCATAGGA--------------------AAGCCC--GCC--------------CCCGCTAGC-----TAACATAGAAAGA-----GATTC------------------CCG----GATAG--------C--TGTAGTCTC--------------------TATGT-GAAT--------------------------------C--TCTTCCC----------------------------GATCAGGCCAG--------------------------------------GCCGAATCG----------------------------------GGCCACTAC-TT-------------------------------------GGGATGGGAAT------------GTC----------------------------------------------------------------------------------TCAGCCCACATG-CATCATTT--------------GATGAAAGCACTC------CAGTCG---------CCTCCTCGAAGTGG------------------------------------TT---TGTC------------------------------AACCACG--------------------------------------------------------------------------------------------------------------------------------------------------------------------------CCCCTCAC---------------------------------------------------------------------------------------------------------------------------------------CAA-ATGCCCTTCCTTGGGTT---------GGGGCAACACAGCA--------ATGAGTAGTTCG-CT--CCGGGACCCCA-------------CCCCCTCGAGA-GCTGGATGCCGGCCGAGATGGACCT----------------TAGGCGCCTG--GGGCTTGCCTTGCCCCAACATCTAAATAT---AAATAAAGGGCGGGCG---------CCGAAAAGGAACCAGCCCAGCCTCTTCA-AGAAAGC------TTTGCTTGGTAGGCGCTGCCTA-----CTCACC-CTTACTCAATA---------AGG-CAATG------------------CTCTGTGAACACGAAAGTGTGCAGTTCCG--CC-----CC--CTTCTC----CCATGC-TG-AGT-----CACAG--------GCAGCGCCTCGG------AAAG-------CACGG-------ACGAGCCACATGCAGGGAAACTCGCACGTGTGGTTCTGGCCGGGG------CCCCGGTAT
>Schoepfia
GTGCGCCTTGT--GAGCGCGTTTGGATCCGCGAAGGCA---ATCG--CTCGGATGTTCCCCTAACCCAACCCGGGAACGGACCGGAGGGAACCGCAGCATGGGGAATGTCCGCGTCTCGTCGCA-----AGGCTCATTTTTAGTTGT-------GGGTC---ATAGGG---------CGGCGG-----GCAGCTTTATCTGATCAAGGGCCGGGGCA-CAAGGGTCCTGGTACTATCCAGGTGCGTGCGAAGAA-CCCCGTGA----------------------TCACTCACCGGCCTAAACGACGAGCAAACACTCGAACGTGAGAGCAAGGGATCACCCAAC-------------GAGTTCCAA-G-----------------GAGGGAGGCAAGAACCATGCTTT----CAGAGA----------------AGTG----------------------------CCGAA-----TTTGAACTGCGAGA----ATAACTG---ACTAAGCCGT-------GCC--GCCGTA-------------------AGG-----GGTC--ATT------CTCCAAAC-----------GAGAC----------CCTTTA--------------------------------------GTTTAAGTAGGTTGGGTGACAGATCGGCCATAGGAGTACTCCGGGATATAAACCAGGGCAACAAATGTCGAGCATACGACG-----ATGCCGCCCGT-----TTTCATTTCGTGGAAGTCCCCGGCAGAG----GAAAGGGCTGTAGGTGATGGCGCG----TTCTGTATTTCTTATC-------------------------------------------------------------------------------------------------------TAGAGAG--------------------TT-----CCTA-TTGTATTGGGTCGT--GTCGTGCAGC---T-GGTA-TA---GATGAAT-AAAGGCG--------------------------GCT-TGGTCTAT-----------------------------------------------------------------------------GCGGAATAG--------GAA-AGAGAGGCATTACCAGAAGGAAAGTA--------------------------------------------GTCCAACTC--------AATG----------------------------------------------------------------------------------TCTTACGCATCA-----GTGAGATGGAACTAG---------------------------TGGATA----------------GACGAGTC---TTTCAACATCGGGATCA---------------------------------TTGGTTGAGAGTTCAGGGTGAGAAC-----------------------------ATGTTT-------------------ACTGCCAAC-------AGAGAATGAGATGTCTGTTTC------------------CCG------GAGTCCGAAAGC--AATAACATA--------------------TTTTT----------------------------------------TTTTATT----------------------------GATCGGATGGA--------------------------------ATGCCAAGCGAGTTGCAG-------------------------------GGCTATGGCAGC---------------------------------------TATCGGAAA----------------------------------------------------------------------------------------------------GCCTATATGTTGTTATGC---------------ACTGTACCACTC----------------------------------------------------------------------------AGTT------------------------------AGTTAT--------------------------------------------------------------------------------------------------------------------------------------------------------------------------------------------------------------------------------------------------------------------------------------------------------------------------------------------------------GGTGTAGCTCAACTC-------AT-AG-ACACCG-CT---GCACATCCTTGGTTATAGCTGCATTCCGTC-----------TCTCTGCTGCAGT---------------TATTCTATACACTCTTC-----------------------------------------------------------CC----AGCTGACATCATAGCATCGCTGCAGT----------TACGCTTTAGGGGTTATGCATGATGA-CATTCT---------------------GGA-TCATC--------------------TTCTGAAT-----------CAGTATCAGTCG---------ATCATCAATTCCACGA-CC-AGC-----ACAAGACTAAGGTGCTAGTTCACGCAAATCCGAAGAAGTTATCACGG-------ACGAGCCACATGCAGGGAAACTTGCACGTGTGGTTCTAGCCGGGG-----ACCCCGGCAT
