# Supplementary material for: Organellar phylogenomics of Ophioglossaceae fern genera
Source: Front Plant Sci. 2024 Jan 15;14:1294716. doi: 10.3389/fpls.2023.1294716 (PMC10823028; doi:10.3389/fpls.2023.1294716)
Supplement: Supplementary file 3 [file DataSheet_3.zip › Supplementary file S2/mtDNA_expanded/trim_HGT_nad2e4.fas]

>Huperzia
ATGTGGGCACCTGATGTTTACGAGGGTTCACCCACTATGGTTACAGCATTCTTCTCTATTGCACCTAAAATTGCTATTCTGGCCAATATGTTACGTGTTTTTATTTATACTTTCTATGATCCAACATGGCAACCACTATTCTTTCTTTGCAGCATTGCTTCTATGATCTTAGGAGCACTGGCCGCC------ATGGCCCAAAACAAAGTCAAAAGACTTTCAGCTTATAGTTCTATTGGACATGTAGGTTATCTTTGTATTGGTTTTTCGTGTGGAACCATAGAAGGGATTCAATCACTACTAATTGGAATCTTTATTTATGTATTAATGACCATCAATGCATTTGCCACAGTTTTAGCTTTGCGTAAA---ACCCGTTTCAAATATCTAGCGGATTTAGGCGCTTTAGCCAAAACTAATCCTACTTTAGCTATTACCTTGTCTATTACTATGTTTTCATACGCAGGAATACCCCCGTTAGCCGGCTTTCGTAGCAAATTCTATTTGTTTTTCGCCGCTTTAGGCTGTGGGGCTTACTTACTGGCCTTAGTAGGAGTAGTTACTAGCGTTATCAGTTGT
>Olax
ATGTGGGCACCTGATATCTATGAGGGTTCACCCACCCCGGTTACAGCATTCCTTTCTATTGCGCCTAAAATATCTATTTCTGCTAATATTTCACGTGTTTCTATTTATGGTTCCTATGGAGCTACATTGCAACAAATCTTCTTTTTCTGCAGCATTGCTTCTATGATCTTAGGAGCACTGGCCGCC------ATGGCCCAAACGAAAGTCAAAAGACCTCTAGCTCATAGTTCAATTGGACATGTAGGTTATATTCGTACAGGTTTCTCATGTGGAACCATAGAAGGAATTCAATCACTACTAATTGGTATCTTTATTTATGCATTAATGACGATAGATGCATTCGCCATAGTTTCAGCATTACGGCAA---ACCCGTGTCAAATATATAGCGGATTTGGGCGCTCTAGCCAAAACGAATCCTATTTCGGCTATTACCTTCTCCATTACTATGTTCTCATACGCAGGAATACCCCCGTTAGCCGGCTTTTGTAGCAAATTCTATTTGTTCTTCGCCGCTTTGGGTTGTGGGGCTTACTTCCTAGCCCCAGTGGGAGTAGTGACTAGCGTTATAGGTCGT
>Santalum
ATGTGGGCACCTGATATCTATGAGGGTTCACCCACCCCGGTTACAGCATTCCTTTCTATTGCGCCTAAAATTTCGATTTCTGCTAATATTTCACGTGTTTCTATTTATGGTTCCTATGGAGCTACATTGCAACAAATCTTCTTTTTCTGCAGCATTGCTTCTATGATCTTAGGAGCACTGGCCGCC------ATGGCCCAAACGAAAGTCAAAAGACCTCTAGCTCATAGTTCAATTGGACATGTAGGTTATATTCGTACTGGTTTCTCATGTGGAACCATAGAAGGGATTCAATCACTACTAATTGGTATCTTTATTTATGCATCAATGACGATAGATGCATTCGCCATAGTTTCAGCATTACGGCAA---ACCCGTGTCAAATATATAGCGGATTTGGGCGCTCTAGCCAAAACGAATCCTATTTCGGCTATTACCTTCTCCATTACTATGTTCTCATACGCAGGAATACCCCCGTTAGCCGGCTTTCGTAGCAAATTCTATTTGTTCTTCGCCGCTTTGGGTTGTGGGGCTTACTCCCTAGCCCCAGTGGGAGTAGTGACTAGCGTTATAGGTCGT
>Schoepfia
ATGTGGGCACCTGATATCTATGAGGGTTCACCCACCCCGGTTACAGCATTCCTTTCCATTGCGCCCAAAATTTCAATTTCTGCTAATATTTCACGTGTTTCTATTTATGGTTCCTATGGAGCTACATTGCAACAAATCTTCTTTTTCTGCAGCATTGCTTCTATGATCTTAGGAGCACTGGCCGCC------ATGGCCCAAACGAAAGTCAAAAGACCTCTAGCTCATAGTTCAATTGGACATGTAGGTTATATTCGTACTGGTTTCTCATGTGGAACCATAGAAGGAATTCAATCACTACTAATTGGTATCTTTATTTATGCATCAATGACGATAGATGCATTCGCCATAGTTTCAGCATTACGGCAA---ACCCGTGTCAAATATATAGCGGATTTGGGCGCTCTAGCCAAAACGAATCCTATTTCGGCTATTACCTTATCCATTACTATGTTCTCATACGCAGGAATACCCCCGTTAGCCGGCTTTTGTAGCAAATTCTATTTGTTCTTCGCCGCTTTGGGTTGTGGGGCTTACTCCCTAGCCCCAGTGGGAGTAGTGACTAGCGTTATAGGTCGT
>Castilleja
ATGTGGGCACCTGATATCTATGAGGGTTCACCTACCCCGGTTACAGCATTCCTTTCTATTGCGCCTAAAATCTCTATTTCTGCTAATATTTCACGTGTTTCTATTTATGGTTCTTATGGAGCTACATTGCAACAAATCTTCTTTTTCTGCAGCATTGCTTCTATGATCTTAGGAGCACTGGCCGCC------ATGGCCCAAACGAAAGTCAAAAGACTTCTAGCTCATAGTTCAATTGGACATGTAGGTTATATTCGTACTGGTTTCTCGTGTGGAACCATAGAAGGAATTCAATCACTACTAATTGGTATCTTTATTTATGCATCAATGACGATAGATGCATTCGCCATAGTTTCAGCATTACGGCAA---ACCCGTGTCAAATATATAGCGGATTTGGGCGCTCTAGCCAAAACGAATCCTATTTTGGCTATTACCTTCTCCATTACTATGTTCTCATACGCAGGAATACCCCCGTTAGCCGGCTTTTTTAGCAAATTCTATTTGTTTTTCGCCGCTTTGGGTTGTGGGGCTTACTTCCTAGCCCCAGTGGGAGTAGTGACTAGCGTTATAGGTTGT
>Comandra
ATGTGGGCACCTGATATCTATGAGGGTTCACCCACCCCGGTTACAGCATTCCTTTCTATTGCGCCTAAAATTTCTATTTCTGCTAATATTTCACGTGTTTCTATTTATGGTTCCTATGGAGCTAAG---CAACAAATCTTCTTTTTCTGCAGCATTGCTTCTATGATCTTAGGAGCACTGGCCGCC------ATGGCCCAAACGAAAGTCAAAAGACCTCTAGCTCATAGTTCAATTGGACATGTAGGTTATATTCGTACTGGTTTCTCATGTGGAACCATAGAAGGAATTCAATCACTACTAATTGGTATCTTTATTTATGCATCAATGACGATAGATGCATTCGCCATAGTTTCAGCATTACGGCAA---ACCCGTGTCAAATATATAGCGGATTTGGGCGCTCTAGCCAAAACGAATCCTATTTCGGCTATTACCTTCTCCATTACTATGTTCTCATACGCAGGAATACCCCCGTTAGCCGGCTTTTGTAGCAAATTCTATTTGTTCTTCGCCGCTTTGGGTTGTGGGGCTTACTCCCTAGCCCCAGTGGGAGTAGTGACTAGCGTTATAGGTCGT
>Pteridium
GTGTGGGCACCTGATGTATACGAGGGTTTACCTACTCTGGTTACAGCATTTTTTCCCATTGCACCTAAAATATCTATTCCTGCCAATATGTTATGTGTTTTTCTCTACAGTTTTCACGATCTAACATGGTAACAACTCTTCCTTTTCTGCAGCATCGCTTTCATGATCCCAGGAGCACTGGCCGCT------ATGGCCTAAAAAGAAGTAAAAAGACTTTCAGCTTATAGTTCTATTGGACATGTAGGTTATCTCCCAATTGGTTTTTCACGTGGAACCATAGAAGGAATTTAATCACTACTAATTGGTATCTCTATTTATATATCAATGACCATTAATGCATTTGCTACAGTTTCAGCATTACGTTAA---ACCTGTGTCAAATATATAACGGATTCAGGCGCTTTAGCCAAAACTAATCCTATTTCAGCTATTACCCTGTCTGTTACTATGTCTCTATACGCAGGAATACCCTCGTTAGCCGGCTTTCGTAGCAAATTTCATTTGTTCTTCGCCGCCCCGAGCTGTGGGGCTTACTTATTAGCTTTAATAGGGATAGTTACTAGCGTCATCAGTCGT
>HGT_Botrypus
ATGTGGGCACCTGATATCTATGAGGGTTCACCCACCCCGGTTACAGCATTCCTTTCTATTGCGCCTAAAATTTCTATTTCTGCTAATATTTCACGTGTTTCTATTTATGGTTCCTATGGAGCTACGTTGCAACAAATCTTCTTTTTTTGCAGCATTGCTTCTATGATCTTAGGAGCACTGGCCGCCCGCC--ATGGCCCAAACGAAAGTCAAAGGACCTCTAGCTCATAGTTCAATTGGACATGTAGGTTATATTTGTACTGGTTTCTCATGTGGAACCATAGAAGGAATTTAATCACTACTAATTGGTATCTTTATTTATGCATCAATGACGATAGATGCATTCGCCATAGTTTCAGCATTACGGCAA---ACCCGTTTCAAATATATAGCGGATTTGGGCGCTCTAGCCAAAACGAATCCTATTTCGGCTATTACCTTCTCCATTACTATGTTCTCATACGCAGGA----CCCCG----CCGGCTTTTGTAGCAAATTCTATTTGTTCTTCGCCGCTTTGGGTTGTGGGGCTTACTCCCTAGCCCCAGTGGGAGTAGTGACTAGCGTTATACGTT--
>Azolla
GTGTGGGCACCTGATGTATACGAGGGTTTACCTACTCTGGTTACAGCATTTTTTCCCATTGCACCTAAAATATCTATTCCTGCCAATATGTTATGTGTTTCTCCCTATAGTTTCCACGATCTAACATGGTAACAACTCTTCCTTTTCTGCAGCATCGCTTTCATGATCCTAGGAGCACTGGCCGCT------ATGGCCTAAAAAGAAGTAAAAAGACTTTCAGCTTATAGCTCTATTGGACATGTAGGTTATCTTTCAATCGGTTTTTCACGTGGAATCACAGAAGGAATTTAATCACCACTAATTGGTATCTCTATTCATATATCAATGATCATTAATGTATTCGCTACAGTTTTAGCATTACGTTAA---ACCTGTGTCAAATATATAGCGGATTCAGGCGCTTTAGCCAAAACTAATCTTATTTCAGCTATTACTCCGTCCGTTACTATGTTTCTATACGCAGGAATACTCCCGTTAGCCGGCTTTCGTAGCAAATTCCATTTGTTCTTTGCCGCCCTGAGCTGTGGGGCTTATTTACTAGCTTTAATAGGGGTAGTTACTAGTGTCATCAGTCGT
>Cycas
ATGTGGGCACCTGATATCTATGAGGGTTCACCCACCCCGGTTACAGCATTCTTTTCCATTGCACCTAAAATATCTATTTCTGCAAATATGTTACGTGTTTTTATTCATAGTTTCTATGTAACTACATTGCAACAAATCTTCTTCCTCCGCAGCATTGCTCCTATGATCTCAGGAGCACTGGCCGCC------ATGGCCCAAACGAAAGTCAAAAGACCTTTAGCTCATAGTTCGATCGGACATGTAGGTTATATCCGTACCGGTTCTTCACGTGGAACTATAGAAGGAATTCAATCACTACTAATTGGTATCTTTATTCATGTATCAATGACGATAGATGCATTCGCCATAGTTCTAGCATTACGGCAA---ACCCGTGTCAAATATATAGCGGATTTGGGCGCTCTAGCCAGAACGGATCCTATTTCGGCTATTATCTCTTCCATTACTATGTTCCCATACGCAGGAATACCCCCGTTAGCCGGCCTTCGTAGCAAATTCTATTTGTTCTCCGCCGCTTCAGGTTGTGGGGCTTACTTACCAGCCTTAATGGGAGTAGTTACTAGCGTTATAGGTCGT
>Pinus
ATGTGGGCACCTGATATCTATGAGGGTTCACCCACCCTGGTTGCAGCATTCTTCTCTATCGCACCTAAAATCTCTATTTTTGCGAATATGTTACGTGTTTCTATCCATAGTTTCTATGGAACTACATTGCAACAAATCTTCTTTCTCCGCAGCATTGCTCCTATGATCCTAGGAGCACTGGCCGCC------ATGGCCCAGACGAAAGTCAAAAGACCTTTAGCTCATAGTTCGGTTGGACATGTAGGTTATCTTCGTACCGGTTTGTCATGTGGAACCATGGGAGGAATTCAATCACTACTAATTGGTATATTCATCCATGTATCAATGACGATCAATGCATCCGCCATAGTCCTAGCATTACGGCAA---ACCCGTGTCAAATATATAGCGGATCTGGGCGCTCCAGCCGGGACGAATCCTATTTCGGCTATTATCTTTTCCATTACTATGTTCCCATACGCAGGAATACCCCCGTTAGCCGGCTTTCGTAGCAAATTCTATTTGTTCTCCGCCGCTTTGGGTTGTGGGGCTTACTTACTAGCCTTGATGGGAGTAGTTACTAGCGTTATAGGT---
>Cucurbita
ATGTGGGCACCTGATATCTATGAGGGTTCCCCCACGCCGGTTACAGCATTCCTTTCTATTGCGCCTAAAATCTCTATTTTTGCTAATATTTCACGTCTTTCTATTTATGGTTCCTATGGAGCTACATTGCAACAAATCTTCTTTTTCTGCAGCATTGCTTCTATGATCTTAGGAGCACTGGCCGCC------ATGGCCCAAACGAAAGTCAAAAGACCTCTAGCTCATAGTTCAATTGGACATGTAGGTTATATTCGTACTGGTTTCTCATGTGGAACCATAGAAGGAATTCAATCACTACTAATTGGTATCTTTATTTATGTATTCATGACGATAGATGCATTCGCTATAGTTTTAGCATTACGGCAA---ACCCGTGTCAAATATCTAGCGGATTTGGGCGCTCTAGCCAAAACGAATCCTATTTCGGCTATTACCTTCTCCATTACTATGTTCTCATACGCAGGAATACCCCCGTTAGCCGGTTTTTGTAGCAAATTCTATTTGTTTTTCGCCGCTTTGGGTTGTGGGGCTTACTTCCTAGCCCCAGTGGGAGTAGTGACTAGCGTTATAGGTCGT
>Agrostemma
ATGTGGGCACCTGATATCTATGAGGGTTCACCCACCCCGGTTACAGCATTCTTTTCTATTGCGCCTAAAATCTCTATTTCTGCTAATATTTTACGTGTTTTTATTTATGGTTCCTATGGAGCTACATTGCAACAAATTTTCTTTTTCTGCAGCATTGCTTCTATGATCTTAGGAGCACTGGCTGCC------ATGGCCCAAACAAAAGTCAAAAGACTTCTAGCTCATAGTTCAATTGGACATGTAGGTTATATTCGTACTGGTTTCTCATGTGGAACCATAGAAGGAATTCAATCACTACTAATTGGTCTCTTTATTTATGCATCAATGACGATAGATGCATTCGCTATAGTTTCAGCATTACGGCAA---ACCCGTGTAAAATATATAGCGGATTTGGGCGCTCTAGCCAAAACGAATCCTATTTCGGCTATTACCTTCTCTATTACTATGTTCTCATACGCAGGAATACCCCCGTTAGCCGGCTTTTGTAGTAAATTCTATTTGTTCTTCGCCGCTTTGGGTTGTGGGGCTTACTTCCTAGCCCCAGTGGGAGTAGTGACTAGCGTTATAGGTTGT
>Glycine
ATGTGGGCACCTGATATCTATGAGGGTTCACCCACCCCGGTTACAGCATTCCTTTCTATTGCGCCTAAAATTTCTATTTTTGCTAATATTTCACGTGTTTCTATTTATGGTTCCTATGGAGCTACATTGCAACAAATCTTCTGTTTCTGCAGCATTGCTTCTATGATTTTAGGAGCACTGGCCGCC------ATGGCCCAAACGAAAGTCAAAAGACCTCTAGCTCATAGTTCAATTGGACATGTAGGTTATATTCGTACTGGTTTCTCATGTGGAACCATAGAAGGAATTCAATCACTACTAATTGGTATCTTAATTTATGCATTAATGACGATAGATGCATTCGCCATAGTTTTAGCATTACGGCAA---ACCCGTGTCAAATATATAGCAGATTTGGGCGCTCTAGCCAAAACGAATCCTATTTCGGCTATTACCTTCTCCATTACTATGTTCTCATACGTAGGAATACCCCCGTTAGCCGGCTTTTGTAGCAAATTCTATTTGTTCTTCGCCGCTTTGGGTTGTGGGGCTTACTTCCTAGCCCCAGTGGGAGTAGTGACTAGCGTTATAGGTTGT
>Spirodela
ATGTGGGCACCTGATATCTATGAGGGTTCACCCACCCCGGTTACAGCATTCCTTTCTATTGCGCCTAAAATCTCTATTTCTGCAAATATGTCACGTGTTTCTATTGTTGGTTCCTATGGAGGTACATTGCAACAAATCTTCTTTTTCAGCAGCATTGCTTCTATGATCTTAGGAGCACTGGCCGCC------ATGGCCCAAACGAAAGTCAAAAGACCTCTAGCTCATAGTTCGATTGGACATGTAGGTTATATTCGTACTGGTTTATCATGTGGAACCATAGAAGGAATTCAATCACTACTAATTGGTATCTTTATTTATGCATCAATGACGATAAATGCATTCGCCATAGTTCCAGCATTACGGCAA---ACCCGTGTCAAATATATAGCGGATTTGGGCGCTCTAGCCAAAACGAATCCTATTTCGGCTATGACCTTCTCCATTACAATGTTCTCATACGCAGGAATACCCCCGTTAGCCGGCTTTTGTAGCAAATTCTTTTTGTTCTTCGCCGCTTTGGGTTGTGGGGCTTACTTCCTAGCCCCAGTGGGAATAGTGACTAGCGTTATAGGTCGT
>Phoenix
ATGTGGGCACCTGATATCTATGAGGGTTCACCCACCCCGGTGACAGCATTCCTTTCTATTGCGCCTAAAATCTCTATTTCTGCAAATATGTCACGTGTTTCTATTGTTGGTTCCTATGGAGGTACATTGCAACAAATCTTCTTTTTCTGCAGCATTGCTTCTATGATCTTAGGAGCACTGGCCGCC------ATGGCCCAAACGAAAGTCAAAAGACCTCTAGCTCATAGTTCGATTGGACATGTAGGTTATATTCGTACTGGTTTCTCATGTGGAACCATAGAAGGAATTCAATCACTACTAATTGGTATATTTATTTATGCATCAATGACGATAGATGCATTCGCCATAGTTCCAGCATTACGGCAA---ACCCGTGTCAAATATATAGCGGATTTGGGCGCTCTAGCCAAAACGAATCCTATTTCGGCTATGACCTTCTCCATTACAATGTTCTCATACGCAGGAATACCCCCGTTAGCCGGCTTTTGTAGCAAATTCTATTTGTTCTTCGCCGCTTTGGGTTGTGGGGCTTACTTCCTAGCCCCAGTGGGAGTAGTGACTAGCGTTATAGGTCGT
>Oryza
ATGTGGGCACCTGATATCTATGAGGGTTCACCCACCCCGGTGACAGCATTCCTTTCTATTGCGCCTAAAATCTCTATTTCTGCAAATATGTCACGTGTTTCTATTGTTGCTTCCTATGGGGGTACATTACAACAAATCTTCTTTTTCTGCAGCATTGCTTCTATGATCTTAGGAGCACTGGCCGCC------ATGGCCCAAACGAAAGTCAAAAGACCTCTAGCTCATAGTTCGATTGGACATGTAGGTTATATTCGTACTGGTTTCTCATGTGGAACCATAGAAGGAATTCAATCACTACTAATTGGTATATTTATTTATGCATCAATGACGATAGATGCATTCGCCATAGTTCCAGCATTACGGCAA---ACCCGTGTCAAATATATAGCGGATTTGGGCGCTCTAGCCAAAACGAATCCTATTTTGGCTATGACCTTCTCCATTACAATGTTCTCATACGCAGGAATACCCCCGTTAGCCGGCTTTTGTAGCAAATTCTATTTGTTCTTCGCCGCTTTGGGTTGTGGGGCTTACTTCCTAGCCCCAGTGGGAGTAGTGACTAGCGTTATAGGTTGT
>Oenothera
ATGTGGGCACCTGATATCTATGAGGGTTCACCCACCCCGGTTACAGCATTCCTTTCTATTGCGCCTAAAATTTCTATTTCTGCTAATATTTCACGTGTTTCTATTTATGGTTCCTATGGAGCTACATTGCAACAAATCTTCTTTTTCTGCAGCATTGCTTCTATGATCTTAGGAGCACTGGCCGCC------ATGGCCCAAACGAAAGTCAAAAGACCTCTAGCTCATAGTTCAATTGGACATGTAGGTTATATTCGTACTGGTTTCTCATGTGGAACCATAGAAGGAATTCAATCACTACTAATAGGTCTCTTTATTTATGCATTAACGACGATAAATGCATTCGCCATAGTTTCAGCATTACGGCAA---ACCCGTGTCAAATATATAGCGGATTTGGGCGCTCTAGCCAAAACGAATCCTATTTCGGCTATTACCTTCTCCATTACTATGTTCTCATACGCAGGAATACCCCCCTTAGCCGGCTTTTGTAGCAAATTCTATTTGTTCTTCGCCGCTTTGGGTTGTGGGGCTTACTTCCTAGCCCCAGTGGGAGTAGTGACTAGCGTTATAGGTTGT
>Ricinus
ATGTGGGCACCTGATATCTATGAGGGTTCACCCACCCCGGTAACAGCATTCCTTTCTATTGCGCCTAAAATATCTATTTCTGCTAATATTTCACGTGTTTCTATTTATGGTTCCTATGGAGCTACATTGCAACAAATCTTCTTTTTCTGCAGCATTGCTTCTATGATCTTAGGATCACTGGCCGCC------ATGGCCCAAACGAAAGTAAAAAGACCTCTAGCTCATAGTTCAATTGGACATGTAGGTTATATTCGTACTGGGTTCTCATGTGGAACCATAGAAGGAATTCAATCACTACTAATTGGTCTCTTTATTTATGCATTAATGACGATAGATGCATTCGCCATAGTTTTAGCATTACGGCAA---ACCCGTGTCAAATATATAGCGGATTTGGGTGCTCTAGCCAAAACGAATCCTATTTCGGCTATTACCTTCTCCATTACTATGTTCTCATACGCAGGAATACCCCCGTTAGCCGGCTTTTGTAGCAAATTCTATTTGTTCTTCGCCGCTTTGGGTTGTGGGGCTTACTTCCTAGCCCCAGTGGGAGTAGTGACTAGCGTTATAGGTCGT
>Helicanthes
ATGTGGGCACCTGATATCTATGAGGGTTCACCCACCCCGGTTACAGCATTCCTTTCTATTGCGCCTAAAATTTCTATTTCTGCTAATATTTCGCGTGTTTCTATTTATGGTTCCTATGGAACTACATTGCAACAAATCTTCTTTTTCTGCAGCATTGCTTCTATGATCTTAGGAGCACTGGCCGCC------ATGGCCCAAACGAAAGTAAAAAGACCTCTAGCTCATAGTTCAATTGGACATGTAGGTTATATTCGTACTGGTTTCTCATGTGGAACCATAGAAGGAATTCAATCACTACTAATTGGTATCTTTATTTATGCATTAATGACGATAGATGCATTCGCCATAGTTTCAGCATTACGGCAA---ACCCGTGTCAAATATATAGCGGATTTGGGCGCTCTAGCCAAAACGAATCCTATTTCGGCTATTACCTTCTCCATTACTATGTTCTCATACGCAGGAATACCCCCGTTAGCCGGCTTTTGTAGCAAATTCTATTTGTTCTTCGCCGCTTTGGGTTGTGGGGCTTACTCCCTAGCCCCAGTGGGAGTAGTGACTAGCGTTATAGGTCGT
>Tolypanthus
ATGTGGGCACCTGATATCTATGAGGGTTCACCCACCCCGGTTACAGCATTCCTTTCTATTGCGCCTAAAATTTCTATTTCTGCTAATATTTCGCGTGTTTCTATTTATGGTTCCTATGGAACTACATTGCAACAAATCTTCTTTTTCTGCAGCATTGCTTCTATGATCTTAGGAGCACTGGCCGCC------ATGGCCCAAACGAAAGTAAAAAGACCTCTAGCTCATAGTTCAATTGGACATGTAGGTTATATTCGTACTGGTTTCTCATGTGGAACCATAGAAGGAATTCAATCACTACTAATTGGTATCTTTATTTATGCATTAATGACGATAGATGCATTCGCCATAGTTTCAGCATTACGGCAA---ACCCGTGTCAAATATATAGCGGATTTGGGCGCTCTAGCCAAAACGAATCCTATTTCGGCTATTACCTTCTCCATTACTATGTTCTCATACGCAGGAATACCCCCGTTAGCCGGCTTTTGTAGCAAATTCTATTTGTTCTTCGCCGCTTTGGGTTGTGGGGCTTACTCCCTAGCCCCAGTGGGAGTAGTGACTAGCGTTATAGGTCGT
>Arabidopsis
ATGTGGGCACCAGATATCTATGAGGGTTCACCCACCCCGGTTACAGCATTCCTTTCTATTGCGCCTAAAATCTCTATTTCTGCTAATATTTTACGTGTTTCTATTTATGGTTCCTATGGAGCTACATTGCAACAAATCTTCTTTTTCTGCAGCATTGCTTCTATGATCTTAGGAGCACTGGCCGCC------ATGGCCCAAACGAAAGTCAAAAGACCTCTAGCTCATAGTTCAATTGGACATGTAGGTTATATTCGTACTGGTTTCTCATGTGGAACCATAGAAGGAATTCAATCACTACTAATTGGTATCTTTATTTATGCATTAATGACGATGGATGCATTCGCCATAGTTTCAGCATTACGGCAA---ACCCGTGTCAAATATATAGCGGATTTGGGCGCTCTAGCCAAAACGAATCCTATTTCGGCTATTACCTTCTCCATTACTATGTTCTCATACGCAGGAATACCCCCGTTAGCCGGCTTTTGTAGCAAATTCTATTTGTTCTTCGCCGCTTTGGGTTGTGGGGCTTACTTTCTAGCCCCAGTGGGAGTAGTGACTAGCGTTATAGGTCGT
>Carica
ATGTGGGCACCTGATATCTATGAGGGTTCACCCACCCCGGTTACAGCATTCCTTTCTATTGCGCCTAAAATTTCGATTTCTGCTAATATTTTACGTGTTTCTATTTATGGTTCCTATGGAGCTACATTGCAACAAATCTTCTTTTTCTGCAGCATTGCTTCTATGATCTTAGGAGCACTGGCCGCC------ATGGCCCAAACGAAAGTCAAAAGACCTCTAGCTCATAGTTCAATTGGACATGTAGGTTATATTTGTACTGGTTTCTCATGTGGAACCATAGAAGGAATTCAATCACTACTAATTGGTATCTTTATTTATGCATTAATGACGATAGATGCATTCGCCATAGTTTCAGCATTACGGCAA---ACCCGTGTCAAATATATAGCGGATTTGGGCGCTCTAGCCAAAACGAATCCTATTTCGGCTATTACCTTCTCCATTACTATGTTCTCATACGCAGGAATACCCCCGTTAGCCGGCTTTTGTAGCAAATTCTATTTGTTCTTCGCCGCTTTGGGTTGTGGGGCTTACTTCCTAGCCCCAGTGGGAGTAGTGACTAGCGTTATAGGTCGT
>Cuscuta
ATGTGGGCACCTGATATCTATGAGGGTTCACCCACCCCGGTTACAGCATTCCTTTCTATTGCGCCTAAAATATCTATTTCTGCTAATATTTCACGTGTTTCTATTTATGGTTCTTATGGA---------CAACAAATATTCTTTTTCTGCAGCATTGCTTCTATGATCTTAGGAGCACTGGCCGCC------ATGGCCCAAACGAAAGTCAAAAGACTTCTAGCTCATAGTTCAATTGGACATGTAGGTTATATTCGTACTGGTTTCTCATGTGGAACCATAGAAGGAATTCAATCACTACTAATTGGTATCTTTATTTATGCATCAATGACGATAGATGCATTCGCCATAGTTTTAGCATTACGCCAA---ACCCGTGTAAAATATCTAGCTGATTTGGGCGCTCTAGCCAAAACGAATCCTATTTTGGCTATTACCTTCTCCATTACTATGTTCTCATACGCAGGAATACCCCCGTTAGCCGGCTTTTGTAGCAAATTCTATTTGTTCTTCGCCGCTTTGGGTTGTGGGGCTTACTTCCTAGCCCCAGTGGGAGTAGTGACTAGCGTTATAGGTCGT
>Rhazya
ATGTGGGCACCTGATATCTATGAGGGTTCACCCACCCCGGTTACAGCATTCCTTTCTATTGCGCCTAAAATCTCTATTTCTGCTAATATTTCACGTCTTTCTATTTATGGTTCTTATGGAGCTACATTGCAACAAATCTTCTTTTTCTGCAGCATTGCTTCTATGATCTTAGGAGCACTGGCCGCC------ATGGCCCAAACGAAAGTCAAAAGACTTCTAGCTCATAGTTCAATTGGACATGTAGGTTATATTCGTACTGGTTTATCATGTGGAACCATAGAAGGAATTCAATCACTACTAATTGGTATCTTTATTTATGCATCAATGACGATAGATGCATTCGCCATAGTTTTAGCATTACGGCAA---ACCCGTGTCAAATATATAGCTGATTTGGGCGCTCTAGCAAAAACGAATCCTATTTTGGCTATTACCTTTTCCATTACTATGTTCTCATACGCAGGAATACCCCCGTTAGCCGGCTTTTGTAGCAAATTCTATTTGTTCTTCGCCGCTTTGGGTTGTGGGGCTTACTTCCTAGCCCCAGTGGGAGTAGTGACTAGCGTTATAGGTTGT
>Asclepias
ATGTGGGCACCTGATATCTATGAGGGTTCACCCACCCCGGTTACAGCATTCCTTTCTATTGCGCCTAAAATCTCTATTTCTGCTAATATTTCACGTCTTTCTATTTATGGTTCTTATGGAGCTACATTGCAACAAATCTTCTTTTTCTGCAGCATTGCTTCTATGATCTTAGGAGCACTGGCCGCC------ATGGCCCAAACGAAAGTCAAAAGACTTCTAGCTCATAGTTCAATTGGACATGTAGGTTATATTCGTACTGGTTTATCATGTGGAACCATAGAAGGAATTCAATCACTACTAATAGGTATCTTTATTTATGCATCAATGACGATAGATGCATTCGCCATAGTTTTAGCATTACGGCAA---ACCCGTGTCAAATATATAGCTGATTTGGGCGCTCTAGCCAAAACGAATCCAATTTTGGCTATTACCTTTTCCATTACTATGTTCTCATACGCAGGAATACCCCCGTTAGCCGGCTTTTGTAGCAAATTCTATTTGTTCTTCGCCGCTTTGGGTTGTGGGGCTTACTTTCTAGCCCCAGTGGGAGTAGTGACTAGCGTTATAGGTTGT
>Boea
ATGTGGGCACCTGATATCTATGAGGGTTCACCCACCCCGGTTACAGCATTCCTTTCTATTGCGCCTAAAATATCGATTTCTGCTAATATTTCACGTGTTTCTATTTATAGTTCTTATGGAGCTACATTGCAACAAATCTTCTTTTTCTGCAGCATTGCTTCTATGATCTTAGGAGCACTGGCCGCC------ATGGCCCAAACGAAAGTCAAAAGACTTCTAGCTCATAGTTCAATTGGACATGTAGGTTATATTCGTACTGGTTTCTCATGTGGAACCATAGAAGGAATTCAATCACTACTAATTGGTATCTTTATTTATGCATCAATGACGATAGATGCATTCGCCATAGTTTCAGCATTACGGCAA---ACCCGTGTCAAATATATAGCTGATTTGGGCGCTCTAGCCAAAACGAATCCTATTTTGGCTATTACCTTCTCCATTACTATGTTCTCATACGCAGGAATACCCCCGTTAGCAGGCTTTTGTAGCAAATTCTATTTGTTTTTCGCCGCTTTGGGTTGTGGGGCTTACTTCCTAGCCCCAGTGGGAGTAGTGACTAGCGTTATAGGTCGT
>Nicotiana
ATGTGGGCACCTGATATCTATGAGGGTTCACCCACCCCGGTTACAGCATTCCTTTCTATTGCGCCTAAAATCTCTATTTCTGCTAATATTTCACGTGTTTCTATTTATGGTTCTTATGGAGCTACATTGCAACAAATCTTCTTTTTCTGCAGCATTGCTTCTATGATCTTAGGGGCACTGGCCGCC------ATGGCCCAAACGAAAGTAAAAAGACTTCTAGCTCATAGTTCAATTGGACATGTAGGTTATATTCGTACTGGTTTCTCATGTGGAACCATAGAAGGAATTCAATCACTACTAATTGGTATCTTTATTTATGCATCAATGACGATAGATGCATTCGCCATAGTTTTAGCATTACGGCAA---ACCCGTGTCAAATATATAGCTGATTTGGGCGCTCTAGCCAAAACGAATCCTATTTTGGCTATTACCTTCTCCATTACTATGTTCTCATACGCAGGAATACCCCCGTTAGCCGGCTTTTGTAGCAAATTCTATTTGTTCTTCGCCGCTTTGGGTTGTGGGGCTTACTTCCTAGCCCCAGTGGGAGTAGTGACTAGCGTTATAGGTCGT
>Amborella
ATGCGGGCACCTGATATCTATGAGGGTTCACCCACCCCGGTTACAGCATTCCTTTCTATTGCGCCTAAAATCTCTCTTTCTGCAAATATGTCACGTGTTTCTATTTATGGTTCCTATGGAGCTACATTGCAACAAATCTTCTTTTTCTGCAGCATTGCTTCTATGATCTTAGGAGCACTGGCCGCC------ATGGCCCAAACGAAAGTCAAAAGACCTCTAGCTCATAGTTCGATTGGACATGTAGGTTATATTCGTACTGGTTTCTCATGTGGAACCATAGAAGGAATTCAATCACTACTAATTGGTATCTTTATTTATGCATCAATGACGATAGATGCATTCGCCATAGTTCCAGCATTACGGCAA---ACCCGTGTCAAATATATAGCGGATTTGGGCGCTCTAGCCAAAACGAATCCTATTTTGGCTATTACCTTCTCCATAACTATGTTATCATACGCAGGAATCCCCCCGTTAGCCGGCTTTCGTAGCAAATTCTATTTGTTCTTCGCCGCTTTGGGTTGTGGGGCTTACTTCCTAGCCCCAGTGGGAGTAGTGACTAGCGTTATAGGTCGT
>Malus
ATGTGGGCACCTGATATCTATGAGGGTTCACCCACCCCGGTTACAGCATTCCTTTCTATTGCGCCTAAAATATCTATTTCTGCAAATATTTCACGTGTTTCTATTTATGGTTCCTATGGAGCTACATTGCAACAAATCTTCTTTTTCTGCAGCATTGCTTCTATGATCTTAGGAGCACTGGCCGCC------ATGGCCCAAACGAAAGTAAAAAGACCTCTAGCTCATAGTTCAATTGGACATGTAGGTTATATTCGTACAGGTTTATCATGTGGAACCATAGAAGGAATTCAATCACTACTAATTGGTATCTTTATTTATGCATTAATGACGATAGATGCATTCGCCATAGTTTTAGCATTACGGCAA---ACCCGTGTCAAATATATAGCGGATTTGGGCGCTCTAGCCAAAACGAATCCTATTTCGGCTATTACCTTCTCCATTACTATGTTCTCATACGCAGGAATACCCCCGTTAGCCGGCTTTTGTAGCAAATTCTATTTGTTCTTCGCCGCTTTGGGTTGTGGGGCTTACTTCCTAGCCCCAGTGGGAGTAGTGACTAGCGTTATAGGTCGT
>Vitis
ATGTGGGCACCTGATATCTATGAGGGTTCACCCACCCCGGTTACAGCATTCCTTTCTATTGCGCCTAAAATCTCTATTTCTGCTAATATTTCACGTGTTTCTATTTATGGTTCCTATGGAGCTACATTGCAACAAATCTTCTTTTTCTGCAGCATTGCTTCTATGATCTTAGGAGCACTGGCCGCC------ATGGCCCAAACGAAAGTAAAAAGACCTCTAGCTCATAGTTCAATTGGACATGTAGGTTATATTCGTACTGGTTTATCATGTGGAACCATAGAAGGAATTCAATCACTACTAATTGGTATCTTTATTTATGCATCAATGACGATAGATGCATTCGCCATAGTTTTAGCATTACGGCAA---ACCCGTGTCAAATATATAGCGGATTTGGGCGCTCTAGCCAAAACGAATCCTATTTCGGCTATTACCTTCTCCATTACTATGTTCTCATACGCAGGAATACCCCCGTTAGCCGGCTTTTGTAGCAAATTCTATTTGTTCTTCGCCGCTTTGGGTTGTGGGGCTTACTTCCTAGCCCCAGTGGGAGTAGTGACTAGCGTTATAGGTCGT
>Liriodendron
ATGTGGGCACCTGATATCTATGAGGGTTCACCCACCCCGGTTACAGCATTCCTTTCTATTGCGCCTAAAATCTCTATTTCTGCAAATATGTCACGTGTTTCTATTTATGGTTCCTATGGAGCTACATTGCAACAAATCTTCTTTTTCTGCAGCATTGCTTCTATGATCTTAGGAGCACTGGCCGCC------ATGGCCCAAACGAAAGTCAAAAGACCTCTAGCTCATAGTTCGATTGGACATGTAGGTTATATTCGTACTGGTTTCTCATGTGGAACCATAGAAGGAATTCAATCACTACTAATTGGTATCTTTATTTATGCATCAATGACGATAGATGCATTCGCCATAGTTCCAGCATTACGGCAA---ACCCGTGTCAAATATATAGCGGATTTGGGCGCTCTAGCCAAAACGAATCCTATTTCGGCTATTACCTTCTCCATTACTATGTTCTCATACGCAGGAATACCCCCGTTAGCCGGCTTTCGTAGCAAATTCTATTTGTTCTTCGCCGCTTTGGGTTGTGGGGCTTACTTCCTAGCCCCAGTGGGAGTAGTGACTAGCGTTATAGGTCGT
>Erythropalum
ATGTGGGCACCTGATATCTATGAGGGTTCACCCACCCCGGTTACTGCATTCCTTTCTATTGCGCCTAAAATATCTATTTCTGCTAATATTTCACGTGTTTCTATTTATGGTTCCTATGGAGCTACATTGCAACAAATCTTCTTTTTCTGCAGCATTGCTTCTATGATCTTAGGAGCACTGGCCGCC------ATGGCCCAAACGAAAGTAAAAAGACCTCTAGCTCATAGTTCAATTGGACATGTAGGTTATATTCGTACTGGTTTCTCATGTGGAACCATAGAAGGAATTCAATCACTACTTATTGGTATCTTTATTTATGCATCAATGACGATAGATGCATTCGCCATAGTTTCAGCATTACGGCAA---ACCCGTGTCAAATATATAGCGGATTTGGGCGCTCTAGCCAAAACGAATCCTATTTCGGCTATTACCTTCTCCATTACTATGTTCTCATACGCAGGAATACCCCCGTTAGCCGGCTTTCGTAGCAAATTCTATTTGTTCTTCGCCGCTTTGGGTTGTGGGGCTTACTTCCTAGCCCCAGTGGGAGTAGTGACTAGCGTTATAGGTCGT
>Camellia
ATGTGGGCACCTGATATCTATGAGGGTTCACCCACCCCGGTTACAGCATTCCTTTCTATTGCGCCTAAAATATCTATTTCTGCTAATATTTCACGTGTTTCTATTTATGGTTCCTATGGAGCTACATTGCAACAAATCTTCTTTTTCTGCAGCATTGCTTCTATGATCTTAGGAGCACTGGCCGCC------ATGGCCCAAACGAAAGTCAAAAGACTTCTAGCTCATAGTTCAATTGGACATGTAGGTTATATTCGTACTGGTTTCTCATGTGGAACCATAGAAGGAATTCAATCACTACTAATTGGTATCTTTATTTATGCATCAATGACGATAGATGCATTCGCCATAGTTTCAGCATTACGGCAA---ACCCGTGTCAAATATATAGCGGATTTGGGCGCTCTAGCCAAAACGAATCCTATTTCGGCTATTACCTTCTCCATTACTATGTTCTCATACGCAGGAATACCCCCGTTAGCCGGCTTTTGTAGCAAATTCTATTTGTTCTTCGCCGCTTTGGGTTGTGGGGCTTACTTCCTAGCCCCAGTGGGAGTAGTGACTAGCGTTATAGGTCGT
>Malania
ATGTGGGCACCTGATATCTATGAGGGTTCACCCACCCCGGTTACAGCATTCCTTTCTATTGCGCCTAAAATCTCTATTTCTGCTAATATTTCACGTGTTTCTATTTATGGTTCCTATGGAGCTACATTGCAACAAATCTTCTTTTTCTGCAGCATTGCTTCTATGATCTTAGGAGCACTGGCCGCC------ATGGCCCAAACGAAAGTCAAAAGACCTCTAGCTCATAGTTCAATTGGACATGTAGGTTATATTCGTACTGGTTTCTCATGTGGAACCATAGAAGGAATTCAATCACTACTAATTGGTATCTTTATTTATGCATCAATGACGATAGATGCATTCGCCATAGTTTCAGCATTACGGCAA---ACCCGTGTCAAATATATAGCGGATTTGGGCGCTCTAGCCAAAACGAATCCTATTTCGGCTATTACCTTCTCCATTACTATGTTCTCATACGCAGGAATACCCCCGTTAGCCGGCTTTCGTAGCAAATTCTATTTGTTCTTCGCCGCTTTGGGTTGTGGGGCTTACTTCCTAGCCCCAGTGGGAGTAGTGACTAGCGTTATAGGTCGT
>HGT_Mankyua
ATGTGGGCACCTGATATCTATGAGGGTTCACCCACCTTGGTTACAGCATTCCTTTCTATTGCGCCTAAAATATATATTTCTGCTAATATTTCACGTGTTTTTATTTATGGTTCCTATGGAGCTACATTGCAACAAATCTTCTTTTTCTGCAGCATTGCTTCTATGATCTTAGGAGCACTGGCCGCC------ATGGCCCAAACGAAAGTCAAAAGACCTCTAGCTCATAGTTCAATTGGACATGTAGGTTATATT-CTAATGGTTTCTCATGTGGAACC------GGAATTCAATCACTACTAATTGGTATCTTTATTTATGCATCAATGACGATAGATGCATTCGCCATAGTTTCAGCATGTAGGCAA---ACCCGTGTAAAATATATAGC-------GGCGCTCTAGCCAAAACGAATCCTATTTTGGCTATTACCTTCTCCATTACTATGTTCTCATACGCAGGAATA--CCC--TAG---GCTTTTGTAGCAAATTCTCTTT-TTTTTCGCCGCTTTGGGTTGTGGGGCTTACTTCCTAGCCCCAGTGGGAGTAGTGACTAGCGTTATAGGT---
>Psilotum
ATGTGGGCACCTGATGTATACGAGGGTTCCCCCACTCCGGTTACAGCATTCTTTTCCATTGCACCTAAAATATCCATCCTTGCCAATATGTTACGTGTTTCCATTTATAGTTTCTATGATCTGGCATGGCAAGAACTCTTCTTTTTCTGCAGCATCGCTTCTCTGATCTCAGGAGCACTGGCCGCC------ATGGCCCAAAAAAGAGTAAAAAGACTTTTGGCTTATAGTTCTATTGGACATGTAGGTTATCTTTTAATTGGTTTTTCATGTGGAACCATAGAAGGTATTCAATCACTACTAATTGGTATATTAATTTATGTATCAATGACCATCAATGCATTTGCCATAGTTCTAGCATTACGTAAA---ACCCGTTTCGAATATATAGCAGATTTGGGCGCTTTAGCCAGAACTAATCCTATTTTAGCTATTACTTTGTCCATTACTATGTTCTCATACGCAGGAATACCCCCGTTAGCTGGCTTTCGTAGCAAATTCTATTTGTTTTTCGCCGCTCTGGGCTGTGGGGCTTACTTACTAGCCTTAATAGGAGTAGTTACTAGCGTTATAAGTTGT
>Ophioglossum_californicum
GTGTGGGCACCCGATGTATACGAGGGTTCACCCACTCTGGTTACAGCATCCTCTTCTATCGCACCTAAAATATCTATTCCTGCCAGTATGTTACGCGTTTCTATTTCTGGTTTCTACGATCCGACACGGCAACAACTCTTCCTTTTCCGCAGCATTGCTTCCATGATCTTAGGAGCACTGGCCGCC------ATGGCCCAGAAAAAAGTAAAAAGACTTTCAGCTTATAGTTCTATTGGACATGTAGGTTATCTTTCAATTGGTTTTTCATGCGGAACCATGGAAGGGATTTAATCACTATTAATTGGTATATTCATTTATGTATCAATGACCATCAATGCATCCGCCATAGTTTTAGCATTACGTAAA---ACCCGTTCGAAATATATAGTGGATTCAGGCGCTTTGGCCGAAACTAATCCTATTTTAGCTATTACTTCGTCCATTACTATGTTCCCATACGCAGGAATACCCCCGTTAGCCGGCTCTCGTAGCAAATTTTATTTGTTTCCTGCTGCTCTGGGCTGTGGGGCTTACTCACTAGCCTTAATAGGAGTAGTTACTAGCGTTATCAGTCGT
>Ginkgo
ATGTGGGCACCTGATATCTATGAGGGTTCACCCACCCTGGTTGCAGCATTCTTCTCTATTGCACCTAAAATATCTATTTCTGCAAATATGTCACGTGTTTCTATTCATAGTTTCTATGGAACTACATCGCAACAAATCTTCTTCCTCCGCAGCATTGCCCCTACGATCTTAGGAGCACTGGCCGCC------ATGGCCCAAGCGAAAGTCAAAAGACCTTCAGCTCATAGTTCGGTTGGACATGTAGGTTCTATTCGTACCGGTTTTTCATGTGGAACCGTAGAAGGAATTCAATCACTACTAATTGGTATCTCCATTCATGTATCAATGACGATAGATGCATTCGCCATAGTTCCAGCATTACGGCAA---ACCCGTGTCAAATATATAGCGGATTTGGGCGCTCCAGCCGGAACGAATCCTATTTCGGCTATTACCTCTTCCATTACTATGTTCCCATACGCAGGAATACCCCCGTTAGCCGGCTTTCGTAGCAAATTCCATTCGTTCTCCGCCGCTTCAGGTTGTGGGGCTTACTCACCAGCCTTAATGGGAGTAGTTACTAGCGCTATAGGTCGT
>Dryopteris
GTGTGGGCACCTGATGTATACGAGGGTTTACCTACTCTGGTTACAGCATTTTTTCCTATTGCACCTAAAATATCTATTCCTGCCAATATGTTATGTGTTTTTCTCTACAGTTTTCACGATCTAACATGGTAACAACTCTTCCTTCTCCGCAGCATCGCTTTCATGATCCCAGGAGCACTGGCCGCT------ATGGCCTAAAAAGAAGTAAAAAGACTTTCAGCTTATAGTTCTATTGGACATGTAGGTTATCTCCCAATTGGTTTTTCACGTGGAACTATAGAAGGAATTTAATCACTACTAATCGGTATTTCTATTTATATATCAATGACCATTAATGCATTTGCTACAGTTTCAGCATTACGTTAA---ACCTGTGTCAAATATATAACGGATTCGGGCGCTTTAGCCAAAACTAATCCTATTTCAGCTATTACCCTGTCTGTTACTATGTCTCTATACGCAGGAATACCCTCGTTAGCCGGCTTTCGTAGCAAATTTCATTTGTTCTTCGCCGCCCTGAGCTGTGGGGCTTACTTATTAGCTTTAATAGGGATAGTTACTAGCGTCATCAGTCTA
>Botrychium
ATGTGGGCACCTGATGTATACGAGGGTTCACCCACTCTGGTTACAGCATTCTTCTCTATCGCACCTAAAATATCCATTCCTGCCAATATGTTACGTGTTTCTATTTATAGTTTCTACGATCTAACACGGTAACAACTCTTCTTTTTTCGCAGCATTGCTTCTATGATCTTAGGAGCACTGGCCGCC------ATGGCCCAGAAAAAAGTCAAAAGACTTTTAGCTCATAGTTCTATTGGACATGTAGGTTATCCTTCAATTGGTTTTTCATGTGGAACCATAGAAGGGATTCAATCACTATTAATTGGGATATTTATTTATGTATTAATGACCATCAATGCATTCGCCATAGTTTTAGCATTACGTAAA---ACCCGTTTCAAATATATAGTGGATTTAGGCGCTTTGGCCAAAACTAATCCTATTTTAGCTATTAC----------------------------------------------------------------------------------------------------------------------------------------------
>Haplopteris
GTGTGGGCACCTGATGTATACGAGGGTTTACCTACTCTGGTTACAGCATTTTTTCCCATTGCACCTAAAATATCTATCCCTGCCAATATGTTATGTGTTTTTTTCTACAGTTTTCACGATCTAACATGGTAACAACTCTTCCTTTTCCGCAGCATCGCTTTCATGATCCCAGGAGCACTGGCCGCA------ATGGCCTAAAAAGAAGTAAAAAGGCTTTCAGCTTATAGTTCTATTGGACATGTAGGTTATCTTCCAATCGGTTTTTCACGTGGAACCATAGAAGGGATTTAATCACTACTAATTGGTATCTCCATTTATATATCAATGACCATTAATGCATTTGCTACAGTTTCAGCATTACGTTAA---ACCTGTGTAAAATATATAACGGATTTAGGCGCTTTGGCCAAAACGAATCCTATTTCAGCGATTACCCTGTCTGTTACTATGTCTTCATACGCAGGAATACCCTCGTTAGCCGGCTTTCGTAGCAAATTCTATTTGTTTTTTGCCGCCCTGAGCTGTGGGGCTTACGTATTAGCTTTAATAGGGATAGTTACTAGCGTCATCGGTCGT
>Sceptridium
ATGTGGGCACCTGATGTATACGAGGGTTCACCCACTCTGGTTACAGCATTCTTTTCTATCGCACCTAAAATATCCATTCTTGCCAATATGTTACGTGTTTCTATTTATAGTTTCTACGATCTAACACGGTAACAACTCTTCTTTTTTCGCAGCATTGCCTCTATGATCTTAGGAGCACTGGCCGCC------ATGGCCCAGAAAAAAGTCAAAAGACTTTTAGCTTATAGTTCTATCGGACATGTAGGTTATCCTTCAATTGGTTTTTCATGTGGAACCATAGAAGGGATTTAATCACTATTAATTGGGATATTTATTTATGTATTAACGACCATCAATGCATTCGCCGTAGTTTTAGCATTACGTAAA---ACCCGTTTCAAATATGTAGTGGATTTAGGCGCTTTGGCCAAAACTAATCCTATTTTAGCTATTACTTTGTCTATTACTATGTTTCCATACGCAGGAATACCCCCGTTAGCCGGCTTTCGTAGCAAATTTTATTTGTTTTCTGCTGCTCTAGGCTGTGGGGCTTACTTACTAGCCTTAATAGGAGTAGTTACTAGCGTTATCAGTTGT
>Botrypus
ATGTGGGCACCTGATGTATACGAGGGTTCACCCACTCTGGTTACAGCATTCTTTTCTATCGCACCTAAAATATCCATTCTTGCCAATATGTTACGTGTTTCTATTTATAGTTTCTACGATCTAACATGGCAACAACTCTTCTTTTTCTGCAGCATTGCTTCTATGATCTTAGGAGCACTGGCCGCC------ATGGCCCAGAAAAAAGTCAAAAGACTTTTAGCTTATAGTTCTATTGGACATGTAGGTTATCTTTCAATTGGTTTTTCATGTGGAACCATAGAAGGGATTTAATCACTATTAATTGGTATATTTATTTATGTATTAATGACCATCAATGCATTCGCCATAGTTTTAGCATTACGTAAA---ACCCGTTTCAAATATATAGTGGATTCAGGCGCTTTGGCCAAAACTAATCCTATTTTAGCTATTACTTTGTCTATTACTATGTTTCCATACGCAGGAATACCCCCGTTAGCCGGCTTTCGTAGCAAATTTTATTTGTTTTCTGCTGCTCTGGGCTGTGGGGCTTACTTACTAGCCTTAATAGGAGTAGTTACTAGCGTTATCAGTTGT
>Cheiroglossa
----------------------------------------------------------------------------------CCAGTATGTTACGCGTTTCTATTTCTGGTTTCTACGATCCGACATGGCAACAACTCTTCCTTTTCTGCAGCATTGCTTCCATGATCTTAGGAGCACTGGCCGCC------ATGGCCCAGAAAAAAGTAAAAAGACTTTCAGCTTATAGTTCTATTGGACATGTAGGTTATCTTTCAATTGGTTTTTCATGCGGAACCATGGAAGGGATTTAATCACTAGTAATTGGTCTATTTATTTATGTCTCAATGACCATCAATGCATTCGCCATAGTTTTAGCATTACGTAAA---ACCCGTTCGAAATATATAGTGGATTCAGGCGCTTTGGCCGAAACTAATCCTATTTCAGCTACTACTTTGTCCATTACTATGTTTCCATACGCAGGAATACCCCCGTTAGCCGGCTTTCGTAGCAAATTCTATTTGTTCCCTGCTGCTCTGGGCTGTGGAGCTTACTTACTAGCCTTAATAGGAGTAGTTACTAGCGTTATCAGTTGT
>Helminthostachys
ATGTGGGCACCTGATGTATACGAGGGTTCACCCACTCTGGTTACAGCATTCTTTTCTATCGCACCCAAAATATCTATTCTTGCCAGTACGTTACGTGTTTCTATTTATAGTTTCTATGATCTAACATGGCAACAACTCTTCTTTCTCTGYAGCATTRCTTCTATGATCTTAGGAG-----------------------------------------------------------------CATGCAGGTTATCCTTCAATTGGTTTTTCATGTGGAACCATAGAAGGTATTTAATCACTATTAATTGGTATATTTATTTATGCATCAATGACCATCAATGCATTCGCCATAGTTTTAGCATTGCGTAAA---ACCCGTTTTAAATATATAGCGGATTTAGGCGCTTTGGCCAAAACTAATCCTATTTTAGCTATTACTTCGTCTATTACTACGTTTCCATACGCAGGAATACCCCCGTTAGCCGGCTTTCGTAGCAAATTCTATTTGTTTTCTGCTGCTCTGGGCTGTGGGGCTTACTTACTAGCCTTAATAGGAGTAGTTACTAGCGTTATCAGTTGT
>Ophioderma
GTGTGGGCACCCGATGTATACGAGGGTTCACCCACTCTGGTTACAGCATTCTTTTCTATCGCACCTAAAATCTCTATTCTTGCCAGTATGTTACGCGTTTCTATTTATGGTTTCTACGATCCGACACGGCAACAACTCTTCCTTTTCTGCAGCATTGCTTCCATGATCTTAGGAGCACTGGCCGCC------ATGGCCCAGAAAAAAGTAAAAAGACTTTCAGCTTATAGTTCTATTGGACATGTAGGTTATCTTTCAATTGGGTTTTCATGCGGAACCATGGAAGGGATTTAATCACTATTAATTGGTCTATTTATTTATGTATCAATGACCATCAATGCATTCGCCATAGTTTTAGCATTACGTAAAACCACCCGTTCGAAATATCTAGTGGATTCAGGCGCTTTGGCCGAAACTAATCCTATTTCAGCTACTACTTTGTCCATTACTATGTTCCCATACGCAGGAATACCCCCGTTAGCCGGCTTTCGTAGCAAATTATATTTGTTCCCTGCTGCTCTGGGCTGTGGGGCTTACTTACTAGCCTTAATAGGAGTAGTTACTAGCGTTATCAGTTGT
>Ophioglossum_austroasiaticum
GTGTGGGCACCCGATGTATACGAGGGTTCACCCACTCTGGTTACAGCATTCTCTTCTATCGCACCTAAAATATCTATTCCTGCCAGTATGTTACGCGTTTCTATTTCTGGTTTCTACGATCCGACACGGCAACAACTCTTCCTTTTCCGCAGCATTGCTTCCATGATCTTAGGAGCACTGGCCGCC------ATGGCCCAGAAAAAAGTAAAAAGACTTTCAGCTTATAGTTCTATTGGACATGTAGGTTATCTTTCAATTGGTTTTTCATGCGGAACCATGGAAGGGATTTAATCACTATTAATTGGTATATTCATTTATGTATCAATGACCATCAATGCATCCGCCATAGTTTTAGCATTACGTAAA---ACCCGTTCGAAATATATAGTGGATTCAGGCGCTTTGGCCGAAACTAATCCTATTTTAGCTATTACTTCGTCCATTACTATGTTCCCATACGCAGGAATACCCCCGTTAGCCGGCTCTCGTAGCAAATTTTATTTGTTTCCTGCTGCTCTGGGCTGTGGGGCTTACTTACTAGCCTTAATAGGAGTAGTTACTAGCGTTATCAGTCGT
>Goswamia
GTGTGGGCACCCGATGTATACGAGGGTTCACCCACTCTGGTTACAGCATTCTTTTCTATCGTGCCTAAAATATCTATTCTTGCCAGTATGTTACGCGTTTCTATTTCTGGTTTCTACGATCCGACACGGCAACAACTCTTCCTTTTCTGCAGCGTTGCTTCCATGATCTTAGGAGCACTGGCCGCC------ATGGCCCAGAAAAAAGTAAAAAGACCTTCAGCTTATAGTTCTATTGGACATGTAGGTTATCTTTCAATTGGTTTCTCATGCGGAACCATGGAAGGTATTTAATCACTATCAATTGGTATATTTATTTATGTATCAATGACCATCAATGCATCCGCCATAGTTTCAGCATTACGTAAA---ACCCGTTCGAAATATATAGTGGATTCAGGCGCTTTGGCCGAAACTAATCCTATTTCAGCTACTACTTTGTCCATTACTATGTTCCCATACGCAGGAATACCCCCGTTAGCCGGCTCTCGTAGCAAATTCTATTTGTTTCCTGCTGCTCTGGGCTGTGGGGCTTACTTACTAGCCTTAGTAGGAGTAGTTACCAGCGTTATCAGTTGT
>Haukia
GTGTGGGCACCCGATGTATACGAGGGTTCACCCACTCTGGTTACAGCATTCTTTTCTATCGCACCTAAAATATCTATTCTTGCCAGTATGTTACGCGTTTCTATTTCTGGTTTCTACGATCCGACACGGCAACAACTCTTCCTTTTCCGCAGCATTGCTTCCATGATCTTAGGAGCACTGGCCGCC------ATGGCCCAGAAAAAAGTAAAAAGACTTTCAGCTTATAGTTCTATTGGACATGTAGGTTATCTTTCAATTGGTTTTTCATGCGGAACCATGGAAGGGATTTAATCACTATTAATTGGTATATTTATTTATGTATCAATGACCATCAATGCATTCGCCATAGTTTTAGCATTACGTAAA---ACCCGTTCGAAATATATAGTGGATTCAGGCGCTTTGGCCGAAACTAATCCTATTTTAGCTATTACTTTGTCCATTACTATGTTCCCATACGCAGGAATACCCCCGTTAGCCGGCTCTCGTAGCAAATTTTATTTGTTTCCTGCTGCTCCGGGCTGTGGGGCTTACTTACTAGCCTCAATAGGAGTAGTTACTAGCGTTATCAGTTGT
>Whittieria
GTGTGGGCACCCGATGTATACGAGGGTTCACCCACTCTGGTTACAGCATTCTTTTCTATCGCACCTAAAATATCTATTCCTGCCAGTATGTTACGCGTTTCTATTTCTGGTTCCTACGATCCGACACGGCAACAACTCTTCCTTTTCTGCAGCATTGCTTCCATGATCTTAGGAGCACTGGCCGCC------ATGGCCCAGAAAAAAGTAAAAAGACTTTCAGCTTATAGTTCTATTGGACATGTAGGTTATCTTTCAATTGGTTTTTCATGCGGAACCATGGAAGGGATTTAATCACTATTAATTGGTATATTTATTTATGTATCAATGACCATCAATGCATTCGCCATAGTTTTAGCATTACGTAAA---ACCCGTTCGAAATATATAGTGGATTCAGGCGCTTTGGCCGAAACTAATCCTATTTCAGCTACTACTTTGTCCATTACTATGTTCCCATACGCAGGAATACCCCCGTTAGCCGGCTCTCGTAGCAAATTTCACTTGTTTCCTGCTGCTCTGGGCTGTGGGGCTTACTTACTAGCCCTAATAGGAGTAGTTACTAGCGTTATCAGTTGT
>Rhizoglossum
GTGTGGGCACCCGATGTATACGAGGGTTCACCCACTCTGGTTACAGCATTCTTTCCTATCGCACCTAAAATATCTATTCTTGCCAGTATGTTACGCGTTTCTATTTCTGGTTCCTACGATCCGACACGGCAACAACTCTTCCTTTTCTGCAGCATTGCTTCCATGATCTTAGGAGCACTGGCCGCC------ATGGCCCAGAAAAAAGTAAAAAGACTTTCAGCTTATAGTTCTATTGGACATGTAGGTTATCTTTCAATTGGTTTTTCATGCGGAACCATGGAAGGGATTTAATCACTATTAATTGGTATATTTATTTATGTATCAATGACCATCAATGCATTCGCCATAGTTTTAGCATTACGTAAA---ACCCGTTCGAAATATATAGTGGATTCAGGCGCTTTGGCCGAAACTAATCCTATTTCAGCTACTACTTTGTCCATTACTATGTTCCCATACGCAGGAATACCCCCGTTAGCCGGCTCTCGTAGCAAATTTCACTTGTTTCCTGCTGCTCTGGGCTGTGGGGCTTACTTACTAGCCCTAATAGGAGTAGTTACTAGCGTTATCAGTTGT
>Mankyua
ATGTGGGCACCTGATGTATACGAGGGTTCACCCACTCTGGTTACAGCATTCTTTTCTATCGCACCTAAAATATCTATTCTTGCCAGTATGTTACGCGTTTCTATTTATAGTTCCTATGATCTAACATGGCAACAACTCTTCTTTTTCCGCAGCATTGCTTCTATGATCTTAGGAGCACTGGCCGCC------ATGGCCCAGAAAAAAGTCAAAAGACTTTTAGCTTATAGTTCTATTGGACATGCAGGTTATCTTTCAATTGGTTTTTCATGCGGAACCATAGAAGGGATTCAATCACTATTAATTGGTATATTTATTTATGTATCAATGACCATCAATGCATTCGCCATAGTTTTAGCATTACGTAAA---ACCCGTTTTAAATATCTAGTGGATTTAGGCGCTTTGGCCAGAACTAATCCTATTTTAGCTATTACTTCGTCTATTACTATGTTTCCATATGCAGGAATACCCCCGTTAGCCGGCTTTCGTAGCAAATTTTATTTGTTCTCTGCTGCTCTGGGCTGTGGGGCTTACTCACTAGCCTTAATAGGAGTAGTTACTAGCGTTATCAGTTGT
>Sahashia
ATGTGGGCACCTGATGTATACGAGGGTTCACCCACTCTGGTTACAGCATTCTTTTCTATCGCACCTAAAATATCTATTCTTGCCAATATGTTACGTGTTTCTATTTATAGTTTCTACGATCTAACATGGTAACAACTCTTCTTTTTTCGCAGCATTGCTTCTATGATCTTAGGAGCACTGGCCGCC------ATGGCCCAGAAAAAAGTCAAAAGACTTTTAGCTTATAGTTCTATTGGACATGTAGGTTATCTTTCAATTGGTTTTTCATGTGGAACCATAGAAGGGATTCAATCCCTATTAATTGGGATATTTATTTATGTCTTAATGACCATCAATGCATTCGCCATAGTTTTAGCATTACGTAAA---ACCCGTTTCAAATATATAGTGGATTTAGGCGCTTTGGCCAAAACTAATCCTATTTTAGCTATTACTTCGTCTATTACTATGTTTCCATACGCAGGAATACCCCCGTTAGCCGGCTTTCGTAGCAAATTTTATTTGTTTTCTGCTGCTCTGGGCTGTGGGGCTTACTTACTAGCCTTAATAGGAGTAGTTACTAGCGTTATCAGTTGT
