# Supplementary material for: Organellar phylogenomics of Ophioglossaceae fern genera
Source: Front Plant Sci. 2024 Jan 15;14:1294716. doi: 10.3389/fpls.2023.1294716 (PMC10823028; doi:10.3389/fpls.2023.1294716)
Supplement: Supplementary file 3 [file DataSheet_3.zip › Supplementary file S2/mtDNA_expanded/trim_HGT_nad3.fas]

>Huperzia
ATG---GAATTTGCACCTATTTGTGTCTATTTAGTAATCAGTTTGCTACTTTCTTTGATCTCAATTGGTGTTTCTCTTTTATTTGCTTCTTCTTCTGGT---TCGGCGTATCCAGAGAAATTGTCAGCTCACGAATGTGGTTTTGATCCTTTTGATGATGCCAGAAGTCGTTCCGATATAAGATTTTATCCTGTTTCTATTTCATCCATTACATTCGATTTGGAAGTCACCTTTTCATTTCCTTGGGCAATCTCTCTTAACAAGATTGGTTTGTTTGGATTTTGGTCTATGATGGTATTTCTATTGATTTCAACGATTGGATTT---GCATATGAATGGAAAAAGGGCGCTTTAGATTGGGAGTAA
>Taxillus
ATGTCGGAATTTGCACCTATAAGTATCTATTTAGTGATCAGTCCGCTAGTTTCTKTTATCCCACTCGGTGTTCCCTTTCCATTTGCTTCCAAG---AGT---GCTACCAGTCCAGAGAAATTGTCGGCCTACGAATGTGGTTTCGATCCATTCGGTGATGCCAGAAGTCGTTTCGATATACGCTTTTTTCTTGTTTCAATTTTATTTATTATCCCTGATCAGGAAGTAACCTTTTCCTTTCCTTGGGCTGTTCCCCTCAACAAGATTGATCTGTTTGGATTTTGGTCAATGATTGGCTTTTGCTTGATATTGACGATTGGATTTCNCGCCTATGAATGGAAAAGGGGTGCTTCGGATCGGGAGTAA
>Olax
ATGTCAGAATTTGCACCTATTTGTATCTATTTAGTGATCAGTCCGCTAGTTTCTTTGATCCCACTCGGTGTTCCTTTTCTATTTTCTTCCAAT---AGT---TCGACCTATCCAGAGAAATTGTCGGCCCACGAATGTGGTTTCGATCCTTTCGGTGATGCCAGAAGTCGTTTCGATATACGATTTTATCTTGTTTCAATTTTTTTTATTATCCCTGATCCGGAAGTAACCTTTTCCTTTCCTTGGGCAGTACCTCCCAACAAGATTGATCCGTTTGGATCTTGGTCCATGATGGCCTTTTTATTGATTTTGACGATTGGATTT---CTCTATGAATGGAAAAGGGGTGCTTCGGATCGGGAGTAA
>Santalum
ATGTCAGAATTTGCACCTATTTGTATCTATTTAGTGATCAGTCCGCTAGTTTCTTTGATCCCACTCGGTGTTCCTTTTCCATTTGCTTCCAAT---AGT---TCGACCTATCCAGAAAAATTGTCGGCCTACGAATGTGGTTTCGATCCTTCCGGTGATGCCAGAAGTCGTTTCGATATACGATTTTATCTTGTTTCAATTTTATTTATTATCCCTGATCCGGAAGTAACCTTTTCCTTTCCTTGGGCAGTACCCCTCAACAAGATTGATCCGTTTGGATCTTGGTCCATGATGGCCTTTTTATTGATTTTGACGATTGGATCT---CTCTATGAATGGAAAAGGGGTGCTTCGGATCGGGAGTAA
>Melampyrum
ATGTCCGAATTTTCACCTATTTTGATCTATTTAGTGATCAGTTCGCTAGTTTCTTTGATCCCACTCGGTCTTCCTTTTCCATTTTATTCCAAT---AGT---TCGACCTATCCAGAAAAATTGTCGGCCTACGAATGTGGTTTCGATCCTTCCGGTGATGCCAGAAGTCGTTTTGATATACGATTTTATCTTGTTTCCATTTTATTTATTATTCCTGATCCGGAAGTCACCTTTTCCTTTCCTTGGGCAGTACCTCCCAACAAGATTGATCCCTTTGGATCTTGGTCCATGATGGCCTTTTTATTGATTTTGACGATTGGATCT---CTCTATGAATGGAAAAGGGGTGCTTCGGATCGGGAGTAA
>Schoepfia
ATGTCAGAATTTGCACCTATTTGTATCTATTTAGTGATCAGTCCGCTAGTTTCTTTGATCCCACTCGGTGTTCCTTTTCCATTTGCTTCCAAT---AGT---TCGACCTATCCAGAAAAATTGTCGGCCTACGAATGTGGTTTCGATCCTTCCGGTGATGCCAGAAGTCGTTTCGATATACGATTTTATCTTGTTTCAATTTTATTTATTATCCCTGATTCGGAAGTAACCTTTTCCTTTCCTTGGGCGGTACCCCTCAACAAGATTGATCCGTTTGGATCTTGGTCCATGATGGCCTTTTTATTGATTTTGACGATTGGATCT---CTCTATGAATGGAAAAGGGGTGCTTCGGATCGGGAGTAA
>Castilleja
ATGTCCGAATTTGCACCTATTTTTATCTATTTAGTGATCAGTTCGCTAGTTTCTTTGATCCCACTCGGTCTTCCTTTTCCATTTTCTTCCAAT---AGT---TCGACCTATCCAGAAAAATTGTCGGCCTACGAATGTGGTTTCGATCCTTCCGGTGATGCCAGAAGTCGTTTTGATATACGATTTTATCTTGTTTCAATTTTATTTATTATTCCTGATCCGGAAGTCACCTTTTCCTTTCCTTGGGCAGTACCTCCCAACAAGATTGATCCCTTTGGATCTTGGTCCATGATGGCCTTTTTATTGATTTTGACGATTGGATCT---CTCTATGAATGGAAAAGGGGTGCTTCGGATCGGGAGTAA
>Nicotiana
ATGTCAGAATTTGCACCTATTTGTATCTATTTAGTGATCAGTCCGCTAGTTTCTTTGCTCCCACTCGGTCTTCCTTTTCTATTTTCTTCCAAT---AGT---TCGACCTATCCAGAAAAATTGTCGGCCTACGAATGTGGTTTCGATCCTTCCGGTGATGCCAGAAGTCGTTTTGATATAAGATTTTATCTTGTTTCCATTTTATTTATTATTCCTGATCCGGAAGTAACCTTTTCCTTTCCTTGGGCAGTACCTCCCAACAAGATTGATCCGTTTGGATCTTGGTCCATGATGGCCTTTTTATTGATTTTGACGATTGGATCT---CTCTATGAATGGAAAAGGGGTGCTTCGGATCGGGAGTAA
>Agrostemma
ATGTTAGAATTTGCGCCTATTTGTATCTATTTAGTGATCAGTCTGCTAGTTTCTTTGATCCCACTCGGTGTTCCTTTTCCATTTTCTTCTAAT---ACT---TCGACTTATCCAGAAAAATTGTCGGCCTACGAATGTGGTTTCGATCCTTTCGGTGATGCCAGAAGTCGTTTCGATATACGATTTTATCTTGTTTCAATTTTATTTATTATCCTTGATCCGGAAGTAACCTTTTTCTTTCCTTGGGCAGTACCTCTCAACAAGATTGATCCGTTTGGATTTTGGTCCATGATGGCCTTTTTATTGATTTTAACGATAGGATTT---CTCTATGAATGGAAAAGGGGTGCTTTGGATCGGGAGTAA
>Vitis
ATGTCAGAATTTGCACCTATTTGTATCTATTTAGTGATCAGTCCGCTAGTTTCTTTAATCCCACTCGGTGTTCCTTTTCCATTTGCTTCCAAT---AGT---TCGACCTATCCAGAAAAATTGTCGGCCTACGAATGTGGTTTCGATCCTTTCGGTGATGCCAGAAGTCGTTTTGATATACGATTTTATCTTGTTTCAATTTTATTTATTATTCCTGATCCGGAAGTAACCTTTTCCTTTCCTTGGGCAGTACCTCCCAACAAGATTGATCCGTTTGGATCTTGGTCCATGATGGCCTTTTTATTGATTTTGACGATTGGATCT---CTCTATGAATGGAAAAGGGGTGCTTCGGATCGGGAGTAA
>Malania
ATGTCAGAATTTGCACCTATTTGTATCTATTTAGTGATCAGTCCGCTAGTTTCTTTGATCCCACTCGGTGTTCCTTTTCCATTTGCTTCCAAT---AGT---TCGACCTATCCAGAAAAATTGTCGGCCCACGAATGTGGTTCCGATCCTTCCGGTGATGCCAGAAGTCGTTTCGATATACGATTTTATCTTGTTTCCATTTTATTTATTATCCCTGATCCGGAAGTAACCTTTTCCTTTCCTTGGGCAGTACCTCCCAACAAGATTGATCTGTTTGGATCTTGGTCCATGATGGCCTTTTTATTGATTTTGACGATTGGATCT---CTCTATGAATGGAAAAGGGGTGCTTCGGATCGGGAGTAA
>Phoenix
ATGAATGAATTTTCACCTATTTGTATCTATTTAGTGATCAGTCCGCTAGTTTCTTTGATCCCACTCGGCGTTCCTTTTCCATTTGCTTCCAAT---AGT---TCGACCTATCCAGAAAAATTGTCGGCCCACGAATGTGGTTCCGATCCCTCCGGTGATGCCAGAAGTCGTTTCGATATACGATTTTATCCGGTTCCTATTTTATTTATTATCCCTGATCCGGAAGTCACCTTTTCTTCTCCTTGGGCAGTACCTCCCAACAAGATTGATCCGTTTGGATCTTGGTCCATGATGGCCTTTTTATTGATTTTGACGATTGGATCT---CTCTATGAATGGAAAAGGGGTGCTTCGGATCGGGAGTAA
>Amborella
ATGTCGGAATTTGCACCTATTCGTATCTATTTAGTGATCAGTCCGCTAGTTTCTTTGATCCCACTCGGTGTTCCTTTTCCATTTGCTTCCAAT---AGT---TCGACCTATCCAGAAAAATTGTCGGCCCACGAATGTGGTTTCGATCCTTCCGGTGATGCCAGAAGTCGTTTCGATATACGATTTTATCCGGTTCCTATTTTATTTATTATCCCTGATCCGGAAGTAACCTTTTCCTCTCCTTGGGCAGTACCTCCCAACAAGATTGATCCGTTTGGATCTTGGTCCATGATGGCCTTTTTATTGATTTTGACGATTGGATCT---CTCTATGAATGGAAAAGGGGTGCTTCGGATCGGGAGTAA
>Gossypium
ATGTCAGAATTTGCACCTATTTCTATCTATTTAGTGATTAGTCCGCTAGTTTCTTTGATCCTACTTGGTCTTCCTTTTCCATTTGCTTCCAAT---AGT---TCGACCTATCCAGAAAAATTGTCGGCCTACGAATGTGGTTTCGATCCTTTCGGTGATGCCAGAAGTCGTTTCGATATAAGATTTTATCTTGTTTCAATTTTATTTATTATCCCTGATCCGGAAGTAACCTTTTCCTTTCCTTGGGCAGTACCTCCCAACAAGATTGATCTCTTTGGATTTTGGTCCATGATGGCCTTTTTATTGATTTTGACGATTGGATCT---TTTTATGAATGGAAAAGGGGTGCTTCGGATCGGGAGTAA
>Boea
ATGTCCGAATTTTCACCTATTTTGATCTATTTAGTGATCAGTTCGCTAGTTTCTTTGATCCCACTCGGTCTTCCTTTTCCATTTTCTTCCAAT---AGT---TCGACCTATCCCGAAAAATTGTCGGCGTACGAATGTGGTTTCGATCCTTCCGGTGATGCCAGAAGTCGTTTTGATATACGATTTTATCTTGTTTCAATTTTATTTATTATTCCTGATCCGGAAGTAACCTTTTCCTTTCCTTGGGCAGTACCTCCCAACAAGATTGATCCCTTTGGATCTTGGTCCATGATGGCCTTTTTATTGATTTTGACGATTGGATCT---CTCTATGAATGGAAAAGGGGTGCTTCGGATCGGGAGTAA
>Liriodendron
ATGTCGGAATTTGCACCTATTTGTATCTATTTAGTGATCAGTCCGCTAGTTTCTTTGATCCCACTCGGTGTTCCTTTTCCATTTGCTTCCAAT---AGT---TCGACCTATCCAGAAAAATTGTCGGCCCACGAATGTGGTTCCGATCCTTCCGGTGATGCCAGAAGTCGTTTCGATATACGATTTTATCCGGTTTCTATTTTATTTATTATCCCTGATCCGGAAGTCACCTTTTCCTCTCCTTGGGCAGTACCTCCCAACAAGATTGATCCGTTTGGATCTTGGTCCATGATGGCCTTTTTATTGATTTTGACGATTGGATCT---CTCTATGAATGGAAAAGGGGTGCTTCGGATCGGGAGTAA
>Salvia
ATGTCCGAATTTGAACCTATTTTGATCTATTTAGTGATCAGTTCGCTAGTTTCTTTGATTCCACTCGGTCTTCCTTTTCCATTTTCTTCCAAT---AGT---TCGACCTATCCAGAAAAATTGTCGGCCCACGAATGTGGTTTCGATCCTTCCGGTGATGCCAGAAGTCGTTTTGATATACGATTTTATCTTGTTTCAATTTTATTTATTATTCCTGATCCGGAAGTCACCTTTTCCTTTCCTTGGGCAGTACCTCCCAACAAGATTGATCCCTTTGGATCTTGGTCCATGATGGCCTTTTTATTGATTTTGACGATTGGATCT---CTCTATGAATGGAAAAGGGGTGCTTCGGATCGGGAGTAA
>Carica
ATGTCAGAATTTTCACCTATTTTTATCTATTTAGTGATTAGTCCGCTAGTTTCTTTGATCCTACTCGGTCTTCCTTTTCCATTATCTTCCAAT---AGT---TCGACCTATCCAGATAAATTGTCGGCCTACGAATGTGGTTTCGATCCTTCCGGTGATGCCAGAAGTCGTTTCGATATACGATTTTATCTTGTTTCCATTTTATTTATTATCCCTGATCCGGAAGTCACCTTTTTCTTTCCTTGGGCAGTACCTCCCAACAAGATTGATCCGTTTGGATTTTGGTCCATGATGGCCTTTTTATTCATTTTGACGATTGGATTT---CTCTATGAATGGAAAAGGGGTGCTTCGGATCGGGAGTAA
>Cycas
ATGTTGGAATTTGCACCTATTCGTATCTATTTAGTAATCAGTTCGCTAGTTCCTTTGATCCCACTTGGTGTTCCTTTTCCATTCGCTCCCAAT---AGT---TCGACTTATCCAGAGAAATTGTCGGCCCACGAATGTGGTTCCGATCCTTCCGGTGATGCCAGAAGTCGTTTCGATATACGATCTCATCCGGTTCCTATTTCATTCATTATCTCTGATCCGGAAGTAACCTTTTCTTTTCCCCGGGCAGTCCCTCCCAACAAGATTGATCCGTTTGGATCCCGGTCCATGATGGTCTTTTCATTGATTCCGACGATTGGATCT---CCCCATGAATGGAAAAAGGGTGCTTCGGATTGGGAGTAA
>Spirodela
ATGTCAGAATTTGCACCTATTTGTATCTATTTAGTGATCAGTCCGCTAGTTTCTTTGATCCCACTCGGTCTTCCTTTTCCATTTGCTTCCAAT---AGT---TCGACCTATCCAGAAAAATTGTCGGCCCACGAATGTGGTTCCGATCCCTCCGGTGATGCCAGAAGTCGTTTCGATATACGATTTTATCTGGTTTCTATTTTATTTATTATCCCTGATCCGGAAGTCACCTTTTCTTTTCCTTGGGCAGTACCTCCCAACAAGATTGATTCGTTTGGATCTTGGTCCATGATGGCCTTTTTATTGATTTTGACGATTGGATCT---CTCTATGAATGGAAAAGGGGTGCTTCGGATCGGGAGTAA
>Helicanthes
ATGTCAGAATTTGCACCTATTTGTATCTATTTAGTGATCAGTCCGCTAGTTTCTTTGATCCCACTCGGTGTTCCCTTTCCATTTTCTTCCAAT---AGT---TTGACCTATCCAGAAAAATTGTCGGCCTACGAATGTGGTTTCGATCCTTTCGGTGATGCCAGAAGTCGTTTCGATATACGATTTTATCTTGTTTCAATTTTATTTATTATCCCTGATCCGGAAGTAACCTTTTCCTTTCCTTGGGCAGTACCCCTCAACAAGATTGATCTGTTTGGATTTTGGTCCATGATGGCCTTTTTATTGATTTTGACGATTGGATTT---CTCTATGAATGGAAAAGGGGTGCTTCGGATCGGGAGTAA
>Helianthus
ATGTCAGAATTTGCACCTATTTGTATCTATTTAGTGATCAGTCCGCTAGTTTCTTTGATCCCACTCGGTGTTCCTTTTCCATTTGCTTCCAAT---AGT---TCGACCTATCCAGAAAAATTGTCGGCCTACGAATGTGGTTTCGATCCTTTCGGTGATGCCAGAAGTCGTTTTGATATACGATTTTATCTTGTTTCTATTTTATTTATTATCCCTGATCCGGAAGTCACCTTTTCCTTTCCTTGGGCAGTACCTCTCAACAAGATTGATCCCTTTGGATCTTGGTCCATGATGGCCTTTTTATTGATTTTGACGATTGGATCT---CTCTATGAATGGAAAAGGGGTGCTTCGGATCGGGAGTAA
>Rhazya
ATGTCAGAATTTGCACCTATTTTTATCTATTTAGTGATCAGTCCGCTAGTTTCTTTGATCCTACTCGGTCTTCCTTTTCCATTTTCTTCCAAT---AGT---TCGACCTATCCAGAAAAATTGTCGGCCTACGAATGTGGTTTCGATCCTTCCGGTGATGCCAGAAGTCGTTTTGATATACGATTTTATCTTGTTTCTATTTTATTTATTATTCCTGATCCGGAAGTAACCTTTTCCTTTCCTTGGGCAGTACCTCCCAACAAGATTGATCCGTTTGGATCTTGGTCCATGATGGCCTTTTTATTGATTTTGACGATTGGATCT---CTCTATGAATGGAAAAGGGGTGCTTTGGATCGGGAGTAA
>Camellia
ATGTCAGAATTTTCACCTATTTGTATCTATTTAGTGATCAGTCCGCTAGTTTCTTTGATCCCACTCGGTGTTCCTTTTCCATTTGCTTCCAAT---AGT---TCGACCTATCCAGAAAAATTGTCGGCCTACGAATGTGGTTTCGATCCTTCCGGTGATGCCAGAAGTCGTTTTGATATACGATTTTATCTTGTTTCAATTTTATTTATTATCCCTGATCCGGAAGTAACCTTTTCCTTTCCTTGGGCAGTACCTCCCAACAAGATTGATCCGTTTGGATCTTGGTCCATGATGGCCTTTTTATTGATTTTGACGATTGGATCT---CTCTATGAATGGAAAAGGGGTGCTTCGGATCGGGAATAA
>Oenothera
ATGTCAGAATTTGCACCTATTTGTATCTCTTTAGTGATCAGTCCGCTACTTTCTTTGATCCTACTCGTTGTTCCTTTTCTATTTTCTTCCAAT---AGT---TCGACCTATCCAGAAAAATTGTCGGCCTACGAATGTGGTTTCGATCCTTCCGGTGATGCCAGAAGTCGCTTCGATATACGATTTTATCTTGTTTCAATTTTATTTATTATCCCTGATCCGGAAGTAACCTTTTTCTTTCCTTGGGCAGTACCTCTCAACAAGATTGATCCGTTTGGATCTTGGTCCATGATGGCCTTTTTATTGATTTTGACGATTGGATCT---CTCTATGAATGGAAAAGGGGTGCTTCGGATCGGGAGTAA
>Cuscuta
ATGTCAGAATTTGCACCTATTTGTATCTATTTAGTTATCAGTTCGCTAGTTTCTTTGATCCTACTCGGTCTTCCTTTTCCATTTGCTTCCAAT---AGT---TCGACCTATCCAGAAAAATTGTCGGCCTACGAATGTGGTTTCGATCCTTCCGGTGATGCCAGAAGTCGTTTTGATATACGATTTTATCTTGTTTCAATTTTATTTATTATTCCTGATCCGGAAGTCACCTTTTCCTTTCCTTGGGCAGTATCTCTCAACAAGATTGATCCGTTTGGATCTTGGTCCATGATGGCCTTTTTATTGATTTTGACGATAGGATCT---CTCTATGAATGGAAAAGGGGTGCTTCGGATCGGGAGTAA
>Oryza
TTGTCGGAATTTGCACCTATTTGTATCTATTTAGTGATCAGTCCGCTAGTTTCTTTGATTCCACTCGGTGTTCCTTTTCCATTTGCTTCCAAT---AGT---TCGACCTATCCAGAAAAATTGTCGGCCTACGAATGTGGTTTCGATCCCTCCGGTGATGCCAGAAGTCGTTTCGATATACGATTTTATCCGGTTCCTATTTTATTTATTATCCCTGATCTGGAAGTCACCTTTTTTTTTCCTTGGGCAGTACCTCCTAACAAGATTGATCTGTTTGGATCTTGGTCCATGATGGCCTTTTTATTGATTTTGACGATTGGATTT---CTCTATGAATGGAAAAGGGGTGCTTCGGATCGGGAGTAA
>Arabidopsis
ATGTCAGAATTTGCACCAATTTCTATCTATTTAGTGATTAGTCTGCTAGTTTCTTTGATCCTACTCGGTGTTCCTTTTCCATTTGCTTCCAAT---AGT---TCTACCTACCCAGAAAAATTGTCGGCCTACGAATGTGGTTTCGATCCTTCCGGTGATGCCAGAAGTCGTTTCGATATACGATTTTATCTTGTTTCAATTTTATTTTTAATCCCTGATCTGGAAGTAACCTTTTTCTTTCCTTGGGCAGTACCTCCCAACAAGATTGATCTGTTTGGATTTTGGTCCATGATGGCCTTTTTATTTATTTTGACGATTGGATTT---CTATATGAATGGAAAAGGGGTGCTTCGGATCGGGAGTAA
>Pinus
ATGTTGGAATTTGCACCTATTTGTATCTATTTAGTAATCAGTTCGCTAGTTTCTTTGATCCCACTTGGTGTTCCTTTTCCATTCGCTCCCAAT---GGT---TCGACTTATCCAGAAAAATTGTCGGCCCACGAATGTGGTTCCGATCCTTCCGGTGATGCCAGAAGTCGTTTCGATATACGATTTTATCCGGTTCCTATTTCATTTATTATCTCTGATCCGGAAGTAACCTTCTCCTCCCCTCGGGCAGTCCCTCTCAACAAGATTGATCCGTTTGGATCTCGGTCCATGATGGTCTTTTCATTGATTTCGACGATTGGATTT---CCCCATGAATGGAAGAAGGGTGCTTCAGATCGGGAGTAA
>Ricinus
ATGTCAGAATTTTCACCTATTTGTATCTATTTAGTGATCAGTCCGCTAGTTTCTTTGATCCCACTCGGTGTTCCTTTTCCATTTGCTTCCAAT---AGT---TCGACCTATCCAGAAAAATTGTCGGCCTACGAATGTGGTTTCGATCCTTCCGGCGATGCCAGAAGTCGTTTCGATATACGATTTTATCTTGTTTCAATTTTATTTATTATCCTTGATCCGGAAGTAACCTTTTTCTTTCCTTGGGCAGTACCTCCCAACAAGATTGATCTGTTTGGATTTTGGTCCATGATGGCCTTTTTATTGATTTTGACGATTGGATCT---CTCTATGAATGGAAAAGGGGTGCTTCGGATCGGGAGTAA
>Erythropalum
ATGTCAGAATTTTCACCTATTTGTATCTATTTAGTGATCAGTCCGCTAGTTTCTTTGATCCCACTCGGTGTTCCTTTTCCATTTGCTTCCAAT---AGT---TCGACCTATCCAGAAAAATTGTCGGCCCACGAATGTGGTTCCGATCCTTCCGGTGATGCCAGAAGTCGTTTCGATATACGATTTTATCTTGTTTCAATTTTTTTTATTATCCCTGACCCGGAAGTCACCTTTTCCTTTCCTTGGGCAGTACCTCCCAACAAGATTGATCCGTTTGGATCTTGGTCCATGATGGCCTTTTTATTGATTTTGACGATTGGATCT---CTCTATGAATGGAAAAGGGGTGCTTCGGATCGGGAGTAA
>Cucurbita
ATGTCAGAATTTGCACCTATTTGTATCTATTTAGTGATCAGTCTGCTAGTTTCTTTGATCCCACTCGGTCTTCCTTTTCCATTTGCTTCCAAT---AGT---TCAACCTATCCAGAAAAATTGTCGGCCTATGAATGTGGTTTCGATCCTTCCGGTGATGCCAGAAGTCGTTTCGATATACGATTTTATCTTGTTTCCATTTTATTTATTATCCTTGATCCGGAAGTCACCTTTTCTTTTCCTTGGGCAGTACCTCTCAACAAGATTGATCTGTTTGGATCTTGGTCCATGATGGCCTTTTTATTTATTTTGACGATTGGATTT---CTCTATGAATGGAAAAGGGGTGCTTTGGATCGGGAGTAA
>Glycine
ATGTCAGAATTTGCACCTATTTGTATCTATTTAGTGATCAGTCTGCTAGTTTCTTTGATCTTACTCGGTCTTCCTTTTCCCTTTGCTTCCAAT---AGT---TCGACCTATCCAGAAAAATTGTCGGCCTACGAATGTGGTTTCGATCCTTTCGGTGATGCCAGAAGTCGTTTCGATATACGATTTTATCTTGTTTCCATTTTATTTATTATTCCTGATCCGGAAGTAACCTTTTCCTTTCCTTGGGCAGTACCTCCCAACAAGATTGATCCGTTTGGATCTTGGTCTATGATGGCCTTTTTATTGATTTTGACGATTGGATCT---CTCTATGAATGGAAAAGGGGTGCTTCGGATCGGGAGTAA
>Malus
ATGTCAGAATTTGCACCTATTTGTATCTATTTAGCGATCAGTCCGCTAGTTTCTTTGATCCCACTCGGTGTTCCTTTTCCATTTGCTTCCAAT---AGT---TCAACCTATCCAGAAAAATTGTCGGCCTATGAATGTGGTTTCGATCCTTTCGGTGATGCCAGAAGTCGTTTCGATATACGATTTTATCTTGTTTCAATTTTATTTATTATCCTTGATCCGGAAGTAACCTTTTCCTTTCCTTGGGCAGTACCTCTCAACAAGATTGATCCGTTTGGATCTTGGTCCATGATGGCCTTTTTATTGATTTTGACGATCGGATCT---CTCTATGAATGGAAAAGGGGTGCTTCGGATCGGGAGTAA
>Tolypanthus
ATGTCAGAATTTGCACCTATTTGTATCTATTTAGTGATCAGTCCGCTAGTTTCTTTGATCCCACTCGGTGTTCCCTTTCCATTTTCTTCCAAT---AGT---TTGACCTATCCAGAAAAATTGTCGGCCTACGAATGTGGTTTCGATCCTTTCGGTGATGCCAGAAGTCGTTTCGATATACGATTTTATCTTGTTTCAATTTTATTTATTATCCCTGATCCGGAAGTAACCTTTTCCTTTCCTTGGGCAGTACCCCTCAACAAGATTGATCTGTTTGGATTTTGGTCCATGATGGCCTTTTTATTGATTTTGACGATTGGATTT---CTCTATGAATGGAAAAGGGGTGCTTCGGATCGGGAGTAA
>Asclepias
ATGTCAGAATTTTCACCTATTTTGATCTATTTAGTGATCAGTTCGCTAGTTTCTTTGATCCCACTCGGTCTTCCTTTTCCATTTTCTTCCAAT---AGT---TCGACCTATCCAGAAAAATTGTCGGCCTACGAATGTGGTTTCGATCCTTCCGGTGATGCCAGAAGTCGTTTTGATATACGATTTTATCTTGTTTCAATTTTATTTATTATTCCTGATCCGGAAGTAACCTTTTCCTTTCCTTGGGCATTACCTCTCAACAAGATTGATCCGTTTGGATCTTGGTCCATGATGGCCTTTTTATTGATTTTGACGATTGGATCT---CTCTATGAATGGAAAAGGGGTGCTTTGGATCGGGAGTAA
>HGT_Sahashia
ATGTCCGAATTCTCACCTATTTTGATCTATTTAGTGATCAGTTCGCTAGTTTCTTTGATCCCACTCGGTCTTCCTTTTCCATTTTATTCCAAT---AGT---TCGACCTATCCAGAAAAATTGTCGGCCTACGAATGTGGTTTCGATCCTTCCGGTGATG--------CGTTTTGATATACGATTTTATCTTGTTTTCATTTCATTTATTATTCCTGATCCGGAAGTCACCTTTTCCTTTCCTTGGGCAGTACCTCCCAACAAGATTGATCCCTTTGGATCTTGGTCCATGATGGCCTTTTTATTGATTTTGACGATTGGATCT---CTCTATGAATGGAAAAGGGGTGCTTCGGATCGGGAGTAA
>Helminthostachys
ATGTTCGAATTTGCACCTATTCGTATCTATTCAGTCATCAGTTTGCTACTTTCTTTGATTCTAATTGGTGTTTCTTTCGTTTTCGCTTCTTCC---GGT---TCGGCCTATCCAGAGAAATTGTCAGCTCACGAATGTGGTTCTGATCTTTTTGATGATGCCAGAAGTTGTTTCGATATATGATTTTATCCGGTTCCTATTCCATTCATTATTTCCGATTCGGAAGTCACTTTTTCATTTCCCCGGGCAGTCTCTCCGAACAAGATTGGTTGGTTTGGATTCTGGTCCATGATGGTATTTCTACGGATTTCAACCATTGGATTT---ATCTATGAATGGAAAAAAGGCGCTTCAGATTGGGAGTAA
>Pteridium
ATTTCTGAATTTGCCCCTATTTCTCTCTACTTGGTCATCAGTTTGCTACTCTCCCCGATCCTAATCGGTGCTTCTTTCGCATTCGCTTCAAAA---GGT---CCGGCTTATCCGGATAAATTGTCAGCTTACGAACGCGGTTCTGACCTACTTGGTGATGTCAGAAGTCGTTTTGATACATGACCTTATTCGGTCTCCCCTTCATTCATTATCTTTGATTCGGAAGTGACCTCTTCGTTTCCCCGGGCAGTATCCTTGAACAAGATTGGTTGGTTTGGATTTCGGTCTATGATGGTGTTTGTACGGATTCTGACCATTGGATTT---CTTCACGAATGGAAGAAGGGCGCTCCGGATCGGGAGTAA
>Azolla
ATTTTCGAATTTGCCCCTATTTCTTTCTACCTAGTCATCAGTTTGCTACCTTCCCTGATCCCAATTGGTGCTTTTTTCGCATTTGCTTTGAAA---GGT---TCGGCCTATCCGGATAAATTGTCAGCTCACGAACGCGGTTCTGACCTACTTGGTGATGTCAGAAGTCGTTTTGATACATGACCTTATTCGGTCTCCCCTTCATTTATTATCTTCGATTCGGAAGTGACCCTCTCGTTTCCCCGGGCAGTATCCTCGAACAAGATTGGTTGGTTTGGATTTCGGTCTATGATGGTGTTTGTACGGATTCCGACCATTGGATCT---CTTCATGAATGGAAAAAGGGCGCTCTGGACTGGGAGTAA
>Haplopteris
ATTTCTGAATTTACCCCTATTCCTATCTACCTGGGCATAAGTCTGCTACTCTCTCTAATCCTAATCGGCGCCTCTTTTGCATTCGCCTCAAAA---GGT---CCGGCTTATCCGGAAAAATTGTCAGCTTACGAACGTGGTTCTGATCTACTTGGTAATGTCAGAAGTCGTTTCGATATATGATTTTATTTGGTTCCTCTCTTATTTATTATCTTTGATTTGGAAGTGACCTTTTTATTTCCTTGGGCAGTTTCCTTGAAAAAGATCGGTTGGTTCGGATTTCGGTTCATGATGGTGTTTGTTTGGATTTTGACTATTGGATTT---ATTTATGAATGGAAAAAGGGCGCTCTAGATTGGGAGTGA
>Botrychium
ATGTTCGAATTTGCACCTATTCGTATCTATTCAGTCATCAGTTTGCTACTTTCTTTGATTCTAATTGGTGTTTCTTTCGTTTTTGCTTCTTCC---GGT---TCGGCTTATCTAGAGAAATTGTCAGCTCACGAATGTGGTTCTGATCTTTCTGATGATGCCAGAAGTTGTTTTGATACCTGATCCTATCCGGTTCCGATTTTATCTATTATTTCTGATTCGGAAGCCACTTTTTCATTTCCCCGGGCAGTCTCTCCGAACAAGATTGGTTGGTTTGGATTCTGGTCCATGATGGTATTTCCATGGATTCCAACCATTGGATTT---ATCTATGAATGGAAAAAAGGCGCTTCAGATTGGGAGTAA
>Sceptridium
ATGTTCGAATTTGCACCTATTCGTATCTATTCAGTCATCAGTTTGCTACTTTCTTTGATTCTAATTGGTGTTTCTTTCGTTTTTGCTTCTTCC---GGT---TCGGCTTATCTAGAGAAATTGTCAGCTCACGAATGTGGTTCTGATCTTTCTGATGATGCCAGAAGTTGTTTTGATATCTGATCCTATCCGGTTCCGATTTTATCTATTATTTCTGACTCGGAAGTCACTTTTTCATTTCCCCGGGCAGTCTCTCCGAACAAGATTGGTTGGTTTGGATTCTGGTCCATGATGGTATTTCCATGGATTCCAACCATTGGATTT---ATCTATGAATGGAAAAAAGGCGCTTCAGATTGGGAGTAA
>Botrypus
ATGTTCGAATTTGCACCTATTCGTATCTATTCAGTCATCAGTTTACTACTTTCTTTGATTCTAATTGGTGTTTCTTTCGTTTTTGCTTCTTCC---GGT---TCGGCTTATCCAGAGAAATTGTCAGCTCACGAATGTGGTTCTGATCTTTCTGATGATGCCAGAAGTTGTTTTGATATCTGATTTTATCCGGTTCCGATTTTATCTATTATTCCTGATTCGGAAGTCACTTTTTCATTTCCCCGGGCAGTCTCTCCGAACAAGATTGGTTGGTTTGGATTCTGGTCCATGATGGTATTTCCATGGATTCCAACCATTGGATTT---ATCTATGAATGGAAAAAAGGCGCTTCAGATTGGGAGTAA
>Japanobotrychium
ATGTTCGAATTTGCACCTATTCGTATCTATTCAGTCATCAGTTTGCTACTTTCTTTGATTCTAATTGGTGTTTCTTTCGTTTTTGCTTCTTCC---GGT---TCGGCTTATCCAGAGAAATTGTCAGCTCACGAATGTGGTTCTGATCTTTCTGATGATGCCAGAAGTTGTTTTGATATCTGATCCTATCCGGTTCCGATTTTATCTATTATTTCTGACTCGGAAGTCACTTTTTCATTTCCCCGGGCAGTCTCTCCGAACAAGATTGGTTGGTTTGGATTCTGGTCCATGATGGTATTTTCATGGATTCCAACCATTGGATTT---ATCTATGAATGGAAAAAAGGCGCTTCAGATTGGGAGTAA
>Ophioglossum_austroasiaticum
ATGTTCGAATTTGCACCTATTCGTATCTATTCAGTCATCAGTTTGCTACTTTCTCTGATTCTAATTGGTGCTTCTTTCGTTTCTGCCCCTTCC---GGGCTTTCGGCTTATCCAGAGAAATTGTCAGCTCACGAATGTGGTTCTGATCTTTCTGATGATGCCAGAAGTTGTTTCGATATATGATTCTATCCGGTTTCTATTCCATCCATTATTTCCGATTTGGAAGTAACTTTTTCATTTCCCCGGGCAGTCTCTCCGAACAGGATTGGTTGGTTTGGATTCTGGTCCATGATGGTATTTCCATGGATTTCAACCATTGGATTT---ATCTATGAATGGAAAAAAGGCGCTTCAGATTGGGAGTAA
>Ophioglossum_californicum
ATGTTCGAATTTGCACCTATTCGTATCTATTCAGTCATCAGTTTGCTACTTTCTCTGATTCTAATTGGTGCTTCTTTCGTTTCTGCCCCTTCC---GGGCTTTCGGCTTATCCAGAGAAATTGTCAGCTCACGAATGTGGTTCTGATCTTTTTGATGATGCCAGAAGTTGTTTCGATATATGATTCTATCCGGTTTCTATTCCATCCATTATTTCCGATTTGGAAGTAACTTTTTCATTTCCCCGGGCAGTCTCTCCGAACAGGATTGGTTGGTTTGGATTCTGGTCCATGATGGTATTTCCATGGATTTCAACCATTGGATTT---ATCTATGAATGGAAAAAAGGCGCTTCAGATTGGGAGTAA
>Ophioderma
ATGAAAGAATTTGCACCTATGAGTATCTATTCAGTCATCAGTTTGCTACTTTCTTTGATTCTAATCGGTGCTTCTTTCGTTTCTGCCCCTTCC---GGT---TCGGCTTATCCAGAGAAATTGTCAGCTCACGAATGTGGTTCTGATCTTTCTGATGATGCCAGAAGTTGTTTCGATATATGATTCTATCCGGTTTCTACTCCATCCATTATTTCCGATTTGGAAGTAACTTTTTCATTTCCCCGGGCAGTCTCTCCAAAGAGGATTGGTTGGTTTGGATTCTGGTCTATGATGGTCTTTCCATGGATTTCAACCATTGGATTT---ATCTATGAATGGAAAAAAGGCGCTTCAGATTGGGAGTAA
>Cheiroglossa
GTGTTCGAATTTGCACCTATTCGTATCTATTCAGTCATCAGTTTGCTACTTTCTTTGATTCTAATCGGTGCTTCTTTCGTTTCTGCCCCTTCC---GGT---TCGGCTTATCCAGAGAAATTGCCAGCTCACGAATGTGGTTCTGATCTTTCTGATGATGCCAGAAGTTGTTTCGATATATGATTCTATCCGGTTTCTACTCCATCCATTATTTCCGATTTGGAAGTAACTTTTTCATTTCCCCGGGCAGTCTCTCTGAACAGGATTGGTTGGTTTGGATTCTGGTCTATGATGGTCTTTCCATGGATTTCAACCATTGGATTT---ATCTATGAATGGAAAAAAGGCGCTTCAGATTGGGAGTAA
>Ginkgo
ATGCTGGAATTTGCACCTATTCGTATCTATTTAGTAATCAGTTCGCTAGTTCCTTTGATCCCACCTGGTGTTCCCTTTCCATCTGCTCCCAAT---GGT---TCGACTCATCCAGAAAAATTGTCGGCCCACGAATGTGGTTCCGATCCTTCCGGTGATGCCAGAAGTCGTTCCGATACACGATCTCATCCGGTTCCTACTTCATCCATTATCTCTGATCCGGAAGTAACCTCTTCCTCCCCTTGGGCAGTCCCTCCCAACAAGATTGATCCGTTTGGATCTCGGTCCATGATGGTCTTTTCATTGATTTCGACGATTGGATTT---CCCCATGAATGGAAGAAGGGTGCTTCAGATCGGGAGTAA
>Dryopteris
------------------------------TTGGTCATCAGTTTGCTACTCTCCCCGATCCTAATCGGTGCTTCTTTCGCATTCGCTTCAAAA---GGT---CCGGCTTATCCGGATAAATTGTCAGCTTACGAACGCGGTTCTGACCTACTTGGTGATGTCAGAAGTCGTTTTGATACATGACCTTATTCGGTCTCCCCTTCATTTATTATCTTTGATTCGGAAGTGACCTCTTCGTTTCCCCGGGCAGTATCCTTGAACAAGATTGGTTGGTTTGGATTTCGGTCTATGATGGTGTTTGTACGGATTCTGACCATTGGATTT---CTTCACGAATGGAAGAAGGGCGCTCCGGATCGGGAGTAA
>Whittieria
ATGTTCGAATTTGCACCTATTCGTATCTATTCAGTCATCAGTTTGCTACTTTCTTTGATTCTAATCGGTGCTTCTTTCGTTTTTGCCCCTTCC---GGT---TCGGCTTATCCAGAGAAATTGTCAGCTCACGAATGTGGTTCTGATCTTTCTGATGATGCCAGAAGTTGTTTCGATATATGATTCCATCCGGTTCCTACTCCATCCATTATTTCCGATTCGGAAGTAACTTTTTCATTTCCCCGGGCAGTCTCTCCGAACAGGATTGGTTGGTTTGGATTCTGGTCTATGATGGTATTTCCACGGATTCCAACCATTGGATTT---ATCTATGAATGGAAAAAAGGCGCTTCAGATTGGGAGTAA
>Goswamia
GTGTTCGAATTTGCACCTATTCGTATCTATTCAGTCATCAGTTTGCTACTTTCTTTGATTCTAATCGGTGCTTCTTTCGTTTTTGCCCCTTCC---GGT---TCGGCTCATCCAGAGAAATTGTCAGCTCACGAATGTGGTTCTGATCTTTCTGATGATGCCAGAAGTTGTTTCGATATATGATTCTATCCGGTTTCTACTCCATCCATTATTTCCGATTTGGAAGTAACTTTTTCATTTCCCCGGGCAGTCTCTCCGAACAGGATTGGTTGGTTTGGATCCTGGTCTATGATGGTATTTCCACGGATTCCAACCATTGGATCT---ATCTATGAATGGAAAAAAGGCGCTTCGGATTGGGAGTAA
>Haukia
ATGTTCGAATTTGCACCTATTCGTATCTATTCAGTCATCAGTTTGCTACTTTCTTTGATTCTAATTGGTGCTTCTTTCGTTTCTGCCCCTTCC---GGGCTTTCGGCTTATCCAGAGAAATTGTCAGCTCACGAATGTGGTTCTGATCTTTCTGATGATGCCAGAAGTTGTTTCGATATATGATTCTATCCGGTTTCTATTCCATCCATTATTTCCGATTTGGAAGTAACTTTTTCATTTCCCCGGGCAGTCTCTCCGAACAGGATTGGTTGGTTTGGATTCTGGTCTATGATGGTATTTCCATGGATTTCAACCATTGGATTT---ATCCATGAATGGAAAAAAGGCGCTTCAGATTGGGAGTAA
>Psilotum
ATGTTTGAATTTGCACCTATTTGTATCTATTCGGTCATCAGTTTGCTACTCTCTCTGATCCTAATCGGTGTTTCTTTCGTTTCTGCTTCCCCC---GGT---TCGGCTTATCCAGAGAAAGTGCCAGCTCACGAATGTGGTTCTGATCCCTTCGATGATGCCAGAAGTCGTTTTGATATACGATTTTATCTGGTTTCCATCCCATTCATTATTTCCGACTCGGAAGTCACTTTTTCATTTCCCTGGGCAGTCTCTCCGAACAAGATTGGTTGGTTCGGATTCCGGTCCATGATGGTATTTACACGGATTCTAACCATTGGATTT---ATCTATGAATGGAAAAAAGGAGCTTTAGATCGGGAGTAA
>Rhizoglossum
ATGTTCGAATTTGCACCTATTCGTATCTATTCAGTCATCAGTTTGCTACTTTCTTTGATTCTAATCGGTGCTTCTTTCGTTTTTGCCCCTTCC---GGT---TCGGCTTATCCAGAGAAATTGTCAGCTCACGAATGTGGTTCTGATCTTTCTGATGATGCCAGAAGTTGTTTCGATATATGATTCCATCCGGTTCCTACTCCATCCATTATTTCCGATTCGGAAGTAACTTTTTCATTTCCCCGGGCAGTCTCTCCGAACAGGATTGGTTGGTTTGGATTCTGGTCTATGATGGTATTTCCACGGATTCCAACCATTGGATTT---ATCTATGAATGGAAAAAAGGCGCTTCAGATTGGGAGTAA
>Mankyua
ATGTTCGAATTTGCGCCTATTCGTATCTATTCAGTCATCAGTTTGCTACTTTCTTTGATTCTAATTGGTGTTTCTTTCGTTTTTGCTTCTTCTTCCGGT---TCAGCTTATCCAGAGAAATTGTCAGCTCACGAATGTGGTTTTGATCCTTTTGATGATGCCAGAAGTTGTTTTGATATATGATTCTATCTGGTTTCTATTCTATTCATTATTTTTGATTCGGAAGTCACTTTTTCATTTCCCCGGGCAGTCTCTCCGAACAAGATTGGTTGGTTTGGATTCTGGTCCATGATGGTATTTCTATGGATTTCAACCATTGGATTT---CTCTATGAATGGAAAAAAGGCGCTTCAGATTGGGAGTGA
