# Supplementary material for: Organellar phylogenomics of Ophioglossaceae fern genera
Source: Front Plant Sci. 2024 Jan 15;14:1294716. doi: 10.3389/fpls.2023.1294716 (PMC10823028; doi:10.3389/fpls.2023.1294716)
Supplement: Supplementary file 3 [file DataSheet_3.zip › Supplementary file S2/mtDNA_expanded/trim_HGT_nad5e1.fas]

>Huperzia
ACGTATTTACTCATAGTATTGTTGCCCCTGCTAGGTAGCTTCGTTGCAGGAGCTTTTGGTCGTTTTCTGGGT------TCAAAAGGAACCGCTATAGTAACCACCACGTGCGTTTCATTATCTTCCATTTTATCTTTGATTGCTTTCTATGAAGTTGCACTGGGAGCCAGTGCTTGCTATATCAAGATTGCTCCCTGGATTTTATCGGAGATGTTTGATGCTTCTTGGGGCTTC
>Taxillus
ATGTATCTACTTATCGTATTCTTGCCCCTGCTCGGTAGTTCCGTTTCTGGTGTTTTCGGACGTTTTCTAGGA------CAAGCAGGCACCGCTATCATGACCACCACGTGCGTCGCATGCTCTGCTCTCTTTKCTGGGATTGCTTTTTATGAAGTCGCACCGGGAGCTAGTGCTTGCTATATAAGAATAGCACCTTTTGTCGAATCGGAAATGTTGGATGCGTATTGGGGCTTC
>Olax
ATGTATCTACTTATCGTATTTTTGCCCCTGCTCGGTAGTGGAGTTGCAGGGTTTTTCGGACGTTTTCTAGGA------TCAGAAGGAACCGCTATAATGACCACTACGTGCGTTTCATTCTCTTCAATCTTATCTTTGATTGCTTTTTATGAAGTCGCACCGGGAGCTAGTGCTTGCTATCTAAGAATTGCTCCATGGATCTCATCGGAAATGTTTGATGCTTCTTGGGGCTTC
>Santalum
ATGTATCTACTTATCGTCTTTTTGCCCCTGCTCGGTAGTTCCGTAGCGGGTTTTTTCGGACGTTTTCTAGGA------TCAGAAGGAACCGCTATAATGACCACCACGTGCGTTTCATTCTCTTCGATCTTATCTTTGATTGCTTTTTATGAAGTCGCACCGGGAGCTAGTGCTTGCTATCTAAGAATTGCTCCATGGATCTCATCGGAAATGTTTGATGCTTCTTGGGGCTTC
>Schoepfia
ATGTATCTACTAATAGTCTTTTTGCCCCTGCTCGGTAGTTCCGTAGCTGGTTTTTTCGGACGTTTTCTAGGA------TCAGAAGGAACCGCTATAATTACCACCACGTGCGTTTCATTCTCTTCGATCTTCTCTTTGATTGCTTTTTATGAAGTCGCACCGGGAGCTAGTGCTTGCTATCTAAGAATTGCTCCATGGATCTCATCGGAAATGTTTGATGCTTCTTGGGGCTTC
>Castilleja
ATGTATCTACTTATCGTATTTTTGCCCCTCCTCGGTAGTTCCGTAGCAGGTTTTTTCGGACGTTTTCTAGGC------TCAGAAGGAACCGCTATAATAACCACCACGTGCGTTTCATTCTCTTCGATCTTCTCTTTGATTGCTTTTTATGAAGTCGCACCGGGAGCTAGTGCTTGCTATCTAAGAGTTGCTCCATGGATCTCATCGGAAATGTTTGATGCTTCTTGGGGCTTC
>Comandra
ATGTATCTACTTATCGTATTTTTGCCCCTGCTCGGTACC---GTAGCAGGTTTTTTCGGACGTTTTCTAGGA------TCAGAAGGAACCGCTATAATGACCACCACGTGCGTTTCATTCTCTTCGATCTTATCTTTGATTGCTTTTTATGAAGTCGCACCGGGAGCTAGTGCTTGCTATCTAAGAATTGCTCCATGGATCTCATCGGAAATGTTTGATGCTTCTTGGGGCTTC
>Pteridium
ACGTATTTACCAACAGTATCGTTGCCCTTGCTTGGTAGCTTCGTAGCAGGTGCTTTTGGTCGTTTTCTAGGG------TCGAAAGGAACCGCCATAGTAACTATTACGTGCGCCTCATTCTCTTTCACTCTCTCCCTGACTGTTTTTCACGAAGTCGCACTGGGAGCCAGTGCTTGCTATATAAAGATTGCTCCATGGATTTCCTTGGAGATGTTTGACGCTTCCTGGGGCTTC
>Azolla
ACGTATTTACCAATAGTATCGTTGTCCTTGCCTGGTAGCTTTGTAGCAGGTGCTTCTGGTCGTTTTCCAGGG------TCGAAAGGAACCGCTATAGTAACCATCACGTGCGTTTCATTCTTTTTCATTTTATTCCTGACCGTCTTTCATGAAGTCGCACTGGGAGCCAGTGCTTGCTATATAAAGATTGCTCCATGGATTTCCTTGGAGATGTTCGATGCTTCCCGGGGCTTC
>Haplopteris
ACGTATTTACTAACAGTATCGTTGCCCCTGCTCGGTAGCTTCGTAGCAGGTGCTTTTGGTCGTTTTCTAGGG------TCGAAAGGAACCGCCATAGTAACTATTACGTGCGCCTCATTCTCTCTCACTTTCTCCCTGACTGTTTTTTACGAAGTCGCACTGGGAGCCAGTGCTTGCTATCTAAAGATTGCTCCATGGGTTTCCTTGGAGATGTTTGACGCTTCCTGGGGCTTC
>Pinus
ATGTATTTACTCATAGTATCGTTGCCCTTGCTCGGTAGTTCCGTAGCAGGTGCTTTCGGACGTTTTCTAGGT------TCAGAAGGAACCGCCATAGTAACCACCACGTGCGTTTCATTATCTTCTATCTTATCCTTGACTGCTTCTCATGAAGTTGCACCGGGAGCTAGTGCTTGCTATCTAAAAATTGCTCCACGGATCTTCTCTGAAATGTTTGATGCTTCTTGGGGCTCC
>Agrostemma
ATGTATTTACTAATAGTCTTTTTGCCCTTGCTTGGTAGTTCCGTTGCAGGTTTTTTCGGACGTTTTCTAGGA------TCAGAAGGAACCGCTATAGTGACTACTACGTGCGTTTCATTCTCTTCGATCTTATCTTTGATTGCTTTTTATGAAGTCGCACCGGGAGCTAGTGCTTGCTATCTAAGAATTGCTCCATGGATTTCATCGGAAATGTTTGATGCTTCTTGGGGCTTC
>Phoenix
ATGTATCTACTTATTGTCTTTTTGCCTCTGCTCGGTAGTTCCGTAGCCGGTTTTTTCGGACGTTTTCTAGGA------TCAGAAGGAACCGCTATAATGACCACCACGTGCGTTTCATTTTCTTCGATCTTATCTTTGATTGCTTTTTATGAAGTCGCACCGGGAGCTAGTGCTTGCTATCTCAGAATAGCTCCATGGATCTCATCGGAAATGTTTGATGCTTCTTGGGGC---
>Oryza
ATGTATCTACTTATTGTCTTTTTGCCTTTGCTCGGTAGTTCCGTAGCCGGTTTTTTCGGACGTTTTCTAGGA------TCTGAAGGAACCGCTATAATGACCACCACGTGCGTTTCATTTTCTTCGATCTTATCTTTGATTGCTTTTTATGAAGTCGCACTGGGAGCTAGTGCTTGCTATCTCAGAATAGCTCCATGGATCTCATCGGAAATGTTTGATGCTTCTTGGGGCTTC
>Spirodela
ATGTATCTATTGATAGTTTTTTTGCCTTTGCTCGGTAGTTCCGTAGCAGGTTTTTTCGGACGTTTTCTAGGA------TCAGAAGGAACCGCTATAATTACCACCACGTGCGTTTCATTTTCTTCGATCTTATCTTTGATTGCTTTTTATGAAGTCGCACCGGGAGCTAGTGCTTGCTATCTAAGAATTGCTCCATGGATCTCATCGGAAATGTTTGATGCTTCTTGGGGCTTC
>Amborella
ATGTATCTACTTATAGTATTTTTGCCCCTGCTCGGTAGTTCCGTAGCAGGTGCTTTCGGACGCTTTCTAGGT------TCAGAAGGAACCGCTATAATAACCACCACGTGCGTTTCATTCTCTTCTATCTTATCTTTGATTGCTTTTTATGAAGTCGCACCGGGAGCTAGTGCTTGCTATCTAAGAATTGCTCCATGGATCTCATCGGAAATGTTTGATGCTTCTTGGGGCTTC
>Helicanthes
ATGTATCTACTTATCGTATTGTTTCCCCTTATCGGTAGTGGAGTAGCAGGTTTTTTCGGACGTTTTCTAGGA------TCAGAAGGAACCGCTATAATTACCACCACGTGCGTTTCATTCTCTTCAATCTTCTCTTTGATTGCTTTTTATGAAGTCGCACCGGGAGCTAGTGCTTGCTATCTAAGAATTGCTCCATGGATCTCATCGGAAATGTTTGATGCTTCTTGGGGCTTC
>Cucurbita
ATGTATCTCCTTATCGTCTTTTTGCCCCTGCTCGGTAGTTCCGTAGCTGGTTTTTTCGGACGTTTTCTAGGA------TCAGAAGGAACCGCTATAATCACCACTACGTGCGTTTCATTCTCTTCGATCTTATCTTTTCTTGCTTTTTATGAAGTCGCACTGGGAGCTAGTGCTTGCTATCTAAGAATTGCTCCATGGATCTCATCGGAAATGTTTGATGCTTCTTGGGGCTTC
>Glycine
ATGTATCTACTTATCGTATTTTTGCCCCTTATCGGTAGTTCCTTTGCAGGTTTTTTCGGACGTTTTCTAGGA------TCAGAAGGAAGCGCTATAATGACCACTACGTGCGTTTCATTCTCTTCGATCTTATCTTTGATTGCTTTTTATGAAGTCGCACCGGGAGCTAGTGCTTGCTATCTAAGAATTGCTCCATGGATCTCATCGGAAATGTTTGATGCTTCTTGGGGCTTC
>Rhazya
ATGTATCTACTTATCGTATTTTTGCCCCTGCTCGGCAGTGGAGTAGCAGGTTTTTTCGGACGTTTTCTAGGA------TCAGAAGGAACCGCTATAATGACCACTACGTGCCTTTCATTCTCTTCGATCTTATCTTTGATTGCTTTTTATGAAGTCGCACCGGGAGCTAGTGCTTGCTATCTAAGAATTGCTCCATGGATCTCATCGGAAATGTTTGATGCTTCTTGGGGCTTC
>Asclepias
ATGTATCTACTAATCGTATTTTTGCCCCTGCTCGGCAGTGGAGTAGCAGGTTTTTTCGGACGTTTTCTAGGA------TCAGAAGGAACGGCCATAATGACCACTACGTGCCTTTCATTCTCTTCGATCTTATCTTTGATTGCTTTTTATGAAGTCGCACCGGGAGCTAGTGCTTGCTATCTAAGAATTGCTCCATGGATCTCATCGGAAATGTTTGATGCTTCTTGGGGCTTC
>Oenothera
ATGTATCTACTTATCGTATTTTTGCCCCTGCTCGGTAGTGGAGTAGCAGGTTTTTTCGGACGTTTTCTAGGA------TCAGAAGGAAGCGCTATAATGACCACTACGTGCGTTTCATTCTCTTCGATCTTATCTTTGATTGCTTTTTATGAAGTCGCACCGGGAGCTAGTGCTTGCTATCTAAAAATTGCTCCATGGATCTCATCGGAAATGTTTGATGCTTCTTGGGGCTTC
>Malania
ATGTATCTACTTATCGTATTTTTGCCCCTGCTCGGTAGTGGAGTAGCAGGTTTTTTCGGACGTTTTCTAGGA------TCAGAAGGAACCGCTATAATGACCACTACGTGCGTTTCATTCTCTTCGATCTTCTCTTTGATTGCTTTTTATGAAGTCGCACCGGGAGCTAGTGCTTGCTATCTAAGAATTGCTCCATGGATCTCATCGGAAATGTTTGATGCTTCTTGGGGCTTC
>Salvia
ATGTATCTACTTATCGTATTTTTGCCCCTCCTCGGTAGTTCCGTAGCAGGTTTTTTCGGACGTTTTCTAGGA------TCAGAAGGAACCGCTATAATAACCACCACGTGCGTTTCATTCTCTTCGATCTTATCTTTGATTGCTTTTTATGAAGTCGCACCGGGAGCTAGTGCTTGCTATCTAAGAGTTGCTCCATGGATCTCATCGGAAATGTTTGATGCTTCTTGGGGCTTC
>Boea
ATGTATCTACTTATCGTATTTTTGCCCCTCCTCGGTAGTTCCGTAGCAGGTTTTTTCGGACGTTTTCTAGGA------TCAGAAGGAAGCGCTATAATAACCACCACGTGCGTTTCATTCTCTTCGATCTTATCTTTGATTGCTTTTTATGAAGTCGCACCGGGAGCTAGTGCTTGCTATCTAAGAGTTGCTCCATGGATCTCATCGGAAATGTTTGATGCTTCTTGGGGCTTC
>Liriodendron
ATGTATCTACTTATCGTATTTTTGCCCCTGCTCGGTAGTTCCGTAGCAGGTTTTTTCGGACGTTTTCTAGGA------TCAGAAGGAACCGCTATAATGACCACCGCGTGCGTTTCATTCTCTTCGATCTTCTCTTTTCTTGCTTTTTATGAAGTCGCACCGGGAGCTAGTGCTTGCTATCTAAGAATTGCTCCATGGATCTCATCGGAAATGTTTGATGCTTCTTGGGGCTTC
>Carica
ATGTATCTACTTCTCGTATTTTTGCCCCTGCTCGGTAGTTCCGTAGCAGGTTTTTTCGGACGTTTTCTAGGA------TCAGAAGGAAGCGCTATAATTACCACTACGTGCGTTTCATTCTCTTCGATCTTCTCTTTGATTGCTTTTTATGAAGTCGCACCGGGAGCTAGTGCTTGCTATCTAAGAATTGCTCCATGGATCTCATCGGAAATGTTTGATGCTTCTTGGGGCTTC
>Tolypanthus
ATGTATCTACTTATCGTATTTTTGCCCCTGCTCGGTAGTTCCGTAGCAGGTTTTTTCGGACGTTTTCTAGGA------TCAGAAGGAACCGCTATAATTACCACCACGTGCGTTTCATTCTCTTCGATCTTCTCTTTGATTGCTTTTTATGAAGTCGCACCGGGAGCTAGTGCTTGCTATCTAAGAATTGCTCCATGGATCTCATCGGAAATGTTTGATGCTTCTTGGGGCTTC
>Vitis
ATGTATCTCCTTATCGTATTTTTGCCCCTGCTCGGTAGTTCCGTAGCAGGTTTTTTCGGACGTTTTCTAGGA------TCAGAAGGAAGCGCTATAATGACCACTACGTGCGTTTCATTCTCTTCGATCTTATCTTTTATTGCTTTTTATGAAGTCGCACCGGGAGCTAGTGCTTGCTATCTAAGAATTGCTCCATGGATCTCATCGGAAATGTTTGATGCTTCTTGGGGCTTC
>Arabidopsis
ATGTATCTACTTATCGTATTTTTGCCCCTGCTCGGTAGTTCCGTAGCAGGTTTTTTCGGACGTTTTCTAGGA------TCAGAAGGAAGCGCTATAATGACCACTACGTGCGTTTCATTCTCTTCGATCTTATCTTTGATTGCTTTTTATGAAGTCGCGCCGGGAGCTAGTGCTTGCTATCTAAGAATTGCTCCATGGATCTCATCGGAAATGTTTGATGCTTCTTGGGGCTTC
>Ricinus
ATGTATCTACTTATCGTATTTTTGCCTCTGCTCGGTAGTTCCATAGCAGGTTTTTTCGGACGTTTTCTAGGA------TCAGAAGGAACCGCTATAATGACCACTACGTGCGTTTCATTCTCTTCGATCTTATCTTTGATTGCTTTTTATGAAGTCGCACCGGGAGCTAGTGCTTGCTATCTAAGAATTGCTCCATGGATCTCATCGGAAATGTTTGATGCTTCTTGGGGCTTC
>Malus
ATGTATCTACTTATCGTATTTTTGCCCCTTCTCGGTAGTTCCGTAGCAGGTTTTTTCGGACGTTTTCTAGGA------TCAGAAGGAACCGCTATAATGACCACTACGTGCGTTTCATTCTCTTCGATCTTATCTCTGATTGCTTTTTATGAAGTCGCACCGGGAGCTAGTGCTTGCTATCTAAGAATTGCTCCATGGATCTCATCGGAAATGTTTGATGCTTCTTGGGGCTTC
>Camellia
ATGTATCTACTTATCGTATTTTTGCCCCTGCTCGGTAGTTCCGTAGCAGGTTTTTTCGGACGTTTTCTAGGA------TCAGAAGGAACCGCTATAATGACCACTACGTGCGTTTCATTCTCTTCGATCTTATCTTTGATTGCTTTTTATGAAGTCGCACCGGGAGCTAGTGCTTGCTATCTAAGAATTGCTCCATGGATCTCATCGGAAATGTTTGATGCTTCTTGGGGCTTC
>Erythropalum
ATGTATCTACTTATCGTATTTTTGCCCCTGCTCGGTAGTTCCGTAGCAGGTTTTTTCGGACGTTTTCTAGGA------TCAGAAGGAACCGCTATAATGACCACTACGTGCGTTTCATTCTCTTCGATCTTATCTTTGATTGCTTTTTATGAAGTCGCACCGGGAGCTAGTGCTTGCTATCTAAGAATTGCTCCATGGATCTCATCGGAAATGTTTGATGCTTCTTGGGGCTTC
>Nicotiana
ATGTATCTACTTATCGTATTTTTACCCCTGCTCGGTAGTTTTGTAGCAGGTTGTTTCGGACGTTTTCTAGGA------AAAGAAGGAACCGCTATAATAACCACTACGTGCGTTTCATTCTCTTCGATCTTCTCTTTGATTGCTTTTTATGAAGTCGCACCGGGAGCTAGTGCTTGCTATCTAAGAATTGCTCCATGGATCTCATCGGAAATGTTTGATGCTTCTTGGGGCTTC
>Cuscuta
ATGTATCTACTTATCGTATTTTTGCCCCTGCTCGGTAGTTCCGTAGCAGGTTGTTTCGGACGTTTTCTAGGA------AAAGAAGGAACCGCTATAATAACCACCACGTGCGTTTCATTCTCTTCGATCTTATCTTTGATTGCTTTTTATGAAGTCGCACCGGGAGCTAGTGCTTGCTATCTAAGAATTGCTCCATGGATATCATCGGAAATGTTTGATGCTTCTTGGGGCTTC
>HGT_Botrypus
ATGTATCTACTTATCGTATTTTTGCCCCTGCTCGGTAGTTCCGTAGCAGGTTTTTTCGGACGTTTTCTAGGTAGGA--TCAGAAGGAACCGCTATAATTACCACCACGTGCCTTTCATTCTCTTCGATCTTATCTTTGATTGCTTTTTACGAAGTCGCACCGGGAGCTAGTGCTTGCTATCTAAGAATTGCTCCATGGATCTCATCGGAAATGTTTGATGCTTCTTGGGGCTTC
>HGT_Helminthostachys
ATGTATCTACTTCTCGTATTTTTGCCCCTGCTCGGTAGTTCCGTAGCAGGTTTTTTCGGACGTTTCCTAGGA------TCAGAAGGAACCGCTATAATGACCACTACGTGCGTTTCATTCTCTTCGATCTTTTCTTTGATTGCTTTTTATGAAGTTGCACCGGGAGCTAGTGCGTGCTATCTAAGAATTGCTCCATGGATCTCATCGGAAATGTTTGATGCTTCTTGGGGCTTC
>Helminthostachys
ACGTATTCACTAATAGTCTCGTTGCCTTTGCTTGGGAGCTTCGTAGCAGGTGTTTTCGGTCGTTTTCCGGGG------TCAAAAGGAACCGCTATAGTAACCACCATGTGCGTTCCATTCTCTTTCATTTTATCCCCGATTGCTTTTTCTGAAGTAGCGCTGGGAGCCAGTGCTTGCTACATAAAGATTGCTCCATGGATTTTCTCGGAGATGTTTGATGCTTCTCGGGGCTTC
>Psilotum
ACGTATTCACTAATCGTCTCGTTGCCTTTGCTTGGTAGCTTCGTAGCAGGTGTTCCTGGTCGTTTTCTGGGG------TCAAAAGGAACCGCTATAGTAACCACCACGTGCGTTTCATTATCATTTATACTCTCCTTGATTGCTTTTTACGAAGTCGCACTGGGAGCCAGTGCTTGCTATATAAAGATTGCCCCATGGATTTTCTCGGAGATGTTTGATGCTTCTCGGGGCTTC
>Ophioglossum_austroasiaticum
ACGTATCCACTAATAGTCTCGTTGCCTTTGCTTGGGAGCTTCTACGCAGGTGTTTTCGGTCGTTTTCCGGGG------TCAAAAGGAACCGCTATAGTAACCACCATGCGCGTTCTATTCTCTTTTACTCCATCCCTGATCGCTTCTTATGAAGTCGCGCTGGGAGCCAGTGCTTGCTATATAAAGATTGCTCCATGGATTTTCTCGGAGATGTTTGATGCTTCTCGGGGCTTC
>Cheiroglossa
ATGTATTTACTAATAGTCTTGTTGCCTTTGCTTGGGAGCTTCGTAGCAGGTGTTTTCGGTCGTTTTCTGGGG------TCAAAAGGAACCGCTATAGTAACCACCATGTGCGTTCTAYTATCAAATACTTTATCCCTGATTGCTTCTTATGAAGTCGCGCTGGGAGCCAGTGCTTGCTATATAAAGATTGCTCCATGGATTTTCTCGGAGATGTTTGATGCTTCTTGGGGCTTC
>Whittieria
ACGTATTCACTAATAGTCTCGTTGCCTTTGCTTGGGAGCTTCTACGCCGGTGTTTTCGGTCGTTTTCCGGGG------TCAAAAGGAACCGCTATAGTAACCACCATGTGCGTTCTATTATCTTTTACTTTATCCCTGATTGTTTCTTATGAAGTCGCGCTGGGAGCCAGTGCTTGCTATATAAAGATTGCTCCATGGATTTTCTCGGAGATGTTTGATGCTTCTCGGGGCTTC
>Haukia
ACGTATTCACNAATAGTCTCGTTGCCTTTGCTTGGGAGCTTCTACGCAGGTGTTTTCGGTCGTTTTCCGGGG------TCAAAAGGAACCGCTATAGTAACCACCATGTGCGTTCCATTCTCTTTTACTTTATCCCTGATTGCTTCTTATGAAGTCGCGCTGGGAGCCAGTGCTTGCTATATAAAGATTGCTCCATGGATTTTCTCGGAGATGTTTGATGCTTCTCGGGGCTTC
>Rhizoglossum
ACGTATTCACTAATAGTCTCGTTGCCTTTGCTTGGGAGCTTCTACGCAGGTGTTTTCGGTCGTTTTCCGGGG------TCAAAAGGAACCGCTATAGTAACCACCATGTGCGTTCTATTATCTTTTACTTTATCCCTGATTGTTTCTTATGAAGTCGCGCTGGGAGCCAGTGCTTGCTATATAAAGATTGCTCCATGGATTTTCTCGGAGATGTTTGATGCTTCTCGGGGCTTC
>Ophioderma
ATGTATTTACTAATAGTCTTGTTGCCTTTGCTTGGGAGCTTCGTAGCAGGTGTTTTCGGTCGTTTTCTGGGA------AGTAAAGGAACCGCTATAGTAACCACCATGTGCGTTCTATTATCTTTTACTTTTAACCTGATTGCTTCTTATGAAGTCGCGCTGGGAGCCAGTGCTTGCTATATAAAGATTGCTCCATGGATTTTCTCGGAGATGTTTGATGCTTCTTGGGGCTTC
>Dryopteris
ACGTATTTACCAACAGTATCGTTGTCTCTGCTCGGTAGCTTTGTAGCAGGTGCTTTTGGTCGTTTTTTAGGG------TCGAAAGGAACCGCCATAGTAACTATTACGTGCGCCTCATTCTCTTTCACTTTCTCCCTGACTGTTTTTCACGAAGTCGCACTGGGAGCCAGTGCTTGCTATATAAAGATTGCTCCATGGATTTCCTTGGAGATGTTTGACGCTTCCTGGGGCTTC
>Ginkgo
ATGTATCTACTAATAGTATCGTCGCCCTTGCCCGGTAGTTCCGTAGCAGGTGCTTTCGGACGTTTTCCAGGT------TCAGAAGGAACCGCTATAGTAACCACCACGTGCGTTTCATTATCTTCTATCTTATCTTTGATTGCTTCTCATGAAGTCGCACCGGGAGCTAGTGCTTGCTATCCAAAAATTGCTCCACGGATCTTACCTGAAATGTTTGATGCTTCTCGGGGCTCC
>Ophioglossum_californicum
ACGTATCCACTAATAGTCTCGTTGCCTTTGCTTGGGAGCTTCTACGCAGGTGTTTTCGGTCGTTTTCCGGGG------TCAAAAGGAACCGCTATAGTAACCACCATGCGCGTTCTATTCTCTTTTACTCCATCCCTGATCGCTTCTTATGAAGTCGCGCTGGGAGCCAGTGCTTGCTATATAAAGATTGCTCCATGGATTTTCTCGGAGATGTTTGATGCTTCTCGGGGCTTC
>Botrypus
ACGTATTCACTAATAGTCTCGTTGCCTTTGCTTGGGAGCTTCGTAGCAGGTGTTTTTGGTCGTTTTTCGGGT------TCAAAAGGAACCGCTATAGTAACCACCATGTGCGTTCCATTCTCTTTCATTTTATCTCCGATTGCTTTTTATGAAGTCGCGCTGGGAGCCAGTGCTTGCTATATAAAGATTGCTCCATGGATTTTCCCGGAGATGTTTGATGCTTCTCGGGGCTTC
>Mankyua
ACGTATTCACTAATAGTCTCGTTGCCTTTGCTTGGGAGCTTCGTAGCAGGTGTTTTTGGTCGTTTTCTGGGG------TCAAAAGGAACCGCTATAGTAACCACCATGTGCGTTCCATTCTCTTTCATTTTCTCTCCGATTGCTTTTTCTGAAGTCGCGCTGGGAGCCAGTGCTTGCTATATCAAGATTGCTCCATGGATTTTCTCGGAGATGTTTGATGCTTCTCGGGGCTTC
>Japanobotrychium
ACGTACTCACTAATAGTCTCGTTGCCTTTGCTTGGGAGCTTCATAGCAGGTGTTTTTGGTCGTTTTTCGGGG------TCAAAAGGAACCGCTATAGTAACCACCATGTGCGTTCCATTCTCTTTCATTTTCTCTCCGATTGCTTTTTCTGAAGTCGCGCTGGGAGCCAGTGCTTGCTATATAAAGATTGCTCTATGGATTTTCCCGGAGATGTTTGATGCTTCTCGGGGCTTC
>Goswamia
ACGTATTCACTAATAGTCTCGTTGCCTTTGCTTGGGAGCTTCTACGCAGGTGTTTTCGGTCGTTTTCCGGGG------TCAAAAGGAACCGCTATAGTAACCACCATGTGCGTTCCGTTATCTTTGACTTTATCCCTGATTGTTTCTTATGAAGTCGTGCTGGGAGCCAGTGCTTGCTATATAAAGATTGCTCCATGGATTTTCTCGGAGATGTTTGATGCTTCTTGGGGCTTC
>Sahashia
----------------------------------------------------------------------------------------------------------------------------------------------CTTTTTCTGAAGTCGCGCTGGAAGCCAGTGCTTGCTATATAAAGATTGCTCTATGGATTTTCTCGGAGATGTTTGATGCTTCTCGGGGCTTC
