# Supplementary material for: Organellar phylogenomics of Ophioglossaceae fern genera
Source: Front Plant Sci. 2024 Jan 15;14:1294716. doi: 10.3389/fpls.2023.1294716 (PMC10823028; doi:10.3389/fpls.2023.1294716)
Supplement: Supplementary file 3 [file DataSheet_3.zip › Supplementary file S2/mtDNA_expanded/trim_HGT_nad5e2.fas]

>Huperzia
ATTGTGGTTACATTTGCAAGTAGCTTAGTTCATCTTTATTCTATTTCATATATGTCCGAGGATCCACATAGCCCTCGATTTATGTGTTATTTATCCATTCCTACTTTTTTTATGCTAATGCTGGTTACCGGAGATAACTTTATTCAATTATTCCTAGGATGGGAGGGCGTGGGTCTCGCTTCATATTTGTCAATTAATTTTTGGTTTACACGACTTCCGGCAAATAAAGCAGCTATCAAAGCTATGCTTGTCAATCGAGTAGGTGATTTTGGATTAGCTCTCGGGATTATGGGTCGTTTTACTATTTCTCAAACAGTAGACTTTTCTACTATTTTTGCTTGTGCCAGTGTCTTTTCCGAA------------CCCAAC---CATTATTTCATTTTTTGTGAGATGAAATTCCATGCCATAACTGTTATTTGTATTTTACTTCCTACTGGCGCTGTTGGAAAATCCGCACAAATAGGATTACATACTTGGTTACCCGATGCAATGGAGGGTCCCACTCCAGTATCCGCTTTGATTCATGCCGCTACTACGGTAACAGCAGGCGTTTTTATGATAGCAAGGTGCTCTCCTTTATTTGAATACTCACCCAATGCTTTGATTGTTATTACTTTTATAGGAGCTATGACGTCATTCTTCGCGGCAACCATTGGAATATTACAAAACGATTTAAAGAGGATCATAGCTTATTCGACTTGTAGTCAATTAGGCTATATGATCTTTGCTTGCGGCATTTCCAACTATTCCGTT---AGCGTATTTCATTTAATGAATCATGCTTTTTTCAAAGCATTACTTTTTTCGAGTGCAGGTTCAGTGATTCATGCTATG---TCGGATGAGCAAGATATGCGTAGGATGGGAGGGCTTGCTTCCTTGTTACCTTTTACCTATGCTATGATGCCTATAGGCAGCTTATCTCTAATTGGATTCCCTTTTTTAACTGGATTTTATTCCAAAGATGTAATTCCAGAGCTTGCTTACACTAAATATACCATTAGTGGTAACTTTGCTTTCTGGTTGGGAAGTATTTCTGTTTTTTTTACTTCTTATTATTCTTTTCGTTTACTTTTTCTCACATTTCTAGCACCCACTAATTCATTCAAGCGAGACATCTTACGATGTCATGATGCGCCCATTCTTATGGCCATCCCTTTAATCCTTTTGGCTTTTGGAAGTATTTTCGTAGGATACTTGGCCAAA
>Olax
ATTGTGGTTACATTCATAAGTAGCTTGGTCCATCTTTATTCCATTTCATATATGTCTGAGGATCCGCATAGCCCTCGATTTTTGTGTTATTTATCCATTCCTACTTTTTTTATGCCAATGTTGGTGACTGGAGATAACTCTCTTCAATTATTCCTGGGATGGGAGGGAGTAGGTCTTGCTTCATATTTGTTAATTCATTTCTGGTTTACACGACTTCAGGCAGATAAAGCAGCTACAAAAGCTATGCCTGTCAATCGAGTAGGTGATTTTGGATTAGCTCCTGGAATTTCGGGTCGTTTTACTCTCTTTCAAACAGTAGACTTTTCAACCATTTTTGCTCGTGCTAGTGCC---------------------CCCAGA---AATTCTTGGATTTTTCGCAATATGAGATTGAATGCCATAACTCTAATTTGTATTTTACTTCTTATTGGTGCTGTTGGGAAATCCGCACAGATAGGATCGCATACTTGGTCACCCGATGCTATGGAGGGTCCCACTCCAGTATCCGCTTTGATTCATGCAGCTACTATGGTAACAGCTGGCGTTTTCATGATAGCAAGGTGCTCCCCTTTATTTGAATACCCACCTACGGCTTTGATTGTTATTACTTTTGCAGGAGCTACGACGTCATTCCTTGCGGCAACCACTGGAATATTACAGAACGATCTAAAGAGGGTCATAGCTTATTCAACTTGCAGTCAATTAGGCTATATGATCTTTGCTTGCGGCATCTCTAACTATTCGGTT---AGCGTCTTTCACTTAATGAATCACGCGTTTTTCAAAGCATTACTATTCTTGAGTGCAGGTTCGGTGATTCATGCCATG---TCGGATGAGCAAGATATGCGGAAGATGGGGGGGCTTGTCTCCTCGTTCCCTTTTACCTATGCCATGATGCTCATGGGCAGCTTATCTCTAATTGGATTTCCTTTTCTAACTGGATTTTATTCCAAAGATGTGATCTTAGAGCTCGCTTACACTAAGTATACCATCAGTGGGAACTTTGCTTTCTGGTTGGGAAGTCTCTCTGTCCTTTTCACTTCTTATTACTCTTTTCGTTCACTTTTTCTAACATTTCTAGTATCAACTAATTCATTCGGGCGAGACATCTTACGATGTCATGATGCGCCCATTCCTATGGCCATTCCTTTAATACTTCTGGCTCTCGGGAGTCTCTTTGTAGGATACTTGGCCAAA
>Comandra
ATTGTGGTTACATCCATAAGTAGCTTGGTCCATCTTTATTCCATTTCATATATGTCTGAGGATCCGCATTGCCCTCGATTTATGTGTTATTTATCCATTCCTACTTTTTTTATGCCAATGTTGGTGACTGGAGATAACTCTCTTCAATTATTCCTGGGATGGGAGGGAGTAGGTCTTGCTTCATATTTGTTAATTCATTTCTGGTTTACACGACTTCAGGCAGATAAAGCAGCTATAAAAGCTATGCTTGTCAATCGAGTAGGTGATTTTGGATTAGCTCCTGGGATTTCGGGTCGTTTTACTCTCTTTCAAACAGTAGACTTTTCAACCATTTTTGCTCGTGCTAGTGCC---------------------CCCAGA---AATTCTTGGATTTTTTGCAATATGAGATTGAATGCCATAACTCTTATTTGTATTTTACTTCTTATTGGTGCTGTTGGGAAATCTGCACAGATAGGATCGCATACTTGGTCACCCGATGCTATGGAGGGTCCCACTCCAGTATCCGCTTTGATTCATGCAGCTACTATGGTAACAGCTGGCGTTTTCATGATAGCAAGGTGCTCCCCTTTATTTGAATACCCACCTACGGCTTTGATTGTTATTACTTTTGCAGGAGCTACGACGGCATTCCTTGCGGCAACCACTGGAATATTACAGAACGATCTAAAGAGGGTCATAGCTTATTCAACTTGCAGTCAATTAGGCTATATGATCTTTGCTTGCGGCATCTCTAACTATTCGGTT---AGCGTCTTTCACTTAATGAATCACGCGTTTTTCAAAGCATTACTATTCCTGAGTGCGGGTTCGGTGATTCATGCCATG---TCGGATGAGCAAGATATGCGGAAGATGGGGGGGCTTGCCTCCTCGTTTCCTTTTACCTATGCCATGATGCTCATGGGCAGCTTATCTCTAATTGGATTTCCTTTTCTAACTGGATTTTATTCCAAAGATGTGATCTTAGAGCTCGCTTACACTAAGTATACCATCAGTGGGAACTTTGCTTTCTGGTTGGGAAGTGTCTCTGTCCTTTTCACTTCTTATTACTCTTTTCGTTCACTTTTTCTAACATTTCTAGTACCAACTAATTCATTCGGGCGAGACATCTTACGATGTCATGATGCGCCCATTCCTATGGCCATTCCTTTAATACTTCTGGCTCTCGGGAGTCTCTTTGTAGGATACTTGGCCAAA
>Agrostemma
ATTGTGGTTACATTCATAAGTAGCTTGGTCCATCTTTATTCTATTTCATATATGTCTGAGGATCCGCATAGCCCTCGATTTATGTGTTATTTATCCATTCTTACTTTTTTTATGCCAATGTTGGTGACTGGAGATAACTCTCTTCAATTATTCTTGGGATGGGAGGGAGTAGGTCTTGCTTCATATTTGTTAATTCATTTTTGGTTTACACGACTTCAGGCAGATAAAGCAGCTATAAAAGCTATGCTTGTCAATCGAGTAGGTGATTTTGGATTAGCTCTTGGGATTTCGGGTCGTTTTACTCTCTTTCAAACAGTAGACTTTTCTACCATTTTTGCTTGTGCTAGTGCC---------------------CCTAGA---AATTCTTGGATTTCTTGCAATATGAGATTGAATGCCATAACTCTTATTTGTATTTTACTTTTTATTGGTGCTGTTGGAAAATCTGCACAGATAGGATCGCATACTTGGTCACCCGATGCTATGGAGGGTCCCACTCCAGTATCCGCTTTGATTCATGCAGCTACTATGGTAACAGCTGGCGTTTTCATGATAGCAAGGTGTTCCCCTTTATTTGAATACCCACCTACGGCTTTAATTGTTATTACTTTTGCAGGAGCTATGACGTCATTCCTTGCGGCAACCACTGGAATATTACAGAACGATCTAAAGAGGGTCATAGCTTATTCAACTTGCAGTCAATTAGGCTATATGATCTTTGCTTGCGGCATTTCTAACTATTCGGTT---AGCGTCTTTCATTTAATGAATCACGCCTTTTTCAAAGCATTACTATTCCTGAGTGCGGGTTCGGTGATTCATGCCATG---TCGGATGAGCAAGATATGCGGAAGATGGGGGGGCTCGCCTCCTCGTTCCCTTTTACCTATGCCATGATGCTCATGGGCAGCTTATCTCTAATTGGATTTCCGTTTCTAACTGGATTTTATTCCAAAGATGTGATCTTAGAGCTCGCTTACACTAAGTATACCATCAGTGGGAACTTTGCTTTCTGGTTGGGAAGTGTCTCTGTCCTTTTCACTTCTTATTACTCTTTTCGTTCACTTTTTCTAACATTTCTAGTACCAACTAATTCATTCGGGCGAGACATCTTACGATGTCATGATGCGCCCATTCCTATGGCCATTCCTTTAATACTTCTGGCTTTCGGGAGTCTCTTTGTAGGATACTTGGCCAAA
>Arabidopsis
ATTGTGGTTACATCCATAAGTAGCTTGGTCCATCTTTATTCCATTTCATATATGTCCGAGGATCCGCATAGCCCTCGATTTATGTGTTATTTATCCATTCTTACTTTTTTTATGCCAATGTTGGTGACTGGAGATAACTCTCTTCAATTATTCCTGGGATGGGAGGGAGTAGGTCTTGCTTCATATTTGTTAATTCATTTTTGGTTTACACGACTTCAGGCAGATAAAGCAGCTACAAAAGCTATGCTTGTCAATCGAGTAGGTGATTTTGGATTAGCTCTTGGGATTTCGGGTCGTTTTACTCTCTTTCAAACAGTAGACTTTTCAACCATTTTTGCTCGTGCTAGTGCC---------------------CCCAGA---AATTCTTGGATTTCTTGCAATATGAGATTGAATGCCATAAGTCTTATTTGTATTTTACTTCTTATTGGTGCTGTTGGGAAATCCGCGCAGATAGGATCGCATACTTGGTCACCCGATGCTATGGAGGGTCCCACTCCAGTATCCGCTTCGATTCATGCAGCTACTATGGTAACAGCTGGCGTTTTCATGATAGCAAGGTGCTCCCCTTTATTTGAATACCCACCTACGGCTTTGATTGTTATTACTTCTGCAGGAGCTACGACGTCATTCCTTGCGGCAACCACTGGAATATTACAGAACGATCTAAAGAGGGTCATCGCTTATTCAACTTGTAGTCAATTAGGCTATATGATCTTTGCTTGCGGCATCTCTAACTATTCGGTT---AGCGTCTTTCACTTAATGAATCACGCCTTTTTCAAAGCATTACTATTCCTGAGTGCTGGTTCGGTGATTCATGCCATG---TCGGATGAGCAAGATATGCGGAAGATGGGGGGGCTTGCCTCCTCCTTCCCTTTGACCTATGCCATGATGCTCATAGGCAGCTTATCTCTAATTGGATTTCCTTTTCTAACTGGATTTTATTCCAAAGATGTGATCTTAGAGCTCGCTTACACTAAGTATACCATCAGTGGGAACTTTGCTTTCTGGTTGGGAAGTATTTCTGTCCTTTTCACTTCTTATTACTCTTTTCGTTTACTTTTTCTAACATTTCTAGTACCAACTAATTCGTTCGGGCGAGACATCTCACGATGTCATGATGCGCCCATTCCTATGGCCATTCCTTCAATACTTCTGGCTCTCGGGAGTCTCTTTGTAGGATACTTGGCCAAA
>Asclepias
ATTGTGGTTACATTCATAAGTAGCTTGGTCCATCTTTATTCAATTTCATATATGTCTGAGGATCCGCATAGCCCTCGATTTATGTGTTATTTATCCATTCCTACTTTTTTTATGCCAATGTTGGTGACTGGAGATAACTCTCTTCAATTATTCCTGGGATGGGAGGGAGTAGGTCTTGCTTCATATTTGTTAATTCATTTCTGGTTTACACGACTTCAGGCAGATAAAGCAGCTATAAAAGCTATGCTTGTCAATCGAGTAGGTGATTTTGGATTAGCTCCTGGGATTTCGGGTTGTTTTACTCTCTTTCAAACAGTAGACTTTTCAACCATTTTTGCTTGTGCTAGTGCC---------------------CCCAGA---AATTCTTGGATTTCTTGCAATATGAGATTGAATGCCATAACTCTTATTTGTATTTTACTTCTTATTGGTGCTGTTGGTAAATCTGCACAGATAGGATCGCATACTTGGTCACCCGATGCTATGGAGGGACCCACTCCAGTATCCGCTTTGATTCATGCAGCTACTATGGTAACAGCTGGCGTTTTCATGATAGCAAGGTGCTCTCCTTTATTTGAATACCCACCTACGGCTTTGATTGTTATTACTTTTGCAGGAGCTATGACGTCATTCCTTGCGGCAACCACTGGAATATTACAGAACGATCTAAAGAGGGTCATAGCTTATTCAACTTGCAGTCAATTAGGCTATATGATCTTTGCTTGCGGCATCTCTAACTATTCGGTT---AGCGTCTTTCACTTAATGAATCACGCCTTTTTCAAAGCATTACTATTCCTGAGTGCAGGTTCGGTGATTCATGCCATG---TCGGATGAGCAAGATATGCGGAAGATGGGGGGGCTTGCCTCCTCCTTCCCTTTTACCTATGCCATGATGCTCATAGGCAGCTTATCTCTAATTGGATTTCCTTTTCTAACTGGATTTTATTCCAAAGATGTGATCTTAGAGCTCGCTTACACTAAGTATACCATCAGTGGGAACTTTGCTTTCTGGTTGGGAAGTGTCTCTGTCCTTTTCACTTCTTATTACTCTTTTCGTTCACTTTTTCTAACATTTCTAGTACCAACTAATTCATTCGGGCGAGACATCTTACGATGTCATGATGCGCCCATTCCTATGGCCATTCCTTTAATACTTCTGGCTCTCGGGAGTCTCTTTGTAGGATACTTGGCTAAA
>Rhazya
ATTGTGGTTACATTCATAAGTAGCTTGGTCCATCTTTATTCTATTTCATATATGTCTGAGGATCCGCATAGCCCTCGATTTATGTGTTATTTATCCATTCCTACTTTTTTTATGCCAATGTTGGTGACTGGAGATAACTCTCTTCAATTATTCCTGGGATGGGAGGGAGTAGGTCTTGCTTCATATTTGTTAATTCATTTCTGGTTTACACGACTTCAGGCAGATAAAGCAGCTATAAAAGCTATGCTTGTCAATCGAGTAGGTGATTTTGGATTAGCTCCTGGGATTTCGGGTTGTTTTACTCTCTTTCAAACAGTAGACTTTTCAACCATTTTTGCTTGTGCTAGTGCC---------------------CCCAGA---AATTCTTGGATTTCTTGCAATATGAGATTGAATGCCATAACTCTTATTTGTATTTTACTTCTTATTGGTGCTGTTGGGAAATCTGCACAGATAGGATCGCATACTTGGTCACCCGATGCTATGGAGGGTCCCACTCCAGTATCCGCTTTGATTCATGCAGCTACTATGGTAACAGCTGGCGTTTTCATGATAGCAAGGTGCTCCCCTTTATTTGAATACCCACCTACGGCTTTGATTGTTATTACTTTTGCAGGAGCTATGACGTCATTCCTTGCGGCAACCACTGGAATATTACAGAACGATCTAAAGAGGGTCATAGCTTATTCAACTTGCAGTCAATTAGGCTATATGATCTTTGCTTGCGGCATCTCTAACTATTCGGTT---AGCGTCTTTCACTTAATGAATCACGCCTTTTTCAAAGCATTACTATTCCTGAGTGCAGGTTCGGTGATTCATGCCATG---TCGGATGAGCAAGATATGCGGAAGATGGGGGGGCTTGCCTCCTCGTTCCCTTTTACCTATGCCATGATGCTCATAGGCAGCTTATCTCTAATTGGATTTCCTTTTCTAACTGGATTTTATTCCAAAGATGTGATCTTAGAGCTCGCTTACACTAAGTATACCATCAGTGGGAACTTTGCTTTCTGGTTGGGAAGTGTCTCTGTCCTTTTCACTTCTTATTACTCTTTTCGTTCACTTTTTCTAACATTTCTAGTACCAACTAATTCATTCGGGCGAGACATCTTACGATGTCATGATGCGCCCATTCCTATGGCCATTCCTTTAATACTTCTGGCTCTCGGGAGTCTCTTTGTAGGATACTTGGCTAAA
>Camellia
ATTGTGGTTACATCCATAAGTAGCTTGGTCCATCTTTATTCCATTTCATATATGTCTGAGGATCCGCATAGCCCTCGATTTATGTGTTATTTATCCATTCCTACTTTTTTTATGCCAATGTTGGTGACTGGAGATAACTCTCTTCAATTATTCCTGGGATGGGAGGGAGTAGGTCTTGCTTCATATTTGTTAATTCATTTCTGGTTTACACGACTTCAGGCAGATAAAGCAGCTATAAAAGCTATGCCTGTCAATCGAGTAGGTGATTTTGGATTAGCTCCTGGGATTTCGGGTTGTTTTACTCTCTTTCAAACAGTAGACTTTTCAACCATTTTTGCTTGTGCTAGTGCC---------------------CCCAGA---AATTCTTGGATTTCTCGCAATATGAGATTGAATGCCATAACTCTTATTTGTATTTTACTTCTTATTGGTGCTGTTGGGAAATCTGCACAGATAGGATCGCATACTTGGTCACCCGATGCTATGGAGGGTCCCACTCCAGTATCCGCTTTGATTCATGCAGCTACTATGGTAACAGCTGGCGTTTTCATGATAGCAAGGTGCTCCCCTTTATTTGAATACCCACCTACGGCTTTGATTGTTATTACTTTTGCAGGAGCTACGACGTCATTCCTTGCGGCAACCACTGGAATATTACAGAACGATCTAAAGAGGGTCATAGCTTATTCAACTTGCAGTCAATTAGGCTATATGATCTTTGCTTGCGGCATCTCTAACTATTCGGTT---AGCGTCTTTCACTTAATGAATCACGCGTTTTTCAAAGCATTACTCTTCCTGAGTGCAGGTTCGGTGATTCATGCCATG---TCGGATGAGCAAGATATGCGGAAGATGGGGGGGCTTGCCTCCTCGTTCCCTTTTACCTATGCCATGATGCTCATGGGCAGCTTATCTCTAATTGGATTTCCTTTTCTAACTGGATTTTATTCCAAAGATGTGATCTTAGAGCTCGCTTACACTAAGTATACCATCAGTGGGAACTTTGCTTTCTGGTTGGGAAGTGTCTCTGTCCTTTTCACTTCTTATTACTCTTTTCGTTCACTTTTTCTAACATTTCTAGTACCAACTAATTCATTCGGGCGAGACATCTTACGATGTCATGATGCGCCCATTCCTATGGCCATTCCTTTAATACTTCTGGCTCTCGGGAGTCTCTTTGTAGGATACTTGGCCAAA
>Erythropalum
ATTGTGGTTACATCCATAAGTAGCTTGGTCCATCTTTATTCCATTTCATATATGTCTGAGGATCCGCATAGCCCTCGATTTATGTGTTATTTATCCATTCCTACTTTTTTTATGCCAATGTTGGTGACTGGAGATAACTCTCTTCAATTATTCCTGGGATGGGAGGGAGTAGGTCTTGCTTCATATTTGTTAATTCATTTCTGGTTTACACGACTTCAGGCAGATAAAGCAGCTACAAAAGCTATGCCTGTCAATCGAGTAGGTGATTTTGGATTAGCTCCTGGGATTTCGGGTCGTTTTACTCTCTTTCAAACAGTAGACTCTTCAACCATTTTTGCTCGTGCTAGTGCC---------------------CCCAGA---AATTCTTGGATTTTTCGCAATATGAAATTGAATGCCATAACTCTTATTTGTATTTTACTTCTTATTGGTGCTGTTGGGAAATCCGCACAGATAGGATCGCATACTTGGTCACCCGATGCTATGGAGGGCCCCACTCCAGTATCCGCTTTGATTCATGCAGCTACTATGGTAACAGCTGGCGTTTTCATGATAGCAAGGTGCTCCCCTTTATTTGAATACCCACCTACGGCTTTGATTGTTATTACTTTTGCAGGAGCTACGACGTCATTCCTTGCGGCAACCACTGGAATATTACAGAACGATCTAAAGAGGGTCATAGCTTATTCAACTTGCAGTCAATTAGGCTATATGATCTTTGCTTGCGGCATCTCTAACTATTCGGTT---AGCGTCTTTCACTTAATGAATCACGCGTTTTTCAAAGCATTACTATTCCTGAGTGCAGGTTCGGTGATTCATGCCATG---TCGGATGAGCAAGATATGCGGAAGATGGGGGGGCTTGCCTCCTCGTTCCCTTTTACCTATGCCATGATGCTCATGGGCAGCTTATCTCTAATTGGATTTCCTTTTCTAACTGGATTTTATTCCAAAGATGTGATCTTAGAGCTCGCTTACACTAAGTATACCATCAGTGGGAACTTTGCTTTCTGGTTGGGAAGTGTCTCTGTCCTTTTCACTTCTTATTACTCTTTTCGTTCACTTTTTCTAACATTTCTAGTACCAACTAATTCATTCGGGCGAGACATCTTACGATGTCATGATGCGCCCATTCCTATGGCCATTCCTTTAATACTTCTGGCTCTCGGGAGTCTCTTTGTAGGATACTTGGCCAAA
>Oenothera
ATTGTGGTTACATCCATAAGTAGCTTGGTCCATCTTTATTCCATTTCATATATGTCTGAGGATCCGCATAGCCCTCGATTTATGTGTTATTTATCCATTCTTACTTTTTTTATGCCAATGTTGGTGACTGGAGATAACTCTCTTCAATTATTCCTGGGATGGGAAGGAGTAGGTCTTGCTTCATATTTGTTAATTCATTTCTGGTTTACACGACTTCAGGCAGATAAAGCAGCTACAAAAGCTATGCCTGTCAATCGAGTAGGTGATTTTGGATTAGCTCCTGGGATTTCGGGTCGTTTTACTCTCTTTCAAACAGTAGACTTTTCAACCATTTTTGCTCGTGCTAGTGCC---------------------CCCAGA---AATTCTTGGATTTCTTGCAATATGAGATTGAATGCCATAACTCTTATTTGTATTTTACTTCTTATTGGTGCTGTTGGGAAATCCGCACAGATAGGATCGCATACTTGGTCACCCGATGCTATGGAGGGTCCCACTCCAGTATCCGCTTTGATTCATGCAGCTACTATGGTAACAGCTGGCGTTTTCATGATAGCAAGGTGCTCCCCTTTATTTGAATACCCACCTACGGCTTTGATTGTTATTACTTCTGCAGGAGCTACGACGTCATTCCTTGCGGCAACCACTGGAATATTACAGAACGATCTAAAGAGGGTCATAGCTTATTCAACTTGCAGTCAATTAGGCTATATGATCTTTGCTTGCGGCATCTCTAACTATTCGGTT---AGCGTCTTTCACTTAATGAATCACGCGTTTTTCAAAGCATTACTATTCCTGAGTGCAGGTTCGGTGATTCATGCCATG---TCGGATGAGCAAGATATGCGGAAGATGGGGGGGCTTGCCTCCTCGTTCCCTTTTACCTATGCCATGATGCTCATGGGCAGCTTATCTCTAATTGGATTTCCTTTTCTAACTGGATTTTATTCCAAAGATGTGATCTTAGAGCTCGCTTACACTAAGTATACCATCAGTGGGAACTTTGCTTTCTGGTTGGGAAGTGTCTCTGTCCTTTTCACTTCTTATTACTCTTTTCGTTTACTTTTTCTAACATTTCTAGTACCAACTAATTCATTCGGGCGAGACATCTTACGATGTCATGATGCGCCCATTCCTATGGCCATTCCTTCAATACTTCTGGCTCTCGGGAGTCTCTTTGTAGGATACTTGGCCAAA
>Vitis
ATTGTGGTTACATCCATAAGTAGCTTGGTCCATCTTTATTCCATTTCATATATGTCTGAGGATCCGCATAGCCCTCGATTTATGTGTTATTTATCCATTCCTACTTTTTTTATGCCAATGTTGGTGACTGGAGATAACTCTCTTCAATTATTCCTGGGATGGGAGGGAGTAGGTCTTGCTTCATATTTGTTAATTCATTTCTGGTTTACACGACTTCAGGCAGATAAAGCAGCTACAAAAGCTATGCCTGTCAATCGAGTAGGTGATTTTGGATTAGCTCCTGGGATTTCGGGTCGTTTTACTCTCTTTCAAACAGTAGACTCTTCAACCATTTTTGCTCGTGCTAGTGCC---------------------CCCAGA---AATTCTTGGATTTCTTGCAATATGAGATTGAATGCCATAACTCTTATTTGTATTTTACTTCTTATTGGTGCTGCTGGGAAATCTGCACAGATAGGATCGCATACTTGGTCACCCGATGCTATGGAGGGTCCCACTCCAGTATCTGCTTCGATTCATGCAGCTACTATGGTAACAGCTGGCGTTTTCATGATAGCAAGGTGCTCCCCTTTATTTGAATACCCACCTATGGCTTTGATTGTTATTACTTCTGCAGGAGCTACGACGTCATTCCTTGCGGCAACCACTGGAATATTACAGAACGATCTAAAGAGGGTCATAGCTTATTCAACTTGCAGTCAATTAGGCTATATGATCTTTGCTTGCGGCATCTCTAACTATTCGGTT---AGCGTCTTTCACTTAATGAATCACGCGTTTTTCAAAGCATTACTATTCCTGAGTGCAGGTTCGGTGATTCATGCCATG---TCGGATGAGCAAGATATGCGGAAGATGGGGGGGCTTGCCTCCTCGTTCCCTTTTACCTATGCCATGATGCTCATGGGCAGCTTATCTCTAATTGGATTTCCTTTTCCAACTGGATTTTATTCCAAAGATGTGATCTTAGAGCTCGCTTACACTAAGTATACCATCAGTGGGAACTTTGCTTTCTGGTTGGGAAGTGTCTCTGTCCTTTTCACTTCTTATTACTCTTTTCGTTCACTTTTTCTAACATTTCTAGTACCAACTAATTCATTCGGGCGAGACATCTTACGATGTCATGATGCGCCCATTCCTATGGCCATTCCTTTAATACTTCTGGCTCTCGGGAGTCTCTTTGTAGGATACTTGGCCAAA
>Santalum
ATTGTGGTTACATCCATAAGTAGCTTGGTCCATCTTTATTCCATTTCATATATGTCTGAGGATCCGCATAGCCCTCGATTTATGTGTTATTTATCCATTCCTACTTTTTTTATGCCAATGTTGGTGACTGGAGATAACTCTCTTCAATTATTCCTGGGATGGGAGGGAGTAGGTCTTGCTTCATATTTGTTAATTCATTTCTGGTTTACACGACTTCAGGCAGATAAAGCAGCTATAAAAGCTATGCTTGTCAATCGAGTAGGTGATTTTGGATTAGCTCCTGGGATTTCGGGTCGTTTTACTCTCTTTCAAACAGTAGACTCTTCAACCATTTTTGCTCGTGCTAGTGCC---------------------CCCAGA---AATTCTTGGATTTTTTGCAATATGAGATTGAATGCCATAACTCTTATTTGTATTTTACTTCTTATTGGTGCTGTTGGGAAATCTGCACAGATAGGATCGCATACTTGGTCACCCGATGCTATGGAGGGTCCCACTCCAGTATCCGCTTTGATTCATGCAGCTACTATGGTAACAGCTGGCGTTTTCATGATAGCAAGGTGCTCCCCTTTATTTGAATACCCACCTACGGCTTTGATTGTTATTACTTTTGCAGGAGCTACGACGGCATTCCTTGCGGCAACCACTGGAATATTACAGAACGATCTAAAGAGGGTCATAGCTTATTCAACTTGCAGTCAATTAGGCTATATGATCTTTGCTTGCGGCATATCTAACTATTCGGTT---AGCGTCTTTCACTTAATGAATCACGCGTTTTTCAAAGCATTACTATTCCTGAGTGCGGGTTCGGTGATTCATGCCATG---TCGGATGAGCAAGATATGCGGAAGATGGGGGGGCTTGCCTCCTCGTTTCCTTTTACCTATGCCATGATGCTCATGGGCAGCTTATCTCTAATTGGATTTCCTTTTCTAACTGGATTTTATTCCAAAGATGTGATCTTAGAGCTCGCTTACACTAAGTATACCATCAGTGGGAACTTTGCTTTCTGGTTGGGAAGTGTCTCTGTCCTTTTCACTTCTTATTACTCTTTTCGTTCACTTTTTCTAACATTTCTAGTACCAACTAATTCATTCGGGCGAGACATCTTACGATGTCATGATGCGCCCATTCCTATGGCCATTCCTTTAATACTTCTGGCTCTCGGGAGTCTCTTTGTAGGATACTTGGCCAAA
>Schoepfia
ATTGTGGTTACATCCATAAGTAGCTTGGTCCATCTTTATTCCATTTCATATATGTCTGAGGATCCGCATAGCCCTCGATTTATGTGTTATTTATCCATTCCTACTTTTTTTATGCCAATGTTGGTGACTGGAGATAACTCTCTTCAATTATTCCTGGGATGGGAGGGAGTAGGTCTTGCTTCATATTTTTTAATTAATTTCTGGTTTACACGACTTCAGGCAGATAAAGCAGCTATAAAAGCTATGCCTGTCAATCGAGTAGGTGATTTTGGATTAGCTCCTGGGATTTCGGGTCGTTTTACTCTCTTTCAAACAGTAGACTTTTCAACCATTTTTGCTCGTGCTAGTGCC---------------------CCCAGA---AATTCTTGGATTTTTTTCAATATGAGATTGAATGCCATAACTCTTATTTGTATTTTACTTCTTATTGGTGCTGTTGGGAAATCTGCACAGATAGGATCGCATACTTGGTCACCCGATGCTATGGAGGGTCCCACTCCAGTATCCGCTTTGATTCATGCAGCTACTATGGTAACAGCTGGCGTTTTCATGATAGCAAGGTGCTCCCCTTTATTTGAATACCCACCTACGGCTTTGATTGTTATTACTTTTGCAGGAGCTACGACGGCATTCCTTGCGGCAACCACTGGAATATTACAGAACGATCTAAAGAGGGTCATAGCTTATTCAACTTGCAGTCAATTAGGCTATATGATCTTTGCTTGCGGCATCTCTAACTATTCGGTT---AGCGTCTTTCACTTAATGAATCACGCGTTTTTCAAATCATTACTATTCCTGAGTGCGGGTTCGGTGATTCATGCCATG---TCGGATGAGCAAGATATGCGGAAGATGGGGGGGCTTGCCTCCTCGTTTCCTTTTACCTATGCCATGATGCTCATGGGCAGCTTATCTCTAATTGGATTTCCTTTTCTAACTGGATTTTATTCCAAAGATGTGATCTTAGAGCTCGCTTACACTAAGTATACCATCAGTGGGAACTTTGCTTTCTGGTTGGGAAGTGTCTCTGTCCTTTTCACTTCTTATTACTCTTTTCGTTCACTTTTTCTAACATTTCTAGTACCAACTAATTCATTCGGGCGAGACATCTTACGATGTCATGATGCGCCCATTCCTATGGCCATTCCTTTAATACTTCTGGCTCTCGGGAGTCTCTTTGTAGGATACTTGGCCAAA
>Malania
ATTGTGGTTACATCCATAAGTAGCTTGGTCCATCTTTATTCCATTTCATATATGTCTGAGGATCCGCATAGCCCTAGATTTTTGTTTTATTTATCCATTCCTACTTTTTTTATGCCAATGTTGGTGACTGGAGATAACTCTCTTCAATTATTCCTGGGATGGGAGGGAGTAGGTCTTGCTTCATATTTGTTAATTCATTTCTGGTTTACACGACTTCAGGCAGATAAAGCAGCTACAAAAGCTATGCCTGTCAATCGAGTAGGTGATTTTGGATTAGCTCCTGGGATTTCGGGTCGTTTTACTCTCTTTCAAACAGTAGACTCTTCAACCATTTTTGCTCGTGCTAGTGCC---------------------CCCAGA---AATTCTTGGATTTTTCGCAATATGAGATTGAATGCCATAACTCTTATTTGTATTTTACTTCTTATTGGTGCTGTTGGGAAATCTGCACAGATAGGATCGCATACTTGGTCACCCGATGCTATGGAGGGTCCCACTCCTGTATCCGCTTTGATTCATGCAGCTACTATGGTAACAGCTGGCGTTTTCATGATAGCAAGGTGCTCCCCTTTATTTGAATACCCACCTACGGCTTTGATTGTTATTACTTTTGCAGGAGCTACGACGTCATTCCTTGCGGCAACCACTGGAATATTACAGAACGATCTAAAGAGGGTCATAGCTTATTCAACTTGCAGTCAATTAGGCTATATGATCTTTGCTTGCGGCATCTCTAACTATTCGGTT---AGCGTCTTTCACTTAATGAATCACGCGTTTTTCAAAGCATTACTATTCCTGAGTGCAGGTTCGGTGATTCATGCCATG---TCGGATGAGCAAGATATGCGGAAGATGGGGGGGCTTGCCTCCTCGTTCCCTTTTACCTATGCCATGATGCTCATGGGCAGCTTATCTCTAATTGGATTTCCTTTTCTAACTGGATTTTATTCCAAAGATGTGATCTTAGAGCTAGCTTACACTAAGTATACCATCAGTGGGAACTTTGCTTTCTGGTTGGGAAGTGTCTCTGTCCTTTTCACTTCTTATTACTCTTTTCGTTCACTTTTTCTAACATTTCTAGTACCAACTAATTCATTCGGGCGAGACATCTTACGATGTCATGATGCGCCCATTCCTATGGCCATTCCTTTAATACTTCTGGCTCTCGGGAGTCTCTTTGTAGGATACTTGGCCAAA
>Cuscuta
ATTGTGGTTACATTCATAAGTAGCTTGGTCCATCTTTATTCCATTTCATATATGTCTGAGGATCCGCATAGCCCTCGATTTATGTGTTATTTATCCATTCCTACTTTTTTTATGCCAATGTTGGTGACTGGAGATAACTCTATTCAATTATTCCTGGGATGGGAGGGAGTAGGTCTTGCTTCATATTTGTTAATTCATTTCTGGTTTACACGACTTCAGGCAGATAAAGCAGCTATAAAAGCTATGCCTGTCAATCGAGTAGGTGATTTTGGATTAGCTCCTGGGATTTCGGGTTGTTTTACTCTCTTTCAAACAGTAGACTTTTCAACCATTTTTGCTCGTGCTAGTGCC---------------------CCCATA---AATTCTTGGATTTCTTGCAATATGAGATTGAATGCCATAACTCTTATTTGTATTTTACTTTTTATTGGTGCTGTTGGGAAATCTGCACAGATAGGATCGCATACTTGGTCACCTGATGCTATGGAGGGTCCCACTCCAGTATCCGCTTTGATTCATGCAGCTACTATGGTAACAGCTGGCGTTTTCATGATAGCAAGGTGCTCCCCTTTATTTGAATACCCACCTACGGCTTTGATTGTTATTACTTTTGCAGGAGCTATGACGTCATTCCTTGCGGCAACCACTGGAATATTACAGAACGATCTAAAGAGGGTCATAGCTTATTCAACTTGCAGTCAATTAGGCTATATGATCTTTGCTTGCGGCATCTCTAACTATTCGGTT---AGCGTCTTTCACTTAATGAATCACGCGTTTTTCAAAGCATTACTATTCCTGAGTGCAGGTTCGGTGATTCATGCCATG---TCGGATGAGCAAGATATGCGGAAGATGGGGGGGCTTGCCTCCTCGTTCCCTTTTACCTATGCCATGATGCTCATGGGCAGCTTATCTCTAATTGGATTTCCTTTTCTAACTGGATTTTATTCCAAAGATGTGATCTTAGAGCTCGCTTACACTAAGTATACCATCAGTGGGAACTTTGCTTTCTGGTTGGGAAGTGTCTCTGTCCTTTTCACTTCTTATTACTCTTTTCGTTCACTTTTTCTAACATTTATAGTACCAACTAATTCATTCGGGCGAGACATCTTACGATGTCATGATGCGCCCATTCCTATGGCCATTCCTTTAATACTTCTGGCTCTCGGGAGTCTCTTTGTAGGATACTTGGCCAAA
>Nicotiana
ATTGTGGTTACATTCATAAGTAGCTTGGTCCATCTTTATTCCATTTCATATATGTCTGAGGATCCGCATAGCCCTCGATTTATGTGTTATTTATCCATTCCTACTTTTTTTATGCCAATGTTGGTGACTGGAGATAACTCTCTTCAATTATTCCTGGGATGGGAGGGAGTAGGTCTTGCTTCATATTTGTTAATTCATTTCTGGTTTACACGACTTCAGGCAGATAAAGCAGCTATAAAAGCTATGCTTGTCAATCGAGTAGGTGATTTTGGATTAGCTCCTGGGATTTTGGGTTGTTTTACTCTATTTCAAACAGTAGACTTTTCAACCATTTTTGCTCGTGCTAGTGCC---------------------CCCAGA---AATTCTTGGATTTCTTGCAATATGAGATTGAATGCCATAACTCTTATTTGTATTTTACTTTTTATTGGTGCTGTTGGGAAATCTGCACAGATAGGATCGCATACTTGGTCACCTGATGCTATGGAGGGTCCCACTCCAGTATCCGCTTTGATTCATGCAGCTACTATGGTAACAGCTGGCGTTTTCATGATAGCAAGGTGCTCCCCTTTATTTGAATACCCACCTTCGGCTTTGATTGTTATTACTTTTGCAGGAGCTATGACGTCATTCCTTGCGGCAACCACTGGAATATTACAGAATGATCTAAAGAGGGTCATAGCTTATTCAACTTGCAGTCAATTAGGCTATATGATCTTTGCTTGCGGCATCTCTAACTATTCGGTT---AGCGTCTTTCACTTAATGAATCACGCGTTTTTCAAAGCATTACTATTCCTGAGTGCAGGTTCGGTGATTCATGCCATG---TCGGATGAGCAAGATATGCGGAAGATGGGGGGGCTTGCCTCCTCGTTCCCTTTTACCTATGCCATGATGCTCATGGGCAGCTTATCTCTAATTGGATTTCCTTTTCTAACTGGATTTTATTCCAAAGATGTGATCTTAGAGCTCGCTTACACTAAGTATACCATCAGTGGGAACTTTGCTTTCTGGTTGGGAAGTGTCTCTGTCCTTTTCACTTCTTATTACTCCTTTCGTTCACTTTTTCTAACATTTCTAGTACCAACTAATTCATTCGGGCGAGACATCTTACGATGTCATGATGCGCCCATTCCTATGGCCATTCCTTTAATACTTCTGGCTCTCGGGAGTCTCTTTGTAGGATACTTGGCCAAA
>Helianthus
ATTGTGGTTACATCCATAAGTAGCTTGGTCCATCTTTATTCCATTTCATATATGTCTGAGGATCCACATAGCCCTCGATTTATGTGTTATTTATCCATTCCTACTTTTTTTATGCCAATGTTGGTGACTGGAGATAACTCTCTTCAATTATTCCTGGGATGGGAGGGAGTAGGTCTTGCTTCATATTTGTTAATTCATTTCTGGTTTACACGACTTCAGGCAGATAAAGCAGCTATAAAAGCTATGCTTGTCAATCGAGTAGGTGATTTTGGATTAGCTCCTGGGATTTCGGGTTGTTTTACTCTCTTTCAAACAGTAGACTTTTCCACCATTTTTGCTTGTGCTAGTGTC---------------------CCCAGA---AATTCTTGGATTTCTCGCAATATGAGATTGAATGCCATAACTCTTATTTGTATTTTACTTCTTATTGGTGCTGCTGGGAAATCTGCACAGATAGGATCGCATACTTGGTCACCCGATGCTATGGAGGGTCCCACTCCAGTATCCGCTTTGATTCATGCAGCTACTATGGTAACAGCTGGCGTTTTCATGATAGCAAGGTGCTCCCCTTTATTTGAATACCCACCTACGGCTTTGATTGTTATTACTTTTGCAGGAGCTATGACGTCATTCCTTGCGGCAACCACTGGAATATTACAGAACGATCTAAAGAGGGTCATAGCTTATTCAACTTGCAGTCAATTAGGCTATATGATCTTTGCTTGCGGCATCTCTAACTATTCGGTT---AGCGTCTTTCACTTAATGAATCACGCCTTTTTCAAAGCATTACTATTCCTGAGTGCAGGTTCGGTGATTCATGCCATG---TCGGATGAGCAAGATATGCGGAAGATGGGGGGGCTTGCCTCCTCATTCCCTTTTACCTATGCCATGATGCTCATGGGCAGCTTATCTCTAATTGGATTTCCTTTTCCAACTGGATTTTATTCCAAAGATGTGATCTTAGAGCTCGCTTACACTAAGTATACCATCAGTGGGAACTTTGCTTTCTGGTTGGGAAGTGTCTCTGTCCTTTTCACTTCTTATTACTCTTTTCGTTCACTTTTTCTAACATTTCTAGGACCAACTAATTCATTCGGGCGAGACATCTTACGATGTCATGATGCGCCCATTCCTATGGCCATTCCTTTAATACTTCTGGCTCTCGGGAGTCTCTTTGTAGGATACTTGGCCAAA
>Glycine
ATTGTGGTTACATCCATAAGTAGCTTGGTCCATCTTTATTCCATTTCATATATGTCTGAGGATCCGCATAGCCCTCGATTTATGTGTTATTTATCCATTCTTACTTTTTTTATGCCAATGTTGGTGACTGGAGATAACTCTCTTCAATTATTCCTGGGATGGGAGGGAGTAGGTCTTGCTTCATATTTGTTAATTCATTTCTGGTTTACACGACTTCAGGCAGATAAAGCAGCTACAAAAGCTATGCCTGTCAATCGAGTAGGTGATTTTGGATTAGCTCCTGGGATTTCGGGTCGTTTTACTCTCTTTCAAACAGTAGACTTTTCAACCATTTTTGCTCGTGCTAGTGCC---------------------CCCAGA---AATTCTTGGATTTCTTGCAATATGAGATTGAATGCCATAACTCTTATTTGTATTTTACTTCTTATTGGTGCTGTTGGGAAATCTGCACAGATAGGATCGCATACTTGGTCACCCGATGCTATGGAGGGTCCCACTCCAGTATCCGCTTTGATTCATGCAGCTACTATGGTCACAGCTGGCGTTTTCATGATAGCAAGGTGCTCCCCTTTATTTGAATACCCACCTACGGCTTTGATTGTTATTACTTCTGCAGGAGCTACGACGTCATTCCTTGCGGCAACCACTGGAATATTACAGAACGATCTAAAGAGGGTCATAGCTTATTCAACTTGCAGTCAATTAGGCTATATGATCTTTGCTTGCGGCATCTCTAACTATTCGGTT---AGCATCTTTCACTTAATGAATCACGCCTTTTTCAAAGCATTACTATTCCTGAGTGCAGGTTCGGTGATTCATGCCATG---TCGGATGAGCAAGATATGCGGAAGATGGGGGGGCTTGCCTCCTCGTTCCCTTTTACCTATGCCATGATGCTCATGGGCAGCTTATCTCTAATTGGATTTCCTTTTCTAACTGGATTTTATTCCAAAGATGTGATATTAGAGCTCGCTTACACTAAGTATACCATAAGTGGGAATTTTGCTTTCTGGTTGGGAAGTGTCTCTGTCCTTTTCACTTCTTATTACTCTTTTCGTTCACTTTTTCTAACATTTCTAGTACCAACTAATTCATTCGGGCGAGACATCTTACGATGTCATGATGCGCCCATTCCTATGGCCATTCCTTTAATACTTCTGGCTCTCGGGAGTCTCTTTGTAGGATACTTGGCCAAA
>Carica
ATTGTGGTTACATCCATAAGTAGCTTGGTCCATCTTTATTCCATTTCATATATGTCCGAGGATCCGCATAGCCCTCGATTTATGTGTTATTTATCCATTCTTACTTTTTTTATGCCAATGTTGGTGACTGGAGATAACTCTCTTCAATTATTCCTGGGATGGGAGGGAGTAGGTCTTGCTTCATATTTGTTAATTCATTTTTGGTTTACACGACTTCAGGCAGATAAAGCAGCTACAAAAGCTATGCTTGTCAATCGAGTAGGTGATTTTGGATTAGCTCCTGGGATTTCGGGTCGTTTTACTCTCTTTCAAACAGTAGACTTTTCAACCATTTTTGCTCGTGCTAGTGCC---------------------CCCAGA---AATTCTTGGATTTCTTGCAATATGAGATTGAATGCCATAACTCTGATTTGTATTTTACTTCTTATTGGTGCTGTTGGGAAATCTGCACAGATAGGATCGCATACTTGGTCACCCGATGCTATGGAGGGTCCCACTCCAGTATCCGCTTCGATTCATGCAGCTACTATGGTAACAGCTGGCGTTTTCATGATAGCAAGGTGCTCCCCTTTATTTGAATACCCACCTACGGCTTTGATTGTTATTACTTCTGCAGGAGCTACGACGTCATTCCTTGCGGCAACCACTGGAATATTACAGAACGATCTAAAGAGGGTCATAGCTTATTCAACTTGCAGTCAATTAGGCTATATGATCTTTGCTTGCGGCATCTCTAACTATTCGGTT---AGCGTCTTTCACTTAATGAATCACGCCTTTTTCAAAGCATTACTATTCCTGAGTGCAGGTTCGGTGATTCATGCCATG---TCGGATGAGCAAGATATGCGGAAGATGGGGGGGCTTGCCTCCTCGTTCCCTTTTACCTATGCCATGATGCTCATAGGCAGCTTCTCTCTAATTGGATTTCCTTTTCTAACTGGATTTTATTCCAAAGATGTGATCTTAGAGCTCGCTTACACTAAGTATACCATCAGTGGGAACTTTGCTTTCTGGTTGGGAAGTCTTTCTGTCCTTTTCACTTCTTATTACTCTTTTCGTTTACTTTTTCTAACATTTCTAGTACCAACTAATTCATTCGGGCGAGACATCTTACGATGTCATGATGCGCCCATTCCTATGGCCATTCCTTCAATACTTCTGGCTCTCGGGAGTCTCTTTGTAGGATACTTGGCCAAA
>Malus
ATTGTGGTTACATCCATAAGTAGCTTGGTCCATCTTTATTCCATATCATATATGTCCGAGGATCCGCATAGCCCTCGATTTATGTGTTATTTATCCATTCTTACTTTTTTTATGCCAATGTTGGTGACTGGAGATAACTCTCTTCAATTATTCCTGGGATGGGAGGGAGTAGGTCTTGCTTCATATTTGTTAATTCATTTCTGGTTTACACGACTTCAGGCAGATAAAGCAGCTACAAAAGCTATGCCTGTCAATCGAGTAGGTGATTTTGGATTAGCTCCTGGGATTTCGGGCCGTTTTACTCTCTTTCAAACAGTAGACTTTTCAACCATTTTTGCTCGTGCTAGTGCC---------------------CCCAGA---AATTCTTGGATTTCTTGCAATATGAGATTTAATGCCATAACTCTTATTTGTATTTTACTTTTTATTGGTGCTGTTGGGAAATCGGCACAGATAGGATTGCATACTTGGTCACCCGATGCTATGGAGGGTCCCACTCCAGTATCCGCTTCGATTCATGCAGCTACTATGGTAACAGCTGGCGTTTTCATGATAGCAAGGTGCTCCCCTTTATTTGAATACCCACCTACGGCTTTGATTGTTATTACTTCTGCAGGAGCTACGACGTCATTCCTTGCGGCAACCACTGGAATATTACAGAACGATCTAAAGAGGGTCATAGCTTATTCAACTTGCAGTCAATTAGGCTATATGATCTTTGCTTGCGGCATCTCTAACTATTCGGTT---AGCGTCTTTCACTTAATGAATCACGCGTTTTTCAAAGCATTACTATTCCTGAGTGCAGGTTCGGTGATTCATGCCATG---TCGGATGAGCAAGATATGCGGAAGATGGGGGGGCTTGCCTCCTCGTTCCCTTTTACCTATGCCATGATGCTCATGGGCAGCTTATCTCTAATTGGATTTCCTTTTCTAACTGGATTTTATTCCAAAGATGTGATCTTAGAGCTCGCTTACACTAAGTATACCATCAGTGGGAACTTTGCTTTCTGGTTGGGAAGTGTCTCTGTCCTTTTCACTTCTTATTACTCTTTTCGTTTACTTTTTCTAACATTTCTAGTACCAACAAATTCATTCGGGCGAGACATCGTACGATGTCATGATGCGCCCATTCCTATGGCCATTCCTTCAATACTTCTGGCTCTCGGGAGTCTCTTTGTAGGATACTTGGCCAAA
>Boea
ATTGTGGTTACATTCATAAGTAGCTTGGTCCATCTTTATTCTATTTCATATATGTCTGAGGATCCGCATAGCCCTCGATTTATGTGTTATTTATCCATTTCTACTTTTTTTATGCCAATGTTGGTGACTGGAGATAACTCTCTTCAATTATTCCTGGGATGGGAGGGAGTAGGTCTTGCTTCATATTTGTTAATTCATTTCTGGTTTACACGACTTCAGGCAGATAAAGCAGCTATCAAAGCTATGCTTGTCAATCGAGTAGGTGATTTTGGATTAGCTCCTGGGATTTCGGGTTGTTTTACTCTCTTTCAAACAGTAGACTTTTCAACCATTTTTGCTTGTGCTAATGCC---------------------CCCAGA---AATTATTGGATTTCTTGCAATATGAGATTGAATGCCATAACTCTTATTTGTATTTTACTTCTTATTGGTGCTGTTGGGAAATCTGCACAGATAGGATCGCATACTTGGTCACCCGATGCTATGGAGGGTCCCACTCCAGTATCCGCTTTGATTCATGCAGCTACTATGGTAACAGCTGGCGTTTTCATGATAGCAAGGTGCTCCCCTTTATTTGAATACCCGCCTACGGCTTTGATTGTTATTACTTTTGCAGGAGCAATGACGTCATTCCTTGCGGCAACCACTGGAATATTACAGAACGATCTAAAGAGGGTCATCGCTTATTCAACTTGCAGTCAATTAGGCTATATGATCTTTGCTTGCGGCATCTCTAACTATTCGGTT---AGCGTCTTTCACTTAATGAATCACGCGTTTTTCAAAGCATTACTATTCCTGAGTGCAGGTTCGGTGATTCATGCCATG---TCGGATGAGCAAGATATGCGGAAGATGGGGGGGCTTGCCTCCTCCTTCCCTTTTACCTATGCCATGATGCTTATGGGCAGCTTATCCCTAATTGGATTTCCTTTTCTAACTGGATTTTATTCCAAAGATGTGATCTTAGAGCTCGCTTACACTAAGTATACCATCAGCGGGAACTTTGCTTTCTGGTTGGGAAGTGTCTCTGTCCTTTTCACTTCTTATTACTCTTTTCGTTCACTTTTTCTAACATTTCTAGTGCCAACTAATTCATTCGGGCGAGACATCTTACGATGTCATGATGCGCCCATTCCTATGGCCATTCCTTTAATACTTCTGGCTCTCGGGAGTCTCTTTGTAGGATACTTCGCCAAA
>Castilleja
ATTGTGGTTACATTCATAAGTAGCTTGGTCCATCTTTATTCTATTTCATATATGTCTGAGGATCCGCATAGCCCTCGATTTATGTGTTATTTATCCATTTCTACTTTTTTTATGCCAATGTTGGTGACTGGAGATAATTCTCTTCAATTATTCCTGGGATGGGAGGGAGTAGGCCTTGCTTCATATTTGTTAATTCATTTCTGGTTTACACGACTTCAGGCAGATAAAGCAGCTATCAAAGCTATGCTTGTCAATCGAGTAGGTGATTTTGGATTAGCTCCTGGGATTTCGGGTTGTTTTACTCTCTTTCAAACAGTAGACTTTTCAACCATTTTTGCTTGTGCTAGTGCC---------------------CCCAGA---AATTCTTGGATTTCTTGCAATATGAGATTGAATGCCATAACTCTGATTTGTATTTTACTTCTTATTGGTGCTGTTGGGAAATCTGCACAGATAGGATCGCATACTTGGTCACCCGATGCTATGGAGGGTCCCACTCCAGTATCCGCTTTGATTCATGCAGCTACTATGGTAACAGCTGGCGTTTTCATGATAGCAAGGTGCTCCCCTTTATTTGAATACCCGCCTACGGCTTTGATTGTTATTACTTTTGCAGGAGCGATGACGTCATTCCTTGCGGCAACCACTGGAATATTACAGAACGATCTAAAGAGGGTCATAGCTTATTCAACTTGCAGTCAATTAGGCTATATGATCTTTGCTTGCGGCATCTCTAACTATTCGGTT---AGCGTCTTTCACTTAATGAATCACGCGTTTTTCAAAGCATTACTATTCCTGAGTGCAGGTTCGGTGATTCATGCCATG---TCAGATGAGCAAGATATGCGGAAGATGGGGGGGCTTGCCTCCTCGTTCCCTTTTACCTATGCCATGATGCTCATGGGCAGCTTATCCCTAATTGGATTTCCTTTTCTAACTGGATTTTATTCCAAAGATGTGATCTTAGAGCTCGCTTACACTAAGTATACCATCAGTGGGAACTTTGCTTTCTGGTTGGGAAGTGTCTCTGTCCTTTTCACTTCTTATTACTCTTTTCGTTCACTTTTTCTAACATTTCTAGTACCAACTAATTCATTCGGGCGAGACATCTTACGATGTCATGATGCGCCCATTCCTATGGCCATTCCTTTAATACTTCTGGCTCTCGGGAGTCTCTTTGTAGGATACTTCGCCAAA
>Salvia
ATTGTGGTTACATTCATAAGTAGCTTGGTCCATCTTTATTCTATTTCATATATGTCTGAGGATCCGCATAGCCCTCGATTTATGTGTTATTTATCCATTTCTACTTTTTTTATGCCAATGTTGGTGACTGGAGATAACTCTCTTCAATTATTCCTGGGATGGGAGGGAGTAGGTCTTGCTTCATATTTGTTAATTCATTTCTGGTTTACACGACTTCAGGCAGATAAAGCAGCTATCAAAGCTATGCTTGTCAATCGAGTAGGTGATTTTGGATTAGCTCCTGGGATTTCGGGTTGTTTTACTCTCTTTCAAACAGTAGACTTTTCCACTATTTTTGCTTGTGCTAGTGCC---------------------CCCAGA---AATTCTTGGATTTCTTGCAATATGAGATTTAATGCCATAACTCTTATTTGTATTTTACTTCTTATTGGTGCTGTTGGGAAATCTGCACAGATAGGATCGCATACTTGGTCACCCGATGCTATGGAGGGTCCCACTCCAGTATCCGCTTTGATTCATGCAGCTACTATGGTAACAGCTGGCGTTTTCATGATAGCAAGGTGCTCCCCTTTATTTGAATACCCGCCTACGGCTTTGATTGTTATTACTTTTGCAGGAGCGATGACGTCATTCCTTGCGGCAACCACTGGAATATTACAGAACGATCTAAAGAGGGTCATAGCTTATTCAACTTGCAGTCAATTAGGCTATATGATCTTTGCTTGCGGCATCTCTAACTATTCGGTT---AGCGTCTTTCACTTAATGAATCACGCCTTTTTCAAAGCATTACTATTCTTGAGTGCAGGTTCGGTGATTCATGCCATG---TCGGATGAGCAAGATATGCGGAAGATGGGGGGGCTTGCCTCCTCGTTCCCTTTTACCTATGCCATGATGCTCATGGGCAGCTTATCCCTAATTGGATTTCCTTTTCTAACTGGATTTTATTCCAAAGATGTGATCTTAGAGCTCGCTTACACTAAGTATACCATCAGTGGGAACTTTGCTTTCTGGTTGGGAAGTGTCTCTGTCCTTTTCACTTCTTATTACTCTTTTCGTTCACTTTTTCTAACATTTCTAGTACCAACTAATTCATTCGGGCGAGACATCTTACGATGTCATGATGCGCCCATTCCTATGGCCATTCCTTTAATACTTCTGGCTCTCGGGAGTCTCTTTGTAGGATACTTCGCC---
>Ricinus
ATTGTGGTTACATTCATAAGTAGCTTGGTCCATCTTTATTCCATTTCATATATGTCTGAGGATCCGCATAGCCCTCGATTTATGTGTTATTTATCCATTTTTACTTTTTTTATGCCAATGTTGGTGACTGGAGATAACTCTCTTCAATTATTTCTGGGATGGGAAGGAGTAGGTCTTGCTTCATATTTGTTAATTCATTTCTGGTTTACACGACTTCAGGCAGATAAAGCAGCTATAAAAGCTATGCTTGTCAATCGAGTAGGTGATTTTGGATTAGCTCCTGGGATTTCGGGTCGTTTTACTCTCTTTCAAACAGTAGACTTTTCAACCATTTTTGCTCGTGCTAGTGCC---------------------CCCAGA---AATTCTTGGATTTCTTGCAATATGAGATTCAATGCCATAACTCTTATTTGTATTTTACTTCTTATTGGTGCTGTTGGGAAATCTGCACAGATAGGATCGCATACTTGGTCACCCGATGCTATGGAGGGTCCCACTCCAGTATCCGCTTTGATTCATGCAGCTACTATGGTAACGGCTGGCGTTTTCATGATAGCAAGGTGCTCCCCTTTATTTGAATACTCACCTACGGCTTTGATTGTTATTACTTTTGCAGGAGCTATGACGTCATTCCTTGCGGCAACCACTGGAATATTACAGAACGATCTAAAGAGGGTCATAGCTTATTCAACTTGCAGTCAATTAGGCTATATGATCTTTGCTTGCGGCATCTCTAACTATTCGGTT---AGCGTCTTTCACTTAATGAATCACGCGTTTTTCAAAGCATTACTCTTCCTGAGTGCAGGTTCGGTGATTCATGCCATG---TCGGATGAGCAAGATATGCGGAAGATGGGAGGGCTTGCCTCCTCGTTCCCTTTTACCTATGCCATGATGCTCATGGGCAGCTTATCTCTAATTGGATTTCCTTTTCTAACTGGATTTTATTCCAAAGATGTGATCTTAGAGCTCGCTTACACTAAGTATACCATCAGTGGGAACTTTGCTTTCTGGTTGGGAAGTGTCTCTGTCCTTTTCACTTCTTATTACTCTTTTCGTTCACTTTTTCTAACATTTCTAGTACCAACTAATTCATTCGGGCGAGACATCGTAAGATGTCATGATGCGCCCATTCCTATGGCCATTCCTTTAATACTTCTGGCTCTCGGGAGTCTCTTTGTAGGATACTTGGCCAAA
>Tolypanthus
ATTGTGGTTACATCCATAAGTAGCTTGGTCCATCTTTATTCCATTTCATATATGTCTGAGGATTCGCATAGCCCTCGATTTATGTGTTATTTATCCATTCCTACTTTTTTTATGCCAATGTTGGTGACTGGAGATAACTCTCTTCAATTATTCCTGGGATGGGAGGGAGTAGGTCTTGCTTCATATTTGTTAATTAATTTCTGGTTTACACGACTTCAGGCAGATAAAGCAGCTATAAAAGCTATGCTTGTCAATCGAGTAGGTGATTTTGGATTAGCTCCTGGGATTTCGGGTTGTTTTACTCTCTTTCAAACAGTAGACTTTTCAACCATTTTTGCTCGTGCTAGTGCC---------------------CCCAGA---AATTCTTGGATTTTTTGCAATATGAGATTGAATGCAATAACTCTTATTTGTATTTTACTTCTTATTGGTGCTGTTGGGAAATCCGCACAGATAGGATCGCATACTTGGTCACCCGATGCTATGGAGGGGCCCACTCCAGTATCCGCTTTGATTCATGCAGCTACTATGGTAACAGCTGGCGTTTTCATGATAGCAAGGTGCTCCTCTTTATTTGAATACCCACCTACGGCTTTGATTGTTATTACTTTTGCAGGAGCTACGACGGCATTCCTTGCGGCAACCACTGGACTATTACAGAACGATCTAAAGAGGGTCATAGCTTATTCAACTTGCAGTCAATTAGGCTATATGATCTTTGCTTGCGGCATCTCTAACTATTCGGTT---AGCGTCTTTCACTTAATGAATCACGCGTTTTTCAAAGCATTACTATTCTTGAGTGCGGGTTCGGTGATTCATGCCATG---TCGGATGAGCAAGATATGCGGAAGATGGGGGGGCTTGCCTCCTCGTTTCCTTTGACCTATGCCATGATGCTCATGGGCAGCTTCTCTCTAATTGGATTTCCTTTTCTAACTGGATTTTATTCCAAAGATGTGATCTTAGAGCTCGCTTACACTAAGTATACCATCAGTGGGAACTTTGCTTTCTGGTTGGGAAGTGTCTCTGTCCTTTTCACTTCTTATTACTCTTTTCGTTCACTTTTTCTAACATTTCTAGTACCAACGAATTCATTCGGGCGAGACATCTTACGATGTCATGATGCGCCCATTCCTATGGCCATTCCTTTAATACTTCTGGCTCTCGGGAGTCTCTTTGTAGGATACTTGGCCAAA
>Helicanthes
ATTGTGGTTACATCCATAAGTAGCTTGGTCCATCTTTATTCCATTTCATATATGTCTGAGGATTCGCATAGCCCTCGATTTATGTGTTATTTATCCATTCCTACTTTTTTTATGCCAATGTTGGTGACTGGAGATAACTCTCTTCAATTATTCCTGGGATGGGAGGGAGTAGGTCTTGCTTCATATTTGTTAATTAATTTCTGGTTTACACGACTTCAGGCAGATAAAGCAGCTATAAAAGCTATGCTTGTCAATCGAGTAGGTGATTTTGGATTAGCTCCTGGGATTTCGGGTTGTTTTACTCTCTTTCAAACAGTAGACTTTTCAACCATTTTTGCTCGTGCTAGTGCC---------------------CCCAGA---AATTCTTGGATTTTTTGCAATATGAGATTGAATGCAATAACTCTTATTTGTATTTTACTTCTTATTGGTGCTGTTGGGAAATCCGCACAGATAGGATCGCATACTTGGTCACCCGATGCTATGGAGGGGCCCACTCCAGTATCCGCTTTGATTCATGCAGCTACTATGGTAACAGCTGGCGTTTTCATGATAGCAAGGTGCTCCTCTTTATTTGAATACCCACCTACGGCTTTGATTGTTATTACTTTTGCAGGAGCTACGACGGCATTCCTTGCGGCAACCACTGGACTATTACAGAACGATCTAAAGAGGGTCATAGCTTATTCAACTTGCAGTCAATTAGGCTATATGATCTTTGCTTGCGGCATCTCTAACTATTCGGTT---AGCGTCTTTCACTTAATGAATCACGCGTTTTTCAAAGCATTACTATTCTTGAGTGCGGGTTCGGTGATTCATGCCATG---TCGGATGAGCAAGATATGCGGAAGATGGGGGGGCTTGCCTCCTCGTTTCCTTTTACCTATGCCATGATGCTCATGGGCAGCTTCTCTCTAATTGGATTTCCTTTTCTAACTGGATTTTATTCCAAAGATGTGATCTTAGAGCTCGCTTACACTAAGTATACCATCAGTGGGAACTTTGCTTTCTGGTTGGGAAGTGTCTCTGTCCTTTTCACTTCTTATTACTCTTTTCGTTCACTTTTTCTAACATTTCTAGTACCAACGAATTCATTCGGGCGAGACATCTTACGATGTCATGATGCGCCCATTCCTATGGCCATTCCTTTAATACTTCTGGCTCTCGGGAGTCTCTTTGTAGGATACTTGGCCAAA
>Liriodendron
ATTGTGGTTACATCCATAAGTAGCTTGGTCCATCTTTATTCCATTTCATATATGTCCGAGGATCCGCATAGCCCTCGATTTATGTGTTATTTATCCATTCCTACTTTTTTTATGCCAATGTTGGTGACTGGAGATAACTCTCTTCAATTATTCCTGGGATGGGAGGGAGTAGGTCTTGCTTCATATTTGTTAATTCATTTCTGGTTCACACGACTTCAGGCAGATAAAGCAGCTACAAAAGCTATGCCTGTCAATCGAGTAGGTGATTTTGGATCAGCTCCTGGGATTTCGGGTCGTTTTACTCTCTTTCAAACAGTAGACTCTTCAACCATTTTTTCTCGTGCTAGTGCC---------------------CCCAGA---AATTCTTGGATTTCTCGCAATATGAGATTGAATGCCATAACTCTTATTTGTATTTTACTTCTTATTGGTGCTGCTGGGAAATCTGCACAGATAGGATCGCATACTCGGTCACCCGATGCAATGGAGGGTCCCACTCCAGTATCCGCTTCGATTCATGCAGCTACTACGGTAACAGCTGGCGTTTTCATGATAGCAAGGTGCTCCCCTTTATTTGAATACCCACCTACGGCTTTGATTGTTATTACTTCTGCAGGAGCTACGACGTCATTCCTTGCGGCAACCACTGGAATATTACAGAACGATCCAAAGAGGGTCATAGCTTATTCAACTTGCAGTCAATTAGGCTATATGATCTTTGCTTGCGGCATCTCTAACTATTCGGTT---AGCGTCTTTCACTTAATGAATCACGCGTTTTTCAAAGCATTACTCTTCCTGAGTGCAGGTTCGGTGATTCATGCCATG---TCGGATGAGCAAGATATGCGGAAGATGGGGGGGCTTGCCTCCTCGTTCCCTTTTACCTATGCCATGATGCTCATGGGCAGCTTATCTCTAATTGGATCTCCTTTTCCAACTGGATCTTATTCCAAAGATGTGATCTTAGAGCTCGCTTACACTAAGTATACCATCAGTGGGAACTTTGCTTTCTGGTTGGGAAGTGTCTCTGTCCTTTTCACTTCTTATTACTCTTTTCGTTCACTTTTTCTAACATTTCTAGTACCAACAAATTCATTCGGGCGAGACATCTTACGATGTCATGATGCGCCCATTCCTATGGCCATTCCTTCAATACTTCTGGCTCTCGGGAGTCTCTTTGTAGGATACTTGGCCAAA
>Spirodela
ATTGTGGTTACATCCATAAGTAGCTTGGTCCATCTTTATTCCATTTCATATATGTCCGAGGATCCGCATAGCCCTCGATTTATGTGTTATTTATCCATTCCTACTTTTTTTATGCCAATGTTGGTGACTGGAGATAACTTTCTTCAATTATTCCTGGGATGGGAGGGAGTAGGTCTTGCTTCATATTTGTTAATTCATTTCTGGTTCACACGACTTCAGGCAGATAAAGCAGCTACAAAAGCTATGCTTGTCAATCGAGTAGGTGATTTTGGATTAGCTCCTGGGATTTCGGGTCGTTTTACTCTCTTTCAAACAGTAGACTCTTCAACCATTTTTGCTTGTGCTAGTGCC---------------------CCCAGA---AATTCTTGGATTTCTCGCAATATGAGATTGAATGCCATAACTCTTATTTGTATTTTACTTCTTATTGGTGCTGTTGGGAAATCTGCACAGATAGGATCGCATACTCGGTCACCCGATGCAATGGAGGGTCCCACTCCAGTATCTGCTTTGATTCATGCAGCTACTATGGTAACAGCTGGCGTCTTCATGATAGCAAGGTGCTCCCCTTTATTTGAATACCCACCTACGGCTTTGATTGTTATAACTTTTGCAGGAGCTATGACGTCATTCCTTGCGGCAACTACAGGAATATTACAGAACGATCCAAAGAGGGTCATAGCTTATTCAACTTGCAGTCAATTAGGCTATATGATCTTTGCTTGCGGCATCTCTAACTATTCGGTT---AGCGTCTTTCACTTAATGAATCACGCGTTTTTCAAAGCATTACTATTCCTGAGTGCAGGTTCGGTGATTCATGCCATG---TCGGATGAGCAAGATATGCGGAAGATGGGGGGGCTTGCCTCCTCGTTCCCTTTTACCTATGCCATGATGCTCATGGGCAGCTTATCTCTAATTGGATTTCCCTTTCTAACTGGATTTTATTCCAAAGATGTGATCTTAGAGCTCGCTTACACTAAGTATACCATTAGTGGGAACTTTGCTTTCTGGTTGGGAAGTGTCTCTGTCCTTTTCACTTCTTATTACTCTTTTCGTTTACTTTTTCTAACATTTCTAGTACCAACTAATTCATTCGGGCGAGACATCTTACGATGTCATGATGCGCCCATTCCTATGGCCATTCCTTCAATACTTCTGGCTCTCGGGAGTCTCTTTGTAGGATACTTGGCC---
>Phoenix
ATTGTGGTTACATCCATAAGTAGCTTGGTCCATCTTTATTCCATTTCATATATGTCTGAGGATCCGCATAGCCCTCGATTTATGTGTTATTTATCCATTCCTACCTTTTTTATGCCAATGTTGGTGACTGGAGATAACTCTCTTCAATTATTCCTGGGATGGGAGGGAGTAGGTCTTGCTTCATATTTGTTAATTCATTTCTGGTTCACACGACTTCAGGCAGATAAAGCAGCTACAAAAGCTATGCCTGTCAATCGAGTAGGTGATTTTGGATTAGCTCCTGGGATTTCGGGTCGTTTTACTCTCTTTCAAACAGTAGACTTTTCAACCATTTTTGCTCGTGCTAGTGCC---------------------CCCAGA---AATTCATGGATTTTTTGCAATATGAGATTGAATGCCATAACTCTGATTTGTATTTTACTTTTTATTGGTGCTGTTGGGAAATCTGCACAGATAGGATCGCATACTCGGTCACCCGATGCAATGGAGGGTCCCACTCCAGTATCTGCTTCGATTCATGCAGCTACTATGGTCACAGCTGGCGTTTTCATGATAGCAAGGTGCTCCCCTTTATTTGAATACCCACCTACGGCTTTGATTGTTATTACTTCTGCAGGAGCTATGACGTCATTCCTTGCGGCAACCACTGGAATATTACAGAACGATCTAAAGAGGGTCATAGCTTATTCAACTTGCAGTCAATTAGGCTATATGATCTTTGCTTGCGGCATCTCTAACTATTCGGTT---AGCGTCTTTCACTTAATGAATCACGCGTTTTTCAAAGCATTACTCTTCCTGAGTGCAGGTTCGGTGATTCATGCCATG---TCGGATGAGCAAGATATGCGAAAGATGGGGGGGCTTGCCTCCTCGTTTCCTTTGACCTATGCCATGATGCTCATGGGCAGCTTATCTCTAATTGGATTTCCTTTTCCAACTGGATTTTATTCCAAAGATGTGATCTTAGAGCTCGCTTACACTAAGTATACCATCAGTGGGAACTTTGCTTTCTGGTTGGGAAGTCTCTCTGTCCTTTTCACTTCTTATTACTCTTTTCGTTTACTATTTCTAACATTTCTAGTACCAACTAATTCATTCGGGCGAGACAGATTACGATGTCATGATGCGCCCATTCCTATGGCCATTCCTTCAATACTTCTGGCTCTCGGGAGTCTCTTTGTAGGATACTTGGCCAAA
>Loranthus
ATTGTGGTTACATCCATAAGTAGCTTGGTCCATCTTTATTCCATTTCATATATGTCTGAG---------GGCCCTCGATTTATGTGTTATTTATCCATTCCTACTTTTTTTATGCCAATGTTGGTGACTGGAGATAACTCTCTTCAATTATTCCTGGGATGGGAGGGAGTAGGTCTTGCTTCATATTTGTTAATTAATTTCTGGTTTACACGACTTCAGGCAGATAAAGCAGCTATAAAAGCTATGCTTGTCAATCGAGTAGGTGATTTTGGATTAGCTCCTGGGATTTCGGGTTGTTTTACTCTCTTTCAAACAGTAGACTTTTCAACCATTTTTGCTCGTGCTAGTGCC---------------------CCCAGA---AATTATTGGATTTTTTGCAATATGAGATTGAATGCAATAACTCTTATTTGTATTTTACTTCTTATTGGTGCTGTTGGGAAATCTGCACAGATAGGATCGCATACTTGGTCACCCGATGCTATGGAGGGGCCCACTCCAGTATCCGCTTTGATTCATGCAGCTACTATGGTAACAGCTGGCGTTTTCATGATAGCAAGGTGCTCCTCTTTATTTGAATACCCGCCCACGGCTTTGATTGTTATTACTTTTGCAGGAGCTACGACGGCATTCCTTGCGGCAACCACTGGACTATTACAGAACGATCTAAAGAGGGTCATAGCTTATTCAACTTGCAGTCAATTAGGCTATATGATCTTTGCTTGCGGCATCTCTAACTATTCGGTT---AGCGTCTTTCACTTAATGAATCACGCGTTTTTCAAAGCATTACTATTCTTGAGTGCGGGTTCGGTGATTCATGCCATG---TCGGATGAGCAAGATATGCGGAAGATGGGGGGGCTTGCCTCCTCGTTTCCTTTTACCTATGCCATGATGCTCATGGGCAGCTTCTCTCTAATTGGATTTCCTTTTCTAACTGGATTTTATTCCAAAGATGTGATCTTAGAGCTCGCTTACACTAAGTATACCATCAGTGGTCACTTTGCTTTCTGGTTGGGAAGTGTATCTGTCCTTTTCACTTCTTATTACTCTTTTCGTTCACTTTTTCTAACATTTATAGTACCAACGAATTCATTCGGGCGAGACATCTGTAGATGTCATGATGCGCCCATTCCTATGGCCATTCCTTTAATACTTCTGGCTCTCGGGAGTCTCTTTGTAGGATACGAGGCCAAA
>Cucurbita
ATTGTGGTTACATTCATAAGTAGCTTGGTCCATCTTTATTCCATTTCATATATGTCTGAGGATCCGCATAGCCCTCGATTTATGTGTTATTTATCCATTTTTACTTTTTTTATGCCAATGTTGGTGACTGGAGATAACTCTCTTCAATTATTTCTGGGATGGGAAGGAGTAGGTCTTGCTTCATATTTGTTAATTCATTTCTGGTTTACCCGACTTCAGGCAGATAAAGCAGCTATAAAAGCTATGCCTGTCAATCGAGTAGGTGATTTTGGATTAGCTCCTGGGATTTCGGGTCGTTTTACTCTCTTTCAAACAGTAGACTTTTCAACCATTTTTGCTCGTGCTAGTGCC---------------------CCCAGA---AATTCTTGGATTTCTTGCAATATGAGATTGAATGCCATAACTCTGATTTGTATTTTACTTCTTATTGGTGCTGTTGGTAAATCCGCACAGATAGGATCGCATACTTGGTCACCCGATGCTATGGAGGGGCCCACTCCAGTATCCGCTTCGATTCATGCAGCTACTATGGTAACAGCTGGCGTTTTCATGATAGCAAGGTGCTCCCCTTTATTTGAATACCCACCTACTGCTTTGATTGTTATTACTTCTGCAGGAGCTACGACGTCATTCCTTGCGGCAACCACTGGAATATTACAGAACGATCTAAAGAGGGTCATAGCTTATTCAACTTGCAGTCAATTAGGCTATATGATCTTTGCTTGCGGCATCTCTAACTATTCGGTT---AGCGTCTTTCACTTAATGAATCACGCCTTTTTCAAAGCATTACTATTCCTGAGTGCTGGTTCGGTCATTCATGCCATG---TCGGATGAGCAAGATATGCGTAAGATGGGGGGGCTTGCCTCCTCGTTCCCTTTGACCTATGCCATGATGCTCATGGGCAGCTTATCTCTAATTGGATTTCCTTTTCTAACTGGATTTTATTCCAAAGATGTGATCTTAGAGCTCGCTTACACTAAGTATACCATCAGTGGGAACTTTGCTTTCTGGTTGGGAAGTGTCTCTGTCCTTTTCACTTCTTATTACTCTTTTCGTTCACTTTTTCTAACATTTCTAGTACCAACTAATTCATTCGGGCGAGACATCGTCAGATGCCATGATGCGCCCATTCCTATGGCCATTCCTTTAATCCTTCTGGCTCTCGGGAGTCTCTTTGTAGGATACTTGGCCAAA
>HGT_Botrypus
--TGTGGTTACATCCATAAGTAGCTTGGTCCATCTTTATTCCATTTCATATACGTCTGAGGATCCGCATAGCCCTCGATTTATGTGTTATTTATCCATTCCTACTTTTTTTATGCCAATGCTGGTGACTGGAGATAACTCTCTTCAATTATTCCTGGGATGGGAGGGAGTAGGTCTTGCTTTATATTTGTCAATTCATTTCTGGTTTACACGACTTCAGGCAGATAAAGCAGCTATAAAAACTATGCCTGTCAATCGAGTAGGTGATTTTGGATTAGCTCCTGGGATTTCGGGTCGTTTTACTCTCTTTTAAAAAGTAGACTTTGAAACCATTTTTGCTCGTGCTAGTGCC---------------------CCCAGA---AATTCTTGGATTTTTTGCAATATGAGATTGAATGCCATAACTATTACTTGTATTTTACTTCTTATTGGTGCTGTTGGTAAATCTGCATAGATAGGATCGCATACTTGGTCACCCGATGCTATGGAGGGTCCCACTCCAGTATCCGCTTTGATTCATGCAGCTACTATGGTAACAGCTGGCGTTTTCATGATAGCAAGGTGCTTCCCTTTATTTGAATACCCACCTACGGCTTTGATTGTTATTACTTTTGCAGGAGCTACGACGGCATTCCCTGCGGCAACCACTGGAATATTACAGAACGATCTAAAGAGGGTCATAGCTTATTCAACTTGCAGTCAATTAGGCTATATGATCTTTGCTTGCGGCATCTCTAACTATTCGGTT---AGCGTCTTTCACTTAATGAATCACGCGTTTTTCAAAGCATTACTATTCCTGAGTGCGGGTTCGGTGATTCATGCCATG---TCGGATGAGCAGGATATGCGGAAGAT-GGGGGGCTTGCCTCCTCGTTTCCTTTTACCTATGCCATGATGCTCATGGGCAGCTTATCCCTAATTGGATTTCCTTTTCTAACTGGATTTTATTCCAAAGATKTGATCTTAGAGCTCGCTTACACTAAGTATACCATCAGTGGGAACTTTGCTTTCTGGTTGGGAAGTGTCTCTGTCCTTTTCACTTCTTATTACTCTTTCCGTTCACTTTTTCTAACATTTCTAGTACCAACTAATTCATTCGGGCGAGACATCTTACGATGTCATGATGCGCCCATTCCTATGGCCATTCCTTTAATACTTCTGGCTCTCGGGAGTCTCTTTGTAGGATACTTGGCCAAA
>HGT_Sahashia
ATTGTGGTTACATTCATAAGTAGCTTGGTCCATCTTTATTCTATTTCATATATGTCTGAGGATCCGCATAGCCCTCGATTTATGCGTTATTTATCCATTTCTACTTTTTTTATGCCAATGTTGGTGACTGGAGATAACTCTCTTCAATTATTCCTGGGATGGGAGAGAGTAGGTCTTGCTTCATATTTGTTAATTCATTTCTGGTTTACATGACTTTAGGCAGATAAAGCAGCTATCAAAGCTATGCTTGTCAATCGAGTAGGTGATTTTGGATTAGCTCCTGGGATTTCGGGTTGTTTTACTCTCTTTCAAACAGTAGACTTTTCAACCATTTTTGCTTGTGCTAGTGCC---------------------CCCAGA---AATTCTTGGATTTCTTGCAATATGAGATTGAATGCCATAACTCTGATTTGTATTTTACTTCTTATTGGTGCTGTTGGGAAATCTGCATAGATAGGATCGCATACTTGGTCACCCGATGCTATGGAGGGTCCCACTCCAGTATCCGCTTTGATTCATGCAGCTACTATGGTAACAGCTGGCGTTTTCATGATAGCAAGGTGCTCCCCTTTATTTGAATACCCGCCTACGGCTTTGATTGTTATTACTTTTGCAGGAGCGATGACGTCATTCCTTGCGGCAACCACTGGAATATTACAGAACGATCTAAAGAGGGTCATAGCTTATTCAACTTGCAGTCAATTAGGCTATATGATCTTTGCTTGCGGCATCTCTAACTATTCGGTGC--CGCGTCTTTCACTTAATGAATCACGCGTTTTTCAAAGCATTACTATTCCTGAGTGCAGGTTCGGTGATTCATGCCATG---TCAGATGAGCAAGATATGCGGAAGATGGGGGGGCTTGCCTCCTCGTTCCCTTTTACCTATGCCATGATGCTCATGGGTAGCTTATCCCTAATTGGATTTCCTTTTCTAACTGGATTTTATTCCAAAGATGTGATCTTAGAGCTCGCTTACACTAAGTATACCATCAGTGGGAACTTTGCTTTCTGGTTGGGAAGTGTCTCTGTCCTTTTCACTTCTTATTACTCTTTTCGTTCACTTTTTCTAACATTTCTAGTACCAACTAATTCATTCGGGCGAGACATCTTACGATGTCATGATGCGCCCATTCCTATGGCCATTCCTTTAATACTTCTGGCTCTCGGGAGTCTCTTTGTAGGATACTTCGCCAAA
>Oryza
ATTGTGGTTACATTCATAAGTAGCTTGGTCCATCTTTATTCCATTTCATATATGTCTGAGGATCCGCATAGCCCTCGATTTATGTGTTATTTATCCATTTTTACTTTTTTTATGCTAATGTTGGTGACTGGAGATAACTTTCTCCAATTATTCCTGGGATGGGAGGGAGTAGGTCTTGCTTCATATTTGTTAATTCATTTCTGGTTTACACGACTTCAGGCGGATAAAGCAGCTATAAAAGCTATGCTTGTCAATCGAGTAGGTGATTTTGGATTAGCTCTTGGGATTTTTGGTTGTTTTACTCTCTTTCAAACAGTAGACTTTTCCACCATTTTTGCTTGTGCTAGTGCT---------------------CCCAGA---AATGAATGGATTTTTTGCAATATGAGATTGAATGCCATAACTCTGATTTGTATTTTACTTTTTATTGGTGCTGTTGGGAAATCCGCACAGATAGGATTGCATACTTGGTTACCCGATGCAATGGAGGGTCCCACTCCAGTATCTGCTTTGATTCATGCAGCTACTATGGTCACTGCTGGCGTTTTCATGATAGCAAGGTGCTCCCCTTTATTTGAATACTCACCTACGGCTTTGATTGTTATTACTTTTGCAGGAGCTATGACGTCATTCCTTGCGGCAACCACTGGAATATTACAGAACGATCTAAAGAGGGTCATAGCTTATTCAACTTGCAGTCAATTAGGCTATATGATCTTTGCTTGCGGCATCTCTAACTATTCGGTT---AGCGTCTTTCACTTAATGAATCACGCGTTTTTCAAAGCATTACTCTTCCTGAGTGCGGGTTCGGTGATTCATGCCATG---TCGGATGAGCAAGATATGCGGAAGATGGGGGGGCTTGCCTCCTCCTTTCCTTTGACCTATGCCATGATGCTCATGGGCAGCTTATCTCTTATTGGATTTCCTTTTCTAACTGGATTTTATTCTAAAGATGTGATCTTAGAGCTCGCTTACACAAAGTATACCATCAGTGGGAACTTTGCTTTCTGGTTGGGAAGTGTCTCTGTCCTTTTCACTTCTTATTACTCCTTTCGTTTACTATTTCTAACATTTCTAGTACCAACTAATTCATTCGGGCGAGACAGATTACGATGTCATGATGCGCCCATTCCTATGGCCATTCCTTTAATACTTTTGGCTCTCGGGAGTCTCTTTGTAGGATACTTGGCCAAA
>Amborella
ATTGTGGTTACATCCGTAAGTAGCTTGGTCCATCTTTATTCCATTTCATATATGTCTGAGGATCCGCATAGCCCTCGATTTATGTGTTATTTATCCATTCCTACTCTTTTTACGCCAATGTTGGTGACTGGAGATAACTCTCTTCAATTATTCCTGGGATGGGAGGGAGTAGGTCCCGCTTCATATTTGTTAATTCATTTCTGGTCCACACGACTTCAGGCAGATAAAGCAGCTACAAAAGCTATGCCTGTCAATCGAGTAGGTGATTTTGGATTAGCTCCTGGGATTTCGGGTCGTTTTACTCTCTTTCAAACAGTAGACTCTGCGACCATTTTTGCTCGTGCTAGTGCC---------------------CCCAGA---GATTCTTGGATTTCTCGCAATATGAGATTTCATGCCATAACTCTTATTTGTATTTTACTTCTTATTGGTGCTGCTGGGAAGTCTGCACAGATAGGATCGCATACTCGGTCACCCGATGCAATGGAGGGTCCCACTCCAGTATCCGCTTCGATTCATGCAGCTACTACGGTAACAGCAGGCGTTTTCATGATAGCAAGGTGCTCCCCTTTATTTGAATACCCACCTACGGCTTTGATTGTTATTACTTCTGCAGGAGCTACGACGTCATTCCTTGCGGCAACCACTGGAATATTACAGAACGATCCAAAGAGGGTCATAGCTTATTCAACTCGTAGTCAATCAGGCTATATGATCTTTGCTTGCGGCATTCCCAACTATTCGGTT---AGCGTCTTTCATTCAATGAATCACGCTTTTTTTAAAGCATTACTATTCTTGAGTGCAGGTCCGGTGATTCATGCCATG---TCGGATGAGCAAGATATGCGGAAGATGGGGGGGCTTGCCTCCTCGTTCCCTTTTACCTATGCCATGATGCTCATGGGCAGCTTATCTCTAATTGGATTTCCTTTTCTAACTGGATTTTATTCAAAAGATGTGATCTTAGAGCTCGCTTACACTAAATATACCATCAGTGGGAACTTTGCTTTCTGGTTGGGAAGTCTCTCTGTCCTTTTCACTTCTTATTACTCTTTTCGTTCACTTTTTCTAACATTTATAGTACCAACTAATTCATTCGGGCGAGACATCTTACGATGTCATGATGCGCCCATTCCTATGGCCATTCCTTCAATACTTCTGGCTCTCGGGAGTCCCTTTTACGGATACTTGGCCAAA
>Epirixanthes
ATTGTGGTTACATCCATAAGTAGCTTGGTCCATCTTTATTCCATTTCATATATGTCTGAGGATCCGCATAGCCCTCGATTTATGTGTTATTTATCCATTCTTACTTTTTTTATGCCACTGTTGGTGACTGGAGATAACTCTCTTCAATTATTCCTGGGATGGGAGGGAGTCGGTCTTGCTTCATATTTGTTAATTCATTTCTGGGTTACACGACTTCAGGCAGATAAAGCAGCTATCAAAGCGATGCTTGTCAATCGAGTAGGTGATTTTGGATTAGCTCCGGGGATTTCGGGTCGTTTTACTCTCTTTCAAACAGTAGACTTTTCAACCATTTTTGCTCGTGCTAGTGCC---------------------CCC------AATTCTTGTATTTATTGCAATATGAGATTGAATGCCATAACTATACTATGTATTTTACTGCTTCTTGGTGCTGTTGGTAAATCCGCACAGATAGGATTGCATACTTGGTCACCCGATGCTATGGAGGGTCCCACTCCAGTATCCGCTTCGATTCATGCAGCTACTATGGTAACAGCTGGCGTTTTTCTGATAGCAAGGTGCTCTCCTTTATTTGAATCCCCACCTACGGCTTTGATTGTTATTACTTCTGCAGGAGCTACGACGTCATTCCTTGCGGCAACCACTGGAATATTACAGAACGATCTCAAGAGGGTCATAGCTTATTCAACTTGCAGTCAATTAGGCTATATGATCTTTGCTTGCGGCATCTCTAACTATTCGGTT---AGCGTCTTTCACTTAATTAATCACGCGTTTTTCAAAGCATTACTATTCCTGAGTGCAGGTTCGGTGATTCATGCCATG---TCGGATGAGCAAGATATGCGGAAGATGGGGGGGCTTGCCTCATCGTTCCCTTTTACCTATGCCATGATGCTCCTGGGCAGCTTATCTCTAATTGGATTTCCTTTTCTCACTGGATTTTATTCCAAAGATGTGATCTTAGAGCTCGCTTACACTAAGTATACCATCAGTGGGACCTTTGCTTTATGGTTGGGAAGTGTCTCTGTCCTTTTCACTTCTTATTACTCTTTTCGTTCACTTTTTATAACATTTCTAGTACCAACTAATTCATTCGGGCGAGACATCTTACGATGTCATGATGCGCCCCTTCCCATGGCCATTCCTCTCATCCTTCTGGCTCTCGGGAGTCTCTTTGTGGGATACTTGGCTAAA
>Taxillus
ATTGTGGTTACATCCATAAGTGGCTTGGTCCATCTGTATTCCATTTCTTATCTCTCTTCGGATTCGCATAGCCCTCGATTTTTGTGTTATTTATCCATTCCTACTTTTTTGATGCCAATGTTGGTGACTGGAGATAACTCTCTTCAATTATTCCTGGGATGGGAGGGAGTCGGGATGTCTTCTTATTTGTTAATTAATTTCTGGTTTACACGACTTCAGGCAGATAAAGCGGCTCTAAAAGCTATGCTTGTCAATCGAGTAGGTGATTTTGGATTAGCTCTGGGTATTTCGGGTGGTTTTACTCTCTTTCAAACAGTGGACTTTTCTACCATTTTTGCTCGTTCGAGTCCC---------------------CCGACCAGACA-TGCTTTCCCTACTCTACTATGATATGGAATGCCATAACTCTTCTTTGTTTGTTACTTCTTCTTGGTGCTGTTGGGAAATCCGCACAGATAGGATCGCATACTTGGTCACCCGATGCTATGGAGGGGCCCACTCCAGTATCCGCTTTGATTCATGCAGCTACTATGGTAACAGCTGGCGTTTTCTTGATAGCAAGGTGCTCCTATTTATTTGAAAACCCACCTACGGCTTTGATTGTTATTTCTTTTTCCGGAGCTACGACGGCATTCCTTGCGGCAACCACTGGACTATTACAGAACGATCTTAAGAGGGTAATTGCTTTTTCAACTTGCAGTCAATTAGGCTATATGCTTTTTGCTTGCGGCATCTCTAACTATTCGGTG---AGCGTCTTTCACTTATGTAATCACGCGTTTTTCAAAGCATTACTCTTCTTGAGTTCGGGTTCGGTGATTCATGCAATG---TCGGATGAGCAAGATCTTCGGAAGATGGGGGGGCTTGCCTCCTCGTTGCCTTTTACCTATGCAATGATGCTCATTGGCTGCTTCTCTCTTATTGGATTTCCTTTTCTAACGGGATTTTATTCGAAAGATGTGATCTTAGAGCTCGCTTACACAAAGTATACCATAAGTGGTAACTTTGCTTGCTGGTTGGGAAGTGTATCTGTCCTTTTCACATCTTATTACTCTTTGCGTTCACTGTTGCTTACATTTCTAGTACCAACGAATTCCTTCGGGCGAGACATCTTACGACGTCATGATGCGCCCATTCCCATGGCCATTACTTTAATACTGCTGGCTAACGGGAGTCTCTTTGTAGGATACTTTGCCAAA
>Scurulla
ATAGTGGTTACATCCATAAGTTGCTTGGTCCATCTGTATTCCATTTCATATATGTCTTCGGATTCGCATAGCCCTCGATTTATGTGTTATTTATCCATTCCTACTTTTTTCATGCCCTTGTTGGTGACTGGAGATAACTCTATTCAACTATTCCTTGGATGGGAGGGAGTAGGTCTTTCTTCTTATTTGTTAATTAATTTCTGGTTTACACGACTTCAGGCAGATAAAGCAGCTATAAAAGCTATGCTTGTCAATCGAGTTGGAGATGTTGGATTAGCTCCTGGTATTTCGGGTTGTTTTACTCTCTTTCAAACAGTAGACTTTTCGACCCTTTTTGCTCTTGCTAGTTCC---------------------CCCAAT------------GCCTTCTTTTCTTTAAGATGGAATGCTCTAACTCTTATTTGTTTGTTACTTCTGCTTGGAGCTGTAGGTAAATCCGCACAGATTGGATCGCATACTTGGTCACCCGATGCTATGGAGGGCCCCACTCCAGTATCAGCTTTGATTCATGCAGCGACTCTTGTAACAGCTGGCGTTTTCTTGATATCAAGGTGCTCCTCTTTATTTGAAAACCCACCTACGGCTTTGATAGTGCTGTGTGTGTTGGGTGCTACGACGGCATTCCTTGCGGCAACCACTGGACTCTTACAGAACGATATGAAGAGGGTCATTGCATTTTCCACTTGCAGTCAATTAGGCTATATGATATTTGCTTGCGGCATCTCTAACTATTCGGTA---AGCGTCTTTCACTTAATGAATCACGCCTTTTTCAAAGCATTACTCTTCTTGAGTTCGGGTTCGGTGATTCATGCCTTT---TCGGATGAGCAAGATATTCGGAAGATGGGGGGGCTTGCCTCCTCTATGCCTGTAACCTATGCCATGATGCTCTTGGGCAGCTTGTCTCTTATTGGATTTCCATTTCTAACTGGATATTATTCGAAAGATGTGATCTTAGAGCTTGCTTACACAAAGTATACCATAAGTGGGGACTTTGCATTCTGGTTGGGAAGTGTCTCTGTCCTTTTCACGTCGTATTACTCCTTTCGTGCACTTTTACTTTCGTTTCTAGTTCCAAGTCATTCATTAGGGCGAGACCTCTTACGAATTCATGATGCGCCCATTCCCATGACCATTTCATTAATACTTCTAGCTTTCGGGAGTCTCTTTGTAGGATACTTGGCCAAA
>Cycas
ATTGCGGTTACATTCGTGAGTAGCTCGGTCCATCTCTATCCCATTTCATATATGTCCGAGGATCCACATAGCCCTCGATTTATGTGTTACTCATCCATTCCTACTTTTTCTACGCCAATGTCGGTTACCGGAGATAACTTTATTCAATTATTCCCGGGATGGGAGGGGGTAGGTCTCGCTCCATATTTGTTAATTAATTTCCGGTCCACACGGCTCCAGGCAGATAAAGCAGCTATAAAAGCTATGCTTGTCAATCGAGTAGGTGATTTTGGATCAGCTCCCGGGATTTTGGGTCGTTCTACTCTCTTTCAAACAGTAGACTTTTCGACCATTTCTGCTCGTGCTAGTGCCTTTTCCGAA------------CCCAAG---AATTCTTTCATTCCTCGCAATATGAGATCTCATGCCATAACTGTTATTCGTATTCCACCCTCTATTGGTGCTGTTGGAAAATCTGCACAAATAGGATCGCATACTCGGTCACCCGATGCAATGGAGGGTCCCACTCCAGTATCCGCTTCGATTCATGCAGCTACTACGGTAACAGCAGGCGTTTCCGTGATAGCAAGGTGCTCCCCTTCATTTGAATACTCACCCACGGCTTCGATTGTTATTACTTCTGCAGGAGCTACGACGTCATTCTCCGCGGCAACCACTGGAATATTACAGAACGATTCAAAGAGGGTCATAGCTTATCCAACTCGTAGTCAATCAGGCTATATGATCCTTGCTTGCGGCATTTCCAACTATTCGGTT---AGCGCCTCTCATTTAATGAATCACGCTTTTCCCAAAGCATTACTATTCTCGAGTGCAGGTCCAGTGATTCATGCCATG---TCGGATGAGCAAGATATGCGTAAGATGGGGGGGCTTGCTTCCTCGTTACCTTTTACCTATGCTATGATGCTCATAGGCAGCTTATCTCCAATTGGATTTCCTTTTCCAACTGGATTTTATTCCAAAGATGTGATCTCAGAGCCCGCTCACACTCAATATACCATCAGTGGTAACTTTGCTTCCTGGTTGGGAAGTGTCTCTGTCTTTTCCACTCCTTATCACTCTTTTCGTTCACTTTTTCCAACATTTCCGGCACCAACTAATCCATTCGGGCGAGACATCTTACGATGTCATGATGCGCCCATTCCTATGGCCATTCCTTCAATCTTTTTGGCTCCCGGGAGTCTTTTTGTAGGATACTTGGCCAAA
>Ginkgo
ATTGTGGTTACATTCGTAAGTAGCCTGGTCCATCCTCATCCCATTTCATATATGTCCGAGGATCCACATAGCCCTCGATTTATGTGTTACTCATCCATTCCTACTTTTTCTACGCCAATGTCGGTTACCGGAGATAACTTTCTTCAATTATTCCTGGGATGGGAGGGGGTAGGTCCTGCTCCATATTTGTCGATTAATTCCCGGTCCACACGACTCCAGGCAGATAAAGCAGCTACAAAAGCTATGCCTGTCAATCGAGTAGGTGATTTTGGATCAGCTCCCGGGATTTTGGGTCGTTCTACTCTCTTTCAAACAGTAGACTCTCCGACCATTTCTGCTCGTGCCAGTGCCTTTTCCGAA------------CCCAGA---AATTCTTTCATTTTCCGCAATATGAGATTTCATGCCATAACTGTTATTCGTATCTCACCCTCTATTGGTGCTGTTGGAAAATCTGCACAGATAGGATCGCATACTCGGTCACCCGATGCAACGGAGGGTCCCACTCCAGTATCCGCTTCGATTCATGCAGCTACTACGGTAACAGCAGGCGTTTCCGTGATAGCAAGGTGCTCCCCTTCATTCGAATACTCACCCACGGCTTCGATTGTTATTACTTCTGCAGGAGCTATGACGTCATTCTCCGCGGCAACCACTGGAATATTACAGAACGATTCAAAGAGGGTCATAGCTCATCCAACTCGTAGTCAATCAGGCTATATGATCCCTGCTCGCGGCATTTCCAACTATTCGGTT---AGCGTCTCTCATTCAATGAATCACGCTTTTCCCAAAGCATTACTATTCTCGAGTGCAGGTCCGGTGATTCATGCCATG---TCGGATGAGCAAGATATGCGTAAGATGGGGGGGCTTGCTTCCTCGTTACCTTTTACCTATGCTATGATGCTCATAGGCAGCTTATCTCCAATTGGATTTCCTTTTCCAACTGGATTTTATTCCAAAGATGTGATCCCAGAGCTCGCTTACACCAAATATACCATCAGTGGTAACTTCGCTTCCCGGTTGGGAAGTGTCTCTGTCTTTTCCACCCCCTATCACTCTTTTCGTTCACTTTTTCCAACATTTCCAGCACCAACTAATCCATCCGGGCGAGACATCTTACGATGTCATGATGCGCCCATTCCTATGGCCATTCCTTCAATCTTTTCGGCTTTCGGGAGTCTTTCTGTAGGATACTTGGCCAAA
>Pinus
ATTGTGGTTACATTCGTAAGTAGCTTGGTCCATCCTCATTCCATTTCATATATGTCCGAGGATCCACATAGCCCTCGATTTATGTGTCATTCATCCATTCTTACTTTTTTTACGCCAATGTCGGTTACCGGAGATAACTTTATTCAATTATTCCCGGGATGGGAGGGAGTAGGTCTCGCTCCATATTCGTCAATTAATTTCCGGTCCACACGACTTAAGGCAGATAAAGCAGCTATCAAAGCTATGCTTGTCAATCGAGTAGGTGATTTTGGATCAGCTCTCGGGATTTTGGGTCGTTTTACTCTCTTTCAAACAGTAGACTCCCCGACCATTTCTGCTCGTGCTAGTGCCTTTTCCGAA------------CCCCAA---AATGATTTCATTTTCCGCAATATTAGATTTCATGCCATAACTGTTATTCGTATCTCGCCCTTTATTGGTGCTGTTGGAAAATCCGCACAGATAGGATTGCATACTCGGTCACCCGATGCAACGGAGGGTCCCACTCCAGTATCCGCTCCGATTCATGCAGCTACTATGGTAACAGCAGGCGTTCCCATGATAGCGAGGTGCTCCCCTCTATTTGAATACCCACCCACGGCTTTGATTGTTATTGCTTTTGCAGGGGCTATGACGTCATTCTCCGCGGCAACCACTGGAATATTACAGAACGATTCAAAGAGGGTCATAGCTCATCCAACTTGCAGTCAATTAGGCTATATGATCTTTGCTTGCGGCATTTCCAACTATTCGGTT---AGCGTCTCTCATTTAATGAATCACGCTTTTTCCAAAGCATTACTATTCTTGAGTGCAGGTCCAGTGATTCATGCCATG---TCGGATGAGCAAGATACGCGCAAGATGGGGGGGCTTGCTTCCTCGTTACCTTTTACCTATGCCATGATGCTCATAGGCAGCCTATCTCTAATTGGATTTCCTTTTCCAACTGGATTTTATTCCAAAGATGTGATCTCAGAGCTCGCTTACACCAAATATACCATCAGTGGTAACTTCGCTTTCTGGTTGGGAAGTGTCTCTGTCTCTTCCACTCCTTATCACTCTTTCCGTTCGCTTTTTCCGACATTTCCAGCACCAACTAATCCATTCGGGCGAGACATCTTACGATGTCATGATGCGCCCATTCCGCAGGCCATTCCTTCAATCTTTCTGGCTTTCGGGAGTCTTTTTGTAGGATACTTGGCC---
>Pteridium
ATTGTGGTGACATTTGTCAGTAGCTTGGTTCATCTCTATCCCATTTCATATATGTCCGAGGATCCGCATAGCCCCTGATTCATGTGTTACTTACCCATCCTCACCTCTTTTACGCTAATGCTGGTTACCGGAGATAACTCCATTCAATTACTTCCAGGACGGGAGGGAGCAGGTCCCGTTTTATATTTGTCGATTAATTCTTGGTTCGCATGACTTTAAGCCAATGAAGCAGCTATCAAAGCTATGCCTGTCAATTGAGTAGGTGATTCCGGATCAGCTCTCGGGATTATTGGTCGTTTTACTCCTTCTTAAGCAGTAGACTCTCCTACTACTTTCGCTTGTGCTAGTGTTTTCTCTGAA------------CCCAAT---CATTATTTTATTTCTCGTAATACGGGATTTCATGCCATAACTGTTACTCGTATTTCACCTCCTGTTGGCGCTATCGGAAAATCTGCATAAATGGGATTGCATACTCGGTTACCCGACGCAACGGAGGGTCTCACTCCAGTATCCGCTTTGATTTATGCAGCTATTACGGTAACAGCAGGCGTATTTATGATAGCGAGGTGCTCCCCTTTATTCGAGTATTTACCCAATGCTTTGATTGTTATTACTTTTGTGGGAGCTACGACGTCATTCTTCGCGGCAACCACTGGAATGTTGTAAAACGATCTAAAGAGGGTCGTAGCTTATCTAATTTGTAGTCAATCAGGCTATATGATCCTTGCTCGCGGCATTCCTAATTATTCAGTT---AGCGTATTTCATTTAACGAATCACGCTTTTTTTAAAGCATTACCCTCTTCGAGCGCAGGTTCAGTAATTTATGCCATG---TCGGATGAGCAAGATATGCGTAGAATGGGAGGGCTTGCTTCTCCGTTACCCTCCACTTATGCCATGATGCTTATAGGCAGCTTATTCTTAATTGGATTCCCTTTCTTGACCGGATTTTATTCTAAAGATGTGATTTCGGAGCCTGCTTATACCAA----------------------------------------------------------------------------------------------------------------------------------------------------------------------------------------------------------------------
>Azolla
ATTGTGGTGACATTCGTCAGTAGCTTGGTTTATCTCTATCTCATTTCATATATGTCCGAGGATCCGCATAGCCCCTGATTCATGTGTTATTCACCCATCTCTACCTCTTTTACGCTAATGTTGGTTATTGGAGATAACTTCATTTAATTACTTCCAGGACGGGAGGGAGCAGGTCCCGTTTTATATTTGTCGATTAATTTTCGGTTCGCATGACTTTAAGCTAATAAAGCAGCTATCAAAGCTATGCTTGTCAATTGAGTAGGTGATTCCGGATCAGCCCTCGGGATTATTGGTCGTTCCACTCCCTCTTAAGTAGTAGACTCTCCTACTACTTTCGCTTGTGCTAGTGTTTTCTCTGAA------------CCCAAT---CACTATTTTCTTTCTCGTAATACGGGATTTTATGCCACAATTGTTATTCGTATCTCACCCCTTGTCGGCGCTATTGGAAAATTTGCATAAATGGGATTGCATACTCGGTTACCTGACGTAACGGAGGGTCTCACTCCAGTATCCGCTTTGATTTACGCAGCTATTACGGTAATAGCAGGCGTATTTATGATAGCGAGGTGCTCCCCCTTATTCGAGTATTTACTCAATGCTTTGATTGTTATTACTTTTGTGGGAGCTATGACGTTATTCTTCGCGGTAACTACTGGAATGTTGTAAAATGATTTAAAGAGGGTCGTAGCTTATCTAATTCGTAGTCAATCAGGCTATACGATCTTTGCTCGCGGCATTCTTGATTATTCAGTT---AGCGTATTTTATTTAACGAATTACGCTTTTTTTAAAGTATTACCCCCTTCGAGCGCAGGTTTAGTAATTCATGCCATG---TCGGATGAGCAAGATATGCGTAGAATGGGAGGGCTCGCTTCTCTGTTACCCTCCACTTATGCCATGATGCTTATAGGCAGCTTATTCTTAATTGGATTCCCTTTCTTGACCGGATTTTATTCTAAAGATGCGATTTCGGAGCCTGCTTATACCAA----------------------------------------------------------------------------------------------------------------------------------------------------------------------------------------------------------------------
>Haplopteris
ATTGTGGTGATATTCGTCAGTAGCTTGGTTTATATCTATCCCATTTCATATATGTCCGAGGATCCGCATAGCCCCTGATTCATGTGTTACTTATCCATCCTCACCCCTTTTACGCTAATGCTGGTTACCGGAGATAACTTCATCTAATTATTTCCAGGACGGGAGGGAGTAGGTCTCGTTTTATATTTGTCGATTAATTTTCGGTTCGCACGACTTTAAGCCAATAAAGCAGCTATCAAAGCTATGCCTGTCAATCGAGTAGGTGATTCCGGATCAGCTCTCGGGATTATTGGTCGTTTTACTCCTTTTTAAGCAGTGGACTCTTCTACCACTTTCGCTCGTGCTAGTGTTTTTTCTGAA------------TCCAAT---CATTATTTTCTTTCTCGTAATACGGGATTTTATGCCATAACTGTTACTCGTATTTCACCTCCTGTCGGCGCTATCGGGAAATCCGCATAAATGGGATTGCATACCCGGTTACCCGACGCAATGGAGGGTCCCACTCCAGTATCCGCTTTGATTCATGCAGCTATTACGGTAACAGCAGGCGTATTCACGATAGCAAGGTGCTCCCCTTTATTTGAGTATTCACCCAATGCTTTGATTGTTACTACTTTCGTGGGAGCTACGACGTCATTCTTTGCGGCAACCACTGGAATGTTTTAAAACGATCTAAAGAGGGTTGTAGCTTATCTAATTTGTAGTCAATCAGGCCATATGATCCCTGCTCGCGGCATTCCTAATTATTCCGTT---AGCGTATTTCATTTAACGAATCACGCTTTTTTTAAAGCATTACCTTCTTCGAGCGCAGGTTCAGCAATTTATGCCATG---TCGGATGAGCAAGATATGCGTAGAATGGGAGGGCTCGCTTCTTCATTACCTTCCACTTATGCTATGATGCTTATAGGCAGCTTATTCCTAATTGGATTCCCTTTCTTGACCGGATTTTATTCTAAAGATGCGATTTCGGAGCCTGCTCATACCAAA---------------------------------------------------------------------------------------------------------------------------------------------------------------------------------------------------------------------
>Botrychium
ATTGTGGTTACATTTGTCAGTAGCTTAGTTCATCTTTATTCCATTCCATATATGTCCGAGGATCCGCATAGCCCTTGATTTATGTGTTATTCATCTATTCCCACTTCCTTTATGCTAATGTTGGTGACTGGAGATAACTCTATTTCATTATTCTCAGGATGGGAGGGTGTAGGTCTCGCTT-----------------------------------------------------------------------------------------------------------------------------------------------------------------------------------------------------------------------------------------------------------------------------------------------------------------------------------------------------------------------------------------------------------------------------------------------------------------------------------------------------------------------------------------------------------------------------------------------------------------------------------------------------------------------------------------------------------------------------------------------------------------------------------------------------------------------------------------------------------------------------------------------------------------------------------------------------------------------------------------------------------------------------------------------------------------------------
>Japanobotrychium
ATTGTGGTTACATTTGTCAGTAGCTTAGTTCATCTTTATTCCATTCCATATATGTCCGAGGATCCGCATAGCCCTTGATTTATGTGTTATTCATCTATTCCCACTTCCTTTATGCTAATGTTGGTGACTGGAGATAACTCTATTTCATTATTCTCAGGATGGGAGGGTGTAGGTCTCGCTTTATATTCGTTAATTAATTCCTGGTTCACATGACTTTAGGCTAATAGAGCAGCTATCAAAGCTATGCCTGTCAATAGAGTCGGTGATTTTGGATTAGCTCTCGGTATCATTGGTCGTTTCACTCTCTTTTAAACAGTAGACTTTTCTACTCTTTTTGCTTGTGTTAGTGCCTTTTCTGAA------------TCCAAT---CATTATTTCACTTTTTGTAATCTGAGATTTCATGCCATAACTGTTATTCGTACTTTACTCTCTATTGGCGCTGTTGGAAAATCTGCATAAATAGGATTGCATACTCGGTTACCCGATGCAATGGAGGGTCCCACTCCAGTATCCGCTTCGATTCATGCAGCTACTATGGTAACAGCAGGCGTTTTTATGATAGCAAGGTGCTTACCTTCATTCGAATACTCACCCAATGCTTTGATTGTTATTACTTCCGTAGGAGCTATGACGTCCTTCTTCGCGGCAACCACTGGAATATTGCAAAACGATTTAAAGAGGGTCATAGCTTATCCAACTCGTAGTCAATCAGGCTATATGATCTTTGCTCGCGGCATTCCTAACTATTCAGTT---AGCATATTTCATTTAATGAATCACGCTTTTTCTAAAGCATTACTCTCCTTGAGCGCAGGTTCAGTAATTCATGCCATG---TCGGATGAGCAGGATATGCGTAAGATGGGAGGGCTTGCTTCCTTGTTACCTTTCACCTATGCTATGATGCTTATAGGCAGCTTATCTTTAATTGGATTCCCTTTTTTAACCGGATTTTATTCTAAAGATGTGATTTCAGAGCCTGCTTACACTAAATATACCATTAGTGGTAACTTTGCTTTCTGGTTGGGAAGTGTCTCTGTCTTCTTTACTTCCTATTACTCTTTTCGTTCACTCTTCCTAACATTCCTAGCACCAACTAATCCATTCAAGCGAGACATCTGTAGATGTCATGATGCGCCCATTCTTATGGCCATCCCTCTAATCCTTTTGGCTTTTGGAAGTATTTTTGTGGGATACTTGGCCAAA
>Sceptridium
ATTGTGGTTACATTTGCCAGTAGCTTAGTTCATCTTTATTCCATTCCATATATGTCCGAGGATCCGCATAGCCCTTGATTTATGTGTTATTCATCTATTCCCACTTCCTCTATGCCAATGTTGGTGACTGGAGATAACTCTATTTCATTATTCTCAGGATGGGAGGGTGTAGGTCTCGCTCTATATTCGTTAATTAATTCCTGGTTCACATGACTTTAGGCTAATAGAGCAGCTATCAAAGCTATGCCTGTCAATAGAGTCGGTGATTTTGGATTAGCTCCCGGTATCATTGGTCGTTTCACTCTCTTTTAAACAGTAGACTTTTCTACTCTTTTTGCTTGTGTTAGTGCCTTTTCTGAA------------TCCAAT---CATTATTTCACTTTTTGTAATCCGAGATTTCATGCCATAACTGTTATTCGTACTTTACTCTCTATTGGCGCTGTTGGAAAATCTGCATAAATAGGATTGCATACTCGGTTACCCGATGCAATGGAGGGTCCCACTCCAGTATCCGCTTCGATTCATGCAGCTACTATGGTAACAGCAGGCGTTTTTATGATAGCAAGGTGCTTCCCTTCATTCGAATACTCACCCAATGCTTTGATTGTTATTACTTCCGTAGGAGCTATGACGTCCTTCTTCGCGGCAACCACTGGAATATTGCAAAACGATTTAAAGAGGGTCATAGCTTATCCAACTCGTAGTCAATCAGGCTATATGATCTTTGCTCGCGGCATTCCCAACTATTCAGTT---AGCATATTTCATTTAATGAATCACGCTTTTTCTAAAGCATTACTCTCCTTGAGCGCAGGTTCAGTAATTCATGCCATG---TCGGATGAGCAGGATATGCGTAAGATGGGAGGGCTTGCTCCCTTGTTACCTTTCACCTATGCTATGATGCTTATAGGCAGCTTATCTTTAATTGGATTCCCTTTTTTAACCGGATTTTATTCTAAAGATGTGATTTCAGAGCCTGCTTACACTAAATATACCATTAGTGGTAACTTTGCTTTCTGGTTGGGAAGTGTCTCTGTCTTCTTTACTTCCTATTACTCTTTTCGTTCACTCTTCCTAACATTCCTAGCACCAACTAATCCATTCAAGCGAGACATCTGTAGATGTCATGATGCGCCCATTCTTATGGCCATTCCTCTAATCCTTTTGGCTTTTGGAAGTATTTTTGTGGGATACTTGGCCAAA
>Botrypus
ATTGTGGTTACATTTGTCAGTAGCTTAGTTCATCTTTATTCCATTCCATATATGTCCGAGGATCCGCATAGCCCTTGATTTATGTGTTATTCATCTATTCCCACTTTCTCTATGCCAATGTTGGTGACTGGAGATAACTCTATCTCATTATTTTCAGGATGGGAGGGTGTAGGTCCCGCTCTATATTCGTTAATTAATTACTGGTTCACATGACTTTAGGCTAATAGAGCAGCTATCAAAGCTATGCCTGTCAATAGAGTCGGTGATTTTGGATTAGCTCCCGGTATCATTGGTCGTTTCACTCTCTTTTAAACAGTAGACTTTTCTACTCTTTTTGCTTGTGCTAGTGCCTTTTCTGAA------------TCCAAT---CATTATTTCACTTTTTGTAATCTGAGATTTCATGCCATAACTGTTACTCGTATTTTAACCTCTATTGGCGCTGTTGGAAAATCTGCATAAATAGGATTGCATACTCGGTTACCCGATGCAATGGAGGGTCCCACTCCAGTATCCGCTTCGATTCATGCAGCTACTATGGTAACAGCAGGCGTTTTTATGATAGCAAGGTGCTTACCTTCATTCGAATACTCACCCAATGCTTTGATTGTTATTACTTCCGTAGGAGCTATGACGTCCTTCTCCGCGGCAACCACTGGCATATTGCAAAACGATTTAAAGAGGGTCATAGCTTATCCAACTCGTAGTCAATTAGGCTATATGATCTTTGCTCGCGGCATTCCCAACTATTCAGTT---AGCATATTTCATTTAATGAATTACGCTTTTTCTAAAGCATTACCCTCCTTGAGCGCAGGTTCAGTAATTCATGCCATG---TCGGATGAGCAAGATATGCGTAAGATGGGAGGGCTTGCTTCCTTGTTACCTTTCACCTATGCTATGATGCTTATAGGCAGCTTATCTTTAATTGGATTCCCTTTTTTAACTGGATTTTATTCTAAAGATGTGATTTCAGAGCTTGCTTACACTAAATATACCATTAGTGGTAACTTTGCTTTCTGGTTGGGAAGTGTCTCTGTCTTCTTTACTTCCTACTACTCCTTTCGTTCACTCTTCCTAACATTCCTAGCACCGACTAATCCATTCAAGCGAGACATCTTACGATGTCATGATGCGCCCATTCTTATGGCCATCCCTCTAATCCTTTTGGCTTTTGGAAGTCTTTTTGTGGGATACTTGGCCAAA
>Helminthostachys
ATTGTGGTTACATTTGTTAGTAGCTTAGTTCATCTCCATTCCATTTCATATATGTCTGAGGATCCGCATAGCCCTCGATTTATGTGTTATTTATCTATTTTCACTTTCTTCATGTCAATGTTGGTGACTGGAGATAACTCTCTCTTATTATCCTCAGGATGGGAGGGTGTAGGTCCCGCTCTATATTCGTTAATTAATTCCTGGTTTACATGACTTTAGGCTAATAGAGCAGCTATCAAAGCTATGCCTGTCAATAGAGTGGGTGATTTTGGATTAGCTCTCGGTATCATTGGTCGTTTCACTCCCTTTTAAACAGTAGACTTTTCTATTCTTTTTGCTTGTGCTAGTGCCTTTTCCGAA------------TTCAAT---CATTATTTCACTTTTTGCAATCTGAGATTTCATGCCATAACTGTTATTCGTATTTTACCCTCTATTGGCGCTGTTGGAAAATCTGCATAAATAGGATTGCATACTCGGTTACCCGATGCAATGGAGGGTCCCACTCCAGTATCCGCTTCGATTCATGCAGCTACTACGGTAACAGCAGGCGTTTCTATGATAGCAAGGTGCTCCCCTTCATTCGAATACTCACCCAATGCTTTGATTGTTATTACTTCCGTAGGAGCTATGACGTCCTTCTCCGCGGCAACCACTGGAATATTGCAGAACGATTTAAAGAGGGTCATAGCTTATCCAACTTGTAGTCAATTAGGCTATATGATCTTTGCTCGCGGCATTCCCAACTATTCAGTT---AGCATATTTCATTCAATGAATCACGCTTTTTCTAAAGCATTACTTTCCTTGAGCGCAGGTTCAGTAATTCATGCCATG---TCGGATGAGCAAGATATGCGTAAGATGGGAGGGCTTGCTTCCTTGTTACCTTTCACCTATGCTATGATGCTTATAGGCAGCTTATCTCCAATTGGATTCCCTTTCTTAACCGGATTTTATTCTAAAGATGCGATTTCAGAGCCTGCTTACACBAAATATACCATTAGTGGTAACTTTGCTTTCTGGTTGGGAAGTGTCTCCGTCTTCTTCACTTCCTATTACTCTTTTCGTTTACTCTTCCTAACATTCCTAGCATCAACTAATCCATTCAAGCGAGACATCTTACGATGTCATGATGCGCCCATTCTTATGGCCATCCCTCTAATACTTTTGGCTTTTGGAAGTATTTTTGTGGGATACTTGGCCAAA
>Mankyua
ATTGTGGTGACATTTGTTAGTAGCTTAGTTCATCTTTATTCCATTTCATATATGTCTGAGGATCCGCATAGCCCTCGATTTATGTGTTATTTATCCATTCTCACTTTCTTTATGTCAATGTTGGTGACTGGAGATAACTCTCTTTCATTATTTTTAGGATGGGAGGGTGTAGGTCTCGCTTCATATTTGTTAATTAATTTCTGGTTTACATGACTTCAGGCTAATAGAGCAGCTATCAAAGCTATGCCTGTCAATAGAGTGGGTGATTTTGGATTAGCTCTCGGTATCATTGGTCGTTTCACTCTCTTTCAAACAGTAGACTTTTCTATTCTTTTTGCTTGTGCTAGTGCCTTTTCTGAA------------CTCAAT---CATTATTTCACTTTTTGTAATCTGAGATTTCATGCCATAACTGTTATTCGTATTTTACTATCTATTGGCGCTGTTGGAAAATCTGCATAAATAGGATTGCATACTCGGTTACCCGATGCAATGGAGGGTCCCACTCCAGTATCCGCTTTGATTCATGCAGCTACTATGGTAACAGCAGGCGTTTTTATGATAGCAAGGCGCTCACCCTCATTCGAATACTCACCCAATGCTTTGATTGTTATTACTTCCGTAGGAGCTATGACGTCCTTCTTCGCGGCCACCACTGGAATATTGCAAAACGATTTAAAGAGGGTCATAGCTTATCCAACTTGTAGTCAATTAGGCTATATGATCTTTGCTCGCGGCATTTCCAACTATTCAGTT---AGCATGTTTCATTCAATGAATCACGCTTTTTCTAAAGCATTACTTTTCTTGAGCGCAGGTTCAGTAATTCATGCCATG---TCGGATGAGCAAGATATGCGTAAGATGGGAGGGCTTGCTTCCTTGTTACCTTTCACCTATGCTATGATGCTTATAGGCAGCTTACCTTTAATTGGATTCCCTTTTTTAACTGGATTTTATTCTAAAGATGCGATTTCAGAGCCTGCTTACACTAATTATACCATTAGTGGTAACTTTGCTTTCTGGTTGGGAAGTGTCTCTGTCTTCTTTACTTCCTATTACTCTTTTCGTTCACTCTTCCTAACATTCCTAGCACCAACTAATCCATTCAAGCGAGACATCTTACGATGTCATGATGCGCCCATTCTTATGGCCATACCTCTAATACTTTTGGCTTTTGGGAGTATTTTTGTGGGATACTTGGCCAAA
>Cheiroglossa
ATTGTGGTTACATCTGTAAGTAGCTTAGTCCATATTTACTCCATTTCATACATGTCTGAGGATCCGCATAGCCCTTGATTCATGTCTTATTTATCCATTTCTACCTTCTTCACGCTAATGCTGGTGACTGGAGATAACTTTATTGAATTATTCTTAGGATGGGAGGGTGTAGGTCTCGCTTCATATTCGTTAATTAATCTCTGGTTTGCACGACTCTAGGCTAATAGAGCAGCTATCAAAGCTATGCTTGTCAATAGAGTGGGTGATTTTGGATTAGCTCTCGGTATTATTGGTTGTTTCACTCTTTTTTAAACAGTAGATTTTTCTATTCTTTTCGCTTGTGTCAGTGCCTTTTCCGAA------------CCTAAT---TATTATTTCACTCTTTGCAACCTGGGATTCCACGCCATAACTGTTATTTGTATTTTACCATTCATTGGCGCTGTTGGAAAATCTGCACAAATAGGATTGCATACTTGGTTACCCGATGCAATGGAGGGTCCCACTCCAGTATCCGCTTTGATTCATGCAGCTACTATGGTAACAGCCGGCGTTTTTATGATAGCAAGGTGCTCTCCCTTATTCGAATACTCACCCAATGCTTTGATTGTTATTACTTTCGTGGGAGCTATGACGTCCTTCTTCGCGGCAACCACTGGAATATTGCAGAACGATTTAAAGAGGGTCATAGCTTACTCAACTTGTAGTCAGTTAGGCTATATGWTCTTTGCTTGCGGCGTCTCCAACTATTCGGTT---AGCATATTTCATTTAATGAATCATGCTTTTTTTAAAGCATTACTTTTCCTGAGCGCAGGTTCAGTAATTCATGCCATG---TCGGATGAGCAAGATATGCGTAAGATGGGAGGGCTTGCTTCCTTGTTACCTTTCACCTATGCTATGATGCTTATAGGCAGCTTATCCTTGATTGGATTCCCTTTCAACGCTGGATTTTATTCTAAAGATGCAATTTTAGAGCTTGCTTACACTAAATATACCATTAGTGGTAACTTCGCTTTCTGGTTGGGAAGTGTCTCTGTCTTCTTTACTTCCTATTATTCTTTTCGCTCACTCTTCCTARCATTCTTAGCACCAACTAATTCATTCAAGCGAGACATCTGTAGATGTCACGATGCGCCCATTCTTATGGCCATCCCTCTAATCCTTTTGGCTTTTGGTAGTATTTTTGTGGGATACTTGGCCAAA
>Haukia
ATTGTGGTTACACCTGTAAGTAGCTCAGTCCATACTTACTCCATTTCATACATGTCTGAGGATCCGCATAGCCCTTGATTCATGCGTTATTTATCCATTTCTACCTTCTTTATGCCAATGCTGGTGACTGGAGATAACTTTATTGAATTATTCTCGGGACGGGAGGGTGTAGGTCTCGCTTCATATTTGTTAATTAATTTCTGGTTTGCACGACTCTAGGCTAATAGAGCAGCTATCAAAGCTATGCTTGTCAATAGAGTGGGTGATTTTGGATTAGCTCTCGGTATTATTGGTTGTTTCACTCTTTTCTAAACAGTAGACTTTTCTATTCTTTTCGCTCGTGTTAGTGCCTTTTCTTCA------------CCTAAT---TATTATTTCACTTTTTGCAACCTC------CACGCCATAACTGTTATTTGTATTTTACCATTCACTGGCGCTGTTGGAAAATCCGCACAAATAGGATTGCATACTTGGTTACCCGATGCAACGGAGGGTCCCACTCCAGTATCCGCTTTGATTCATGCAGCTACTATGGTAACAGCCGGCGTTTTTATGATAGCAAGGTGCTCTCCTTTATTCGAATACTCACCCAATGCTTTGATTGTTATTACTTTCGTGGGAGCTATGACGTCCTTCTTCGCGGCAACCACTGGAATATTGCAGAACGATTTAAAGAGGGTCATAGCTTATTCAACTTGTAGTCAGTTAGGCTATATGATCTTTGCTTGCGGCGTTTCCAACTATTCGGTT---AGCATATTTCATTTAATGAATCACGCTTTTTTTAAAGCATTACTTCTCCCGAGCGCAGGTTCAGTAATTCATGCCATG---TCGGATGAGCAAGATATGCGTAAGATGGGAGGGCTTGCTTCCTCGTTACCTTTCACCTATGCCACGATGCTTATAGGCAGCTTATCCTTGATTGGATTCCCTTTCTTAGCTGGATTTTATTCCAAAGATGCGATTTTAGAGCCTGCTTACACTAAATATACCATTAGTGGTAACTTCGCTTTCTGGTTGGGAAGTGTCTCTGTCTTCTTTACTTCCTATTATTCTTTTCGCTCACTCTTCCCAACATTCTTAGCACCAACTAATTCATTCAAGCGAGACATCTGTAGATGTCACGATGCGCCCATTCTTATGGCCATCCCTCTAATCCTTTTGGCTTTTGGTAGTATTTTTGTGGGATACTTGGCCAAA
>Ophioglossum_austroasiaticum
ATTGTGGTTACACCTGTAAGTAGCTCAGTCCATACTTACTCCATTTCATACATGTCCGAGGATCCGCATAGCCCTTGATTCATGTGTTATTTATCCATTTCTACCTTCTTTATGCCAATGCTGGTGACTGGAGATAACTCTATTGAATTATTCTCGGGACGGGAGGGTGTAGGTCTCGCTTCATATTTGTCAATTAATTTCTGGTTTGCACGACTCTAGGCTAATAGAGCAGCTATCAAGGCTATGCTTGTCAATAGAGTGGGTGATTTTGGATTAGCTCTCGGTATTATTGGTTGTTTCACTCTTTTCTAAACAGTAGACTCTTCCATTCTTTTCGCTCGTGTTAGTGCCTTTTCTGAA------------CCTAAT---TATTATTTCACTTTTTGCAACCAC------CACGCCATAACTGTTATTCGTATTTTACCATTCACTGGCGCTGTTGGAAAATCCGCACAAATAGGATTGCATACTCGGTTACCCGATGCAATGGAGGGTCCCACTCCAGTATCCGCTTCGATTCATGCAGCTACTATGGTAACAGCCGGCGTTTCTATGATAGCAAGGTGCTCTCCTTTATTCGAATACTCACCCAATGCTTTGATTGTTATTACTTTCGTGGGAGCTATGACGTCCTTCTTCGCGGCAACCACTGGAATATTGCAGAACGATTTAAAGAGGGTCATAGCTTATTCAACTTGTAGTCAGTTAGGCTATATGATTTTTGCTTGCGGCGTTTCCAACTATTCGGTT---AGCATATTTCATTTAATGAATCACGCTTTTTCTAAAGCATTACTTTCCTTGAGCGCAGGTTCAGTAATTCATGCCATG---TCGGATGAGCAAGATATGCGTAAGATGGGAGGGCTTGCTTCCTCGTTACCTTTCACCTATGCTATGATGCTTATAGGCAGCTTATCCTTGATTGGATTCCCTTTCTTAGCTGGATTTCATTCCAAAGATGCGATTTCAGAGCTTGCTTACACTAAATATACCATTAGTGGTAACTTCGCTTTCTGGTTGGGAAGTGTCTCTGTCTTCTTTACTTCCTATTATTCTTTTCGCTCACTCTTCCTAACATTCTTAGCACCAACTAATTCATTCAAGCGAGACATCTGTAGATGTCACGATGCGCCCATTCTTATGGCCATCCCTCTAATCCTTTTGGCTTTTGGTAGTATTTTTGTGGGATACTTGGCCAAA
>Ophioglossum_californicum
ATTGTGGTTACACCTGTAAGTAGCTCAGTCCATACTTACTCCATTTCATACATGTCCGAGGATCCGCATAGCCCTTGATTCATGTGTTATTTATCCATTTCTACCTTCTTTATGCCAATGCTGGTGACTGGAGATAACTCTATTGAATTATTCTCGGGACGGGAGGGTGTAGGTCTCGCTTCATATTTGTCAATTAATTTCTGGTTTGCACGACTCTAGGCTAATAGAGCAGCTATCAAGGCTATGCTTGTCAATAGAGTGGGTGATTTTGGATTAGCTCTCGGTATTATTGGTTGTTTCACTCTTTTCTAAACAGTAGACTCTTCCATTCTTTTCGCTCGTGTTAGTGCCTTTTCTGAA------------CCTAAT---TATTATTTCACTTTTTGCAACCAC------CACGCCATAACTGTTATTCGTATTTTACCATTCACTGGCGCTGTTGGAAAATCCGCACAAATAGGATTGCATACTCGGTTACCCGATGCAATGGAGGGTCCCACTCCAGTATCCGCTTCGATTCATGCAGCTACTATGGTAACAGCCGGCGTTTCTATGATAGCAAGGTGCTCTCCTTTATTCGAATACTCACCCAATGCTTTGATTGTTATTACTTCCGTGGGAGCTATGACGTCCTTCTTCGCGGCAACCACTGGAATATTGCAGAACGATTTAAAGAGGGTCATAGCTTATTCAACTTGTAGTCAGTTAGGCTATATGATTTTTGCTTGCGGCGTTTCCAACTATTCGGTT---AGCATATTTCATTTAATGAATCACGCTTTTTCTAAAGCATTACTTTTCTTGAGCGCAGGTTCAGTAATTCATGCCATG---TCGGATGAGCAAGATATGCGTAAGATGGGAGGGCTTGCTTCCTCGTTACCTTTCACCTATGCTATGATGCTTATAGGCAGCTTATCCTTGATTGGATTCCCTTTCTTAGCTGGATTTCATTCCAAAGATGCGATTTCAGAGCTTGCTTACACTAAATATACCATTAGTGGTAACTTCGCTTTCTGGTTGGGAAGTGTCTCTGTCTTCTTTACTTCCTATTATTCTTTTCGCTCACTCTTCCTAACATTCTTAGCACCAACTAATTCATTCAAGCGAGACATCTGTAGATGTCACGATGCGCCCATTCTTATGGCCATCCCTCTAATCCTTTTGGCTTTTGGTAGTATTTTTGTGGGATACTTGGCCAAA
>Ophioglossum_vulgatum
ATTGTGGTTACACCTGTAAGTAGCTCAGTCCATACTTACTCCATTTCATACATGTCCGAGGATCCGCATAGCCCTTGATTCATGTGTTATTTATCCATTTCTACCTTCTTTATGCCAATGCTGGTGACTGGAGATAACTCTATTGAATTATTCTCGGGACGGGAGGGTGTAGGTCTCGCTTCATATTTGTCAATTAATTTCTGGTTTGCACGACTCTAGGCTAATAGAGCAGCTATCAAGGCTATGCTTGTCAATAGAGTGGGTGATTTTGGATTAGCTCTCGGTATTATTGGTTGTTTCACTCTTTTCTAAACAGTAGACTCTTCCATTCTTTTCGCTCGTGTTAGTGCCTTTTCTGAA------------CCTAAT---TATTATTTCACTTTTTGCAACCAC------CACGCCATAACTGTTATTCGTATTTTACCATTCACTGGCGCTGTTGGAAAATCCGCACAAATAGGATTGCATACTCGGTTACCCGATGCAATGGAGGGTCCCACTCCAGTATCCGCTTCGATTCATGCAGCTACTATGGTAACAGCCGGCGTTTCTATGATAGCAAGGTGCTCTCCTTTATTCGAATACTCACCCAATGCTTTGATTGTTATTACTTCCGTGGGAGCTATGACGTCCTTCTTCGCGGCAACCACTGGAATATTGCAGAACGATTTAAAGAGGGTCATAGCTTATTCAACTTGTAGTCAGTTAGGCTATATGATTTTTGCTTGCGGCGTTTCCAACTATTCGGTT---AGCATATTTCATTTAATGAATCACGCTTTTTCTAAAGCATTACTTTTCTTGAGCGCAGGTTCAGTAATTCATGCCATG---TCGGATGAGCAAGATATGCGTAAGATGGGAGGGCTTGCTTCCTCGTTACCTTTCACCTATGCTATGATGCTTATAGGCAGCTTATCCTTGATTGGATTCCCTTTCTTAGCTGGATTTCATTCCAAAGATGCGATTTCAGAGCTTGCTTACACTAAATATACCATTAGTGGTAACTTCGCTTTCTGGTTGGGAAGTGTCTCTGTCTTCTTTACTTCCTATTATTCTTTTCGCTCACTCTTCCTAACATTCTTAGCACCAACTAATTCATTCAAGCGAGACATCTGTAGATGTCACGATGCGCCCATTCTTATGGCCATCCCTCTAATCCTTTTGGCTTTTGGTAGTATTTTTGTGGGATACTTGGCCAAA
>Rhizoglossum
ATTGTGGTTACACCTGTAAGTAGCTCAGTCCATACTTACTCCATTTCATACATGTCTGAGGATCCGCATAGCCCTTGATTCATGTGTTATTTATCCATTCTTACCTTCTTTATGCTAATGCTGGTGACTGGAGATAACTTTACTGAATCATTCTCAGGACGGGAGGGTGTAGGTCCCGCTCCATATTCGTCAATTAATTTCTGGTTTGCACGACTCTAGGCTAATAGAGCAGCTATCAAAGCTATGCTTGTCAATAGAGTGGGTGATTTTGGATCAGCTCCCGGTATTATTGGTTGTTTCACTCTTTTCTAAACAGTAGACTTTTCTATTCTTTTCGCTCGTGTCAGTGCCTTTTCCGAA------------CCTAAT---TATTATTTCCCTTTTTGCAACCTGAGATTCCACGCCATAACTGTTATTTGTATTTTACCATTCACTGGCGCTGTTGGAAAATCCGCACAAATAGGATTGCATACTTGGTTACCCGATGCAATGGAGGGTCCCACTCCAGTATCCGCTTTGATTCATGCAGCTACTATGGTAACAGCCGGCGTTTTTATGATAGCAAGGTGCTCTCCTTTATTCGAATACTCACCCAATGCTTTGATTGTTATTACTTTCGTGGGAGCTATGACGTCCTTCTTCGCGGCAACCACTGGAATATTGCAGAACGATTTAAAGAGGGTCATAGCTCATTCAACTTGTAGTCAGTTAGGCTATATGATCTTTGCTTGCGGCGTTTCCAACTATTCGGTT---AGCATATTTCATTTAATGAATCACGCTTTTTTTAAAGCATTACTTTTCTTGAGCGCAGGTTCAGTAATTCATGCCATG---TCGGATGAGCAAGATATGCGTAAGATGGGAGGGCTTGCTTCCTTGTTACCTTTCACCTATGCTATGATGCTTATAGGCAGCTTATCCTTGATTGGATTCCCTTTCTCAGCTGGATTTCATTCTAAAGATGCGATTTCAGAGCTTGCTTACACTAAATATACCATTAGTGGTAACTTCGCTTTCTGGTTGGGAAGTGTCTCTGTCTTCTTTACTTCCTATTATTCTTTCCGCTCACTCTTCCTAACATTCTTAGCACCAACTAATTCATTCAAGCGAGACATCTGTAGATGTCACGATGCGCCCATTCTTATGGCCATCCCTCTAATCCTTTTGGCTTTTGGTAGTATTTTTGTGGGATACTTGGCCAAA
>Whittieria
ATTGTGGTTACACCTGTAAGTAGCTCAGTCCATACTTACTCCATTTCATACATGTCTGAGGATCCGCATAGCCCTTGATTCATGTGTTATTTATCCATTCTTACCTTCTTTATGCTAATGCTGGTGACTGGAGATAACTTTACTGAATCATTCTCAGGACGGGAGGGTGTAGGTCTCGCTCCATATTCGTCAATTAATTTCTGGTTTGCACGACTCTAGGCTAATAGAGCAGCTATCAAAGCTATGCTTGTCAATAGAGTGGGTGATTTTGGATCAGCTCCCGGTATTATTGGTTGTTTCACTCTTTTCTAAACAGTAGACTTTTCTATTCTTTTCGCTCGTGTCAGTGCCTTTTCCGAA------------CCTAAT---TATTATTTCCCTTTTTGCAACCTGAGATTCCACGCCATAACTGTTATTTKTATTTTACCATTCACTGGCGCTGTTGGAAAATCCGCACAAATAGGATTGCATACTTGGTTACCCGATGCAATGGAGGGTCCCACTCCAGTATCCGCTTTGATTCATGCAGCTACTATGGTAACAGCCGGCGTTTTTATGATAGCAAGGTGCTCTCCTTTATTCGAATACTCACCCAATGCTTTGATTGTTATTACTTTCGTGGGAGCTATGACGTCCTTCTTCGCGGCAACCACTGGAATATTGCAGAACGATTTAAAGAGGGTCATAGCTCATTCAACTTGTAGTCAGTTAGGCTATATGATCTTTGCTTGCGGCGTTTCCAACTATTCGGTT---AGCATATTTCATTTAATGAATCACGCTTTTTTTAAAGCATTACTTTTCTTGAGCGCAGGTTCAGTAATTCATGCCATG---TCGGATGAGCAAGATATGCGTAAGATGGGAGGGCTTGCTTCCTTGTTACCTTTCACCTATGCTATGATGCTTATAGGCAGCTTATCCTTGATTGGATTCCCTTTCTCAGCTGGATTTCATTCTAAAGATGCGATTTCAGAGCTTGCTTACACTAAATATACCATTAGTGGTAACTTCGCTTTCTGGTTGGGAAGTGTCTCTGTCTTCTTTACTTCTTATTATTCTTTCCGCTCACTYTTCCTAACATTCTTAGCACCAACTAATTCATTCAAGCGAGACATCTGTAGATGTCACGATGCGCCCATTCTTATGGCCATCCCTCTAATACTTTTGGCTTTTGGTAGTATTTTTGTGGGATACTTGGCCAAA
>Goswamia
ATTGCGGTTACATCTGTAAGTAGCTTAGTCCATATTTACTCCATTTCATACATGTCTGAGGATCCGCATAGCCCTTGATTCATGTGTTATTTACCCATTCTTACCTTCTTTATGCCAATGCTGGTGACTGGAGATAACCTTATTGAATTATTCTTAGGATGGGAGGGTGTAGGTCTCGCTTCATATTTGTTAATTAATTTCTGGTTTGCACGACTCTAGGCTAATAGAGCAGCTATCAAAGCTATGCTTGTCAATAGAGTGGGTGATTTTGGATCAGCTCTCGGTATCATTGGTTGTTTCACTCCTTTCTAAACAGTAGACTCTTCTATTCTTTTCGCTTGTGTCGGTGCCTTTTCCGAA------------CCTAAT---TATTCTTTCACTTTTTGCAACCAC------CACGCCATAACTGTTACTCGTATTTTACTATTCATTGGCGCTGTTGGAAAATCCGCACAAATAGGGTTGCATACTTGGTCACCCGATGCAACGGAGGGTCCCACTCCAGTATCCGCTTTGATTCATGCAGCTACTATGGTAACAGCCGGCGTTTCTATGATAGCAAGGTGCTCTCCTTTATTCGAATACTCACCCAATGCTTTGATCGTTATTACTTTCGTGGGAGCTATGACGTCCTTCTTCGCGGCAACCACTGGAATATTGCAAAACGATTTAAAGAGGGTCATAGCTTATTCAACTTGTAGTCAGTTAGGCTATATGATCCTTGCTTGCGGCGTTTCCAACTATTCGGTT---AGCATATTTCATCTAATGAATCACGCTTTTTCTAAAGCATTACTTCTCTTGAGCGCAGGTTCAGTAATTCATGCACCGAGTTCGGATGAGCAGGATATGCGTAAGATGGGAGGGCTTGCTTTCTCGTTACCTTTCACCTATGCTATGATGCCTATAGGCAGCTTATCCTTGATTGGATTCCCTTTCTTAGCTGGATTTTATTCTAAAGATGCGATTTTAGAGCTTGCTTACACTAAATATACCATTAGTGGTAACTTCGCTTTCTGGTTGGGAAGTGTCTCTGTCTTCTTTACTTCCTATTATTCTTTTCGCTCACTCTTCTTAACATTCTTAGCACCAACTAATTCATTCAAGCGAGACATCTGTAGATGTCACGATGCGCCCATTCTTATGGCCATCCCTCTAATCCTTTTGGCTTTTGGTAGTATTTTTGTGGGATACTTGGCCAAA
>Ophioderma
ATTGTGGTTACATCTGTAAGTAGCTTAGTCCATATTTACTCCATTTCATACATGTCTGAGGATCCGCATAGCCCTTGATTCATGTCTTATTTATCCATTTCTACCTTCTTCACGCTAATGCTGGTGACTGGAGATAACTTTATTGAATTATTCTTAGGATGGGAGGGTGTAGGTCTCGCTTCATATTCGTTAATTAATCTCTGGTTTGCACGAAAAAACGCTAATAGAGCAGCTATCAAAGCTATGCTTGTCAATAGAGTGGGTGATTTTGGATTAGCTCTCGGTATTCTTGGTTGTTTCACTCTTTTTTAAACAGTAGACTTTTCTATTATTTTCGCTTGTGCTTCTTTAGTTGAAGAAACGCAAGAA---CCTAACTGTTATTTTTTCACTCTTTGC------GGATTCCACGCCATAACTGTTATTTGTATTTTACCATTCATTGGCGCTGTTGGAAAATCTGCACAAATAGGATTGCATACTTGGTTACCCGATGCAATGGAGGGTCCCACTCCAGTATCCGCTTTGATTCATGCAGCTACTATGGTAACAGCCGGCGTTTTTATGATAGCAAGGTGCTCTCCTTTATTCGAATACTCACCCAATGCTTTGATTGTTATTACTTTCGTGGGAGCTATGACGTCCTTCTTCGCGGCAACCACTGGAATATTGCAGAACGATTTAAAGAGGGTCATAGCTTACTCAACTTGTAGTCAGTTAGGCTATATGATCTTTGCTTGCGGCGTCTCCAACTCTTTGGTT---AGCATATTTCATTTAATGAATCACGCTTTTTTTAAAGCATTACTTTTCCTGAGCGCAGGTTCAGTAATTCATGCACTG---AAGGATGAGCAAGATATGCGTAAGATGGGAGGGCTTGCTTCCTTGTTACCTTTCACCTATGCTATGATGCTTATAGGCAGCTTATCCTTGATTGGATTCCCTTTCTTAGCTGGATTTTATTCTAAAGATGCGATTTTAGAGCTTGCTTACACTACCTATACCATTAGTGGTAACTTCGCTTTCTGGTTGGGAAGTGTCTCTGTCTTCTTTACTTCCTATTATTCTTTTCGCTCACTCTTCTACACATTCTTAGCACCAACTAATTCATTCAAGCGAGACATCTGTAGATGTCACGATGCGCCCATTCTTATGGCCATCCCTCTAATCCTTTTGGCTTGTTGTAGTATTTTTGTGGGATACTTGGCCAAA
>Psilotum
ATTGTGGTGACATCTGTAAGTAGCTTGGTTCATCTTTATTCTATTTCATATATGTCCGAGGATCCGCATAGCCCTCGATTTATGTGTTATTCATCTATCCTTACTTTTTTTATGCCAATGTCGGTGACTGGAGATAACTTTCTCTGATTATTTCCAGGATGGGAGGGTGTAGGTCTCGCTTCATATTTGTCAATTAATTTCTGGTTTACACGACTTCAGGCCAATAAGGCAGCTATCAAAGCTATGCTTGTCAATCGAGTAGGTGATTTCGGATTAGCTCTCGGGATTATTGGTTGTTTTGCTCTTTTTCGAACAATAGACTTTTATACTCTTTTCGCTTGTGCTAGTGCCTTTTCCGAA------------CCCAAT---CATTATTTAATTTCTTGCAATACGGGATTTCATGCCATAACTGTTATTTGTATTTTACCTTCTATAGGCGCTGTTGGAAAATCTGCACAAATAGGATTGCATACTTGGTCACCCGATGCAATGGAGGGCCCCACTCCAGTATCCGCTCTGATTCATGCAGCTACTACGGTAACAGCAGGCGTTTCTCTGATAGCAAGGTGCTCCCCTTTATTCGAATACTCACCCAATGCTTTGATTGTTATTACTTTTGTAGGAGCTATGACGTCATTCCTTGCGGCAACCACTGGAATATTGCAAAACGATCTAAAGAGGGTCATAGCTTATCCAACTCGTAGTCAATCAGGCTATATGATCTTTGCTCGCGGCATTTCCAACTATTCGGTT---AGCGTCTTCCATTTAATGAATCACGCTTTTTCTAAAGCATTACTATTCTTGAGCGCAGGTTCAGTAATTCATGCCATG---TCGGATGAGCAAGATATGCGTAGGATGGGAGGGCTTGCTTCCTCGTTACCTTTTACCTATGCTATGATGCCTATAGGCAGCTTATCTTTAATCGGATTCCCTTTTTCAACCGGATTCTATTCTAAAGATGTGATTTTAGAGCTTGCTTACACCAATTATACCATTAGTGGTAACTTCGCTTTCCGGTTGGGAAGTGTCTCTGTCTTCTTTACTTCCTATTATTCCTTCCGTTCACTTTTTTTAACCTTTCTAGCATCAACCAATTCCTTCAAGCGAGACATCTTGCGATGTCATGATGCGCCCATTCTTATGGCCATCCCTTTAATACTTTTGGCTTTTGGAAGTATTTTGGCAGGATACTTGGCCAAA
>Dryopteris
ATTGTGGTGATATTTGTCAGTAGCTTGGTTCATCTCTATCCCATTTCATATATGTCCGAAGATCCGCATAGCCCCCGATTCATGTGTTACTTACCCATCCTCACCTCTTTTACGCTAATGCTGGTTACCGGAGATAACTCCATTCAATTACTTCCAGGACGGGAGGGAGCAGGTCCCGTTTTATATTTGTCGATTAATTCTTGGTTCGCATGACTTTAAGCCAATGAAGCAGCTATCAAAGCTATGCCTGTCAATTGAGTAGGTGATTTCGGATCAGCTCTCGGGATTATTGGTCGTTTTACTCCTTTTTAAGCAGTAGACTCTCCTACTACTTTCGCTTGTGTTAGTGTTTTCTCTGAA------------CCCAAT---CATTATTTTATTTCTCGTAATACGGGATTTCATGCCATAACTGTTACTCGTATTCCACCTCCTGTCGGCGCTATCGGAAAATCTGCATAAATGGGATTGCATACTCGGTTACCCGACGCAACGGAGGGTCTCACTCCAGTATCCGCTTTGATTTATGCAGCTATTACGGTAACAGCAGGCGTATTTATGATAGCGAGGTGCTCCCCTTTATTCGAGTATTCACCCAATGCTTTGATTGTTATTACTTCTGTGGGAGCTACGACGTCATTCTTCGCGGCAACCACTGGAATGTTGTAAAACGATCTAAAGAGGGTCGTAGCTTATCCAATTTGTAGTCAATCAGGCTATATGATCCTTGCTCGCGGCATTCCTAATTATTCAGTT---AGCGTATTTCATTTAACGAATCACGCTTTTTTTAAAGCATTACCCTCTTCGAGCGCAGGTTCAGTAATTTATGCCATG---TCGGATGAGCAAGATATGCGTAGAACGGGAGGGCTCGCTTCTCCGTTACCCTCCACTTATGCCATGATGCCTATAGGCAGCTTATTCTTAATTGGATTCCCTTTCTTGACCGGATTTTATTCTAAAGATGCGATTTCGGAGCCTGCTTATACCAAATATACCATTAGTGGTAACTTCGCTTTCCGGTCGGGAAGCGTCTCTGTATTCTTTATTCCCTATCACTCTTTTCGTTTACTTTCCTTAACATTCCTAGCACCAACTAATTCATTCAAGCGAGACATCTTACGATGCCACGATGCGCCCATTCTTATGGCCATCCCCTTGATCCTCCTGGCTTTCGGAAGCATTTTCGTAGGATACTTGGCCAAA
