# Supplementary material for: Organellar phylogenomics of Ophioglossaceae fern genera
Source: Front Plant Sci. 2024 Jan 15;14:1294716. doi: 10.3389/fpls.2023.1294716 (PMC10823028; doi:10.3389/fpls.2023.1294716)
Supplement: Supplementary file 3 [file DataSheet_3.zip › Supplementary file S2/mtDNA_expanded/trim_HGT_nad6.fas]

>Huperzia
ATGATA------CTTTTT---TCCGTTTTTTCGAGCATTGCTTTAGTCTCTGGTGTTATGGTTATACGTGCCAAAAATCCAGTCCATTCAGTTTTATTTCCAATCTCAGTCTTTTGCAACACTTCTGGGTTACTTCTTTTGTTAGGTCTTGACTTCTTTGCTATGATTTTTCTAGTGGTTTATGTAGGAGCTATTGCCGTTTCATCTTCACCCGTAGCTATGATGTCAAATATAAAAATAGCACAAATTCACGAAAATGTATTGCGCTATTTACCAGTAGGTGGTATTATTGGACTAATTTTTCTGTGGGAAATCTTTCTGATTGTAGATAATGATTACATCCCAATACTACCAACG---GAATTG------AATACAACCTATCCAACATATACAGTTTATGCTGGAAAATTACAAAGTTGGACTAATATG---------GAAACATTAGGCAATTTACTTTATACCACCTATTTGGTTCTGTTTCTGGTTTCTAGTCTTATTTTATTAGTAGCCATGATTGGGGCTATAGTACTTACTATGCATAAAACGACTCAA------GTAAAAATACAAGATGTGTTCCGACAGAATGCTATAGATTTTCATAAAACTATAAAA
>Schoepfia
ATGATA------CTT------TCTGTTTTGTCGAGCCCTGCTKTGGTCTCTGGTTTGATGGTTGCACGTGCTAAAAATCCGGTACATTCCGTTTCGTTTCCCATCCCAGTCTTTCGCGACACTTCAGGTTTACTTCTTTTGTTAGGTCTCGACTTCTCCGCTATGATCTTCCCAGTAGTTCATATAGGAGCTATAGCCGTTTCATTCCTATTCGTTGTTATGATGTTCCATATTCAAATAGCGGAGATTCACGAAGAAGTATTGCGCTATTTACCGGTGAGTGGTATTATTGGACTGATCTTTTGGTGGGAAATGTTCTTCATTTTAGATAATGAAAGCATTCCATTACTACCAACC---CAAAGA------AATACGACCTCTCTGAGATATACGGTTTATGCCGGAAAGGTACGAAGTTGGACAAATTTG---------GAAACATTGGGCAATTTACTTTATACCTACTATTCCGTCTGGTTTTTGGTTCCTAGTCTTATTTTATTAGTAGCCATGATTGGGGCTATAGTACTGACTATGCATAGGACTACTAAG------GTGAAAAGACAGGATGTATTCCGACAAAATGCTATTGATTCTAGGAGGACTATAATG
>Taxillus
ATGATA------CTA------TCTGTTTTGTCGAGCCCAGCTTTGGTATCTGGTTTGATGGTTGCACGTTCGAAAAATCCGGTACATTCCGTTTCGTTTCCCATCCTGGTATTTCGCGACACAGCAGGTTTACTTATTTTGTTAGGTCTCGACTTCTCCGCTATGATCTTCCCAGTCGTTCATATAGGAGCTATCGCCGTATCATTCCTTTTCGTTGTTATGATGTTCCATATTCAAAAAGCGGAGATTCACGAAGAAGTATTTCGCTTTTTACCGGTGAGTTGTATGATAGGACTGATCTTTTTGTGGGAAATGTTCTTCATTGTAGAGACAGAAAGCACCCTTCCCTTCCAACAAAGCCAAAGAAAGAATAGGACCTATCTTATTAGATATCAGGTTTATGCCGGAAAGGTACGAAGTTGGACAAATTTG---------GAAACATTGGGAAATTGTCTTTATACCTACTATTCCGTCTGGTTTTTGGTTCCGAGTCTTATTTTATTAGTAGCCATGATTGGGGCTATAGTACTGACTATGCATAGGACTAAAAAG------GTAAAAAGACAGGAGGTATTCCGACGAAATGCGATTGATTCTAGGAGGACTATAATG
>Olax
ATGATA------CTT------TCTGTTTCGTCGAGCCCTGCTTTGGTCTCTGGTTTGATGGTTGCACGTGCTAAAAATCCGGTGCATTCCGTTTCGTTTCCCATCCTAGTCTTTCGCGACACTTCAGGTTTACTTCTTTTGTTAGGTCTCGACTTCTCCGCTATGATCTTCCCAGTAGTTCATATAGGAGCTATAGCCGTTTTATTCCTATTCGTTGTTATGATGTTCCATATTCAAATAGCGGAGACTCACGAAGAAATATTGCGCTATTTACCAGTGAGTGGTATTATTGGACTGATCCTTTGGTGGGAAATGTTTTTCATTTTAGATAATGAAAGCATTCCATTACTACCAACC---CAAAGA------AAGACGATCTCTCTGAGATATACGGTTTATGCCGGAAAGGTACGAAGTTGGACTAATTTG---------GAAACATTGGGCAATTTACTTTATACCTACTATTTCGTCTGGTTTTTGGTTCCTAGTCTTATTTTATTAGTAGCCATGATTGGGGCTATAGTACTGACTATGCATAGGACTACCCACGGAGCGGTGAAAAGACAGGATGTATTCCGACGAAATGCTATTGATTTTAGAAGGACTATAATG
>Melampyrum
ATGATA------CTT------TCTGTTTTGTCGAGTCCTGCTTTGGTCTCTGGTTTGATGGTTGTACGTGCTAAAAATCCGGTACATTCCGTTTTGTTTTCCATCCCAGTCTTTCGCAATACTTCCGGTTTACTTCTTTTCTTAGGTCTCGACTTTTTTGCTATGATCTTCCCAGTAGTTCATATAGGAGCTATAGCCGTTTCATTCCTATTCGTTGTTATGATGTTCAATATTCAAATAGCGGAGATTCACGAAGAAGTATTGCGCTATTTACCAGTGAGTGGTATTATTGGACTGATCTTTTGGTGGGAAATGTTCTTCATTTTAGATAATGAAAGCATTCCATTACTACCAACC---AAAATA------AATACGACCTCTCTGAGATATACGGTTTATGCCGAAAAGGTACGAAGTTGGACTAATTTG---------GAAACATTGGGCAATTTACTTTATACCTACTATTTCGTCTGGTTTTTGGTTCCTAGTCTTATTTTATTAGTAGCCATGATTGGGGCTATAGTACTAACTATGCATAGGACTACTAAG------GTGAAAAGACAGGATGTATTCCGACGAAATGCTATTGATTCTAGGAGGACTATAATG
>Castilleja
ATGATA------CTT------TCTGTTTTGTCGAGTCCTGCTTTGGTCTCTGGTTTGATGGTTGTACGTGCTAAAAATCCGGTACATTCCGTTTTGTTTCCCATCCCAGTCTTTCGCAATACTTCCGGTTTACTTCTTTTCTTAGGTCTCGACTTTTTTGCTATGATCTTCCCAGTAGTTCATATAGGAGCTATAGCCGTTTCATTCCTATTCGTTGTTATGATGTTCAATATTCAAATAGCGGAGATTCACGAAGAAGTATTGCGCTATTTACCAGTGAGTGGTATTATTGGACTGATCTTTTGGTGGGAAATGTTCTTCATTTTAGATAATGAAAGCATTCCATTACTACCAACC---AAAAGA------AATACGACCTCTCTGAGATATACGGTTTATGCCGAAAAGGTACGAAGTTGGACTAATTTG---------GAAACATTGGGCAATTTACTTTATACCTACTATTTCGTCTGGTTTTTGGTTCCTAGTCTTATTTTATTAGTAGCCATGATTGGGGCTATAGTACTAACTATGCATAGGACTACTAAG------GTGAAAAGACAGGATGTATTCCGACGAAATGCTATTGATTCTAGGAGGACTATAATG
>Comandra
ATGATA------CTT------TCTGTTTTGTCGAGCCCTGCTTTGGTCTCTGGTTTGATGGTTGTACGTGCTAAAAATCCGGTACATTCCGTTTCGTTTCCCATCCCAGTCTTTCGCGACACTTCAGGTTTACTTCTTTTGTTAGGTCTCGACTTCTCCGCTATGATCTTCCCAGTAGTTCATATAGGAGCTATAGCCGTTTCATTCCTATTCGTTGTTATGATGTATAATATTCAAATAGCGGAGACTCACGAAGAAGTATTGCGCTATTTACCAGTGAGTGGTATTATTGGACTGATCTTTTGGTGGGAAATGTTCTTCATTTTAGATAATGAAACCATTCCATTACTACCAACC---CAAAGA------AAGACGACCTCTCTGAGATATACGGTTTATGCCGGAAAGGTACGAAGTTGGACTAATTTG---------GAAACATTGGGCAATTTACTTTATACCTACTATTCCGTCTGGTTTTTGGTTCCTAGTCTAATTTTATTAGTAGCCATGATTGGGGCTATAGTACTGACTATGCATAGGACTACTAAG------GTGAAAAGACAGGATGTATTCCGACGAAATGCTATTGATTTTAGGAGGACTATTCTA
>HGT_Botrypus
ATGATA------CTT------TCTGTTTTGTCGAGCCCTGCTTTGGTCTCTGGTTTGATGGTTGCACGTGCTAAAAATTCTGTACATTCCGTTTCGTTTCCCATCCCAGTCTTTCGCGACACTTCAGGTTTACTTCTTTTGTTAGGTCTCGACTTCTCCGCTATGATATTCCCAGTAGTTTATATAGGAGCTATAGCCGTTTCATTCCTATTCGTTGTTATGATGTTCCATATTCAAATAGCGGAGATTCACGAAGAAGTATTGCGCTATTTACCAGTGAGTGGTATTATTGGACTGATCTTTTGGTGGGAAATGTTCTTCATTTTAGATAATGAAAGCATTCCATTACTACCAACC---CAAAGA------AATACGACCTCTCTGAGATATACGGTTTATGCCGGAAAGGTACGAAGTTGGACTAATTTGGCCAGTTG-GAAACATTAGGCAATTTACTTTATACCTACTATTCCGTCTGGTTTTTGGTTMCTAGTCTTATTTTATTAGTAGCCATGATTGGGGCTATAGTACTGACTATGCATAGGACTACTAAG------GTGAAAAGACAGGATGTATTCCGACGAAATGCTATTGATTTTAGGAGGACTATAATG
>Helicanthes
ATGATA------CTT------TCTGTTTTGTCGAGCCCTGCTTTGGTCTCTGGTTTGATGGTTGCACGTGCTAAAAATCCGGTACATTCCGTTTCGTTTCCCATCCCAGTCTTTCGCGACACTTCAGGTTTACTTATTTTGTTAGGTCTCGACTTCTCCGCTATGATCTTCCCAGTCGTTCATATAGGAGCTATAGCCGTTTCATTCCTATTCGTTGTTATGATGTTCCATATTCAAATAGCGGAGATTCACGAAGAAGTATTGCGCTATTTACCGGTGAGTGGTATTATTGGACTGATCTTTTGGTGGGAAATGTTCTTCATTTTAGATAATGAAAGCATTCCATTACTACCA------------------AATACGACCTCTCTGAGATATACGGTTTATGCCGGAAAGGTACGAAGTTGGACTAATTTG---------GAAACATTGGGCAATTTACTTTATACCTACTATTCCGTCTGGTTTTTGGTTCCTAGTCTTATTTTATTAGTAGCCATGATTGGGGCTATAGTACTTACTATGCATAGGACTACTAAG------GTGAAAAGACAGGATGTATTCCGACGAAATGCTATTGATTCTAGGAGGACTATAATG
>Tolypanthus
ATGATA------CTT------TCTGTTTTGTCGAGCCCTGCTTTGGTCTCTGGTTTGATGGTTGCACGTGCTAAAAATCCGGTACATTCCGTTTCGTTTCCCATCCCAGTCTTTCGCGACACTTCAGGTTTACTTATTTTGTTAGGTCTCGACTTCTCCGCTATGATCTTCCCAGTCGTTCATATAGGAGCTATAGCCGTTTCATTCCTATTCGTTGTTATGATGTTCCATATTCAAATAGCGGAGATTCACGAAGAAGTATTGCGCTATTTACCGGTGAGTGGTATTATTGGACTGATCTTTTGGTGGGAAATGTTCTTCATTTTAGATAATGAAAGCATTCCATTACTACCA------------------AATACGACCTCTCTGAGATATACGGTTTATGCCGGAAAGGTACGAAGTTGGACTAATTTG---------GAAACATTGGGCAATTTACTTTATACCTACTATTCCGTCTGGTTTTTGGTTCCTAGTCTTATTTTATTAGTAGCCATGATTGGGGCTATAGTACTTACTATGCATAGGACTACTAAG------GTGAAAAGACAGGATGTATTCCGACGAAATGCTATTGATTCTAGGAGGACTATAATG
>Ricinus
ATGATA------CTT------TCTGTTTTGTCGAGCCCTGCTTTGGTCTCTGGTTTGATGGTTGCACGTGCTAAAAATCCGGTACATTCCGTTTTGTTTCCCATCCTAGTCTTTCGCGATACTTCAGGTTTACTTCTTTTGTTAGGTCTCGACTTCTCCGCTATGATCTTCCCAGTAGTTTATATAGGAGCTATAGCCGTTTTATTCCTATTCGTTGTTATGATGTTCCATATTCAAATAGCGGAGATTCACGAAGAAGTCTTGCGCTATTTACCAGTGAGTGGTATTATTGGACTGATCTTTTGGTGGGAAATGTTCTTCATTTTAGATAATGAAACCATTCCATTACTACCAACC---CAAAGA------AATACGACCTCTCTGAGATATACAGTTTATGCCGGAAAGGTACGAAGTTGGACTAATTTG---------GAAACATTGGGCAATTTACTTTATACCTACTATTTCGTCTGGTTTTTGGTTCCTAGTCTTATTTTATTAGTAGCCATGATTGGGGCTATAGTACTGACTATGCATAGGACTACCCACGGAGCGGTGAAAAGACAGGATCTATTTCGACGAAATGCTATTGATTTTAGGAGGACTATAATG
>Glycine
ATGATA------CTT------TCTGTTTTGTCGAGCCCTGCTTTGGTCTCTGGTTTGATGGTTGCACGTGCTAAAAATCCGGTACATTCCGTTTTGTTTCCCATCCCAGTCTTTCGCGACACTTCAGGTTTACTTCTTTTGTTAGGTCTCGACTTCTCCGCTATGATCTTCCCAGTAGTTCATATAGGAGCTATAGCCGTATCATTCCTATTCGTTGTTATGATGTTCCATATTCAAATAGCGGAGATTCACGAAGAAGTATTGCGCTATTTACCAGTGAGTGGTATTATTGGACTGATCCTTTGGTGGGAAATGTTCTTCATTTTAGATAATGAAACCATTCCATTACTACCAACC---CAAAGA------AATACTACCTCTCTTAGATATACGGTTTATGCCGGAAAGGTACGAAGTTGGACTAATTTG---------GAAACATTGGGCAATTTACTTTATACCTACTATTTCGTCTGGTTTTTGGTTCCTAGTCTAATTTTATTAGTTGCCATGATTGGGGCTATAGTACTTACTATGCATAGGACTACTGAG------GTAAAAAGACAGGATGTTTTCCGACTAAATGCTATTGATTTTAGGAGGACTATAATG
>Haukia
ATGATA---AGCCTTTTC---CCTGTTCTTTCGAGTATTGCTTTGGTATCTGCTGCGATGGTTATACGTGCCAAAAACCCCGTCCATTCCGTTTTGTTTTCCATCCCTGTTTTTCGTAACACTCCAGGTTTACCTCTTACGTTAGGTTTCGACTTCTTCGCTATGATCTCCCCAGTGGTTTATACAGGAGCTATTGCCGTTTCATCCTTATTCGTAGCCATGATGTCGAATATTAAGATAGCAGAGATTCACGAGAATGTCTTGCGCTATTTACCAGTAGGTGGTATTATTGGACCGATATCTTTGCCGGAGGTCTTTGTCACTCTGGATAATGATTACATCCCA---TTACCAACC---AGTTTG------GGGACAACCCCCCCGAGATATACAGTTTATGCTGGAAGGATATAAAGCTGGACCAATTCG---------GAAACCTTGGGAGATTCACTTCATACAAACTATTTTCTTTTTTTTCCCGTGTCTGGTCTGATTCCATTAGTAGCCATGATTGGGGCTACAGTACCAACTATGCATAAAACTACGAGG------GTCAAAAGGCAGGATGTGTTCCAACAGAATGCTATCGATTCTCAGAAGACTATCGAG
>Phoenix
ATGATA------CTT------TCTGTTTCGTCGAGCCCTGCTTTGGTCTCTGGTTTGATGGTTGTACGTGCTAAAAATCCGGTACATTCCGTTTCGTTTCCCATCCCAGTCTTTCGCGACACTTCTGGTTTACTTATTTTGTTAGGTCTCGACTTCTCCGCTATGATCTCCCCAGTAGTTCATATAGGAGCTATAGCCGTTTCATTCCTATTCGTGGTTATGATGTTCAATATTCAAATAGCGGAGATTCACGAAGAAGTATTGCGCTATTTACCAGTGAGTGGTATTATTGGACTGATCCTTTGGTGGGAAATGTTCTTCATTTTAGATAATGAAACCATTCCATTACTACCAACC---CACAGA------AATACGACCTCTCTGAGATATACGGTTCATGCCGGAAAGGTACGAAGTTGGACTAATTTG---------GAAACATTGGGCAATTTACTTTATACCTACTATTCCGTCTGGTTTTTGCTTCCTAGTCTGATTTTATTAGTAGCCATGATTGGGGCTATAGTACTTACTATGCATAGGACTACAAAG------GTGAAAAGACAGGATGTATTCCGACGAAATGCGTTGGATTCCAGGAGGACTATTATG
>Liriodendron
ATGATA------CTT------TCTGTTTCGTCGAGCCCTGCTTTGGTCTCTGGTTTGATGGTTGCACGTGCTAAAAATCCGGTACATCCCGTTTCGTTTCCCATCCCAGTCTTTCGCGACACTTCAGGTTTACTTCTTTTGTTAGGTCTCGACTTCTCCGCTATGATCTCCCCAGTAGTTCATATAGGAGCTATTGCCGCTTCATTCCTATTCGTGGTTATGATGTTCAATATTCAAATAGCGGAGACTCACGAAGAAGTATTGCGCTATTTACCAGTGAGTGGTATTATTGGACTGATCCTTTGGTGGGAAATGTTCTTCGTTTTAGATAATGAAACCATTCCATTACTACCAACC---CACAGA------AATACGACCTCTCTGAGATATACGGTTCATGCCGGAAAGGTACGAAGTTGGACTAATTTG---------GAAACATTGGGCAATTTACTTTATACCTACTATTCCGTCCGGTTTTTGGTTCCTAGTCCTATTTTATTAGTAGCCATGATTGGGGCTATAGTACTGACTATGCATAGGACTACTAAG------GTGAAAAGACAGGATGTATTCCGACGAAATGCTATTGATTCTAGGAGGACTATAATG
>Cuscuta
ATGATA------CTT------TCTGTTTTGTCGAGCCCTGCTTTGGTCTCTGGTTTGATGGTTGTACGTGCTAAAAATCCGGTACATTCCGTTTTGTTTCCCATCCCAGTCTTTCGCAACACTTCAGGTTTACTTCTTTTGTTAGGTCTCGACTTCTTCGCTATGATCTTCCCAGTAGTTTATATAGGAGCTATAGCCGTTTTATTCCTATTCGTTGTTATGATGTTCCATATTCAAATAGCGGAGATTCACGAGGAAGTATTGCGCTATTTACCAGTGAGTGGTATTATTGGACTTCTCTTTTGGTGGGAGATGTTCTTCATTTTAGATAATGAAAGCATTCCATTACTACCAACC---CAAAGA------AATACGACCTCTCTTAGATATACGGTTTATGCCGGAAAGGTACGAAGTTGGACTAATTTG---------GAAACATTGGGCAATTTACTTTATACCTACTATTTCGTCTGGTTTTTGGTTTCTAGTCTGATTTTATTAGTAGCCATGATTGGGGCTATAGTACTTACTATGCATAGGACTTCG---------GTGAAAAGACAGGATGTATTCCGACGAAATGCTATGGATTCTAGGCGGACTATAATG
>Dryopteris
ATGCTA------CTCTTT---AATGTTTTCCCAGGCATGGCTTTAGTCTCTGCTGTTATGGTCATACGTGCTAAAAACCCCGTCCATTCCGTTCTTTTTTTCATTTCTGTTTCTCGCAATACTTCAGGTTTACCCCCCTTGTTAGGTCTTGATTTTTTTGCTATGATCTTCTTAGTGGTTTACATAGGCGCGATCGCTGTGTTATTTTCATTTGTAGTGATGATGCCAGATACCAAAATAACGGAAATCCATGAGAATGTATTGCGCTACTTACCAGTAGGTGGTACTATTGGACCGATTTTCCGGTCGGAAATCTTTGTAATCCTAGACAATGATTACATTCCAATACTACCAACC---AATTTG------AATACAACCTATCTGAGATATACGGTTTATGCTGAAAGAATACAAAGTTGGACTAATTTG---------GAAACATTGGGCAATTTACTTCATACCAACTATCCGGTTCCGTTCCCGGTGTCTAGTCTGATTTTATTAGTAGCCATGATCGGGGCTATAGTCTCAACTATACATAAAACTACTAAG------GTCAAGAGACAGGATGTGTTCTAGCAGAATGCTATAGATTTTCGGAGGACCATCGGG
>Azolla
ATGCTA------CTCCTT---GATGTTTTTCCGGGCATGGCTTTAGTCTCTGCTGTTACGGTCATACGTGCTAAAAACTCCGTCCATTCCGTTCTCTTTTTCATCCTCGTTTTCTGCAACACTTTAGGTTTACCTCTCTTGTCAGGTCCCGACTTCTCTGCTATGATCCTCTTAGTGGTTTATACAGGCGCGATTGCTGTGTCACTTCCATTTGTAGTGATGATGCCAGATATCAAAATAGCGGAAATCCACGAGAATATATTGCGCTATTTATCAGTAGGTGGTACTATTGGACTGATTTCCTGGTTGGAAATCTTTGTCATTCTAGACAATGATTACATTCCAATACTACCAACC---AATTTG------AATACAACCTATCTGAGATATACGGTTTATGCTGAAAGAATATAAAGTTGGACTAATTTG---------GAAACATCAGGCAATTTACTTTATACCAACTATCTGGTTTTGTTCCCGGTGTCTAGTCTGATTTTATTAGTAGCCATGATCGGGGCTATAGTACCAACTATGCATAAAACTGCTAAG------GTCAAGAGACAGGATGTGTTCCAGCAGAATGCTATAGATTTTCGGAAGACCATCGGA
>Pteridium
ATGCTA------CTCTTT---GATGTTTCCCCAGGCATGGCTTTAGTCTCTGCTGTTACGGTCATACGTGCTAAAAACTCCGTCCATTCCGTTCTCTTTTTCATCCCTGTTTCCCGCAATACTTCAGGTTTACTTCCCTTGTTAGGTCTTGACTTCTTCGCTATGATCTTCTTAGTGGTTCATATAGGCGCGATTGCTGTGTCACTTTCATTTGTAGTGATGATGCCAGATACCAAAATAGCGGAAATCCATGAGAATGTATTGCGCTACTTACCAGTAGGTGGTACTATTGGACTGATTTTCCGGTCGGAAATCTTTGTCATCCTAGACAATGATTACATTCCAATACTACCAACC---AATTTG------AATACAACCTATCTGAGATATACGGTTTATGCTGAAAGAATACAAAGTTGGACTAATTTG---------GAAACATTGGGCAATTTACTTCATACCAACTATCCGGTTCCGTTCCCGGTGTCTAGTCTGATTTCATTAGTAGCCATGATCGGGGCTATAGTATCAACTATACATAAAACTACTAAG------GTCAAGAGACAGGATGTGTTCCAGCAGAATGCTATAGATTTTCGGAGGACCATCGGG
>Haplopteris
ATGCTA------CTCTTT---GATGTTTTCCCAGGCATGGCTTTAGTCTCTGCGGTTACGGTCATACGTGCTAAAAACCCCGTCCATTCTGTTCTTTTTTTCATCTTTGTTTTCCGCAATACCTCAGGTTTACTCCCTTTGTTAGGTCTCGACTTCTTCGCTATGATCTTCCTAGTAGTTCATATAGGCGCGATTGCTGTGTCATTCTCATTTGTAGTGATGATGCCAGACACCAAAATAGCAAAAATCCATGAGAATATATTGCGCTACTTACCAGTAGGTGGTATAATTGGACTGATTTTCTGGTTGGAAATCTTTGTCATCCTAGACAATGATTACATTCCAATACTACCAACT---AATTGG------AATAAAACCTATCTGAAATATACGGTTTATGCTGAAAGAATATAAATTCGGAGTAATTTG---------GAAACATTGGGCAATTTGCTTTATACCAACTATTTGGTTCCGTTCCCAGTGTCTAGTCTGATCTTATTAGTCGCCATGATCGGGGCTATAGTCTTGACTATACATAAAACTACTAAA------GTTAAGAGACAGGATGTCTTCCAGCAGAATATTATAGATTTTCGAAGGACCGTCGGG
>Nicotiana
ATGATA------CTT------TCTGTTTTGTCGAGCCCTGCTTTGGTCTCTGGTTTGATGGTTGTACGTGCTAAAAATCCGGTACATTCCGTTTTGTTTCTCATCCCAGTCTTTCGCAACACTTCAGGTTTACTTCTTTTGTTAGGTCTCGACTTCTTCGCTATGATCTTCCCAGTAGTTTATATAGGAGCTATAGCCGTTTCATTCCTATTCGTTGTTATGATGTTCCATATTCAAATAGCGGAGATTCACGAAGAAGTATTGCGCTATTTACCTGTGAGTGGTATTATTGGACTGCTCTTTTGGTGGGAGATGTTCTTTATTTTAGATAATGAAAGCATTCCATTACTACCAACC---CAAAGA------AATACGACCTCTCTGAGATATACGGTTTATGCCGGAAAGGTACGAAGTTGGACTAATTTG---------GAAACATTGGGCAATTTACTTTATACCTACTATTTCGTCTGGTTTTTGGTTTCTAGTCTTATTTTATTAGTAGCCATGATTGGGGCTATAGTACTGACTATGCATAGGACTACTAAG------GTGAAAAGACAGGATGTATTTCGACGAAATGCTCTGGATTCTAGGAGGACTATAATG
>Agrostemma
ATGATA------CTT------TCTGTTTTGTCGAGCCCAGCTTTGGTCTCTGGTTTGATGGTTGTACGTGCTAAAAATCCGGTACATTCCGTTTTGTTTCCCATCCCAGTCTTTCGCAACACTTCAGGTTTACTTCTTTTGTTAGGTCTCGACTTTTCCGCTATGATCTTCTTAGTAGTTTATATAGGAGCTATAGCCGTTTCATTCCTATTCGTTGTTATGATGTTCCATATTCAAATAGCGGAGATTCACGAAGAAGTCTTGCGCTATTTACCAGTGAGTGGTATTATTGGACTGATCTTTTGGTGGGAAATGTTCTTCATTTTAGATAATGAAACCATTCCATTACTACCAACC---CAAAGA------AATACGACCTCTCTGAGATATACGGTTTATGCCGGAAAGGTACGAAGTTGGACTAATTTG---------GAAACATTGGGCAATTTACTTTATACTTACTATTTTGTCTGGTTTTTGGTTTCTAGTCTTATTTTATTAGTAGCCATGATTGGGGCTATAGTACTGACTATGCATAGGACTACTAAG------GTGAAAAGACAGGATGTATTCCGACGAAATGCTATTGATTCTAGAAGGACTATAATG
>Vitis
ATGATA------CTT------TCTGTTTCGTCGAGCCCTGCTTTGGTCTCTGGTTTGATGGTTGCACGTGCTAAAAATCCGGTACATTCCGTTTTGTTTCCCATCCCAGTCTTTCGCAACACTTCAGGTTTACTTCTTTTGTTAGGTCTCGACTTCTCCGCTATGATCTTCCCAGTAGTTCATATAGGAGCTATAGCCGTTTCATTCCTATTCGTTGTTATGATGTTCCATATTCAAATAGCGGAGACTCACGAAGAAGTATTGCGCTATTTACCAGTGAGTGGTATTATTGGACTGATCCTTTGGTGGGAAATGTTCTTCATTTTAGATAATGAAACCATTCCATTACTACCAACC---CAAAGA------AAGACGACCTCTCTGAGATATACGGTTTATGCCGAAAAGGTACGAAGTTGGACTAATTTG---------GAAACATTGGGCAATTTACTTTATACCTACTATTCCGTCTGGTTTTTGGTTCCTAGTCCTATTTTATTAGTAGCCATGATTGGGGCTATAGTACTGACTATGCATAGGACTACTAAG------GTGAAAAGACAGGATGTATTCCGACGAAATGCTATTGATTCTAGGAGGACTATAATG
>Malania
ATGATA------CTT------TCTGTTTCGTCGAGCCCTGCTTTGGTCTCTGGTTTGATGGTTGCACGTGCTAAAAATCCGGTACATTCCGTTTCGTTTCCCATCCCAGTCTTTCGCGACACTTCAGGTTTACTTCTTTTGTTAGGTCTCGACTTCTTCGCTATGATCTTCCCAGTAGTTTATATAGGAGCTATAGCCGTTTCATTCCTATTCGTTGTTATGATGTTCCATATTCAAATAGCGGAGACTCACGAAGAAGTATTGCGCTATTTACCAGTGAGTGGTATTATTGGACTGATCCTTTGGTGGGAAATGTTCTTCATTTTAGATAATGAAACCATTCCATTACTACCAACC---CAAAGA------AATACGACCTCTCTGAGATATACGGTTTATGCCGGAAAGGTACGAAGTTGGACTAATTTG---------GAAACATTGGGCAATTTACTTTATACCTACTATTCCGTCTGGTTTTTGGTTCCTAGTCTTATTTTATTAGTAGCCATGATTGGGGCTATAGTACTTACTATGCATAGGACTACTAAG------GTGAAAAGACAGGATGTATTCCGACGAAATGCAATTGATTCTAGGAGGACTATAATG
>Amborella
ATGATA------CTT------TCTGTTTCGTCGAGCCCTGCTTTGGTCTCTGGTTTGATGGTTGCACGTGCTAAAAATCCGGTACATTCCGTTTCGTTTCCCATCCCAGTCTTTCGCGACACTTCAGGTTTACTTCTTTTGTTAGGTCTCGACTTCTCCGCTATGATCTCCCCAGTAGTTCATATAGGAGCTATTGCCGTTTCATTCCTATTCGTGGTTATGATGTTCAATATTCAAATAGCGGAGACTCACGAAGAAGTATTGCGCTATTTACCTGTGAGTGGTATTATTGGACTGATCTTTTGGTGGGAAATGTTCTTCATTTTGGATAATGAAACCATTCCATTACTACCAACC---CACAGA------AAGACGACCTCTCTTAGATATACGGTTTATGCCGGAAAGGTACGAAGTTGGACTAATTCG---------GAAACATTGGGCAATTTACTTTATACCTACTATTCTGTCTGGTTTTTGGTTCCTAGTCCTATTTTATTAGTAGCCATGATTGGGGCTATAGTACAAACTATGCATAGTACTACAAAG------GTTCAAAGACAGGATGTATTCCGACGAAATGCTATTGATTTTAGGAGGACTATAATG
>Gossypium
ATGATA------CTT------TCTGTTTTGTCGAGCCCTGCTTTGGTCTCTGGTTTGATGGTTGCACGTGCTAAAAATCCGGTACATTCCGTTTTGTTTCCCATCCTAGTCTTTCGCGACACTTCAGGTTTACTTCTTTTGTTAGGTCTCGACTTCTCCGCTATGATCTTCCCAGTAGTTCATATAGGAGCTATAGCCGTTTCATTCCTATTCGTTGTTATGATGTTCCATATTCAAATAGCGGAGATTCACGAAGAAGTATTGCGCTATTTACCAGTGAGTGGTATTATTGGACTGATCTTTTGGTGGGAAATGTTCTTCATTTTAGATAATGAAACCATTCCATTACTACCAACC---CAAAGA------AATACGACCTCTCTGAGATATACGGTTTATGCCGTAAAGGTACGAAGTTGGACTAATTTG---------GAAACATTGGGCAATTTACTTTATACCTACTATTCCGTCTGGTTTTTGGTTCCTAGTCTGATTTTATTAGTAGCCATGATTGGGGCTATAGTACTGACTATGCATAGGACTACCCACGGAGCGGTGAAAAGACAGGATGTATTCCGACGAAATGCTATTTCTTTTAGGAGGACTATAATG
>Boea
ATGATA------CTT------TCTGTTTTGTCGAGCCCTGCTTTGGTCTCTGGTTTTATGGTTGTACGTGCTAAAAATCCGGTACATTCCGTTTTGTTTCCCATCCCAGTCTTTTGCAATACTTCTGGTTTACTTCTTTTCTTAGGTCTCGACTTTTTCGCTATGATCTTCCCAGTAGTTCATATAGGAGCTATAGCCGTTTCATTCCTATTCGTTGTTATGATGTTCAATATTCAAATAGCGGAGATTCACGAAGAAGTATTGCGCTATTTACCAGTGAGTGGTATTATTGGACTGATCTTTTGGTGGGAAATGTTCTTTATTTTAGATAATGAAAGCATTCCATTACTACCAACC---CAAAGA------AATACGACCTCTCTGAGATATACGGTTTATGCCGAAAAGGTACGAAGTTGGACTAATTTG---------GAAACATTGGGCAATTTACTTTATACCTACTATTCCGTCTGGTTTTTGGTTCCTAGTCTGATTTTATTAGTAGCCATGATTGGGGCTATAGTACTGACTATGCATAGGACTACTAAG------GTGAAAAGACAGGATGTATTCCGACGAAATGCTATTGATTCTAGGAGGACTATAATG
>Salvia
ATGATA------CTT------TCTGTTTTGTCGAGCCCTGCTTTGGTCTCTGGTTTGATGGTTGTACGTGCTAAAAATCCGGTACATTCCGTTTTGTTTCCCATCCCAGTATTTCGCAATACTTCCGGTTTACTTCTTTTCTTAGGTCTCGACTTTTTCGCTATGATCTTCCCAGTAGTTCATATAGGAGCTATAGCCGTTTCATTCCTATTCGTTGTTATGATGTTCAATATTCAAATAGCGGAGATTCACGAAGAAGTATTGCGCTATTTACCAGTGAGTGGTATTATTGGACTGATCTTTTGGTGGGAAATGTTCTTCATTTTAGATAATGAAAGCATTCCATTACTACCAACC---CAAAGA------AATACGACCTCTCTGAGATATACGGTTTATGCCGAAAAGGTACGAAGTTGGACTAATTTG---------GAAACATTGGGCAATTTACTTTATACCTACTATTTCGTCTGGTTTTTGGTTCCTAGTCTTATTTTATTAGTAGCCATGATTGGGGCTATAGTACTAACTATGCATAGGACTACTAAG------GTGAAAAGACAGGATGTATTCCGACGAAATGCTATTGATTCTAGGAGGACTATAATG
>Carica
ATGAGA------CTT------TCTGTTTTGTCGAGCCCTGCTTTGGTCTCTGGTTTGATGGTTGCACGTGCTAAAAATCCGGTACATTCCGTTTTGTTTCCCATCCCAGTCTTTCGCGACACTTCAGGTTTACTTCTTTTGTTAGGTCTCGACTTCTCCGCTATGATCTTCCCAGTAGTTTATATAGGAGCTATAGCCGTTTCATTCCTATTCGTTGTTATGATGTTCCATATTCAAAAAGCGGAGATTCACGAAGAAGTATTGCGCTATTTACCAGTGAGTGGTATTATTGGACTGATCCTTTGGTGGGAAATGTTCTTCATTTTAGATAATGAAACCATTCCATTACTACCAACC---CAAAGA------AATACGACCTCTCTGAGATATACGGTTTATGCCGGAAAGGTACGAAGTTGGACTAATTTG---------GAAACATTGGGCAATTTACTTTATACCTACTATTTCGTCTGGTTTTTGGTTCCTAGTCTGATTTTATTAGTAGCCATGATTGGGGCTATAGTACTGACTATGCATAGGACTACTAAG------GTGAAAAGACAGGATGTATTCCGACGAAATGCTATTTCTTTTAGGAGGACTATAATG
>Cycas
ACGATA------CTT------TCTGTTTCGTCGAGCCCTGCTTTGGTCCCTGGTTTGATGGTTGTACGTGCTGAAAATCCAGTACATCCCGTTTCGTTCCCCATCCCAGTGTTTCGCAACACTTCAGGTTTACTTATTTTGTCAGGTCCTGACCTCTCTGCTATGATCTCCCCAGTAGTTCATATAGGAGCTATTGCCGTTCTATTCTCATCCGTGGTTATGATGTTAAATATTCAAATAGCAGAGATTCACGAAAAAGTATCGCGCTATTCACCAGTGAGTGGTCTTATTGGACCGATCCTTCGGTGGGAAATGTTCCTCATCCTAGATAATGATCACATTCCATCATTACCGACC---TACATA------GGTACAACCTCTCTGAGATATACAGTTCATGCTGGAGAGATACAAAGTTGGACTAATTCG---------GAAACATTGGGCAATTTACTTCATACCTACTATTCCGTTCGGTTCCTGGTTTCTAGTCCTGTTCCATTAGTAGCCATGATTGGGGCTATAGTACTGACTATGCATAGGACTACTAAG------GTGAAGAGACAGGATGTATTCCGACGAAATGCTATTGATTCTAGGAGGACCATAATG
>Spirodela
ATGATA------CTT------TCTGTTTTGTCGAGCCCTGCTTTGGTCTCTGGTTTGATGGTTGTACGTGCTAAAAATCCGGTACATTCCGTTTCGTTTCCCATCCCAGTCTTTCGCGACACTTCAGGTTTACTTATTTTGTTAGGTCTCGACTTCTCCGCTATGATCTCCCCAGTAGTTCATATAGGAGCTATTGCCGCTTCATTCCTATTCGTGGTTATGATGTTCAATATTCAAATAGCGGAGACTCACGAAGAAGTATTGCGCTATTTACCAGTGAGTGGTATTATTGGACTGATCCTTTGGTGGGAAATGTTCTTCATTTTAGATAATGAAACCATTCCATTACTACCAACC---CACAGA------AATACGACCTCTCTGAGATATACAGTTTATGCCGGAAAGGTACGAAGTTGGACTAATTTG---------GAAACATTGGGCAATTTACTTTATACCTACTATTCCGTCCGGTTTTTGATTCCTAGTCTGATTTTATTAGTAGCCATGATTGGGGCTATAGTACTGACTATGCATAGGACTACAAAG------GTGAAAAGACAGGATGTATTCCGACGAAATGCTATTGATTCTAGGAGGACTATAATG
>Helianthus
ATGATA------CTT------TCTGTTTTGTCGAGCCTTGCTTTGGTCTCTGGTTTGATGGTTGTACGTGCTAAAAATCCGGTACATTCCGTTTTGTTTCCCATCCCAGTCTTTCGCAACACTTCAGGTTTACTTCTTTTGTTAGGTCTCGACTTTTTCGCTATGATCTTCCCAGTAGTTCATATAGGAGCTATAGCTGTTTCATTCCTATTCGTTGTTATGATGTTCCATATTCAAATAGCGGAGATTCACGAAGAAGTATTGCGCTATTTACCAGTGAGTGGTATTATTGGACTGATCTTTTGGTGGGAAATGTTCTTCATTTTAGATAATGAAAGCATTCCATTACTACCAACC---CAAAGA------AATACGACCTCTCTGAGATATATGGTTTATGCCGGAAAGGTACGAAGTTGGACTAATTTG---------GAAACATTGGGCAATTTACTTTATACCTACTATTCCGTCTGGTTTTTGGTTCCTAGTCTGATTTTATTAGTAGCCATGATTGGGGCTATAGTACTGACTATGCATAGGACTACTAAG------GTGAAAAGACAGGATGTATTCCGACGAAATGCTATTGATTCTAGGAGGACTATAATG
>Rhazya
ATGATA------CTT------TCTGTTTTGTCGAGCCCTGCTTTGGTCTCTGGTTTGATGGTTGTACGTGCTAAAAATCCGGTACATTCCGTTTTGTTTCCCATCCCAGTCTTTCGCAACACTTCAGGTTTACTTCTTTTGTTAGGTCTCGACTTCTTCGCTATGATCTTCCCAGTAGTTCATATAGGAGCTATAGCCGTTTTATTCCTATTCGTTGTTATGATGTTCCATATTCAAATAGCGGAGATTCACGAAGAAGTCTTGCGCTATTTACCAGTGAGTGGTATTATTGGACTGATCTTTTGGTGGGAAATGTTCTTCATTTTAGATAATGAAAGCATTCCATTACTACCAACC---CAAAGA------AATACGACCTCTCTGAGATATACGGTTTATGCCGGAAAGGTACGAAGTTGGACTAATTTG---------GAAACATTGGGCAATTTACTTTATACCTACTATTCCGTCTGGTTTTTGGTTCCTAGTCTTATTTTATTAGTAGCCATGATTGGGGCTATAGTACTGACTATGCATAGGACTACTAAG------GTGAAAAGACAGGATGTATTCCGACGAAATGCTATTGATTTTAGGAGGACTATAATG
>Camellia
ATGATA------CTT------TCTGTTTTGTCAAGCCCTGCTTTGGTCTCTGGTTTGATGGTTGTACGTGCTAAAAATCCGGTACATTCCGTTTCGTTTCCCATCCCAGTCTTTCGCGACACTTCAGGTTTACTTCTTTTGTTAGGTCTCGACTTCTTCGCTATGATCTTCCCAGTAGTTCATATAGGAGCTATAGCCGTTTCATTCCTATTCGTTGTTATGATGTTCCATATTCAAATAGCGGAGATTCACGAAGAAGTATTGCGCTATTTACCAGTGAGTGGTATTATTGGACTGATCTTTTGGTGGGAAATGTTCTTCATTTTAGATAATGAAAGCATTCCATTACTACCAACC---CAAAGA------AATACGACCTCTCTGAGATATACGGTTTATGCCGGAAAGGTACGAAGTTGGACTAATTTG---------GAAACATTGGGCAATTTACTTTATACCTACTATTCCGTCTGGTTTTTGGTTCCTAGTCTTATTTTATTAGTAGCCATGATTGGGGCTATAGTACTGACTATGCATAGGACTACTAAG------GTGAAAAGACAGGATGTATTCCGACGAAATGCTATTGATTCTAGGAGGACTATAATG
>Oenothera
ATGATA------CTT------TCTGTTTTGTCGAGCCCTGCTTTGGTCTCTGGTTTGATGGTTGCACGTGCTAAAAATCCGGTACATTCCGTTTTGTTTCCCATCCCAGTCTTTCGCAACACTTCAGGGCTACTTCTTTTGTTAGGTCTCGACTTCTCCGCTATGATCTTCCCAGTAGTTCATATAGGAGCTATAGCCGTTTTATTCCTATTCGTTGTTATGATGTTCCATATTCAAATAGCGGAGATTCACGAAGAAGTCTTGCGCTATTTACCTGTGAGTGGTATTATTGGACTTATCTTTTGGTGGGAAATGTTTTTCATTTTAGATAATGAAACCATTCCATTACTACCAACC---CAAAGA------AAGACGACCTCTCTGAGATATACGGTTTATGCCTCCAAGGTACGAAGTTGGACTAATTTG---------GAAACATTGGGAAATTTACTTTATACCTACTATTCCGTCTGGTTTTTGGTTCCTAGTCTTATTTTATTAGTAGCCATGATTGGGGCTATAGTACTGACTATGCATAGGACTACTAAG------GTGAAAAGACAGGATGTATTCCGACGAAATGCTATTGATTTTAGGAGGACTATAATG
>Oryza
ATGATA------CTT------TCAGTTTTGTCTAGCCCTGCTTTGGTCTCTGGTTTGATGGTTGTACGTGCTAAAAATCCGGTACATTCCGTTTTGTTTCCCATCCTAATCTTTTGCGACACAGCTGGTTTACTTATTTTGTTAGGTCTCGACTTCTCCGCTATGATCTCCCCAGTAATTCATATAGGAGCTATTGCCGTTTCATTCCTATTCGTGGTTATGATGTTCAATATTCAAATAGCGGAGATTCACGAAGAAGTATTGCGCTATTTACCAGTGAGTGGTATTATTGGACTGATCTTTTGGTGGGAAATGTTCTTCATTTTAGATAATGAAACCATTCCATTACTACCAACC---CACAGA------AATACGACCTCTCTGAGATATACGGTTTATGCCGGAAAGGTACGAAATTGGACTAATTTG---------GACACATTGGGCAATTTACTTTATACCTACTATTCCGTCTGGTTTTTGGTTTCTACTCTGATCTCATTAGTAGCTATGATTGGAGCTATAGTACTGACTATGCATAGGACTACAAAG------GTTCAAAGACAGGATGTATTCCGACGAAATGCCCTGGACTCTAGGAGGACTATAATG
>Arabidopsis
ATGATA------CTT------TCTGTTTTGTCGAGCCCTGCTTTGGTCTCTGGTTTGATGGTTGCACGTGCTAAAAATCCGGTACATTCCGTTTTGTTTCCCATCCCAGTCTTTCGCGACACTTCAGGTTTACTTCTTTTGTTAGGTCTCGACTTCTTCGCTATGATCTTCCCAGTAGTTCATATAGGAGCTATAGCCGTTTCATTCCTTTTCGTTGTTATGATGTTCCATATTCAAATAGCGGAGATTCACGAAGAAGTATTGCGCTATTTACCAGTGAGTGGGATTATTGGACTGATCTTTTGGTGGGAAATGTTTTTCATTTTAGATAATGAAAGCATTCCATTACTACCAACC---CAAAGA------AATACGACCTCTCTTAGATATACGGTTTATGCCGGAAAGGTACGAAGTTGGACTAATTTG---------GAAACATTGGGCAATTTACTTTATACCTACTATTCTGTCTGGTTTTTGGTTCCTAGTCTTATTTTATTAGTAGCCATGATTGGGGCTATAGTACTGACTATGCATAGGACTACTAAG------GTGAAAAGACAGGATGTATTCCGACGAAATGCTATTGATTTTAGGAGGACTATAATG
>Pinus
ACGATA------TCT------TCCGTTTCGTCGAGCCCTGCTTTGGTCTCTGGTTTGATGGTTGTACGTGCTAAAAATCCAGTACATCCCGCTTCGTTCCCCATCCCAGTGTTTCGCAACACCTCGGGTTTACTTATTTTGTTAGGTCCTGACCTCCCTGCCATGATCTCCCCAGTGGTTCATATAGGAGCTATTGCCGTTTCATCCTTACCCGTGGTTATGATGTTGAATATGAAAATAGCAGAGATTCATGAAAAAGTATCGCGCTATCCACCAGTGAGTGGTATTATTGGACTGATCCTTCGGTGGGAAATGTTCTTCATCCCAGATAATGATCACATTCCATCATTACCAACC---TGCATA------AGTACAACCTCTCTGAGATATACAGTTCATGCTGGAGAGATACAGAGTTGGACCAATTCG---------GAAACATCGGGCAATTCACTTCATACCTACTATTCCGTTCGGTTTTCGGTTTCTAGTCCTATTCCATCAGTAGCCATGATTGGGGCTACAGTACTGACTATGCATAGGACTACTAGG------GTGAAGAGACAGGACGTATTCCGACAAAATGCTATTGATTCCAAGAGGACTATAATG
>Erythropalum
ATGATA------CTT------TCTGTTTCGTCGAGCCCTGCTTTGGTCTCTGGTTTGATGGTTGCACGTGCTAAAAATCCGGTACATTCCGTTTCGTTTCCCATCCCAGTCTTTCGCGACACTTCAGGTTTACTTCTTTTGTTAGGTCTCGACTTCTCCGCTATGATCTTCCCAGTAGTTCATATAGGAGCTATAGCCGTTTCATTCCTATTCGTTGTTATGATGTTCCATATTCAAATAGCGGAGACTCACGAAGAAGTATTGCGCTATTTACCAGTGAGTGGTATTATTGGACTGATCCTTTGGTGGGAAATGTTCTTCATTTTAGATAATGAAACCATTCCATTACTACCAACC---CAAAGA------AATACGACCTCTCTTAGATATACGGTTTATGCCGGAAAGGTACGAAGTTGGACTAATTTG---------GAAACATTGGGCAATTTACTTTATACCTACTATTCCGTCTGGTTTTTGGTTCCTAGTCTTATTTTATTAGTAGCCATGATTGGGGCTATAGTACTGACTATGCATAGGACTACTAAG------GTGAAAAGACAGGATGTATTCCGACGAAATGCTATTGATTCTAGGAGGACTATAATG
>Cucurbita
ATGATA------CTT------TCCGTTTTGTCGAGCCCAGCTTTGGTCTCTGGTTTGATGGTTGTACGTGCTAAAAATCCGGTACATTCCGTTTTGTTTCCCATCCCAGTCTTTCGCAACACTTCAGGTTTACTTCTTTTGTTAGGTCTCGACTTCTTCGCTATGATCTTCCCAGTAGTTCATATAGGAGCTATAGCCGTTTCATTCCTATTCGTTGTTATGATGTTCCATATTCAAATAGCGGAGATTCACGAATCAGTCTTGCGCTATTTACCAGTGAGTGGTATTATTGGACTGATCTTTTGGTGGGAAATGTTCTTCATTTTAGATAATGAAACCATTCCGTTACTACCAACC---CAAAGA------AATACGACCTCTCTCAGATATACGGTTTATGCCGAAAAGGTACGAAGTTGGACTAATTTG---------GAAACATTGGGCAATTTACTTTATACCTACTATTCCGTCTGGTTTTTGCTTTCTAGTCTGATTTTATTAGTAGCCATGATTGGCGCTATAGTACTGACTATGCATAGGACTACTAAG------GTGAAAAGACAGGATCTATTCCGACGAAATGCTATTGATTTTAGGAGGACTATAATG
>Malus
ATGATA------CTT------TCCGTTTTGTCGAGCCCTGCTTTGGTCTCTGGTTTGATGGTTGCACGTGCTAAAAATCCGGTACATTCCGTTTTGTTTCCCATTCCAGTCTTTCGCGACACTTCGGGTTTACTTCTTTTGTTAGGTCTCGACTTCTTCGCAATGATCTTCCCAGTAGTTCATATAGGAGCTATAGCCGTTTCATTCCTATTCGTTGTTATGATGTTCCATATTCAAATAGCGGAGATTCACGAAGAAGTATTGCGCTATTTACCTGTGAGTGGTATTATTGGACTGATCCTTTGGTGGGAAATGTTCTTCATTTTAGATAATGAAACCATTCCATTACTACCAACC---CAAAGA------AATACGACCTCTCTGAGATATACGGTTTATGCCGGAAAGGTACGAAGTTGGACTAATTTG---------GAAACATTGGGCAATTTACTTTATACCTACTATTCCGTCTGGTTTTTGGTTCCTAGTCTTATTTTATTAGTAGCCATGATTGGGGCTATAGTACTTACTATGCATAGGACTACAAAG------GTGAAAAGACAGGATGTATTCCGACGAAATGCTATTGATTTTAGGAGGACTATAATA
>Asclepias
ATGATA------CTT------TCTGTTTTGTCTAGCCCTGCTTTGGTCTCTGGTTTGATGGTTGTACGTGCTAAAAATCCGGTACATTCTGTTTTGTTTCCCATCCCAGTCTTTCGCAACACTTCAGGTTTACTTCTTTTGTTAGGTCTCGACTTCTTCGCTATGATCTTCCCAGTAGTTCATATAGGAGCTATAGCCGTTTTATTCCTATTCGTTGTTATGATGTTCCATATTCAAATAGCGGAGATTCACGAAGAAGTCTTGCGCTATTTACCAGTGAGTGGTATTATTGGACTGATCTTTTGGTGGGAAATGTTCTTCATTTTAGATAATGAAAGCATTCCATTACTACCAACC---CAAAGA------AATACGACCTCTCTGAGATATACGGTTTATGCCGGAAAGGTACGAAGTTGGACTAACTTG---------GAAACATTGGGCAATTTACTTTATACCTACTATTCCGTCTGGTTTTTGGTTCCTAGTCTGATTTTATTAGTAGCCATGATTGGGGCTATAGTACTGACTATGCATAGGACTACTAAG------GTGAAAAGACAGGATGTATTCCGACGAAATGCTATTGATTTTAGGAGGACTATAATG
>HGT_Helminthostachys
ATGATA------CTT------TCTGTTTCGTCGAGCCCTGCTTCGGTCTCTGGTTTGATGGTTGCACGTGCTAAAAATCCGGTACATTCCGTTTCGTTTCCCATCCCAGTCTTTCGCGACACTTCAGGTTTACTTCTTTTGTTAGGTCTCGACTTCTCCGCTATGATCTTCCCAGTAGTTCATATAGGAGCTATAGCCGTTTCATTCCTATTCGTTGTTATGATGTTCCATATTCAAATAGCGGAGACTCACGAATANNNNNTGCGCTATTTACCAGTGAGTGGTATTATTGGACTGATCCTTTGGTGAGAAATGTTCTTCATTTTAGATAATGAAACCATTCCATTACTACCAACC---CAAAGA------AATACGACCTCTCTGAGATATACGGTTTATGCCGGAAAGGTACGAAGTTGGAATAATTTG---------GAAACATTGGGCAATTTACTTTATACCTACTATTCCGTCCGGTTTTTGGTTCCTGGTCCCATTTTATTAGTAGCCATGATTGGGGCTATAGTACTGACTATGCATAGGACTACTAAG------GTGAAAAGACAGTATGTATTCCGACGAAATGCTATTGATTCTAGGAGGACTATAATG
>Sahashia
ATGATA------CTCTTT---CCTGTTCTTTCGAGTATTGCTTTGGTATCTGCTGTTACGGTTATACGTGCCAAAAACCCTGTCCATTCCGTTTTGTTTTCCATCCCTGTTTTTCGCAATACTTCAGGTTTACCCCTTATGCTAGGTCTCGACTTTTTCGCTATGATCTTCCTAGTGGTTTATATAGGAGCTATTGCCGTTTCATCCTCATTCGTAGTTACGATGTTAAATATTAAGATAGCAGAAATTCACGAGAATGTCTTGCGCTATTTACCAGTAGGTGGTATTATTGGACTGATCCTTTTGCTGGAGATCTTTGTCATTTTGGATAATGATTACATTCCAATATTACCAACT---AGTTTG------AGGACAACCCCTCTAAGATATACAGTTTATGCTGGAAAGATATAAAGTTGGACCAATTCG---------GAAGCATTAGGAAATTTACTTCATACCAACTATTTTTTCTTTTTCATCATGTCTAGTCTGATTCTATTAGTAGCCATGATTGGGGCTATAGTACTAACTATGCATAAAACTACTAAG------GTCAAAAGACAGGATGTGTTCCAACAAAATGCTATAGATTTTCAGAATACTATCGAG
>Helminthostachys
ATGATA------CTTTTT---CCTGTTCTTTCGAGTATTGCTTTGGTATCTGCTGTTATGGTTATACGTGCCAAAAACCCTGTCCATTCCGTTTTGTTTTCCATCCTTGTTTTTCGTAATACTTCGGGTTTACTCCCTATGTTAGGTTTCGACTTTTTCGCTATGATCTTCCTAGTGGTTTATATAGGAGCTATTGCCGTTTCATTCTCATTCGTAGTTACGATGTTAAATATTAAGATAGCAGAAACTCACGAGAATGTCTTGCGCTATTTACCAGTAGGTGGTATTATTGGACTGATCTTTTTGCTGGAGATCTTTGTCATTTTGGATAATGATTACATTCCAATATTACCAACT---AGTTTG------AGGACAACCCCTCTGAGATATACAGTTTATGCTGGAAAGATATAAAGTTGGACTAATTCG---------GAAACCTTGGGAAATTTACTTCATACCAACCATTTTATCTTTTTTCTCGTGTCTAGTCTGATTCTATTAGTAGCCATGATTGGAGCTATAGTACCAACTATGCATAAAACTACAAAG------GTCAAAAGACAGGATGTGTTCCAACAGAATGCTATCGATTCTCAGAAGACTATCGAG
>Ophioderma
ATGATAAGAAGCCTTTTTTTCCCTGTTCTTTCGAGTATTGCTTTGGTATCTGCTGCGATGGTTATACGTGCCAAAAACCCCGTACATTCCGTTTTGTTTTCCATCCCTGTTTTTCGTAATACTCCAGGTTTACCTCTTACGTTAGGTTTCGACTTCTTCGCTATGATCTTCCTAGTGGTTTCTATAGGAGCTATTGCCGTTTTATCCTCATTCGTAGCCACGATGTTGAATATTAAGATATCTTTGATTCACGAGAATGTCTTGCGCTATTTACCAGTAGGTGGTATTATTGGACTGATATCTTTGCCGGAGGTCTTTGTCACTCTGGATAATGATTACATCCCA---TTACCAACC---AGTTTG------GGC------CCCCCGAGATATACAGTTTATGCTGGAAGGATAGAAAGCTGGACCAATTCG---------GAAACCTTGGGAGATTCACTTCATACAAACTCTTTTCTTTTTTTTATCGTGTCTGGTCTGATTCCATTAGTAGCCATGATTGGGGCTATAGTACTAACTATGCATAAAACGGAAAAA---AAGGTCAAAAGGCAGGATGTGTTCCAACAGAATGCTATCGATTCTCAAGAAAACTTA---
>Botrychium
ATGATA------CCCTTT---CCTGTTCTTTCGAGTATTGCTTTGGTATCTGCTGCTACGGTTATACGTGCCAAAAACCCTGTCCATTCCGTTTTGTTTTCCATCCCCGTTTTTCGCAATACTTCAGGTTTACTTCTTATGCTAGGTTTCGACTTTTTCGCTATGATCTTCCTAGTGGTTTATACAGGAGCTATTGCCGTTTCATCCTCATTCGTGGTTACGATGTTAAATATTGAGATAGCAGAAATTCACGAGAATGTCTTGCGCTATTTACCAGTAGGTGGTATTATTGGACCGATCCTTTTGCTGGAGATCTTTGTCATTTTGGATAATGATTACATTCCAATATTACCAACC---AGTTTG------AGGACAACCCCTCTAAGATATACAGTTTATGCTGGAAAGATATAAGGTTGGACCAATTCG---------GAAACATTAGGAAATTTACTTCATACCAACTATTTTTTCTTCTTTCTCGTGTCTAGTCTGATTTTATTAGTAGCCATGATTGGGGCTATAGTACTAACGATGCATAAAACTACTAAG------GTCAAAAGACAGGATGTGTTCCAACAAAATGCTATAGATTTTCAGAAGACTATCGAG
>Botrypus
ATGATC------CCCTTT---CCCGTTCTTTCGAGTATTGCTTTGGTATCTGCTGTTACGGTTATACGTGCCAAAAACCCTGTCCATTCCGTTTTGTTTTCCATCCCCGTTTTTCGCAATACTTCAGGTTTACCTCTTATGCTAGGTTTCGACTTTTTCGCTATGATCTTCCTAGTGGTTTATATAGGAGCTATTGCCGTTTCATCCTCATTCGTAGTTACGATGTTAAATATTAAGATAGCAGAAATTCACGAGAATGTCTTGCGCTATTTACCAGTAGGTGGTATTATTGGACTGATCTTTTTGCTGGAGATCCTTGTCATTTTGGATAATGATTACATTCCAATATTACCAACT---AGTTTG------AGGACAACCCCTCTAAGATATACAGTTTATGCTGGAAAGATAGAAAGTTGGACCGATTCG---------GAAACATTAGGAAATTTACTTCATACCAACTATTTCTTCTTCTTTCTCGTGTCTAGTCTGATTCTATTAGTAGCCATGATTGGGGCTATAGTACTAACGATGCATAAAACTACTAAG------GTCAAAAGACAGGATGTGTTCCAACAAAATGCTATAGATTTTCAGAAGACTATCGAG
>Ophioglossum_austroasiaticum
ATGATA---AGCCTTTTC---CCTGTTCCTTCGAGTATTGCTTTGGTATCTGCTGCGATGGTTATACGTGCCAAAAACCCCGTCCATTCCGTTTTGTCTTCCATCCCTGTTTCTCGTAATACTCCAGGTTTACCTCTTACGTTAGGTTTCGACTCCTCCGCTATGATCTTCCCAGTGGTTTATATAGGAGCTATTGCCGTTTTATCCTCATTTGTAGCCATGATGTTAAATATTAAGATAGCAGAGATTCACGAGAATGTCTTGCGCTATTTACCAGTAGGTGGTATTATTGGACCGATATCTTTGCCGGAGGTCTCTGTCACTCTGGATAATGATTACATCCCA---TTACCAACC---AGTTTG------GGGACAACCCCCCCGAGATATACAGTTTATGCTGGAAGGATATAAAGCTGGACCAATTCG---------GAAACCTTGGGAGATTCACTTCATACAAACTATTTTCTTTTTTTTCTCGTGTCTGGTCTGATTCCATTAGTAGCCATGATTGGGGCTACAGTACCAACTATGCATAAAACTACGAGG------GTCAAGAGGCAGGATGTGTTCCAACAGAATGCTATCGATTCTCAGAAGACTATCGAG
>Psilotum
ATGATA------CTTTTT---CCTGTTTTTTCAAGCATTGCTTTGGTCTCTGCTGTTATGGTCGTACGTGCCAAAAACCCTGTCCATTCCGTTTCGTTTTTCATCCTCGTTTTTTGCAACACCTCAGGGTTACCTCCTGTGCTAGGTCTTGACTTCTTTGCTATGATCTTCTCAGTGGTTTATATAGGAGCTATTGCCGTTTCATCCCCATTCGTAGTTATGATGTTGAATATTAGGATAGCAGAGATTCACGAGAATGTATTGCGCTATTCACCAGTAGGTGGTATTATCGGACTGATCTTCCTGTTGGAGATCTTTGTCATTTTGGATAATGATTACATTCCAATCTTACCAACC---AGTTTG------AGTACAACCTATCTGAGATATACGGTTTATGCCGGAAAGATGCAAAGTTGGACTAATCCG---------GAAACCTTGGGAAATTCGCTTTATACCAACTATCTGTTCCTTTTCCTTGTGTCTAGTCTGATTCTATTAGTAGCCATGATTGGGGCTATAGTACTGACTATGCATAAGACTACCAAG------GTCAAAAGACAGGATGTGTTCCAACAAAATGCTATAGATTCTCATAAGACTATCGGG
>Ophioglossum_californicum
ATGATA---AGCCTTTTC---CCTGTTCCTTCGAGTATTGCTTTGGTATCTGCTGCGATGGTTATACGTGCCAAAAACCCCGTCCATTCCGTTTTGTCTTCCATCCCTGTTTCTCGTAATACTCCAGGTTTACCTCTTACGTTAGGTTTCGACTCCTCCGCTATGATCTTCCCAGTGGTTTATATAGGAGCTATTGCCGTTTTATCCTCATTTGTAGCCATGATGTTAAATATTAAGATAGCAGAGATTCACGAGAATGTCTTGCGCTATTTACCAGTAGGTGGTATTATTGGACCGATATCTTTGCCGGAGGTCTCTGTCACTCTGGATAATGATTACATCCCA---TTACCAACC---AGTTTG------GGGACAACCCCCCCGAGATATACAGTTTATGCTGGAAGGATATAAAGCTGGACCAATTCG---------GAAACCTTGGGAGATTCACTTCATACAAACTATTTTCTTTTTTTTCTCGTGTCTGGTCTGATTCCATTAGTAGCCATGATTGGGGCTACAGTACCAACTATGCATAAAACTACGAGG------GTCAAGAGGCAGGATGTGTTCCAACAGAATGCTATCGATTCTCAGAAGACTATCGAG
>Ginkgo
ACGATA------CCT------TCTGTTTCGTCGAGCCCTGCTTCGGTCTCTGGTTTGATGGTTGTACGTGCTAAAAATCCGGTACATCCCGCTTTGTTTCCCATCCTAGTGTTTCGCAACACTCCAGGTTCCCCTATTCTGTTAGGTCTTGACCTCTCTGCTATGATCTCCCCAGTGGTTCATATAGGAGCTATTGCCGTTTCATCTTCATCCGTGGTTATGATGTTAAATATTCAAATAGCAGAGATTCACGAAAAAGTATCGCGCTATTCACCAGTGAGTGGTATTATTGGACCGATCCTTCGGTGGGAAATGTTCCTCATTCCAGATGATGATCACATTCCACCATTACCAACC---TGCACA------AGTACAGCCTCTCCAAGATATACAGTTCATGCTGGGGAGATACAAAGTTGGACCAATTCG---------GAAACATCGGGCAATTCACTCCATACCTACTATTCCGTTCGGTTCTCGGTTTCCAGTCCTATTTCATTAGTAGCCATGATTGGGGCTACAGTACTGACCATGCATAGGACTACTAAG------GTGAAGAGACAGGATGCATCCCGACAAAATGCTATTGATTCCGAGAGGACTATAATG
>Cheiroglossa
CCCATG---AGACTTTTC---CCTGTTCTTTCAAGTATTGCTTTGGTATCTGCTGCGATGGTTATACGTGCCAAAAACCCCGTCCATTCCGTTTTGTTTTCCATCCCTGTTTTTCGTAATACTCCAGGTTTACCTCTTACGTTAGGTTTCGACTTCTTCGCTATGATCTTCCTAGTGGTTTATATAGGAGCTATTGCTGTTTCATCCTTATTCGTAGCCATGATGTTGAATATTAAGATAGCAGAGATTCACGAGAATGTCTTGCGCTATTTACCAGTAGGTGGTATTATTGGACTGATATCTTTGCCGGAGGTCTTTGTCACTCTGGATAATGATGTAATCCCA---TTACCAACC---AGTTTG------GGGACAACCCCCCCGAGATATACAGTTTATGCTGGAAGGATATAAAGCTGGACCAATTCG---------GAAACCTTGGGAGATTCACTTCATACAAACTATTTTCTTTTTTTTCTCGTGTCTGGTCTGATTCCATTAGTAGCCATGATTGGGGCTATAGTACCAACTATGCATAAAACTACGAGG------GTCAAAAGGCAGGATGTGTTCCAACAGAATGCTATCGATTCTCAGAAGACTATCGAG
>Whittieria
ATGATA---AGCCCTTTC---CCTGTTCTTTCGAGTATTGCTTTGGTATCTGCTGCGATGGTTATACGTGCCAAAAACCCCGTCCATTCCGTTTTGTTTTCCATCCCTGTTTTTCGTAATACTCCAGGTTTACTTCTTACGTTAGGTTTCGACTTCTTCGCTATGATCTTCCTAGTGGTTTATATAGGAGCTATTGCCGCTTCATTCTCATTCGTAGCCACGATGTTGAATATTAAGATAGCAGAGATTCACGAGAATGTCTTGCGCTATTTACCAGTAGGTGGTATTATTGGACTGATATCCCTGCCGGAGGTCTTTGTCACTCTGGATAATGATTACATCCCA---TTACCAACC---AGTTTG------GGGACAACCCCCCCGAGATATACAGTTCATGCTGGAAGGATATAAAGCTGGACCAATTCG---------GAAACCTCGGGAGATTCACTTCATACGAACTATTTTCTCTCTTTTCTCGTGTCTGGTCTGATTCCATTAGTAGCCATGATTGGGGCTATAGTACCAACTATGCATAAAACTACGAGG------GTCAAGAGGCAGGATGTGTTCCAACAGAATGCTATCGATTCTCAGAAGACTATCGAG
>Goswamia
CCCTTG---AACCTTTTC---CCTGTTCCTTCGAGTATTGCTTCGGTATCTGCTGCGATGGTTATACGTGCCAAAAACCCCGTCCATTCCGTTTCGTCTCCCATCCCTGTTTTTCGTAATACTCCAGGTTTACCTCTTACGTTAGGTTCCGACTCTTCTGCTATGATCTTCCCAGTGGTTTATACAGGAGCTATTGCCGCTTCATCCTCATTTGTAGCCACGATGTTGAATATTAAGATAGCAGAGATTCACGAGAATGTCTTGCGCTATTTACCAGTAGGTGGTATTATTGGACCGATATCCTTGCCGGAGGTCTCTGTCACTCTGGATAATGATTACATCCCA---TTACCAACC---GGTTTG------GGGACAACCCCCCCGAGATATACAGTTTATGCTGGAAGGATATAAAGCTGGACCAATTCG---------GAAACCTTGGGAGATTCACTTCATACAAACTATTTTCTTTTTTTTCTCGTGTCTGGTCTGATTCCATTAGTAGCCACGATTGGGGCTATAGTACCAACTATGCATAAAACTACGAGG------GTCAAGAGGCAGGATGTGTTCCAACAGAATGCTATCGATTCTCAGAAGACTATCGAG
>Rhizoglossum
ATGATA---AGCCCTTTC---CCTGTTCTTTCGAGTATTGCTTTGGTATCTGCTGCGATGGTTATACGTGCCAAAAACCCCGTCCATTCCGTTTTGTTTTCCATCCCTGTTTTTCGTAATACTCCAGGTTTACTTCTTACGTTAGGTTTCGACTTCTTCGCTATGATCTTCCTAGTGGTTTATATAGGAGCTATTGCCGCTTCATTCTCATTCGTAGCCACGATGTTGAATATTAAGATAGCAGAGATTCACGAGAATGTCTTGCGCTATTTACCAGTAGGTGGTATTATTGGACTGATATCCTTGCCGGAGGTCTTTGTCACTCTGGATAATGATTACATCCCA---TTACCAACC---AGTTTG------GGGACAACCCCCCCGAGATATACAGTTCATGCTGGAAGGATATAAAGCTGGACCAATTCG---------GAAACCTCGGGAGATTCACTTCATACGAACTATTTTTTCTCTTTTCTCGTGTCTGGTCTGATTCCATTAGTAGCCATGATTGGGGCTATCGTACCAACGCAGCATAAAACTACGAGG------GTCAAGAGGCAGGATGTGTTCCAACAGAATGCTATCGATTCTCAGAAGACTATCGAG
>Mankyua
ATGATA------CTGTTT---CCTGTTCTTTCGAGTACTGCTTTGGTATCTGCTGTTATGGTTATACGTGCCAAAAACCCTGTCCATTCCGTTTTGTTTTCCATCCTTGTTTTTCGTAATACTTCAGGTTTACTCCTTATGTTAGGTCTCGACTTTTTTGCTATGATCTTCCTAGTGGTTTATATAGGAGCTATTGCCGTTTCATTCTCATTCGTAGTTACGATGTTAAATATCAAGATAGCAGAAATTCACGAGAATGTCTTGCGCTATTTACCAGTAGGTGGTATTATTGGACCGATATTTTCGCTGGAGATCTTTGTCATTTTGGATAATGATTACATTCCAATATTACCAACT---AGTTTG------AGGACAACCCCTCTGAGATATACAGTTTATGCTGGAAAGATACAAAGTTGGACTAATTCG---------GAAACCTTGGGAAATTTACTTCATACAAACTATTTTCTATTTTTCTTTGTGTCTAGTCTGATTCTATTAGTAGCCATGATTGGGGCTATAGTACTAACTATGCATAAAACTAGAAGG------GCCGCACCCATAGCGTTATTCGATTTACAAACAGATCAATTGAAAGGATCCCGGGAA
