# Supplementary material for: Organellar phylogenomics of Ophioglossaceae fern genera
Source: Front Plant Sci. 2024 Jan 15;14:1294716. doi: 10.3389/fpls.2023.1294716 (PMC10823028; doi:10.3389/fpls.2023.1294716)
Supplement: Supplementary file 3 [file DataSheet_3.zip › Supplementary file S2/mtDNA_expanded/trim_HGT_nad7e3.fas]

>Olax
TATGTTTCTACGATGGCCCAAGAACACGCTCATTCTTCAGCCGTAGAGAGACTTTTGAATTGCGAGGTACCATTACGAGCTCAATATATACGAGTGTTATTCCGTGAAATAACTCGAATTTCAAATCATTCACTTGCTTTAACTACTCATGCTATGGATGTGGGAGCATCAACTCCGTCCCTGTGGGCTTCTGAGGAGCGGGAGAAATTGTTGGAATTCTATGAAAGAGTCTCGGGAGCCAGGATGCATGCCAGTTTCATACGACCAGGTGGAGTGGCACAAGATCTGCCTCTTGGCTTATGTCGAGATATTGATTCCTCCACACAACAATTTTCTTCTCGTATCGACGAATTAGAAGAGATGTCAACCGGCAACCGTATCTGGAAACAACGATTAGTGGATATTGGTACTGTCACTGCACAGCAAGCAAAGGATTGGGGATTCAGTGGTGTAATGTTAAGAGGT
>Santalum
TATGTTTCTATGATGGCCCAAGAACACGCTCATTCTTCAGCCGTAGAGAGACTTTTGAATTGCGAGGTACCATTACGAGCTCAATATATACGAGTGTTATTCCGTGAAATAACTCGAATTTCAAATCATTCACTTGCTTTAACTACTCATGCTATGGATGTGGGAGCATCAACTCCGTCCCTGTGGGCTTCTGAGGAGCGGGAGAAATTGTTGGAATTCTATGAAAGAGTCTCGGGAGCCAGGATGCATGCCAGTTTCATACGACCAGGTGGAGTGGCACAAGATCTGCCTCTTGGCTTATGTCGAGATATTGATTCCTCCACACAACAATTTGCTTCTCGTATCGACGAATTAGAAGAGATGTCAACCGGCAACCGTATCTGGAAACAACGATTAGTGGATATTGGTACTGTCACTGCACAGCAAGCAAAGGATTGGGGATTCAGTGGTGTAATGTTAAGAGGT
>Castilleja
TATGTTTCTATGATGGCCCAAGAACACGCTCATTCTTCAGCCGTAGAGAGACTTTTGAATTGCGAGGTACCATTACGAGCTCAATATATACGAGTGTTATTCCGTGAAATAACTCGAATTTCAAATCATTCACTTGCTTTAACTACTCATGCTATGGATGTGGGAGCATCAACTCCGTTCCTGTGGGCTTTTGAGGAGCGGGAGAAATTGTTGGAATTCTATGAAAGAGTCTCGGGAGCCAGGATGCATGCCAGTTTCATACGACCAGGTGGAGTGGCACAAGATCTGCCTCTTGGCTTATGTCGAGATATTGATTCCTTCACACAACAATTTTCTTCTCGTATCGACGAATTAGAAGAGATGTCAACCGGCAACCGTATCTGGAAACAACGATTAGTGGATATTGGTACTGTCACTGCACAGCAAGCAAAGGATTGGGGATTCAGTGGTGTAATGTTAAGAGGT
>Pinus
TATGTTTCTATGATGGCCCAGGAACACGCTTATTCTTCAGCTGTAGAGAAACTTCTGAATCGCGAGGTACCATTACGGGCTCAATATATACGAGTGTTATTTCGTGAAATAACTCGAATTTCGAATCATTCACTTGCTTTAACTACTCATGCTACGGATGTGGGAGCATTAACTCCGTCCCTGTGGGCTTCTGAGGAGCGGGAGAGATCGTTGGAATTCCATGAAAGAGTCCCGGGAGCCAGGATGCATGCCAGTTTCATACGACCAGGTGGAGTGGCACAAGATCTGCCTCTTGGCTTATGTCGAGATATTGATTCCTTTACACGACAATTCGCTTCTCGTATTGACGAATCAGAAGAGATGTCAACCGGCAACCGTATCTGGAAACAACGATTAGTGGATATTGGTACTGTCACTGCACAGCAGGCAAAGGATTGGGGATCCAGTGGTGTAATGCTAAGAGGT
>Phoenix
TATGTTTCTACGATGGCCCAAGAACACGCTCATTCTTCAGCCGTAGAGAGACTTTTGAATTTCGAGGTACCATTACGAGCTCAATATATACGAGTGTTATTCCGTGAAATAACTCGAATTTCAAATCATTCACTTGCTTCAACTACTCATGCTATGGATGTGGGAGCATCAACTCCGTTCCTTTGGGCTTTTGAGGAGCGGGAGAAATTGTTGGAATTCTATGAAAGAGTCCCGGGAGCCAGGATGCATGCCAGTTTCATACGACCTGGTGGAGTGGCACAAGATCTGCCTCTTGGCTTATGTCGAGATATTGATTCCTCCACACAACAATTTGCTTCTCGTATCGACGAATTAGAAGAGATGTCAACCGGCAACCGTATCTGGAAACAACGATTAGTGGATATTGGTACTGTCACTGCACAGCAAGCAAAGGATTGGGGATTCAGTGGTGTAATGTTAAGAGGT
>Boea
TATGTTTCTATGATGGCCCAAGAACACGCTTATTCTTCAGCCGTAGAGAGACTTTTGAATTGCGAGGTACCATTACGAGCTCAATATATACGAGTGTTATTCCGTGAAATAACTCGAATTTCAAATCATTCACTTGCTTTAACTACTCATGCTATGGATGTGGGAGCATCAACTCCGTTCCTGTGGGCTTTTGAGGAGCGGGAGAAATTGTTGGAATTCTATGAAAGAGTCTCGGGAGCCAGGATGCATGCCAGTTTCATACGACCAGGTGGAGTGGCACAAGATCTGCCTCTTGGCTTATGTCGAGATATTGATTCCTTCACACAACAATTTGCTTCTCGTATCGACGAATTAGAAGAGATGTCAACCGGCAACCGTATCTGGAAACAACGATTAGTGGATATTGGTACTGTCACTGCACAGCAAGCTAAGGATTGGGGATTTAGTGGTGTAATGTTAAGAGGT
>Spirodela
TATGTTTCTACGATGGCCCAAGAACACGCTCATTCTTCAGCCGTAGAGAGACTTTTGAATTGCGAGGTACCATTACGAGCTCAATATATACGAGTGTTATTCCGTGAAATAACTCGAATTTCAAATCATTCACTTGCTTCAACTACTCATGCTATGGATGTGGGAGCATCAACTCCGTTCCTTTGGGCTTCTGAGGAGCGGGAGAAATTGTTGGAATTCTATGAAAGAGTCCCGGGAGCCAGGATGCATGCCAGTTTCATACGACCTGGTGGAGTGGCACAAGATCTGCCTCTTGGCTCATGTCGAGATATTGATTCCTCCACACAACAATTTGCTTCTCGTATCGACGAATTAGAAGAGATGTCAACCGGCAACCGTATCTGGAAACAACGATTAGTGGATATTGGTACTGTCACTGCACAGCAAGCAAAGGATTGGGGATTCAGTGGTGTAATGTTAAGAGGT
>Nicotiana
TATGTTTCTATGATGGCCCAAGAACACGCTCATTCTTCAGCCGTAGAGAGACTTTTGAATTGCGAGGTACCATTACGAGCTCAATATATACGAGTGTTATTCCGTGAAATAACTCGAATTTCAAATCATTCACTTGCTTTAACTACTCATGCTATGGATGTAGGAGCATCAACTCCGTTCCTGTGGGCTTTTGAGGAGCGGGAGAAATTGTTGGAATTCTATGAAAGAGTCTCGGGAGCCAGGATGCATGCCAGTTTCATACGACCAGGTGGAGTGGCACAAGATCTGCCTCTTGGCTTATGTATAGATATTGATTCATTCACACAACAATTTGCTTCTCGTATCGACGAATTAGAAGAGATGTCAACCGGCAACCGTATCTGGAAACAACGATTAGTGGATATTGGTACTGTCACTGCACAGCAAGCAAAGGATTGGGGATTCAGTGGTGTAATGTTAAGAGGT
>Agrostemma
TATGTTTCTATGATGGCCCAAGAACACGCTCATTCTTCAGCCGTAGAGAGACTTTTGAATTGCGAGGTACCATTACGAGCTCAATATATACGAGTGCTATTCCGTGAAATAACTCGAATTTTAAATCATTCACTTGCTTTAACTACTCATGCTATGGATGTGGGAGCATTAACTCCGTTCCTGTGGGCTTTTGAGGAGCGAGAGAAATTGTTGGAATTCTATGAAAGAGTCTCGGGAGCCAGGATGCATGCCAGTTTCATACGACCAGGTGGAGTGGCACAAGATCTGCCTCTTGGCTTATGTCGAGATATTGATTCCTCCACACAACAATTTGCTTCTCGTATCGACGAATTAGAAGAGATGTCAACCGGCAACCGTATCTGGAAACAACGATTGGTGGATATTGGTACTGTCACTGCACAGCAAGCAAAGGATTGGGGATTCAGTGGTGTAATGTTAAGAGGT
>Vitis
TATGTTTCTACGATGGCCCAAGAGCACGCTCATTCTTCAGCCGTAGAGAGACTTTTGAATTGCGAGGTACCATTACGAGCTCAATATATACGAGTGTTATTCCGTGAAATAACTCGAATTTCAAATCATTCACTTGCTTTAACTACTCATGCTATGGATGTGGGAGCATCAACTCCGTCCCTGTGGGCTTCTGAGGAGCGGGAGAAATTGTTGGAATTCTATGAAAGAGTCTCGGGAGCCAGGATGCATGCCAGTTTCATACGACCAGGTGGAGTGGCACAAGATCTGCCTCTTGGCTTATGTCGAGATATTGATTCCTCCACACAACAATTTGCTTCTCGTATCGACGAATTAGAAGAGATGTCAACCGGCAACCGTATCTGGAAACAACGATTAGTGGATATTGGTACTGTCACTGCACAGCAAGCAAAGGATTGGGGATTCAGTGGTGTAATGTTAAGAGGT
>Malania
TATGTTTCTACGATGGCCCAAGAACACGCTCATTCTTCAGCCGTAGAGAGACTTTTGAATTGCGAGGTACCATTACGAGCTCAATATATACGAGTGTTATTCCGTGAAATAACTCGAATTTCAAATCATTCACTTGCTTTAACTACTCATGCTATGGATGTGGGAGCATCAACTCCGTCCCTGTGGGCTTCTGAGGAGCGGGAGAAATTGTTGGAATTCTATGAAAGAGTCTCGGGAGCCAGGATGCATGCCAGTTTCATACGACCGGGTGGAGTGGCACAAGATCTGCCTCTTGGCTTATGTCGAGATATTGATTCCTCCACACAACAATTTGCTTCTCGTATCGACGAATTAGAAGAGATGTCAACCGGCAACCGTATCTGGAAACAACGATTAGTGGATATTGGTACTGTCACTGCACAGCAAGCAAAGGATTGGGGATTCAGTGGTGTAATGTTAAGAGGT
>Amborella
TATGTTTCTACGATGGCCCAAGAACACGCTCATTCTTCAGCCGTAGAGAGACTTTTGAATTGCGAGGTACCATTACGAGCTCAATATATACGAGTGTCATTCCGTGAAATAACTCGAATTTCAAATCATTCACTTGCTTCAACTACTCATGCTATGGATGTGGGAGCATCAACTCCGTCCCTGTGGGCTTCTGAAGAGCGGGAGAAATTGTTGGAATTCTATGAAAGAGTCCCGGGAGCCAGGATGCATGCCTCTTTCATACGACCAGGTGGAGTGGCACAAGATCTGCCTCTTGGCTCATGTCGAGATATTGATTCCTCCACACAACAATTTGCTTCTCGTATCGACGAATCAGAAGAGATGTCAACCGGCAACCGTATCTGGAAACAACGATTAGTGGATATTGGTACTGTCACTGCACAGCAAGCAAAGGATTGGGGATTCAGTGGTGTAATGTTAAGAGGT
>Gossypium
TATGTTTCTATGATGGCCCAAGAACACGCTCATTCTTCAGCCGTAGAGAGACTTTTGAATTGCGCGGTACCATTACGAGCTCAATATATACGAGTGTTATTCCGTGAAATAACTCGAATTTCAAATCATTCACTTGCTTTAACTACTCATGCTATGGATGTGGGAGCATCAACTCCGTTCCTGTGGGCTTTTGAGGAGCGGGAGAAATTGTTGGAATTCTATGAAAGAGTCTCGGGAGCCAGGATGCATGCCAATTTCATACGACCAGGTGGAGTGGCACAAGATCTGCCTCTTGGCTTATGTCGAGATATTGATTCCTCCACACAACAATTTGCTTCTCGTATCGACGAATTAGAAGAGATGTCAACCGGCAACCGTATCTGGAAACAACGATTAGTGGATATTGGTACTGTCACTGCACAGCAAGCAAAGGATTGGGGATTCAGTGGTGTAATGTTAAGAGGT
>Liriodendron
TATGTTTCTACGATGGCCCAAGAACACGCTCATTCTTCAGCCGTAGAGAGACTTTTGAATTGCGAGGTACCATTACGAGCTCAATATATACGAGTGTTATTCCGTGAAATCACTCGAATTTCAAATCATTCACTTGCTTCAACTACTCATGCTATGGATGTGGGAGCATCAACTCCGTTCCTGTGGGCTTCTGAGGAGCGGGAGAAATTGTTGGAATTCCATGAAAGAGTCCCGGGAGCCAGGATGCATGCCAGTTTCATACGACCAGGTGGAGTGGCACAAGATCTGCCTCTTGGCTCATGTCGAGATATTGATTCCTCCACACAACAATTTGCTTCTCGTATCGACGAATCAGAAGAGATGTCAACCGGCAACCGTATCTGGAAACAACGATTAGTGGATATTGGTACTGTCACTGCACAGCAAGCAAAGGATTGGGGATTCAGTGGTGTAATGTTAAGAGGT
>Salvia
TATGTTTCTATGATGGCCCAAGAACACGCTCATTCTTCAGCCGTAGAGAGACTTTTGAATTGCGAGGTACCATTACGAGCTCAATATATACGAGTGTTATTCCGTGAAATAACTCGAATTTCAAATCATTCACTTGCTTTAACTACTCATGCTATGGATGTGGGAGCATCAACTCCGTTCCTGTGGGCTTTTGAGGAGCGGGAGAAATTGTTGGAATTCTATGAAAGAGTCTCGGGAGCCAGGATGCATGCCAGTTTCATACGACCAGGTGGAGTGGCACAAGATCTGCCTCTTGGCTTATGTCGAGATATTGATTCCTTCACACAACAATTTTCTTCTCGTATCGACGAATTAGAAGAGATGTCAACCGGCAACCGTATCTGGAAACAACGATTAGTGGATATTGGTACTGTCACTGCACAGCAAGCAAAGGATTGGGGATTCAGTGGTGTAATGTTAAGAGGT
>Carica
TATGTTTCAATGATGGCCCAAGAACACGCTCATTCTTCAGCTGTAGAGAGACTTTTGAATTGCGAGGTACCATTACGAGCTCAATATATACGAGTGTTATTCCGTGAAATAACTCGAATTTCAAATCATTCACTTGCTTTAACTACTCATGCTATGGATGTGGGAGCATCAACTCCGTTCCTGTGGGCTTTTGAGGAGCGGGAGAAATTGTTGGAATTCTATGAAAGAGTCTCGGGAGCCAGGATGCATGCCAGTTTCATACGACCAGGTGGAGTGGCACAAGATCTGCCTCTTGGCTTATGTCGAGATATTGATTCCTTCACACAACAATTTGCTTCTCGTATCGACGAATTAGAAGAGATGTCAACCGGCAACCGTATCTGGAAACAACGATTAGTGGATATTGGTACTGTCACTGCACAGCAAGCAAAGGATTGGGGATTCAGTGGTGTAATGTTAAGAGGT
>Cycas
TATGTTTCTATGATGGCCCAAGAACACGCTCATTCTTCAGCTGTAGAGAAACTTCTGAATCGTGAGGTACCATTACGAGCTCAATATATACGAGTGTTATTTCGTGAAATAACTCGAATTTCGAATCATTCACTTGCTTTAACTACTCATGCTATGGATGTGGGAGCATTAACTCCGTCCCTGTGGGCTTTTGAGGAGCGGGAAAAATCGTTGGAATTCCATGAAAGAGTCCCGGGAGCCAGGATGCATGCCAGTTTCATACGACCAGGTGGAGTGGCACAAGATCTGCCCCTTGGCTTATGTCGAGATATTTATTCCTTTACACAACAATTCGCTTCTCGTATTGACGAATCAGAAGAGATGTCAACCGGCAACCGTATCTGGAAACAACGATTAGTGGATATTGGTACTGTCACTGCACAGCAAGCAAAGGATTGGGGATTCAGTGGTGTAATGTTAAGAGGT
>Helicanthes
TATGTTTCTACGATGGCCCAAGAACACGCTCATTCTTCAGCCGTAGAGATACTTTTGAATTGCGAGGTACCATTACGAGCTCAATATATACGAGTGTTATTCCGCGAAATAACTCGAATTTCAAATCATTCACTTGCTTTAACTACTCATGCTATGGATGTGGGAGCATCAACTCCGTTCCTGTGGGCTTTTGAGGAGCGGGAGAAATTGTTGGAATTCTATGAAAGAGTCTCGGGAGCCAGGATGCATGCCAGTTTCATACGACCGGGTGGAGTGGCACAAGATCTGCCTCTTGGCTTATGTCGAGATATTGATTCCTTTACACAACAATTTGCTTCTCGTATCGACGAATTAGAAGAGATGTCAACCGGCAACCGTATCTGGAAACAACGATTAGTGGATATTGGTACTGTCACTGCACAGCAAGCAAAGGATTGGGGATTCAGTGGTGTAATGTTAAGAGGT
>Rhazya
TATGTTTCTATGATGGCCCAAGAACACGCTTATTCTTCAGCCGTAGAGAGACTTTTGAATTGCGAGGTACCATTACGAGCTCAATATATACGAGTGTTATTCCGTGAAATAACTCGAATTTCAAATCATTCACTTGCTTTAACTACTCATGCTATGGATGTGGGAGCATCAACTCCGTTCCTGTGGGCTTTTGAGGAGCGAGAGAAATTGTTGGAATTCTATGAAAGAGTCTCGGGAGCCAGGATGCATGCCAGTTTCATACGACCAGGTGGAGTGGCACAAGATCTGCCTCTTGGCTTATGTCGAGATATTGATTCCTCCACACAACAATTTGCTTCTCGTATCGACGAATTAGAAGAGATGTCAACCGGCAACCGTATCTGGAAACAACGATTAGTGGATATTGGTACTGTCACTGCACAGCAAGCAAAGGATTGGGGATTCAGTGGTGTAATGTTAAGAGGT
>Oenothera
TATGTTTCTACGATGGCCCAAGAACACGCTCATTCTTCAGCCGTAGAGAAACTTTTGAATTGCGAGGTACCATTACGAGCTCAATATATACGAGTATTATTCCGTGAAATAACTCGAATTTCAAATCATTCACTTGCTTTAACTACTCATGCTATGGATGTGGGAGCATCAACTCCGTTCCTGTGGGCTTTTGAGGAGCGGGAGAAATTGTTGGAATTCTATGAAAGAGTCTCGGGAGCCAGGATGCATGCAAGTTTCATACGACCAGGTGGAGTGGCACAAGATCTGCCTCTTGGCTTATGTCGAGATATTGATTCCTCCACACAACAATTTGCTTCTCGTATCGACGAATTAGAAGAGATGTCAACCGGCAACCGTATCTGGAAACAACGATTAGTGGATATTGGTACTGTCACTGCACAGCAAGCAAAGGATTGGGGATTCAGTGGTGTAATGTTAAGAGGT
>Cuscuta
TATGTTTCTATGATGGCCCAAGAACACGCTCATTCTTCAGCCGTAGAGAGACTTTTGAATTGCGAGGTACCATTACGAGCTCAATATATACGAGTGTTATTCCGTGAAATAACTCGAATTTCAAATCATTCACTTGCTTTAACTACTCATGCTATGGATGTGGGAGCATCAACTCCGTTCCTGTGGGCTTTTGAGGAGCGGGAGAAATTGTTGGAATTCTATGAAAGAGTCTCGGGAGCCAGGATGCATGCCAGTTTCATACGACCAGGTGGAGTGGCACAAGATCTTCCTCTTGGCTTATGTAGAGATATTGATTCCTTCACACAACAATTTGCTTCTCGTATCGACGAATTAGAAGAGATGTCAACCGGCAACCGTATCTGGAAACAACGATTAGTGGATATTGGTACTGTCACTGCACAGCAAGCAAAGGATTGGGGATTCAGTGGTGTAATGTTAAGAGGT
>Oryza
TATGTTTCTACGATGGCCCAAGAACACGCTCATTCTTCAGCCGTAGAGAGACTTTTGAATTGTGAGGTACCATTACGAGCTCAATATATACGAGTGTTATTCTGTGAAATAACTCGAATTTCAAATCATTCACTTGCTTCAACTACTCATGCTATGGATGTGGGAGCATCAACTCCGTTCCTTTGGGCTTTTGAGGAGCGGGAGAAATTGTTGGAATTCTATGAAAGAGTCCCGGGAGCCAGGATGCATGCCAGTTTCATACGACCTGGTGGAGTGGCACAAGATCTGCCTCTTGGCTTATGTCGAGATATTGATTCCTCCACACAACAATTTGCTTCTCGTATCGACGAATTAGAAGAGATGTCAACCGGCAACCGTATCTGGAAACAACGATTAGTGGATATTGGTACTGTCACTGCACAGCAAGCAAAGGATTGGGGATTCAGTGGTGTAATGTTAAGAGGT
>Arabidopsis
TATGTTTCTATGATGGCCCAAGAACACGCTCATTCTTCAGCTGTAGAGAAACTTTTGAATTGCGAGGTACCATTACGAGCTCAATATATACGAGTGTTATTCCGTGAAATAACTCGAATTTCAAATCATTCACTTGCTTTAACTACTCATGCTATGGATGTGGGAGCATTAACTCCGTTCCTGTGGGCTTTTGAGGAGCGGGAGAAATTGTTGGAATTCTATGAAAGAGTCTCGGGAGCCAGGATGCATGCCAGTTTCATACGACCAGGTGGAGTGGCACAAGATCTGCCTCTTGGCTTATGTCGAGATATTGATTCCTTCACACAACAATTTGCTTCTCGTATCGATGAATTAGAAGAGATGTCAACCGGCAACCGTATCTGGAAACAACGATTAGTGGATATTGGTACTGTCACTGCACAGCAAGCAAAGGATTGGGGATTCAGTGGTGTAATGTTAAGAGGT
>Ricinus
TATGTTTCTACGATGGCCCAAGAACACGCTTATTCTTCAGCCGTAGAGAGACTTTTGAATTGCGAGGTACCATTACGAGCTCAATATATACGAGTGTTATTCCGTGAAATAACTCGAATTTTAAATCATTCACTTGCTTTAACTACTCATGCTATGGATGTGGGAGCACCAACTCCGTTCCTGTGGGCTTTTGAGGAGCGGGAGAAATTGTTGGAATTCTATGAAAGAGTCTCGGGAGCCAGGATGCATGCCAGTTTCATACGACCAGGTGGAGTGGCACAAGATCTGCCTCTTGGCTTATGTCGAGATATTGATTCCTCCACACAACAATTTGCTTCTCGTATCGACGAATTAGAAGAGATGTCAACTGGCAACCGTATCTGGAAACAACGATTAGTGGATATTGGTACTGTCACTGCACAGCAAGCAAAGGATTGGGGATTCAGTGGTGTAATGTTAAGAGGT
>Erythropalum
TATGTTTCTACGATGGCCCAAGAACACGCTCATTCTTCAGCCGTAGAGAGACTTTTAAATTGCGAGGTACCATTACGAGCTCAATATATACGAGTGTTATTCCGTGAAATAACTCGAATTTCAAATCATTCACTTGCTTTAACTACTCATGCTATGGATGTGGGAGCATCAACTCCGTTCCTGTGGGCTTCTGAGGAGCGGGAGAAATTGTTGGAATTCTATGAAAGAGTCTCGGGAGCCAGGATGCATGCCAGTTTCATACGACCAGGTGGAGTGGCACAAGATCTGCCTCTTGGCTTATGTCGAGATATTGATTCCTCCACACAACAATTTTCTTCTCGTATCGACGAATTAGAAGAGATGTCAACCGGCAACCGTATCTGGAAACAACGATTAGTGGATATTGGTACTGTCACTGCACAGCAAGCAAAGGATTGGGGATTCAGTGGTGTAATGTTAAGAGGT
>Cucurbita
TATGTTTCTACGATGGCCCAAGAACACGCTCATTCTTCAGCTGTAGAGAGACTTTTGAATTGCGAGGTACCATTACGAGCTCAATATATACGAGTGTTATTCCGTGAAATCACTCGAATTTCAAATCATTCACTTGCTTTAACTACTCATGCTATGGATGTGGGAGCATCAACTCCGTTCCTGTGGGCTTTTGAGGAGCGGGAGAAATTATTGGAATTCTATGAAAGAGTCTCGGGAGCCAGGATGCATGCCAGTTTCATACGACCAGGTGGAGTGGCACAAGATCTTCCTCTTGGCTTATGTCGAGATATTGATTCCTTCACACAACAATTTGCTTCTCGTATCGACGAATTAGAAGAGATGTCAACCGGCAACCGTATCTGGAAACAACGATTAGTGGATATTGGTACTGTCACTGCACAGCAAGCAAAGGATTGGGGATTCAGTGGTGTAATGTTAAGAGGT
>Glycine
TATGTTTCTACGATGGCCCAAGAACACGCTCATTCTTCAGCCGTAGAGAGACTTTTGAATTGCGAGGTACCATTACGAGCTCAATATATACGAGTGTTATTCCGTGAAATAACTCGAATTTCAAATCATTTACTTGCTTTAACTACTCATGCTATGGATGTGGGAGCATCAACTCCGTCCCTGTGGGCTTTTGAGGAGCGGGAGAAATTGTTGGAATTCTATGAAAGAGTCTCGGGAGCCAGGATGCATGCCAGTTTCATACGACCAGGTGGAGTGGCACAAGATCTGCCTCTTGGCTTATGTCGAGATATTGATTCCTTCACACAACAATTTGCTTCTCGTATCGACGAATTAGAAGAGATGTCAACCGGCAACCGTATCTGGAAACAACGATTAGTGGATATTGGTACTGTCACTGCACAGCAAGCAAAGGATTGGGGATTCAGTGGTGTAATGTTAAGAGGT
>Malus
TATGTTTCTATGATGGCCCAAGAACACGCTCATTCTTCAGCCGTAGAGAGACTTTTGAATTGCGAGGTACCATTACGAGCTCAATATATACGAGTGTTATTCCGTGAAATAACTCGAATTTCAAATCATTCACTTGCTTTAACTACTCATGCTATGGATGTGGGAGCATCAACTCCGTTCCTGTGGGCTTTTGAGGAGCGGGAGAAATTGTTGGAATTCTATGAAAGAGTCTCCGGAGCCAGGATGCATGCCAGTTTCATACGACCAGGTGGAGTGGCACAAGATTTGCCTCTTGGCTTATGTCGAGATATTGATTCCTCCACACAACAATTTGCTTCTCGTATCGACGAATTAGAAGAGATGTCAACCGGCAACCGTATCTGGAAACAACGATTAGTGGATATTGGTACTGTCACTGCACAGCAAGCAAAGGATTGGGGATTCAGTGGTGTAATGTTAAGAGGT
>Tolypanthus
TATGTTTCTACGATGGCCCAAGAACACGCTCATTCTTCAGCCGTAGAGATACTTTTGAATTGCGAGGTACCATTACGAGCTCAATATATACGAGTGTTATTCCGCGAAATAACTCGAATTTCAAATCATTCACTTGCTTTAACTACTCATGCTATGGATGTGGGAGCATCAACTCCGTTCCTGTGGGCTTTTGAGGAGCGGGAGAAATTGTTGGAATTCTATGAAAGAGTCTCGGGAGCCAGGATGCATGCCAGTTTCATACGACCGGGTGGAGTGGCACAAGATCTGCCTCTTGGCTTATGTCGAGATATTGATTCCTTTACACAACAATTTGCTTCTCGTATCGACGAATTAGAAGAGATGTCAACCGGCAACCGTATCTGGAAACAACGATTAGTGGATATTGGTACTGTCACTGCACAGCAAGCAAAGGATTGGGGATTCAGTGGTGTAATGTTAAGAGGT
>Asclepias
TATGTTTCTATGATGGCCCAAGAACACGCTTATTCTTCAGCCGTAGAGAGACTTTTGAATTGCGAGGTACCATTACGAGCTCAATATATACGAGTGTTATTCCGTGAAATAACTCGAATTTCAAATCATTCACTTGCTTTAACTACTCATGCTATGGATGTGGGAGCATCAACTCCGTTCCTGTGGGCTTTTGAGGAGCGAGAGAAATTGTTGGAATTCTATGAAAGAGTCTCGGGGGCCAGGATGCATGCCAGTTTCATACGACCAGGTGGAGTGGCACAAGATCTGCCTCTTGGTTTATGTCGAGATATTGATTCCTCCACACAACAATTTGCTTCTCGTATCGACGAATTAGAAGAGATGTCAACCGGCAACCGTATCTGGAAACAACGATTAGTGGATATTGGTACTGTCACTGCACAGCAAGCAAAGGATTGGGGATTCAGTGGTGTAATGTTAAGAGGT
>Pteridium
TACGTTCCCATGATGGCTCAAGAACACGCTTATCCCTCAGCTGTAGAGAGACCTTGCAATTGCGAGGTACCGTTATGAGCTTAATATATATGAGTGTTATTTCGTGAAACAACTTGAATCCCAAATCATTTACCTGCTTTAACTACTTATGCCATGGATGTGGGAGCATCAACTCTGTCTCCGTGGGCTTTTGAAGAGCGAGAAAAACCTTTGGAATCCTATGAAAGGGTCTCGGGAGCTAGGATGTATGCCAGTTATATATGATCAGGTGGAGTGGCATAAGATCTGCCTCTGGGCTTGAGTGGAGACACCTTTCCATTCACATAATAATTTGCTTCCCGTATTGACGAATCGGAGGAAATGCCAACCAACAACCGTATCTGGAAATAACGATTAGTGGATATCGGTACCGTCACTGCATAGTAAGCTTTGGATCGGGGATTCAGTGGTGTAATGTTAAGAGGT
>Azolla
TACGTTCCCATGATGGCCTAAGAACACGCTTATCCTTCAGCTGTAGAGAGACCTTGCAATTGTGAGGTACCGTTATGAGCTTAATATATATGAGTGTTATTTTGTGAAACAACTTGAATCCCAAATTATTTACCTGCTTTAACTATTTATGTCATGGACGTGGGAGCATCAACTCTGTCTCCGTGGGCTTCTGAAGAGCGAGAAAAACTTTTGGAATCCTATGAAAGGGTCTCGGGAGCTAGGATGTACGCTAGTTATATATGACTAGGTGGAGTGGCATAAGATCTGCCTCTGGGCTTGAGTGGAGACACTTTTTCATTCACATAGTAATTTGCTTCTCGTATTGACGAATCGGAGGAAACGCCGACCAACAACCGTATCTGGAAATAATGATTAGTGGATATCGGTACCGTCACTGCATAGTAAGCTTTGGATCGGGGATTCAGTGGTGTAATGTTAAGAGGT
>Haplopteris
TACGTTCCCATGATGGCTTAAGAACACGCTTATCCCTTAGCTGTAGAGAGACCTTGCAATTGCGAGGTACCGTTATGAGCTTAATATATATGAGTGTTATTCCGTGAAATAACTTGAATCCCAAATCATTTACCTGCTTTAACTACTTATGCCATGGATGTGGGAGCATCAACTCCGTTCCCGTGGGCTTTTGAAGAGCGAGAAAGACCTTCGGAATTCTATGAAAGGGTCTCGGGAGCTAGGATGCATGCCAGTTATACATGATCAGGTGGAGTGGCATAAGATCTGCCTCTGGGCTTGAGTGGAGACATCTTTTCATTCACATAATAATTTGCTTCTCGTATTGACGAATCGGAGGAGACGCCGACCAACAACCGTATCTGGAAATAACGATTAGTGGATATTGGTACCGTCACTGCATAGTAAGCTTTGGATCGGGGATTCAGTGGTGTAATGTTAAGAGGT
>HGT_Sahashia
CACGTTCCCGTGATGGCCTAAGAACACGCTTATCCTTCAGCTGTAGAGAGACCTTGCAATTGCGAGGTACCGTCATGAGCTCGATATAAATGAGTGTTCTTCCGTGAAACAACTCGAACTCCGAAA--TTTACCTGCTTTAACTATTTATGCCATGGATGTGGGAGCATCAACTCTGTCTCCGTGGGCTTTTGAAGAGCGATAAAACCCTTCGGAATCCTATGAAAGGGTCTCGGGAGCTAGAATGCATGCCAGTTATATATGACCAGGTGGAG-----------------------------------------------------------------------------------------------------------------------------------------------------------------------------------------------
>Psilotum
CATGTTTCTATGATGGCCTAAGAACACGCCTATTCCCTAGCTGTAGAGAGACTTTGTAATCGTGAGGTACCATTACGGGCTCAGTATATACGAGTTTTATTTCGTGAAATAACTCGAATTCCAAATCATTTACTTGCTTTAACTACTTATGCTATGGATGTGGGAGCATTGACTCCGTTCCTGTGGGCCTTTGAAGAGCGGGAAAAACTTTTGGAATTCCATGAAAGAGTATCGGGAGCCAGGATGCATGCCAGTTATATACGACCAGGTGGAGTGGCGCAAGATATGCCTTTAGGCTTAAGTCAAGATATCTTTTCATTCACACAACAATTTGCCTCTCGTATTGACGAATTGGAAGAAATGTTAACCAACAACCGTATTTGGAAACAACGATTAGTAGATATTGGTACTGTAACTGCAGAGCAAGCTCTGGATCGGGGATTCAGTGGTGTAATGTTAAGAGGT
>Ophioglossum_californicum
TATGTTCCTATGATGGCCTAAGAACACGCTTATTCTTTAGCTGTAGAGAGACTTTGTAATTGTGAGGTCCCATTACGAGCTCAGTATATACGAGTGTTATTTCGTGAAATAACTCGAATCTTAAACCATTCACTTGCTTTAACTACTCATGCTATGGATGCGGGAGCATCAACTCCGTTCCCGTGGGCTTTTGAGGAGTGAGAAAAACTTTTAGAATTCTATGAAAGAGTATCGGGAGCCAGGATGCATGCCAGTTATATATGACCAGGTGGAGTGGCACAAGATCTGCCTTTGGGCTTAAGTGAAGATATCTTTTTATTTACATAAGAATTCGCTTCTCGTATTGACGAATTGGAAGAAATGTTAACCAACAACCGTATTCGGAAACAATGATTAGTGGATATTGGGACTGTCACTGCAGAGCAAGCTTTGGATTGGGGATTCAGTGGTGTAATGTTAAGAGGT
>Ginkgo
TATGTTTCTATGATGGCCCAGGAACACGCTTATCCCTCAGCTGTAGAGAAACTCCCGAATCGCGAGGTACCATTACGGGCTCAATATATACGAGTGTTATTTCGTGAAATAACTCGAATTTCAAATCATTCACTTGCTTCAACTACTCATGCTACGGATGTGGGAGCATTAACCCCGTCCCTGTGGGCTTCTGAGGAGCGGGAGAAATTGTTGGAATCCCACGAAAGAGTCCCGGGAGCCAGGATGCATGCCAGTTCCATACGACCAGGTGGAGTGGCACAAGATCTGCCTCTTGGCTTATGCCGAGATATTTATTCCTTTGCACAACAATTCGCTCCTCGTATTGACGAATCAGAAGAGATGTCAACCGGCAACCGTATCTGGAAACAGCGATTAGTGGATATCGGTACTGTCACTGCGCAGCAGGCAAAGGATTGGGGATCCAGTGGTGTAATGTTAAGAGGT
>Dryopteris
TACGTTCCCATGATGGCTCAAGAACACGCTTATCCCTCAGCTGTAGAAAGACCTTGCAATTGCGAGGTACCGTTATGAGCTTAATATATATGAGTGTTATTTCGTGAAACAACTTGAATCCCAAATCATTTACCTGCTTTAACTACTTATGCCACGGATGTGGGAGTATCAACTTCGTCTCCGTGGGCTTTTGAAGAGCGAGAAAAACCTTTGGAATCCTATGAAAGGGTCTCGGGAGCTAGGATGTATGCCAGTTATATATGATCAGGTGGAGTGGCATAAGATCTGCCTCTGGGCTTGAGTGGAGACACCTTTTCATTCACACAATAATTTGCTTCCCGTATTGACGAATCGGAGGAAACGCCAACCAACAACCGTATCCGGAAATAACGATTAGTGGATATCGGTACCGTCACTGCACAGTAAGCTTTGGATTGGGGATTCAGTGGTGTAATGTTAAGAGGT
>Botrychium
CATGTTCCTATGATGGCCTAAGAACACGCTTATCCTTCAGCTGTAGAGAGACTTTGTAATTGTGAGGTCCCATTACGAGCTCAGTATATACGAGTGTTATTTCGTGAAATAACTCGAATTTTAAATCATTCACCTGCTTCAACTACTCATGCTATGGATGTGGGAGCATCAACTCCGTTCCTGTGGGCTTTTGAGGAGTGAGAAAAACTTTTAGAATTCCATGAAAGAGTATCGGGAGCCAGGATGCATGCCAGTTATATATGACCAGGTGGAGTGGCACAAGATCTGCCTCTGGGCTTAAGTCAAGATATCTTTTTATTTACACAATAATTTGCTTCTCGTATTGACGAATCAGAAGAAATGTTAACCAACAACCGTATCCGGAAACAACGATTAGTGGATATTGGTACTGTCACTGCAGAGCAAGCTTTGGATTGGGGATTCAGTGGTGTAATGTTAAGAGGT
>Sceptridium
CATGTTCCTATGATGGCCTAAGAACACGCTTATCCTTCAGCTGTAGAGAGACTTTGTAATTGTGNNNNNNNNNNNNNNNNNNNNTATATACGAGTGTTATTTCGTGAAATAACTCGAATTTTAAATCATCCACCTGCTTTAACTACTCATGCTATGGATGTGGGAGCATCAACTCCGTTCCTGTGGGCTTTTGAGGAGTGAGAAAAACTTTTAGAATTCCATGAAAGAGTATCGGGAGCCAGGATGCATGCCAGTTATATATGACCAGGTGGAGTGGCACAAGATCTGCCTCTGGGCTTAAGTCAAGATATCTTTTTATTTACACAATAATTTGCTTCTCGTATTGACGAATCAGAGGAAATGTTAACCAACAACCGTATCCGGAAACAACGATTAGTGGATATTGGTACTGTCACTGCAGAGCAAGCTTTGGATTGGGGATTCAGTGGTGTAATGTTAAGAGGT
>Cheiroglossa
TATGTTCCTATGATGGCCTAAGAACACGCTTATTCTTTAGCTGTAGAGAGACTTTGTAATTGTGAGGTCCCATTACGAGCTCAGTATATACGAGTGTTATTTTGCGAAATAACTCGAATCTTAAACCATTCACTTGCTTTAACTACTCATGCTATGGATGTGGGAGCATCAACTCCGTTCCTGTGGGCTTTTGAGGAGTGAGAAAAACTTTTAGAATTCTATGAAAGAGTATCGGGAGCCAGGATGCATGCCAGTTATATATGACCAGGTGGAGTGGCACAAGATCTGCCTTTGGGCTTAAGTGAAGATATCTTTTCATTTACACAAGAATTCGCTTCTCGTATTGACGARTTGGAAGAAATGTWAACCAACAACCGTATTC-----------------------------------------------------------------------------------
>Ophioderma
TATGTTCCTATGATGGCCTAAGAACACGCTTATTCTTTAGCTGTAGAGAGACTTTGTAATTGTGAGGTCCCATGTAGAGCTCAGTCTATACGAGTGTTATTTTGCGAAATCACTCGAATCTTAAACCATTCACTTGCTTTAACTACTCATGCTATGGATGCGGGAGCATCAACTCCGTTCCTGTGGGCTTTTGAGGAGTGAGAAAAACTGTTAGAATTCTATGAAAGAGTATCGGGAGCCAGGATGCATGCCAGTTATATATGACCAGGTGGAGTGGCACAAGATCTGCCTTTGGGCTTAAGCGAAGATATCTTTTCATTTACACAAGAATTCGCTTCTCGTATTGACGAATTGGAAGAAATGTTAACCAACAACCGTATTCGGAAACAATGATTAGTGGATATTGGTACTGTCACTGCAGAGCAAGCTTTGGAGTGGGGATTCAGTGGTGTAATGTTAAGAGGT
>Ophioglossum_austroasiaticum
TATGTTCCTATGATGGCCTAAGAACACGCTTATTCTTTAGCTGTAGAGAGACTTTGTAATTGTGAGGTCCCATTACGAGCTCAGTATATACGAGTGTTATTTCGTGAAATAACTCGAATCTTAAACCATTCACTTGCTTTAACTACTCATGCTATGGATGCGGGAGCATCAACTCCGTTCCCGTGGGCTTTTGAGGAGTGAGAAAAACTTTTAGAATTCTATGAAAGAGTATCGGGAGCCAGGATGCATGCCAGTTATATATGACCAGGTGGAGTGGCACAAGATCTGCCTTTGGGCTTAAGTGAAGATATCTTTTTATTTACATAAGAATTCGCTTCTCGTATTGACGAATTGGAAGAAATGTTAACCAACAACCGTATTCGGAAACAATGATTAGTGGATATTGGGACTGTCACTGCAGAGCAAGCTTTGGATTGGGGATTCAGTGGTGTAATGTTAAGAGGT
>Goswamia
TATGTTCCTATGATGGCCCAAGAACACGCTTATTCTTCAGCTGTAGAGAGACTTTGTAATTGTGAGGTCCCATTACGAGCTCAGTATATACGAGTGTTATTCTGTGAAATAACTCGAATCTTAAACCATTCACTTGCTTTAACTACTCATGCTACGGATGCGGGAGCATCAACTCCGTTCCCGTGGGCTTTTGAGGAGTGAGAAAAACTCTCAGAATTCTATGAAAGAGTATCGGGAGCCAGGATGCATGCCAGTTATATATGACCAGGTGGAGTGGCACAAGATCTGCCTTTGGGCTTAAGTGAAGATATCTTTTCATTTACATAAGAATTTGCTTCTCGTATTGACGAATTGGAAGAAATGTTAACCAACAACCGTATTTGGAAACAATGATTAGTGGATATTGGGACTGTCACTGCAGAGCAAGCTTTGGATTGGGGATTCAGTGGTGTAATGTTAAGGGGT
>Haukia
CATGTTCCTATGATGGCCTAAGAACACGCTTATTCTTTAGCTGTAGAGAGACTTTGTAATTGTGAGGTCCCATTACGAGCTCAGTATATACGAGTGTTATTTTGTGAAATAACTCGAATCTTAAACCATTCACTTGCTTTAACTACTCATGCTATGGATGCGGGAGCATCAACTCCGTTCCCGTGGGCTTCTGAGGAGTGAGAAAAACTTTTAGAATTCTATGAAAGAGTATCGGGAGCCAGGATGCATGCCAGTTATATATGACCAGGTGGAGTGGCACAAGATCTGCCTTTGGGCTTAAGTGAAGATATCTTTTCATTTACATAAGAATTCGCTTCTCGTATTGACGAATTGGAAGAAATGTTAACCAACAACCGTATTCGGAAACAATGATTAGTGGATATTGGGACTGTCACTGCAGAGCAAGCTTTGGATTGGGGATTCAGTGGTGTAATGTTAAGAGGT
>Whittieria
TATGTTCCTATGATGGCCTAAGAACACGCTTATTCCTCAGCTGTAGAGAGACTTTGTAATTGTGAGGTCCCATTACGAGCTCAGTATATACGAGTGTTATTTTGTGAAATAACTCGAATCTTAAACCATTCACTTGCTTTAACTACTCATGCTATGGATGTGGGAGCATCAACTCCGTTCCCGTGGGCTTTTGAGGAGTGAGAAAAACTTTTAGAATTCTATGAAAGAGTATCGGGAGCCAGGATGCATGCCAGTTATATATGACCAGGTGGAGTGGCACAAGATCTGCCTCTGGGCTTAAGTGAAGATATCTTTTCATTCACATAAGAATTCGCTTCTCGTATTGACGAATTGGAAGAAATGTTAACCAACAACCGTATTCGGAAACAATGATTAGTGGATATTGGGACTGTCACTGCAGAGCAAGCTTTGGATTGGGGATTCAGTGGTGTAATGTCGAGAGGT
>Helminthostachys
CATGTTCCTATGATGGCCTAAGAACACGCTTATTCTTCAGCTGTAGAGAGACTTTGTAATTGTGAGGTCCCATTATGAGCTCAGTATATACGAGTGTTATTTCGTGAAATAACTCGAATTTTAAATCATTTACCTGCTTCAACTACTCATGCTATGGATGCGGGAGCATCAACTCCGTTCCCGTGGGCTTTTGAGGAGTGAGAAAAACTTTTAGAATTCCATGAAAGAGTATCAGGAGCCAGGATGCATGCCAGTTATATATGACCAGGTGGAGTGGCACAAGATCTGCCTTTGGGCTTAAGTGAAGATATCTTTTTATTTACATAATAATTTGCTTCTCGTATTGACGAATCAGAAGAGATGTTAACCAACAACCGTATTCGGAAACAACGATTAGTGGATATTGGTACTGTCACTGCAGAGCAAGCTTTGGATTGGGGATTCAGTGGTGTAATGTTAAGAGGT
>Rhizoglossum
TATGTTCCTATGATGGCCTAAGAACACGCTTATTCCTCAGCTGTAGAGAGACTTTGTAATTGTGAGGTCCCATTACGAGCTCAGTATATACGAGTGTTATTTTGTGAAATAACTCGAATCTTAAACCATTCACTTGCTTTAACTACTCATGCTATGGATGCGGGAGCATCAACTCCGTTCCCGTGGGCTTTTGAGGAGTGAGAAAAACTTTTAGAATTCTATGAAAGAGTATCGGGAGCCAGGATGCATGCCAGTTATATATGACCAGGTGGAGTGGCACAAGATCTGCCTCTGGGCTTAAGTGAAGATATCTTTTCATTCACATAAGAATTCGCTTCTCGTATTGACGAATTGGAAGAAATGTTAACCAACAACCGTATTCGGAAACAATGATTAGTGGATATTGGGACTGTCACTGCAGAGCAAGCTTTGGATTGGGGATTCAGTGGTGTAATGTCGAGAGGT
>Mankyua
CATGTTTCTATGATGGCCTAAGAACACGCTTATTCTTCAGCTGTAGAGAGACTTTGTAATTGTGAGGTCCCATTATGAGCTCAGTATATACGAGTGTTATTTCGTGAAATAACTCGAATTTTAAATCATTTACCTGCTTCAACTACTCATGCTATGGATGTGGGAGCATCAACTCCGTTCCTGTGGGCTTTTGAGGAGTGAGAAAAACTTTTAGAATTCCATGAAAGAGTATCGGGAGCCAGGATGCATGCCAGTTATATATGACCAGGTGGAGTGGCACAAGATCTGCCTTTGGGCTTAAGTGAAGATATCTTTTTATTTACATAACAATTCGCTTCTCGTATTGACGAATCAGAAGAAATGTTAACCAACAACCGTATTCGGAAGCAACGATTAGTGGATATTGGTACTGTCACTGCAGAGCAAGCCTTGGATTGGGGATTCAGTGGTGTAATGTTAAGAGGT
>Botrypus
CATGTTCCTATGATGGCCTAAGAACACGCTTATCCTTCAGCTGTAGAGAGACTTTGTAATTGTGAGGTCCCATTACGAGCTCAGTATATACGAGTGTTATTTCGTGAAATAACTCGAATTTTAAATCATTCACCTGCTTTAACTACTCATGCTATGGATGTGGGAGCATCAACTCCGTTCCTGTGGGCTTTTGAGGAGTGAGAAAAACTTTTAGAATTCCATGAAAGAGTATCGGGAGCCAGGATGCATGCCAGTTATATATGACCAGGTGGAGTGGCACAAGATCTGCCTCTGGGCTTAAGTCAAGATATCTTTTTATTTACACAATAATTTGCTTCTCGTATTGACGAATCGGAAGAAATGTTAACCAACAACCGTATCCGGAAACAACGATTAGTGGATATTGGTACTGTCACTGCAGAGCAAGCTTTGGATTGGGGATTCAGTGGTGTAATGTTAAGAGGT
