# Supplementary material for: Organellar phylogenomics of Ophioglossaceae fern genera
Source: Front Plant Sci. 2024 Jan 15;14:1294716. doi: 10.3389/fpls.2023.1294716 (PMC10823028; doi:10.3389/fpls.2023.1294716)
Supplement: Supplementary file 3 [file DataSheet_3.zip › Supplementary file S2/mtDNA_expanded/trim_HGT_nad7e4e5.fas]

>Olax
TGGGATTTGCGAAGAGCAGCACCTTACGATGTTCATGACCAATCGGATCCTGACGTACCAGTAGGTACCAGAGGAGATCGCTATGATCGTTACTGTATCCGTATCGAAGAGATGCGACAAAGTGTTCGGATCATTGTGCAATGTCCTAATCAAATGCCTAGTGGCATGATCAAAGCCGATGATCGTAAG---CTATGTCCTCCATCACGATGTCGAATGAAACTATCCATGGAATCCTCAATTCACCATTTCGAACCTTATACAGAAGGT---TTTTCCGTACCAGCTCCTTCTACCTATACCGCAGTTGAAGCACCTAAAGGAGAATTTGGTGTCTTTCTGGTCAGTAATGGAAGCAATCGTCCCTACCGTCGTAAAATAAGAGCACCTGGCTCTGCCCATTCACAAGGACTCGATTCTATGTCCAAACATCACATGCCAGCAGATGTGGTCACCATCATAGGTACTCAAGATATTGTGTCTGGAGAGGTGGATAGATAG
>Santalum
TGGGATTCGCGAAGAGCAGCACCTTACGATGTTCATGACCAATCGGATCCCGACGTACCAGTAGGTACCAGAGGAGATCGCTATGATCGTTACTGTATCCGTATCGAAGAGATGCGACAAAGTGTTCGGATCATTGTGCAATGTCCTAATCAAATGCCTAGTGGCATGATCAAAGCCGATGATCGTAAG---CTATGTCCTCCATCACGATGTCGAATGAAACTATCCATGGAATCCTCAATTCACCATTTCGAACCTTATACAGAAGGT---TTTTCCGTACCCGCTCCTTCTACCTATACCGCAGTTGAAGCACCTAAAGGAGAATTTGGTGTCTTTCTGGTCAGTAATGGAAGCAATCGTCCCTACCGTCGTAAAATAAGAGCACCTGGCTCTGCCCATTCACAAGGACTCGATTCTATGTCCAAACATCACATGCCAGCAGATGTGGTCACCATCATAGGTACTCAAGATATTGTGTCTGGAGAGGTGGATAGATAG
>Castilleja
TGGGATTTGCGAAGAGCAGCACCTTACGATGTTCATGACCAATTGGATCCTGACGTACCAGTAGGTACCAGAGGAGATCGCTATGATCGTTACTGTATTCGTATCGAAGAGATGCGACAAAGTCTTCGGATCATTGTGCAATGTCTTAATCAAATGCCTAGTGGCATGATCAAAGCCGATGATCGTAAG---CTATGTCCTCCATCACGATGTCGAATGAAACTATCCATGGAATCCTCAATTCACCATTTCGAACCTTATACAGAAGGT---TTTTCCGTACCAGCTTCTTCTACCTATACCGCAGTTGAAGCACCTAAAGGAGAATTTGGTGTCTTTCTGGTCAGTAATGGAAGCAATCGTCCCTACCGTCGTAAAATAAGAGCACCTGGCTTTGCCCATTCACAAGGACTCGATTCTATGTCCAAACATCACATGCCAGCAGATGTGGTCACCATCATAGGTACTCAAGATATTGTGTCTGGAGAGGTGGATAGATAG
>Agrostemma
TGGGATTTGCGAAGAGCAGCACCTTACGATGTTTATCACCAATTGGATTTTGACGTACCAGTAGGTACCAGAGGAGATCGCTATGATCGTTACTGTATCCGTATCGAAGAGATGCGGCAAAGTGTTCGGATCATTGTGCAATGTCTTAATAAAATGCCTAGTGGCATGATCAAAGCCGATGATCGTAAG---CTATGTCCTCCATCACGATATCGAATGAAACTATCCATGGAATCCTCAATTCACCATTTCGAACCTTATACAGAAGGT---TTTTCCGTACCAGCTTCTTCTACCTATACCGCAGTTGAAGCACCTAAAGGAGAATTTGGTGTCTTTCTGGTCAGTAATGGAAGCAATCGTCCTTACCGTCGTAAAATAAGAGCACCTGGCTCTGCCCATTCACAAGGACTCGATTCTATGTCCAAACATCACATGCCAGCCGATGTGGTCACCATCATAGGTACTCAAGATATTGTGTCTGGAGAGGTGGATAGATAG
>Amborella
TGGGATTCGCGAAGAGCAGCACCTTACGATGTTCATGACCAATCGGATCCTGACGTACCAGTAGGTACCAGAGGAGATCGCTATGATCGTTACTGTATCCGTATCGAAGAGATGCGACAAAGTGTTCGGATCATTGTGCAATGTCCTAATCAAATGCCTAGTGGCATGATCAAAGCCGATGATCGTAAG---CTATGTCCTCCATCACGATGTCGAATGAAACTATCCATGGAATCCTCAATTCACCATTTCGAACCTTATACAGAAGGT---TTCTCCGTACCAGCTTCTTCTACCTATACCGCAGTTGAAGCACCTAAAGGAGAATTTGGTGTCTTTCTGGTCAGTAATGGAAGCAATCGTCCCTACCGTCGTAAAATAAGAGCACCTGGCTCTGCCCATTCACAAGGACTCGATTCTATGTCCAAACATCACATGCCAGCAGATGTGGTCACCATCATTGGTACTCAAGATATAGTGTCTGGAGAGGTAGATAGATAG
>Arabidopsis
TGGGATTCGCGAAGAGCAGCACCTTACGATGTTCATGACCAATCGGATCTTGACGTACCAGTAGGTACCAGAGGAGATCGCTATGATCGTTACTGTATCCGTATCGAAGAGATGCGACAAAGTCTTCGGATCATTGTGCAATGTCTTAATCAAATGCCTAGCGGCATGATCAAAGCCGATGATCGTAAG---CTATGTCCTCCATCACGATGTCGAATGAAACTATCCATGGAATCCTCAATTCACCATTTCGAACTTTATACAGAAGGT---TTTTCCGTACCAGCTTCTTCTACCTATACCGCAGTTGAAGCACCTAAAGGAGAATTTGGTGTCTTTCTGGTCAGTAATGGAAGCAATCGTCCCTACCGTCGTAAAATAAGAGCACCCGGCTCTGCCCATTCACAAGGACTCGATTCTATGTCCAAACATCACATGCCAGCAGATGTGGTCACCATCATAGGTACTCAAGATATTGTGTTTGGAGAGGTGGATAGATAG
>Asclepias
--------------------------------------------------------------------------------------------------------------------------------------------------------------------------------------------------------------------------------------------CTCAATTCACCATTTCGAACCTTATACAGAAGGT---TTTTCCGTACCAGCTTCTTCTACATATACCGCAGTTGAAGCACCTAAAGGAGAATTTGGTGTCTTTCTGGTCAGTAATGGAAGCAATCGTCCCTATCGTCGTAAAATAAGAGCACCTGGCTTTGCCCATTTACAAGGACTCGATTCTATGTCCAAACATCACATGCCAGCAGATGTGGTCACCATCATAGGTACTCAAGATATTGTGTCTGGAGAGGTGGATAGATAG
>Boea
---------------------------------------------------------------------------------------------------------------------------------------------------------------------------------------------------------------------------------------------TCAATTCACCATTTCGAACCTTATACAGAAGGT---TTTTCCGTACCAGCTTCTTCTACCTATACCGCAGTTGAAGCACCTAAAGGAGAATTTGGTGTCTTTCTGGTCAGTAATGGAAGCAATCGTCCCTACCGTCGTAAAATAAGAGCACCTGGCTTTGCCCATTCACAAGGACTCGATTCTATGTCCAAACATCACATGCCAGCAGATGTGGTCACCATCATAGGTACTCAAGATATTGTGTCTGGAGAGGTGGATAGATAG
>Botrychium
TGGGATTTGCGGAAAGCAGCACCTTACGATGTTTATGACCAATCGGATTCTGACGTACCAGTAGGTACCAGAGGAGATTGCTATGATCGTTATTGTATTCGTATCGAAGAGATGCGGCAAAGTGTTTGAATCATTGTGCAATGTCTTAATAAAATGCCTAGTGGCATGATTAAAGCTGATGATCGTAAG---CTATGTCCTCCATCAYGATCTCAAATGAAACGATCCATGGAATCCTTAATCCACCATTCTAAACTTTATACAGAAGGT---TTTTCTGTACCAGCTTCTTCCACCTATACCGCAGTTGAAGCACCTAAGGGAGAGTTTGGTGTGTTTCCAGTCAGTAATGGAACCAATCGTCCTTATTGTCGTAAAACAAGAGCACCTGGCTTTGCTCATTCACAAGGGCTCGATTTTATGTCCAAACATCACATGCCAGCAGATGTGGTCACCATCATCGGTACTCAAGATATTGTGTCTGGAGAAGCAGATAGATAG
>Botrypus
TGGGATTTGCGGAAAGCAGCACCTTACGATGTTTATGACCAATCGGATTCTGACGTACCAGTAGGTACCAGAGGAGATTGCTATGATCGTTATTGTATTCGTATCGAAGAGATGCGGCAAAGTATTCGAATCATTGTGCAATGTCTTAATAAAATGCCTAGTGGCATGATTAAAGCTGATGATCGTAAG---CTATGTCCTCCATCATGATCTCAAATGAAACGATCCATGGAATCTTCAATTCACCATTCTAAACTTTATACAGAAGGT---TTTTCTGTACCAGCTTCTTCTACCTATACCGCAGTTGAAGCACCTAAGGGAGAATTTGGTGTGTTTCCAGTCAGTAATGGAACCAATCGTCCTTATTGTCGTAAAGTAAGAGCACCTGGCTTTGCTCATTCACAAGGGCTCGATTTTATGTCCAAACATCACATGCCAGCAGATGTGGTCACCATCATCGGTACTCAAGATATTGTGTCTGGAGAAGCAGATAGATAG
>Carica
TGGGATTCGCGAAGAGCAGCACCTTACGATGTTCATGACCAATCGGATCCTGACGTACCAGTAGGTACCAGAGGAGATCGCTATGATCGTTACTGTATCCGTATCGAAGAGATGCGACAAAGTGTTCGGATCATTGTGCAATGTCTTAATCAAATGCCTAGCGGCTTGATCAAAGCCGATGATCGTAAG---CTATGTCCTCCATCACGATGTCGAATGAAACTATCCATGGAATCCTCAATTCACCATTTCGAACTTTATACAGAAGGT---TTTTCCGTACCAGCTCCTTCTACCTATACCGCAGTTGAAGCACCTAAAGGAGAATTTGGTGTCTTTCTGGTCAGTAATGGAAGCAATCGTCCCTACCGTCGTAAAATAAGAGCACCCGGCTCTGCCCATTCACAAGGACTCGATTCTATGTCCAAACATCACATGCCAGCAGATGTGGTCACCATCATAGGTACTCAAGATATTGTGTTTGGAGAGGTGGATAGATAG
>Cheiroglossa
TGGGATTCGCGGAAAGCAGCACCTTACGATGTTCATGACCAATCGGATTTTGACATACCAGTAGGTACCAGAGGAGATTGCTATGATCGTTATTGTANNNNNNTCGAAGAGATGCGGCAAAGTCTTCGAATCATTGTGCAATGCCTTAATCAAATGCCTAGTGGCATGATTAAAGCTGATGATCGTAAG---CCATGTCCTCCATCACGATCTCAAATGAAACGATCCATGGAATCTTCAATACACCATTCCAAATCTTATACAGAAGGT---TTTTCTGTACCAGCTTCTTGTACCTATACCGCAGTTGAAGCACCTAAGGGAGAATTTGGTGTGTTTCCAGTCAGTAATGGAACCAATCGTCCTTATCGTTGTAAAATAAGAGCACCTGGCTTTGCTCATTTACAAGGACTCGATTTTATGCCCAAGCATCACATGCCAGCAGATGTGGTCACCATCACCGGTACTCAAGATATTGTGTCTGGAGAAGCAGATAGATAG
>Cucurbita
TGGGATTTGCGAAGAGCAGCACCTTACGATGTTCATGACCAATTGGATCCTGACGTACCCGTAGGTACCAGAGGAGATTGCTATGATCGTTACTGTATCCGTATCGAAGAGATGCGACAAAGTGTTCGTATCATTGTGCAATGTCCTAATCAAATGCCTAGTGGCATGATCAAAGCCGATGATCGTAAG---CTATGTCCTCCATCACGATCTCGAATGAAACTATCCATGGAATCCTCAATTCACCATTTCGAACTTTATACAGAAGGT---TTTTCCGTACCAGCTTCTTCTACCTATACCGCAGTGGAAGCACCTAAAGGGGAATTTGGTGTCTTTCTGGTCAGTAATGGAAGCAATCGTCCCTACCGTCGTAAAATAAGAGCACCTGGCTCTGCCCATTCACAAGGACTCGATTCTATGGCCAAACATCACATGCCAGCAGATGTAGTCACCATCATTGGTACTCAAGATATTGTGTCTGGAGAGGTAGATAGATAG
>Cuscuta
--------------------------------------------------------------------------------------------------------------------------------------------------------------------------------------------------------------------------------------------CTCAATTCACCATTTCGAACTTTATACAGAAGGT---TTTTCCGTACCAGCTTCTTCTACCTATACCGCAGTTGAAGCACCTAAAGGAGAATTTGGTGTCTTTCTGGTCAGTAATGGAAGCAATCGTCCCTACCGTCGTAAAATAAGAGCACCTGGCTCTGCCCATTCACAAGGACTCGATTCTATGTCCAAACATCACATGCCAGCAGATGTGGTCACCATCATAGGTACTCAAGATATTGTGTCTGGAGAGGTGGATAGATAG
>Cycas
TGGGATTTGCGAAAAGCAGCACCTTACGATGCTCATGACCAATCGGATTCTGACGTACCAGTGGGTACCAGAGGAGATTGCTATGATCGTTACTGTATCCGTATCGAAGAGATGCGACAAAGTCTTCGAATCATTGTGCAATGTCCTGATCGAATGCCTAGTGGCATGATTAAAGCCGATGATCGTAAG---CTATGTCCTCCATCACGATGTCAAATGAGACTATCCATGGAATCCTTAATTCACCATTTTGAACTTTATACAGAAGGT---TTTTCTGTACCAGCTTCTTCTACCTATACCGCAGTTGAAGCACCTAAAGGAGAATTTGGTGTGTTTCTGGTCAGTAATGGAAGCAATCGTCCCTATCGTCGTAAAATAAGAGCACCTGGCTTTGCTCATTCACAAGGACTCGATTCTATGTCCAAACATCACATGCTAGCAGATGTGGTCACCATCATTGGTACTCAAGATATTGTGTCTGGAGAGGTAGATAGATAG
>Dryopteris
CGGGATTTGTGAAAAGCAGCACCTCACGATGTTCATGACTAATCGGATTCCGACGTACCGGTAGGTACCAGGGGAGATTGCTACGATCGTTATTGTATCTGTATTGAAGAGACGTGATAAAGTATTTGAATCATCGTACAACGTCTCAATCAAATGCCCAGCGGCACGATTAAAGCCGATGATCGTAAG---CCATGTCCTTCATCATGACCTTAAATGAAACAATCCATGGAATCTCCAATTCACCATTTCAAACCTTATACAGAAGGG---TTTTTTGTACCAGCTTTTTCTATCCATACCGCAGCTGAAGTACCTAAAGGAGAATCTGGTGTGTTCCCAGTCAGTAATGGAACCAATCGTCCCTATCGTTGTAAAACAAGAGCACCTGGCTTCGCCTATTTACAAGGACTCGATTTTACGTTCAAAAATCACATGCCAGCAGATGTGGTCACCATCATCGGTACTTAA------------------------------
>Erythropalum
TGGGATTCGCGAAGAGCAGCACCTTACGATGTTCATGACCAATCGGATCCTGACGTACCAGTAGGTACCAGAGGAGATCGCTATGATCGTTACTGTATCCGTATCGAAGAGATGCGACAAAGTGTTCGGATCATTGTGCAATGTCCTAATCAAATGCCAAGTGGCATGATCAAAGCCGATGATCGTAAG---CTATGTCCTCCATCACGATGTCGAATGAAACTATCCATGGAATCCTCAATTCACCATTTCGAACCTTATACAGAAGGT---TTTTCCGTACCAGCTCCTTCTACCTATACCGCAGTTGAAGCACCTAAAGGAGAATTTGGTGTCTTTCTGGTCAGTAATGGAAGCAATCGTCCCTACCGTCGTAAAATAAGAGCACCTGGCTCTGCCCATTCACAAGGACTCGATTCTATGTCCAAACATCACATGCCAGCAGATGTGGTCACCATCATAGGTACTCAAGATATTGTGTCTGGAGAGGTAGATAGATAG
>Ginkgo
TGGGATTCGCGAAAAGCAGCACCTTACGATGCTTATGACCAATCGGATTCTGACGTACCAGTGGGTACCAGAGGAGATTGCTATGATCGCCACTGTATCCGTATCGGAGAGATGCGACAAAGTCTTCGAATCACTGTGCAACGTCCTAATCGAATGCCTAGTGGCATGATTAAAGCCGATGATCGTAAG---CTATGTCCTCCATCACGATGTCAAATGAAACTATCCATGGAATCCTCAATTCACCATTTTGAACCCCATACAGAAGGT---TTTTCCGTACCAGCTTCTTCTACCTATACCGCAGTTGAAGCACCTAAAGGAGAATTTGGTGTGTTTCCGGTCAGTAATGGAAGCAATCGTCCCTATCGTCGTAAAATAAGAGCACCTGGCTCTGCCCATTCACAAGGACTCGATTCTATGTCCAAACATCACATGCCAGCAGATGTGGTCACCATCATCGGTACTCAAGATATTGCGTCTGGAGAGGTAGATAGATAG
>Glycine
TGGGATTCGCGAAGAGCAGCACCTTACGATGTTCATGACCAATCGGATCCTGACGTACCAGTAGGTACCAGAGGAGATCGCTATGATCGTTACTGTATCCGTATTGAAGAGATGCGACAAAGTCTGCGGATAATTTTGCAATGTCCTAATAAAATCCCTAGTGGCATGATCAAAGCCGATGATCGTAAG---TTATGTCCTCCATCACGATGTCGAATGAAACTATCCATGGAATCCTCAATTCACCATTTCGAACTTTATACAGAAGGT---TTTTCCGTACCAGCTCCTTCTACCTATACCGCTGTTGAAGCACCTAAAGGAGAATTTGGTGTCTTTCTGGTCAGTAATGGAAGCAATCGTCCCTACCGTCGTAAAATAAGAGCACCTGGCTCTGCCCATTCACAAGGACTCGATTCTATGTCCAAACATCACATGCCAGCAGATGTGGTCACCATCATAGGTACTCAAGATATTGTGTCTGGAGAGGTGGATAGATAG
>Gossypium
TGGGATTCGCGAAGAGCAGCACCTTACGATGTTCATGACCAATCGGATCCTGACGTACCAGTAGGTACCAGAGGAGATCGCTATGATCGTTACTGTATCCGTATCGAAGAGATGCGACAAAGTGTTCGGATCATTGTGCAATGTCTTAATCAAATGCCTAGTGGCATGATCAAAGCCGATGATCGTAAG---CTATGTCCTCCATCACGATGTCGAATGAAACTATCCATGGAATCCTCAATTCACCATTTCGAACTTTATACAGAAGGT---TTTTCCGTACCAGCTTCTTCTACCTATACCGCAGTTGAAGCACCTAAAGGAGAATTTGGTGTCTTTCTGGTCAGTAATGGAAGCAATCGTCCCTACCGTCGTAAAATAAGAGCACCCGGCTCTGCCCATTTACAAGGACTCGATTCTATGTCCAAACATCACATGCCAGCAGATGTGGTCACCATCATAGGTACTCAAGATATTGTGTTTGGAGAGGTGGATAGATAG
>Goswamia
TGGGATTCGCGGAAAGCAGCACCTTACGATGTTCATGACCAATCGGATTCTGACGTACCAGTAGGTACCAGAGGAGATTGCTACGATCGTTATTGTATTCGCATCGAAGAGATGCGGCAAAGTCTTCGAATCATTGTGCAATGCCCTAATCAAATGCCTAGTGGCATGATTAAAGCTGATGATCGTAAGCACTCAGTTCCTCCATCACGATCTCAAATGAAACGATCCATGGAATCTTTAATACACCATTTCAAATCTTATACAGAGGGT---TTTTCTGTACCAGCTTCTTGTACCTATACCGCAGTTGAAGCACCTAAGGGAGAATTTGGTGTGTTTCCAGTCAGTAATGGAACCAATCGTCCTTATCGTTGCAAAATAAGAGCACCTGGCTTTGCTCATTTACAAGGACCCGATTTTATGCCCAAGCATCACATGCCAGCAGATGTGGTCACCATCACCGGTACTCAAGATATTGTGTCTGGAGAAGCAGATAGATAG
>HGT_Sahashia
TGGGAGAAGCGAAAAGCAGCACCTCACGATGTTCATGACTAATCGGATTCCGACGTACCAGTAGGTACCAGGGGATATTGCTACGATCGTTATTGTATTCGTATTGAAGGGACGTGATAAAGTATTTGAATCATTGTACAACGTATCAATCAAATGCTCAGCGGCACGATTAAAGCCGATGATCGTAAG---CCATGTCCTTCATCATGACCTTAAACGAAACAATCCATG--A--TCCAATTCACCATTTCGAACCT---------GGGTGGTTTTTTGCCCCAGCTCTTTCTATCCATACCGCAACTGAAGCACCTAAAGGAGAATCTGGTGTGTTCCCAGTCAGTAATGGAGCC------------CGTTGTAAAAAAAGAGCACCTGGCTTCGCCTATTTACAAGGACTCGATTTTACGTTCAAAAATCACATGCCAGCAGATGTGGTCACCATCATCGGTACTTAAGATACTGTGTCTGGAGGGGCGGATAGACGA
>Haukia
TGGGATTCGCGGAAAGCAGCACCTTACGATGTTCATGACCAATCGGATTCTGACGTACCAGTAGGTACCAGAGGAGATTGCTATGATCGTTATTGTATTCGCATCGAAGAGATGCGGCAAAGTCTTCGAATCATTGTGCAATGCCCTAATCAAATGCCTAGTGGCATGATTAAAGCTGATGATCGTAAG---CCATGTCCTCCATCACGATCTCAAATGAAACGATCCATGGAATCTTCAATACACCATTCCAAACCTTATACAGAAGGT---TTTTCTGTACCAGCTTCTTGTACCTATACCGCAGTTGAAGCACCTAAGGGAGAATTTGGTGTGTTTCCAGTCAGTAATGGAACCAATCGTCCTTATCGTTGTAAAATAAGAGCACCTGGCTTTGCTCATTTACAAGGACTCGATTTTATGCCCAAGCATCACATGCCAGCAGATGTGGTCACCACCACCGGTACTCAAGATATTGTGTCTGGAGAAGCAGATAGATAG
>Helicanthes
TGGGATTTGCGAAGAGCAGCACCTTACGATGTTCATGACCAATCGGATCCTGACGTACCAGTAGGTACCAGAGGAGATCGCTATGATCGTTACTGTATCCGTATCGAAGAGATGCGACAAAGTGTTCGGATCATTGTGCAATGTCCTAATCAAATGCCTAGTGGCATGATCAAAGCCGATGATCGTAAG---CTATGTCCTCCATCACGATGTCGAATGAAACTATCCATGGAATCCTCAATTCACCATTTCGAACCTTATACAGAAGGT---TTTTCCGTACCCGCTCCTTCTACCTATACCGCAGTTGAAGCACCTAAAGGAGAATTTGGTGTCTTTCTGGTCAGTAATGGAAGCAATCGTCCCTACCGTCGTAAAATAAGAGCACCTGGCTCTGCCCATTTACAAGGACTCGATTCTATGTCCAAACATCACATGCCAGCAGATGTGGTCACCATCATAGGTACTCAAGATATTGTGTCTGGAGAGGTGGATAGATAG
>Helminthostachys
TGGGATTTGCGGAAAGCAGCACCTTACGATGTTTATGACCAATCGGATTCTGACGTACCAGTAGGTACCAGAGGAGATTGCTATGATCGTTATTGTATTCGTATCGAAGAGATGCGGCAAAGTATTTGAATCATTGTGCAATGTCTTAATAAAATGCCTGGTGGCATGATTAAAGCTGATGATCGTAAG---CTATGTCCTCCATCACGATCTCAAATGAAACGATCCATGGAATC-------------------------------------------------------------------------------------------------------------------------------------------------------------------------------------------------------------------------------------------------------------------------
>Liriodendron
TGGGATTCGCGAAGAGCAGCACCTTACGATGTTCATGACCAATCGGATCCTGACGTACCAGTAGGTACCAGAGGAGATCGCTATGATCGTTACTGTATCCGTATCGAAGAGATGCGACAAAGTGTTCGGATCATTGTGCAATGTCCTAATCAAATGCCTAGTGGCATGATCAAAGCCGATGATCGTAAG---CTATGTCCTCCATCACGATGTCGAATGAAACTATCCATGGAATCCTCAATTCACCATTTCGAACCTTATACAGAAGGT---TTTTCCGTACCAGCTCCTTCTACCTATACCGCAGTTGAAGCACCTAAAGGAGAATTTGGTGTCTTTCTGGTCAGTAATGGAAGCAATCGTCCCTACCGTCGTAAAATAAGAGCACCTGGCTCTGCCCATTCACAAGGACTCGATTCTATGTCCAAACATCACATGCCAGCAGATGTGGTCACCATCATAGGTACTCAAGATATTGTGTCTGGAGAGGTAGATAGATAG
>Malania
TGGGATTCGCGAAGAGCAGCACCTTACGATGTTCATGACCAATCGGATCCTGACGTACCAGTAGGTACCAGAGGAGATCGCTATGATCGTTACTGTACCCGTATCGAAGAGATGCGACAAAGTGTTCGGATCATTGTGCAATGTCCTAATCAAATGCCTAGTGGCATGATCAAAGCCGATGATCGTAAG---CTATGTCCTCCATCACGATGTCGAATGAAACTATCCATGGAATCCTCAATTCACCATTTCGAACCTTATACAGAAGGT---TTTTCCGTACCAGCTCCTTCTACCTATACCGCAGTTGAAGCACCTAAAGGAGAATTTGGTGTCTTTCTGGTCAGTAATGGAAGCAATCGTCCCTACCGTCGTAAAATAAGAGCACCTGGCTCTGCCCATTCACAAGGACTCGATTCTATGTCCAAACATCACATGCCAGCAGATGTGGTCACCATCATAGGTACTCAAGATATTGTGTCTGGAGAGGTGGATAGATAG
>Malus
TGGGATTCGCGAAGAGCAGCACCTTACGATGTTCATGACCAATCGGATCCTGACGTACCAGTAGGTACCAGAGGAGATCGCTATGATCGTTACTGTATCCGTATTGAGGAGATGCGACAAAGTGTTCGGATCATTGTGCAATGTCTTAATCAAATGCCTAGTGGCATGATCAAAGCCGATGATCGTAAG---CTATGTCCTCCATCACGATGTCGAATGAAACTATCCATGGAATCCTCAATTCACCATTTCGAACCTTATACAGAAGGT---TTTTCCGTACCAGCTTCTTCTACCTATACCGCAGTTGAAGCACCTAAAGGAGAATTTGGTGTCTTTCTGGTCAGTAATGGAAGCAATCGTCCCTACCGTCGTAAAATAAGAGCACCTGGCTCTGCCCATTTACAAGGACTCGATTCTATGTCCAAACATCACATGCCAGCAGATGTGGTCACCATCATAGGTACTCAAGATATTGTGTCTGGAGAGGTGGATAGATAG
>Mankyua
TGGGATTTGAGGAAAGCAGCACCTTACGATGTTTATGACCAATCGGATTCTGACGTACCAGTAGGTACCAGAGGAGATTGCTACGATCGTTATTGTATTCGTATCGAAGAGATGCGGCAAAGTATTCGAATCATTGTGCAATGTCTTAATAAAATGCCTAGTGGCATGATTAGAGCTGATGATCGTAAG---CTATGTCCTCCATCACGATCTCAAATGAAACGATCCATGGAATCTTTAATTCACCATTCTAAACTTTATACAGAAGGT---TTTTCTGTACCAGCTTCTTGTACCTATACCGCAGTTGAAGCACCTAAGGGAGAATTTGGTGTGTTTCCAGTCAGTAATGGAACCAATCGTCCTTATCGCTGTAAAATAAGAGCACCTGGCTTTGCTCATTTACAAGGGCTCGATTTTATGTCCAAACATCACATGCCAGCAGATGTGGTCACCATCATCGGTACTCAAGATATTGTGTCTGGAGAAGCAGATAGATAG
>Azolla
----------GAAAAGCAGCACCTCACGATGTTCATGACTAATCGGATTCCGATGTACTAGTGGGTACCAGGGGAGATCGCCACGATCGTTATTGTATTCGCATTGAAGAGACGTGATAAAGTATTTGAATCATCGTATAACGTCCTAATTAAATGCTCAGCGGCACGATTAAAGCCGATGATCGTAAG---CCATGTCCTTCATCATGACCTTAAATGAAATAATCTATGGAATCTCCAATTCACCATTTCAAACCTTATACAGAAGGG---TTTTCTGTACCAGCTTTTTCTATCTATACTGTAGCTGAAGTACTTAAAGGAGAATCTGGTGTGTTCTCAGTCAGTAATGGAACTAATCGTCTTTATTGTTGTAAAATAAGAGCACCTGGCTTCGCCTATTTACAAGGACCTGACTTTACGTTCAAAAATCACATGCCAGCAGATGTGGCCACCATCATTGGTACTTAAGATACTGTGTCTGGAGAAGTGGATAGA---
>Pteridium
--------GCGAAAAGCAGCACCTCACGATGTTCATGACTAATCGGATTCCGACGTACCAGTAGGTACCAGGGGAGATTGCTACGATCGTTATTGTATCTGTATTGAAGAGACGTGATAAAGTATTTGAATCATCGTACAACGTCTCAATTAAATGCCCAGCGGCACGATTAAAGCCGATGATCGTAAG---CCATGTCCTTCATCATGACCTTAAATGAAACAATCCATGGAATCTCCAATTCACCATTTCAAACCTTATACAGAAGGG---TTTTTTGTACCAGCTTTTTCTATCCATACCGCAGTTGAAGCACCTAAAGGAGAATCTGGTGTGTTCCCAGTCAGTAATGGAACCAATCGTCCCTATCGTTGTAAAATAAGAGCACCTGGCTTCGCCTATTTACAAGGACCCGATTTTACGTTCAAAAATCACATGCCAGCAGATGTGGTCACCATCATCGGTACTTAAGATACTGTGTCCGGAGAGGCGGATAGA---
>Haplopteris
---------CGAAAGGCAGCACCTTACGATGTTCATGACTAATCGGATTCCGACATACTAGTAGGTACCAGGGGAGATTGCCACGATCGTTATTGTATCTGTATTGAAGAGACGTGAGAGAGTATTTGAATCATCGTACAACGTCTCAATGGAATGCCCAGCGGCACTATTAAAGCTGATGATCGTAAG---CCATGTCCTTCATCATGACCTTAAATGAAAAGATCCATGGAATCTCTAATTCACCATTTCAAACCTTATACAGAAGGG---GTTTTTGTACCAGCTTTTTCTATCCATACCGTAGCTGAAGCACCTAAAGGAGAATCTGGTGTTTTCCTAGTTAGTAATGGAACCAATCGTCCCTATCGTTGTAAAATAAGAGCCCCTGGCTTTGCCTATTTACAAGGACTCGATTTTACGTTAAAAAATCACATGCCAGCAGATGTGGTCACCATCATCGGTACTTAAGATACTGTGTCCGGAGAGGCGGATAGATGA
>Nicotiana
--------------------------------------------------------------------------------------------------------------------------------------------------------------------------------------------------------------------------------------------CTCAATTCACCATTTCGAACCTTATACAGAAGGT---TTTTCCGTACCAGCTCCTTCTACCTATACCGCAGTTGAAGCACCTAAAGGAGAATTTGGTGTCTTTCTGGTCAGTAATGGAAGCAATCGTCCCTACCGTCGTAAAATAAGAGCACCTGGCTTTGCCCATTCACAAGGACTCGATTCTATGTCCAAACATCACATGCCAGCAGATGTGGTCACCATCATAGGTACTCAAGATATTGTGTCTGGAGAGGTGGATAGATAG
>Oenothera
---------------------------------------------------------------------------------------------------------------------------------------------------------------------------------------------------------------------------------------------TCAATTCACCATTTCGAACTTTATACAGAAGGT---TTTTCCGTACCAACTCCTTCTACCTATACTGCAGTTGAAGCACCTAAAGGAGAATTTGGTGTCTTTCTGGTCAGTAATGGAAGCAATCGTCCCTACCGTCGTAAAATAAGAGCACCTGGCTCTGCCCATTCACAAGGACTCGATTCTATGTCCAAACATCACATGCCTGCAGATGTAGTCACCATCATTGGTACTCAAGATATTGTGTCTGGAGAGGTGGATAGATAG
>Ophioderma
TGGGATTCGCGGAAAGCAGCACCTTACGATGTTCATGACCAATCGGATTTTGACGTACCAGTAGGTACCAGAGGAGATTGCTATGATCGTTATTGTATTCGCATCTCTGAGATGCGGCAAAGTCTTCGAATCATTGTGCAATGCCCTTTAAAAATGCCTAGTGGCATGATTAAAGCTGATGATCGTAAG---CCATGTCCTCCATCACGATCTCAAATGAAACGATCCATGGAATCTTTAATACACCATTCCAAATCTTATACAGAAGGG---TTTTCTGTACCAGCTTCTTGTACCTATACCGCAGTTGAAGCACCTAAGGGAGAATTTGGTGTGTTTCCAGTCAGTAATGGAACCAATCGTCCTTATCGTTGTAAAATAAGAGCACCTGGCTTTGCTCATTTACAAGGACTCGATTTTATGCCCAAGCATCACATGCCAGCAGATGTGGTCACCATCACCGGTACTCAAGATATTGTGTCTGGAGAAGCAGATAGATAG
>Ophioglossum_austroasiaticum
TGGGATTCGCGGAAAGCAGCACCTTACGATGTTCATGACCAATCGGATTCTGACGTACCAGTAGGTACCAGAGGAGATTGCTATGATCGTTATTGTATTCGCATCGAAGAGATGCGGCAAAGTCTGCGAATCATTGTGCAATGCCCTAATCAAATGCCTAGTGGCATGATTAAAGCTGATGATCGTAAG---CCATGTCCTCCATCACGATCTCAAATGAAACGATCCATGGAATCTTCAATACACCATTCTAAACCTTATACAGAAGGT---TTTTCTGTACCAGCTTCTTGTACCTATACCGCAGTTGAAGCACCTAAGGGAGAATTTGGTGTGTTTCCAGTCAGTAATGGAACCAATCGTCCTTATCGTTGTAAAATAAGAGCACCTGGCTTTGCTCATTCACAAGGACCTGATTTTATGCCCAAGCATCACATGCCAGCAGATGTGGTCACCACCACCGGTACTCAAGATATTGTGTCTGGAGAAGCAGATAGATAG
>Ophioglossum_californicum
TGGGATTCGCGGAAAGCAGCACCTTACGATGTTCATGACCAATCGGATTCTGACGTACCAGTAGGTACCAGAGGAGATTGCTATGATCGTTATTGTATTCGCATCGAAGAGATGCGGCAAAGTCTTCGAATCATTGTGCAATGCCCTAATCAAATGCCTAGTGGCATGATTAAAGCTGATGATCGTAAG---CCATGTCCTCCATCACGATCTCAAATGAAACGATCCATGGAATCTTCAATACACCATTCTAAACCTTATACAGAAGGT---TTTTCTGTACCAGCTTCTTGTACCTATACCGCAGTTGAAGCACCTAAGGGAGAATTTGGTGTGTTTCCAGTCAGTAATGGAACCAATCGTCCTTATCGTTGTAAAATAAGAGCACCTGGCTTTGCTCATTCACAAGGACCTGATTTTATGCCCAAGCATCACATGCCAGCAGATGTGGTCACCACCACCGGTACTCAAGATATTGTGTCTGGAGAAGCAGATAGATAG
>Oryza
TGGGATTCGCGAAGAGCAGCACCTTACGATGTTCATGACCAATCGGATCTTGACGTACCAGTAGGTACCAGAGGAGATCGCTATGATCGTTACTGTATCCGTATCGAAGAGATGCGACAAAGTGTTCGGATCATTGTGCAATGTCCTAATCAAATGCCTAGTGGCATGATCAAAGCCGATGATCGTAAG---CTATGTCCTCCATCACGATCTCGAATGAAACTATCCATGGAATCCTCAATTCACCATTTCGAACTTTATACAGAAGGT---TTTTCCGTACCAGCTCCTTCTACCTATACCGCAGTTGAAGCACCTAAAGGTGAATTTGGTGTCTTTCTTGTCAGTAATGGGAGTAATCGTCCCTACCGTTGTAAAATAAGAGCACCTGGCTTTGCCCATTCACAAGGACTCGATTCTATGTCCAAACATCACATGCCAGCAGATGTAGTCACCATCATAGGTACTCAAGATATTGTGTTTGGAGAGGTAGATAGATAG
>Phoenix
TGGGATTCGCGAAGAGCAGCACCTTACGATGTTCATGACCAATCGGATCCTGACGTACCAGTAGGTACCAGAGGAGATCGCTATGATCGTTACTGTATCCGTATCGAAGAGATGCGACAAAGTGTTCGGATCATTGTGCAATGTCCTAATCAAATGCCTAGTGGCATGATCAAAGCCGATGATCGTAAG---CTATGTCCTCCATCACGATGTCGAATGAAACTATCCATGGAATCGTCAATTCACCATTTCGAACCTTATACAGAAGGT---TTTTCCGTACCAGCTCCTTCTACCTATACCGCAGTTGAAGCACCTAAAGGAGAATTTGGTGTCTTTCTTGTCAGTAATGGAAGCAATCGTCCCTACCGTCGTAAAATAAGAGCACCTGGCTCTGCCCATTCACAAGGACTCGATTCTATGTCCAAACATCACATGCCAGCAGATGTAGTCACCATCATAGGTACTCAAGATATTGTGTCTGGAGAGGTAGATAGATAG
>Pinus
TGGGATTCGCGAAAAGCAGCACCTTACGATGCCCATGACCAATCGGATTCTGACGTACCAGTGGGTACCAGAGGAGATTGCTATGATCGCCACTGTATCCGTATCGAAGAGATGCGACAAAGTATTCGAATCATTGTGCAATGTCCTAATCGAATGCCTAGTGGCATGATGAAAGCCGATGATCGTAAG---CTATGTCCCCCATCACGATGTCAAATGAAACTACCCATGGAATCGTGCATTCACCATTTTGAACCCCATACAGAAGGT---TTTTCCGTACCAGCTTCTTCTACCCATACCGCAGTTGAAGCACCTAAAGGAGAATTTGGTGTGTTTCTGGTCAGTAATGGAAGCAATCGTCCCTATCGTCGTAGAATAAGAGCACCTGGCTCTGCCCATTTACAAGGACTCGATTCTATGTCCAAACATCACATGCCAGCAGATGTGGTCACCATAATTGGTACTCAAGATATTGTGTTTGGAGAGGTAGATAGATAG
>Psilotum
TGGGATTCGCGAAAAGCAGCACCTTACGATGTTTATGACCAATCGGATTCCGACGTACCAGTAGGTACCAGAGGAGATTGCTATGATCGTTATTGCATCCGTATCGAAGAGATGCGACAAAGTATTCGAATCATTGTGCAATGCCCTAATCAGATGCCTAGTGGCATGATTAAAGCCGATGATCGTAAG---CTATGTCCTCCATCACGATCTCAAATGAAACAATCCATGGAATCTTTAATTCATCATTCTAAGATTTATACGGAAGGT---TTTTCCGTACCAGCTTCTCCTACCCATACCGCAGTTGAAGCACCTAAAGGAGAATTTGGTGTGTTTCCAGTCAGTAATGGAACCAATCGTCCTTATCGTCGTAAAATAAGAGCACCCGGCTTTGCTCATTCACAAGGGCTCGATTTTATGTCCAAACATCACATGCCAGCAGATGTGGTAACCATCATCGGGACTCAAGATATTGTGTTTGGAGAAGTGGATAGATAG
>Rhazya
--------------------------------------------------------------------------------------------------------------------------------------------------------------------------------------------------------------------------------------------CTCAATTCACCATTTCGAACCTTATACAGAAGGT---TTTTCCGTACCAGCTTCTTCTACTTATACCGCAGTTGAAGCACCTAAAGGAGAATTTGGTGTCTTTCTGGTCAGTAATGGAAGCAATCGTCCCTACCGTCGTAAAATAAGAGCACCTGGCTTTGCCCATTTACAAGGACTCGATTCTATGTCCAAACATCACATGCCAGCAGATGTGGTCACCATCATAGGTACTCAAGATATTGTGTCTGGAGAGGTGGATAGATAG
>Rhizoglossum
TGGGATTCGCGGAAAGCAGCACCTTACGATGTTTATGACCAATCGGATTCTGACGTACCAGTAGGTACCAGAGGAGATTGCTACGATCGTTATTGTATTCGCATCGAAGAGATGCGGCAAAGTCTTCGAATCATTGTGCAATGCCCTAATCAAATGCCTAGTGGCATGATTAAAGCTGATGATCGTAAG---CCATGTCCTCCATCACGATCTCAAATGAAACGATCCATGGAATCTTCAATACACCATTCTAAACCTTATACAGAAGGT---TTTTCTGTACCAGCTTCTTGTACCTATACCGCAGTTGAAGCACCTAAGGGAGAATTTGGTGCGTTTCCAGTCAGTAATGGAACCAATCGTCCTTATCGTTGCAAAATAAGAGCACCCGGCTTTGCTCATTTACAAGGACTCGATTTTATGCCCAAGCATCACATGCCAGCAGATGTGGTCACCACCACCGGTACTCAAGATATTGTGTCTGGAGAAGCAGATAGATAG
>Ricinus
TGGGATTTGCGAAAAGCAGCACCTTACGATGTTCATGACCAATTGGATCCTGACGTACCAGTAGGTACCAGAGGAGATCGCTATGATCGTTACTGTATCCGTATCGAAGAGATGCGACAAAGTGTTCGGATCATTGTGCAATGTCTTAATAAAATGCCTAGTGGCATGATCAAAGCCGATGATCGTAAG---CTATGTCCTCCATCACGATGTCGAATGAAACTATCCATGGAATCCTCAATTCACCATTTCGAACTTTATACAGAAGGT---TTTTCCGTACCAGCTTCTTCTACCTATACCGCAGTTGAAGCACCTAAAGGAGAATTTGGTGTCTTTCTGGTCAGTAATGGAAGCAATCGTCCTTACCGTCGTAAAATAAGAGCACCAGGCTCTGCCCATTCACAAGGACTCGATTCTATGTCCAAACATCACATGCCAGCAGATGTGGTCACCATCATAGGTACTCAAGATATTGTGTTTGGAGAGGTGGATAGATAG
>Salvia
--------------------------------------------------------------------------------------------------------------------------------------------------------------------------------------------------------------------------------------------CTCAATTCACCATTTCGAACCTTATACAGAAGGG---TTTTCCGTACCAGCTTCTTCTACCTATACCGCAGTTGAAGCACCTAAAGGAGAATTTGGTGTCTTTCTGGTCAGTAATGGAAGCAATCGTCCCTACCGTCGTAAAATAAGAGCACCTGGCTTTGCCCATTTACAAGGACTCGATTCTATGTCCAAACATCACATGCCAGCAGATGTGGTCACCATCATAGGTACTCAAGATATTGTGTCTGGAGAGGTGGATAGATAG
>Sceptridium
TGGGATTTGCGGAAAGCAGCACCTTACGATGTTTATGACCAATCGGATTCTGACGTACCAGTAGGTACCAGAGGAGATTGCTATGATCGTTATTGTATTCGTATCGAAGAGATGCGGCAAAGTATTTGAATCATTGTGCAATGTCTTAATAAAATGCCTAGTGGCATGATTAAAGCTGATGATCGTAAG---CTATGTCCTCCATCACGATCTCAAATGAAACGATCCATGGAATCTTCAATTCACCATTCTAAACTTTATACAGAAGGT---TTTTCTGTACCAGCTTCTTCCACCTATACCGCAGTTGAAGCACCTAAGGGAGAATTTGGTGTGTTTCCAGTCAGTAATGGAACCAATCGTCCTTATCGTCGTAAAATAAGAGCACCTGGCTTTGCTCATTCACAAGGGCTCGATTTTATGTCCAAACATCACATGCCAGCAGATGTGGTCACCATCATCGGTACTCAAGATATTGTGTCTGGAGAAGCAGATAGATAG
>Spirodela
---------------------------------------------------------------------------------------------------------------------------------------------------------------------------------------------------------------------------------------------TCAATTCACCATTTCGAACCTTATACAGAAGGT---TTTTCCGTACCAGCTCCTTCTACCTATACCGCAGTTGAAGCACCTAAAGGAGAATTTGGTGTCTTTCTGGTCAGTAATGGAAGCAATCGTCCCTACCGTCGTAAAATAAGAGCACCTGGCTCTGCCCATTCACAAGGACTCGATTCTATGTCCAAACATCACATGCCAGCGGATGTAGTCACCATCATAGGTACTCAAGATATTGTGTCTGGAGAGGTAGATAGATAG
>Tolypanthus
TGGGATTTGCGAAGAGCAGCACCTTACGATGTTCATGACCAATCGGATCCTGACGTACCAGTAGGTACCAGAGGAGATCGCTATGATCGTTACTGTATCCGTATCGAAGAGATGCGACAAAGTGTTCGGATCATTGTGCAATGTCCTAATCAAATGCCTAGTGGCATGATCAAAGCCGATGATCGTAAG---CTATGTCCTCCATCACGATGTCGAATGAAACTATCCATGGAATCCTCAATTCACCATTTCGAACCTTATACAGAAGGT---TTTTCCGTACCCGCTCCTTCTACCTATACCGCAGTTGAAGCACCTAAAGGAGAATTTGGTGTCTTTCTGGTCAGTAATGGAAGCAATCGTCCCTACCGTCGTAAAATAAGAGCACCTGGCTCTGCCCATTTACAAGGACTCGATTCTATGTCCAAACATCACATGCCAGCAGATGTGGTCACCATCATAGGTACTCAAGATATTGTGTCTGGAGAGGTGGATAGATAG
>Vitis
TGGGATTCGCGAAGAGCAGCACCTTACGATGTTCATGACCAATCGGATCCTGACGTACCAGTAGGTACCAGAGGGGATCGCTATGATCGTTACTGTATCCGTATCGAAGAGATGCGACAAAGTGTTCGGATCATTGTGCAATGTCCTAATCAAATGCCTAGTGGCATGATCAAAGCCGATGATCGTAAG---CTATGTCCTCCATCACGATGTCGAATGAAACTATCCATGGAATCCTCAATTCACCATTTCGAACCTTATACAGAAGGT---TTTTCCGTACCAGCTCCTTCTACCTATACCGCAGTTGAAGCACCTAAAGGAGAATTTGGTGTCTTTCTGGTCAGTAATGGAAGCAATCGTCCCTACCGTCGTAAAATAAGAGCACCTGGCTCTGCCCATTCACAAGGACTCGATTCTATGTCCAAACATCACATGCCAGCAGATGTGGTCACCATCATAGGTACTCAAGATATTGTGTCTGGAGAGGTAGATAGATAG
>Whittieria
TGGGATTCGCGGAAAGCAGCACCTTACGATGTTTATGACCAATCGGATTCTGACGTACCAGTAGGTACCAGAGGAGATTGCTACGATCGTTATTGTATTCGCATCGAAGAGATGCGGCAAAGTCTTCGAATCATTGTGCAATGCCCTAATCAAATGCCTAGTGGCATGATTAAAGCTGATGATCGTAAG---CCATGTCCTCCATCACGATCTCAAATGAAACGATCCATGGAATCTTCAATACACCATTCTAAACCTTATACAGAAGGT---TTTTCTGTACCAGCTTCTTGTACCTATACCGCAGTTGAAGCACCTAAGGGAGAATTTGGTGCGTTTCCAGTCAGTAATGGAACCAATCGTCCTTATCGTTGCAAAATAAGAGCACCCGGCTTTGCTCATTTACAAGGACTCGATTTTATGCCCAAGCATCACATGCCAGCAGATGTGGTCACCACCACCGGTACTCAAGATATTGTGTCTGGAGAAGCAGATAGATAG
