# Supplementary material for: Organellar phylogenomics of Ophioglossaceae fern genera
Source: Front Plant Sci. 2024 Jan 15;14:1294716. doi: 10.3389/fpls.2023.1294716 (PMC10823028; doi:10.3389/fpls.2023.1294716)
Supplement: Supplementary file 3 [file DataSheet_3.zip › Supplementary file S2/mtDNA_expanded/trim_HGT_rpl16.fas]

>Huperzia
gtgctatatccgaaacgtacaaaatttcgtaaatatcaaaaa---ggcaga---tgtaaaggt------tgcaga---gcagac------ggtacacaacttggttttggaaaatatggcattaaaagttgtgaagctggtcgtatttcatatcaagccattgaagcagcgcgt------------------------------cgtgctataagcagaaaatttcgaagaaatggt---caagtatgggtaagagttttggcagatattcctattaccagtaaacctacagaagttagaatgggaaaaggaaagggaaatcctactggttggattgctcgtgtagtggagggacaaatttcattcgaaatggatggtgtgagtttgtcaaatgctcaacaagctgctacattagcagcgcataaactatgtttgtcaaccaagtttgttcagtggtcgtaa---
>Olax
GTGCTATATCCGAAACGCACGAAATATAGTAAATATCGTAAA---GGCAGATGTAGTAGGGGT------TGCAAA---CCGGAC------GGTACACAACTTGGTTTTGGAAGATATGGCACTAAAAGTTGTAGAGCTGGTCGTCTTTCATATCGAGCCATTGAAGCAGCGCGT------CGTGCTATAATCGGACAATTCCATCGTGCTATGAGCGGACAATTCCGAAGAAATAGT---AAGATATGGGTAAGAGTTCTCGCGGATCTCCCTATTACCGGGAAACCTACAGAAGTAAGAATGGGAAGAGGAAAAGGGAATCCTACGGGTTGGATTGCTCGTGTGTCCACGGGACAAATCCCATTTGAAATGGATGGTGTGAGTTTGTCAAATGCTCGACAAGCCGCTACATTAGCGGCGCATAAACCATGTTCGTCAACCAAGTTTGTTCAGTGGTCGTAA---
>Comandra
GTGCTATATCCGAAACGTACGAAATATAGTAAATATAGTAAA---GGAAATAGTGGTAGCGCATTCAATTGCAAACAACCGGAC------GGTACACAACTTGGTTTTGGAAGATATGGCACTAAAAGTTGTAGAGCTGGTCGTCTTTCATATCGAGCCATTGAAGCAGCGCGT------CGGGCTATAATCGGACAA------------------------TTCCGAAGAAATGGT---AAGATATGGGTAAGAGTTCTCGCAGATCTCCCTATTACCGGGAAACCTACAGAAGTAAGAATGGGAAGAGGAAAAGGAAATCCTACGGGTTGGATTGCTCGTGTGTCCACGGGACAAATCCCATTTGAAATGGATGGTGTGAGTTTGTCAAATGCTCGACAAGCCGCCAATGTAGCGGCGCATAAACCATGTTCGTCAACCAAGTTTGTTCAGTGGTAG------
>HGT_Botrypus
gtgctatatccgaaacgtacgaaatatagtaaatatcgtaaa---ggaaatagtggtagggct------tgcaaa---ccggctaaac--ggtatacagctttgttttggaagatatggcactaaaagttgtagagctggtcgtctttcatatcgagccattgaagcagcgcgtctcca-agggctataattggacaattccatcgtgctatgagtggacaatttcgaagaaatggt---aagatatgggtaagagttctcgcggatctccctattaccgggaaacctacagaagtcggaatgggaagaggaaaagtaaatcctacgggttgaattgctcgtgtgtccacaggacaaatcccatttgaaatggatggtgtgagtttgtcaaatgcttggcaagccgctacattagcggcgcataaaccatgttcgtcaaccaagtttgttcagtggtcgtaa---
>HGT_Helminthostachys
GTGCTATATCCGAAACGTACGAAATATAGTCAATATCGTAAA---GGCAGATGTAGTAGGGGT------TGCAAA---CCGGAC------GGTACACAACTTGGTTTTGGAAGATATGGCACTAAAAGTTGTAGAGCTGGTCGTCTTTCATATCGAGCCATTGAAGCAGCGCGT------CGTGCTATAATCGGACAATTCCATCGTGCTATGAGCGGACAATTCCGAATAAATGGT---AAGATATGGGTAAGAGTTCTCGCAGATCTCCCTATTACCGGGAAACCTACAGAAGTAAGAATGGGAAGAGGAAAAGGAAATCCTACGGGTTGGATTGCTCGTGTGTCCACGGGACAAATCCCATTTGAAATGGATGGTGTGAGTTTGTCAAATGCTCGACAAGCCGCTACATTAGCGGCGCATAAACCATGTTCGTCAACCAAGTTTGTTCAGTGGTCGTAA---
>Amborella
gtgctatttccgaaacgtacgaaatatagtaaatatcgtaaa---ggcagatgtagtaggggt------cgcgaa---ccggac------ggtacaaaacttggttttggaagatatggcacaaaaagttgtggagctggtcgtctttcatatcgagccattgaagcagcgcgt------------------------------cgtgctatgagcggacaattccgaagaaatggt---aagatatgggtaagagttctcgcggatctccctattaccagtaaacctacagaagttagaatgggaagaggaaaagggaatcctacgggttggattgctcgtgtgtctacgggacaaatcccatttgaaatggatggtgtgagtttgtcaaatgctcgacaagccgctacattagcggcgcataaactatgttcgtcaaccaagtttgttcagtggtcgtaa---
>Arabidopsis
gtgctatatccgaaacgtacgaaatatagtaaatatcgtaaa---ggcagatgtagtaggggt------tgcaaa---ccggat------ggtacaaaactgggttttggaagatatggcactaaaagttgtaaagctggtcgtctttcatatcgagccattgaagcagcgcgt------cgggctataatcggacactttcatcgtgctatgagcggacaattccgaagaaatggt---aagatatgggtaagagttttcgcggatctccctattaccgggaaacccacagaagtaagaatgggaagaggaaaaggaaatcctacgggttggattgctcgtgtgtccacgggacaaatcccatttgaaatggatggtgtgagtttggcaaatgctcgacaagccgctacattagcggctcataaaccatgttcgtcaaccaagtttgttcagtggtcgtaa---
>Carica
gtgctatatccgaaacgtacgaaatatagtaaatatcgtaaa---ggcagatgtagtaggggt------tgcaaa---ccggac------ggtacaaaacttggttttggaagatatggcactcaaagttgtaaagctggtcgtctttcatatcgagccattgaagcagcgcgt------cgggctacaatcggacaattccatcgtgctatgagcggacaattccgaagaaatggt---aagatatgggtaagagttctcgcagatctccctattaccgggaaacctacagaagtcagaatgggaagaggaaaaggaaatcctacgggttggattgctcgtgtgtccacgggacaaatcccatttgaaatggatggtgtgagtttgtcaaatgctcgacaagccgctacattagcggcgcataaatcatgttcgtcaaccaagtttgttcaatggtcgtaa---
>Vitis
gtgctatatccgaaacgtacgaaatatagtaaatatcgtaaa---ggcagatgtagtaggggt------cgcgaa---ccggac------ggtacacaacttggttttggaagatatggcactcaaagttgtagagctggtcgtctttcatatcgagccattgaagcagcgcgt------cgggctacaatcggacaattccatcgtgctatgagcggacaattccgaagaaatggt---aagatatgggtcagagttctcgcggatctccctattaccgggaaacccacagaagtcagaatgggaagaggaaaaggaaatcctacgggttggattgctcgtgtgtccacgggacaaatcccatttgaaatggatggtgtgagtttgtcaaatgctcgacaagccgctacattagcggcgcataaaccatgttcgtcaaccaagtttgttcagtggtcgtaa---
>Liriodendron
gtgctatatccgaaacgtacgaaatatagtcaatatcgtaaa---ggcagatgtagtaggggt------cgcgaa---ccggac------ggtacacaacttggttttggaagatatggcaccaaaagttgtagagctggtcgtctttcatatcgagccattgaagcagcgcgt------cgggctacaatcggacaattccatcgtgctatgagcggacaattccgaagaaatggt---aagatatgggtaagagttctcgcagatctccctattaccgggaaacctacagaagtgagaatgggaagaggaaaaggaaatcctacgggttggattgctcgtgtgtccacgggacaaatcccatttgaaatggatggtgtgagtttgtcaaatgctcgacaagccgctacattagcggcgcataaaccatgttcgtcaaccaagtttgttcagtggtcgtaa---
>Malania
atgctatatccgaaacgtacgaaatatagtaaatatcgtaaa---ggcagatgtagtaggggt------tgcaaa---ccggac------ggtacacaacttggttttggaagatatggcactaaaagttgtagagctggtcgtctttcatatcgagccattgaagcagcgcgt------cgggctataatcggacaattccatcgtgctatgagcggacaattccgaagaaatggt---aagatatgggtaagagttctcgcagatctccctattaccgggaaacctacagaagtaagaatgggaagaggaaaaggaaatcctacgggttggattgctcgtgtgtccacgggacaaatcccatttgaaatggatggtgtgagtttgtcaaatgctcgacaagccgctacattagcggcgcataaaccatgttcgtcaaccaagtttgttcagtggtcgtaa---
>Ricinus
atgctatatccgaaacgtacgaaatatagtaaatatcgtaaa---ggcagatgtagtaggggt------tgcaaa---ctggac------ggtacacaacttggttttggaagatatggcactaaaagttgtaaagctggtcgtctttcatatcgagccattgaagcagcgcgt------cgggctataataggacaattccatcgtgctatgagcggacaattccgaagaaatggt---aagatatgggtaagagttctcgcagatctccctattaccgggaaacctacagaagtaagaatgggaagaggaaaaggaaatcctacgggttggattgctcgtgtgtccacgggacaaatcccatttgaaatggatggtgtgagtttgtcaaatgctcgacaagccgctacattagcggcgcataaaccatgttcgtcaaccaagtttgttcaatggtcgtaa---
>Tetracentron
---------------------------------------------------------------------------------------------------------------------------------------gctggtcgtctttcatatcgagccattgaagcagcgcgt------cgggctacaatcggacaattccatcgtgctatgagcggacaattccgaagaaatggt---aagatatgggtaagagttctcgcagatctccctattaccgggaaacctacagaagtgagaatgggaagaggaaaaggaaatcctacgggttggattgctcgtgtgtctacgggacaaatcccatttgaaatggatggtgtgagtttgtcaaatgctcgacaagccgctacattagcggcgcataaacca---tcgagc---------------------------
>Erythropalum
gtgctatatccgaaacgtacgaaatataggaaatatcgtaaa---ggcagatgtagtaggggt------tgcaaa---ccggac------ggtacacaacttggttttggaagatatggcactaaaagttgtagagctggtcgtctttcatatcgagccattgaagcagcgcgt------cgggctataatcggacaattccatcgtgctatgagcggacaattccgaagaaatggt---aagatatgggtaagaattttcgcagatctccctattacccggaaacctacagaagtaagaatgggaaaaggaaaaggaaagcctacgggttggattgctcgtgtgtccacgggacaaatcccatttgaaatggatggtgtgagtttgtcaaatgctcgacaagccgctacattagcggcgcataaaccatgttcgtcaaccaagtttgttcagtggtcgtaa---
>Gossypium
gtgctatatccaaaacgtacgaaatatagtaaatatcgtaaa---ggcagatgtagtaggggt------tgcaaa---ccggat------ggtacaaaacttggttttggaagatatggcactaaaagttgtaaagctggtcgtctttcatatcgagccattgaagcagcgcgt------cgggctataatcggacaatttcatcgtgctatgagcggacaattccgaagaaatggt---aagatatgggtaagagttctcgcggatctccctattaccgggaaacctacagaagtcagaatgggaagagggaaaggaaatcctacgggttggattgctcgtgtgtccacgggacaaatcccatttgaaatggaaggtgtgagtttgtcaaatgctcgacaagccgctacattagcggcgcataaaccatgttcgtcaaccaagtttgttcagtggtcgtaa---
>Oenothera
gtgctatatccgaaacgtacgaaatatagtaaatatcgtaaa---ggcagatgtagtaggggt------tgcgaa---ccggac------ggtacacaacttagttttggaagatatggcactaaaagttgtagagctggtcgtctttcatatcgagccattgaagcagcgcgt------cgtgctacaatcggacaattccatcgtgctatgagcggacaatcccgaagaaatggg---aagatatgggtaagagttctcgcagatctccctattaccgggaaacctacagaagtcagaatgggaagaggaaaaggaaatcctacgggttggattgctcgtgtgtccacgggacaaatcctatttgaaatggatggtgtgagtttgtcaaatgctcgacaagccgctacattagcggcgcataaaccatgttcgtcaaccaagtttgttcagtggtcgtaa---
>Cuscuta
gtgctatatccgaaacgtacgaaatatagtaaatatcgtaaa---ggcagatgtagtaggggt------tgcaaa---ccggac------ggtacacaacttggttttggaagatatggcactaaaagttgtagagctggtcgtctttcatatcgagccattgaagcagcgcgt------cgtgctataatcggacacttccatcgtgctatgagcggacaattccgaagaaatggt---aagatatgggtaagagttttcgcagatatccctattaccgggaaacctacagaagtcagaatgggaagaggaaaaggaaatcctacgggttggattgctcgtgtgtccacgggacaaatcctatttgaaatggatggtgtgagtttgtcaaatgctcgacaagccgctagattagcggcgcataaactatgttcgtcaaccaagtttgttcagtggtcgtaa---
>Nicotiana
gtgctatatccgaaacgtacgaaatatagtaaatatcgtaaa---ggcagatgtagtaggggt------tgcaaa---ccggac------ggtacacaacttggttttggaagatatggcactaaaagttgtagagctggtcgtctttcatatcgagccattgaagcagcgcgt------cgtgctataatcggacacttccatcgtgctatgagcggacaattccgaagaaatggt---aagatatgggtaagagttctcgcagatatccctattaccgggaaacctacagaagtaagaatgggaagaggaaagggaaatcctacgggttggattgctcgtgtgtccaggggacaaatcctatttgaaatggatggtgtgagtttgtcaaatgctcgacaagccgctacattagcggcgcataaactatgttcgtcaaccaagtttgttcagtggtcgtaa---
>Salvia
gtgctatatccaaaacgtacgaaatatactaaatatcgtaaa---ggcagatgtagtaggggt------tgcaaa---gcggac------ggtacacaacttggttttggaagatatggcactaaaagttgtagagcaggtcgtctttcatatcgagccattgaagcagcgcgt------cgggctataatcggacacttccatcgtgctatgagcggacaattccgaagaaatggt---aagatatgggtaagagttttcgcggatatccctattaccggaaaacctacagaagtaagaatgggaagaggaaaaggaaatcctacgggttggattgctcgtgtgtccacgggacaaatcctatttgaaatggatggtgtgagtttgtcaaatgctcgacaagccgctacattagcggcgcataaactatgttcgtcaaccaagtttgttcagtggtcgtaa---
>Castilleja
gtgctatatccaaaacgtacgaaatatagtaaatatcgtaaa---ggcagatgtagtaggggt------tgcaaa---ccggac------ggtacacaacttggttttggaagatatggcattcaaagttgtagagcaggtcgtctttcatatcgagccattgaagcagcgcgt------cgggctataatcggacacttccatcgtgctatgagcggacaattccgaagaaatggt---aagatatgggtaagagttctcgcggatatccctattaccggaaaacctacagaagtaagaatgggaagaggaaaaggaaatcctacgggttggattgctcgtgtgtccacgggacaaatcctatttgaaatggatggtgtgagtttgtcaaatgctcgacaagccgctacattagcggcgcataaactatgttcgtcaaccaagtttgttcagtggtcgtaa---
>Rhazya
gtgctatatccgaaacgtacgaaatatagtaaatatcgtaaa---ggcagatgtagtaggcgt------tgcaaa---ccggac------ggtacacaacttggttttggaagatatggtactaaaagttgtagagctggtcgtctttcatatcgagccattgaagcagcgcgt------cgggctataatcggacacttccatcgtgctatgagcggacaattccgaagaaatggt---aagatatgggtaagagttctcgcggatttccctattactgggaaacctacagaagtaagaatgggaagaggaaaaggaaatcctacgggttgggttgctcgtgtgtccacgggacaaatcctatttgaaatggatggtgtgagtttgtcaaatgctcgacaagccgctacattagcggcgcataaaccatcttcgtcaaccaagtttgttcagtggtcgtaa---
>Santalum
gtgctatatccgaaacgtacgaaatttaaaaaatatcgtaaa---ggaaatagtggtagggct------tgcaaa---ccggac------ggtacacaacttggttttggaagatatggcactaaaagttgtagagctggtcgtctttcatatcgagccattgaagcggcgcgt------cgggctataatcggacaattccatcgtgctatgagcggacaattccgaagaaatggt---aagatatgggtaagagttctcgcagatctccctattaccgggaaacctacagaagtaagaatgggaagaggaaaaggaaatcctacgggttggattgctcgtgtgtccacgggacaaatcccatttgaaatggatggtgtgagtttgtcaaatgctcgacaagccgctacattagcggcgcataaaccatgttcgtcaaccaagtttgttcagtggtcgtaa---
>Phoenix
gtgctatatccgaaacgtacgaaatttttcaaatatagtaaa---ggcagatgttgtaggggt------cgcgaa---ccggac------ggtacacaacttggttttggaagatatggcaccaaaagttgtagagctggtcgtctttcatatcgagccattgaagcagcgcgt------cgggctacaatcggacaattccatcgtgctatgagcggacaattccgaagaaatggt---aagatatgggtaagagttctcgcagatcttcctattacggggaaacctacagaagtgagaatgggaagaggaaaaggaaatcctacgggttggattgctcgtgtgtccacgggacaaatcccatttgaaatggatggtgtgagtttgtcaaatgctcgacaagccgctacattagcggcgcataaaccatgttcgtcaaccaagtttgttctgtggtcgtaa---
>Spirodela
gtgctatatccgaaacgtacgaaatttcgtaaatatcgtaaa---ggcagatgtagtaggggt------cgcgaa---ccggac------ggtacacaacttggttttggaagatatggcatcaaaagttgtagagctggtcgtctttcatatcgagccattgaagcagcgcgt------cgggctataatcggacaattccatcgtgctatgagcggacaattacaaagaaatggt---aagatatgggtaagagttctcgcagatcttcctattacggggaaacctacagaagtgagaatgggaagaggaaaaggaaatcctacgggttggattgctcgtgtgtccacgggacaaatcccatttgaaatggatggtgtgagtttgtcaaatgctcgacaagccgctacattagcggcgcataaaccatgttcgtcaaccaagtttgttcggtggtcgtaa---
>Glycine
gtgctatatccgaaacgtacgaaatttagtaaatatcgtaaa---ggcagatgtagtaggggt------tgcaaa---ccagac------ggaacaaaacttggttttggaagatatggcactcaaagttgtagagctgggcgtctttcatatcgagccattgaagcagcgcgt------cgggctataatcggacacttccatcgtgctatgagcggacaattccgaaaaaatggt---aagatatgggtaagagttttcgcagatatccctattaccgggaaacctacagaagtcagaatgggaagaggaaaaggaaatcctacgggttggattgctcgtgtgtccacgggacaagtcctatttgaaatggatggtgtgagtttgtcaaatgctcgacaagccgctacattagcggcgcataaaccatgttcgtcaaccaagtttgttcagtggtcgtaa---
>Helianthus
gtgctatatccgaaacgtacgaaatctagtaaatatcgtaaa---ggcagatgtagtaggggt------tgcaaa---ccggac------ggtacacgacttggttttggaagatatggcactaaaagttgtagagctggtcatctttcatatcgagccattgaagcagcgcgt------cgagctagaattgggcaattccatcgtactatgagcggacaattccgaataaatggt---aagatatgggtaagagttctcgcagatctccctattaccgggaaacctacagaagtcagaatgggaagaggaaaaggaaatcctacgggttggattgctcgtgtgtccacaggacaaatcccatttgaaatggatgatgtgagtttgtcaaatgctcgacaagccgctacattagcggcgcataaactatgttcgtcaaccaagtttgttcagtggtcataa---
>Cucurbita
gtgttatatccgaaacgtacgaaatatagtaaatctcgtaaa---ggcagatgtagtaggggt------tgcaaa---ccagac------ggtacacaacttggttttggaagatatggcactcaaagttgtagagctggtcgtctttcatatcgagccattgaagcagcgcgt------agggctataatcggacaattccatcgtgctatgagcggacaatcccgaagaaatggt---caaatatgggtcagagttctagcagatctccccattaccgggaaacctacagaagtcagaatgggaagaggaaaaggaaatcctacgggttgggttgctcgtgtgtccacgggacaaatcccatttgaaatagatggtgtgagtttgtcaaatgctcgacaagccactacattagcggcgcataaaccatgttcgtcaaccaagtttgttcagtggtcgtaa---
>Loranthus
atgctatatccgaaacgtacgaaatttagtaaatatcgtaaa---ggcagatgtagtaggggt------cgcgaa---ccagac------------gaacttggttttggaagatatggcactaaaagttgtagagcaggtcgtctttcatatcgagccattgaagcagcgcgt------cgggctacaatcggacaattccatcgtgctatgagcggacaattccgaagaaatggt---aagatatgggtcagagttctcgcagatcttcctattacggggaaacctgcagaagtgagaatgggaagaggaaaaggaaatcctacgggttggattgctcgtgtgtccacgggacaaatcccatttgaaatggatggtgtgagtttgtcaaatgctcgacaagccgctacattagcggcgcataaactatgttcgtcaaccaagtttgttcagtggtcgtaa---
>Cycas
gtgccatatccgaaacgtacaagatatcgtaaatatcggaaa---ggcatatgtagtaggggt------tgcgaa---acggac------ggtacacaacttggttttggaagatacggcatcaaaagctgtggagctggtcgtatttcatatcgagccattgaagcagcgcgt------------------------------cgtgctataagcggacaatttcgaagaaatggt---caaatacgggtaagagttttcgcagatccccctattaccggtaaacctacagaagtgagaacgggaaaaggaaaagggaatcctacgggttggattgctcgtgcgtccacgggacaaatcccatttgaaatggatggtgtgagtttgtcaaatgctcgacaagctgctacattagcggcgcataaaccatgttcgtcaaccaagtttgttcagtggtcgtaa---
>Ginkgo
gcgccatatccgaaacgtacgagatatcgtaaatatcggaaa---ggcatatgtagtaggggt------tgcaaa---acgggc------ggtacacaacttggttttggaagatatggcatcagaagttgtggagccggtcgtatttcgtatcgagccattggagcggcgcgt------------------------------cgtgctacaagcggacaatttcgaagaaatggt---caaatatgggtaagagttttcgcagatccccctattaccggtaaacctacagaagtgagaatgggaaaaggaaaaggaaatcccacgggtcggattgctcgtgcgtccacgggacaaatcccatttgaaacggatggtgtgagtttgtcagatgctcgacaagctgctacatcggcggcgcataaaccatgttcgtcaaccaagtttgttcagtggtcgcaa---
>Pinus
gtgccatatccgaaacgtacgaaatatcgtaaatatcggaaa---ggcatatgtcgtaggggt------tgcgaa---acgggc------ggtacacaacttggttttggaagatatggcaccagaagttgtggagccggtcgtatctcatatcgagccattggagcagcgcgt------------------------------cgtgctacaagcggacaatttcgaagaaatggt---caaatacgggtaagagtattcgcggatccccctattaccggtaaacctacagaagtgagaatgggaaaaggaaaagggaatcctacgggttggattgctcgtgcgtccacgggacaaatcccatttgaaatggatggtgttagtttgtcagatgctcgacaagctgctacattggcggcgcataaactatgttcgtcaaccaagtttgttcagtggtcgcaatag
>Ophioglossum_californicum
aggctatatccggaacgtacaaagtttaggaagtatcaaaga---gtcgga---ggtgaaggt------tacaaa---acggac------ggtacacaacttggttctggaaaatatggccctaaaagttgtgaagctggtcgtatttcttccgaaaccattgaagcagcacgt------------------------------cgtgctacaagcagacgttttcggagaaatggt---cgaatatgggtaagagttttcgcagatactcctattaccagtaaacccacagaagtgagaatgggaaaaggaaaaggaaatcctacaggttgggtggctcatgcggtgacaggacaaatctcattcgaaacggatggtgtgggtttgtctttagtccaagaagctgctacattagcagcgcataggctatgtgtgtcaaccaagtctgttcagtggtcgtaa---
>Ophioglossum_vulgatum
aggctatatccggaacgtacaaagtttaggaagtatcaaaga---gtcgga---ggtgaaggt------tacaaa---acggac------ggtacacaacttggttctggaaaatatggccctaaaagttgtgaagctggtcgtatttcttccgaaaccattgaagcagcacgt------------------------------cgtgctacaagcagacgttttcggagaaatggt---cgaatatgggtaagagttttcgcagatactcctattaccagtaaacccacagaagtgagaatgggaaaaggaaaaggaaatcctacaggttgggtggctcatgcggtgacaggacaaatctcattcgaaacggatggtgtgggtttgtctttagtccaagaagctgctacattagcagcgcataggctatgtgtgtcaaccaagtctgttcagtggtcgtaa---
>Ophioglossum_austroasiaticum
aggctatatccggaacgtacaaagtttaggaagtatcaaaga---gtcgga---ggtgaaggt------tacaaa---acggac------ggtacacaacttggttctggaaaatatggccctaaaagttgtgaagctggtcgtatttcttccgaaaccattgaagcagcacgt------------------------------cgtgctacaagcagacgttttcggagaaatggt---cgaatatgggtaagagttttcgcagatactcctattaccagtaaacccacagaagtgagaatgggaaaaggaaaaggaaatcctacaggttgggtggctcatgcggtgacaggacaaatctcattcgaaacggatggtgtgggtttgtctttagtccaagaagctgctacattagcagcgcataggctatgtgtgtcaaccaagtctgttcagtggtcgtaa---
>Haukia
aggctatatccgaaacgtacaaagtttaggaagtatcaaaga---gtcgga---ggtgaaggt------tacaaa---acggac------ggtacacaacttggttctggaaaatatggccctaaaagttgtgaagctggtcgtatttcttccgaaaccattgaagcagcacgt------------------------------cgtgctacaagcagacgttttcgaagaaatggt---cgaatatgggtaagagttttcgcagatactcctattaccagtaaacccacagaagtgagaatgggaaaaggaaaaggaaatcctacaggttgggtggctcatgcggtgacaggacaaatctcattcgaaacggatggtgtgggtttgtctttagtccaagaagctgctacattagcagcgcatagactatgtgtgtcaaccaagtctgttcagtggtcgtaa---
>Whittieria
aggctatatccgaaacgtacaaagtttaggaagtatcaaaga---gtcgga---ggtgaaggt------tacaaa---acggac------ggtacacaacttggttctggaaaatatggccctaaaagttgtgaagctggtcgtatttcttccgaaaccattgaagcagcacgt------------------------------cgtgctacaagcagacgttttcgaagaaatggt---cgaatatgggtaagagttttcgcagatactcctattaccagtaaacccacagaagtgagaatgggaaaaggaaaaggaaatcctacaggttgggtggctcatgcggtgacaggacaaatctcattcgaaacggatggtgtgggtttgtctttagtccaagaagctgctacattagcagcgcatagactacgtgtgtcaaccaagtttgttcagtggtcgtaa---
>Cheiroglossa
aggctatatccaaaacgtacaaagtttaggaagtatcaaaga---gtcgga---ggtgaaggt------tacaaa---acggac------ggtacacaacttggttttggaaaatatggccctaaaagttgtgaagctggtcgtatttcttccgaaaccattgaagcagcacgt------------------------------cgtgctacaagcagacgttttcgaagaaatggt---cgaatatgggtaagagttttcgcagatactcctattaccagtaaacccacagaagtgagaatgggaaaaggaaaaggaaatcctacaggttgggtggctcatgcggtgacaggacaaatctcattcgaaatggatggtgtgggtttgtctttagtccaagaagctgctacattagcagcgcatagactatgtgtgtcaaccaagtctgttcagtggtcgtaa---
>Botrychium
gtgctatatccaaaacgtacaaaacttcggaaatatcaaaaa---gtcgga---ggtgaaggt------tacaaa---acagac------ggtacataacttggttttggaaaatatggccctaaaagttgtgaagctggtcgtatttcctacaaaatcattgaagcagcacgt------------------------------cgtgctataagcagacattttcgaagaaatggt---tgaatatgggtaagagttttcgcagatactcctactaccagtaaacctacggaagtgagaatgggaaaaggaaaaggaaatcccacaggttggatggctcatgtggtgacaggacaaatcccatttgaaacggatggtgtgagtttgtctttagcccaagaagcagctacattagcagcgcatagaccatgtgtgtcaaccaagtctgttcagtggtcgtaa---
>Sceptridium
gtgctatatccaaaacgtacaaaatttcggaaatatcaaaaa---gtcgga---ggtgaaggt------tacaaa---acagac------ggtacataacttggttttggaaaatatggccctaaaagttgtgaagctggtcgtatttcctataaaatcattgaagcagcacgt------------------------------cgtgctataagcagacattttcgaagaaatggt---tgaatatgggtaagagttttcgcagatactcctactaccagtaaacctacggaagtgagaatgggaaaaggaaaaggaaatcctacaggttggatggctcatgtggtgacaggacaaatcccatttgaaacggatggtgtgagtttgtctttagcctaagaagcagctacattagcagcgcatagaccatgtgtgtcaaccaagtctgttcagtggtcgtaa---
>Japanobotrychium
gtgctatatccaaaacgtacaaaatttcggaaatatcaaaaa---gtcgga---ggtgaaggt------tacaaa---acagac------ggtacataacttggttttggaaaatatggccctaaaagttgtgaagctggtcgtatttcctataaaatcattgaagcagcacgt------------------------------cgtgctataagcagacattttcgaagaaatggt---tgagtatgggtaagagttttcgcagatactcctactaccagtaaacctacggaagtgagaatgggaaaaggaaaaggaaatcctacaggttggatggctcatgtggtgacaggacaaatcccatttgaaatggatggtgtgagtttgtctttagcccaagaagcagctacattagcagcgcatagaccatgtgtgtcaaccaagtttgttcagtggtcgtaa---
>Helminthostachys
atgctatatccaaaacgtacaaaatttcggaaatatcaaaaa---gtcgga---ggtgaaggt------tacaaa---acagac------ggtacataacttggttttggaaaatatggccctaaaagttgtgaagctggtcgtatttcctataaaatcattgaagcagcacgt------------------------------cgtgctataagcagacattttcgaagaaatggt---cgaatatgggtaagagttttcgcagatactcctattaccagtaaacccacagaagtgagaatgggaaaaggaaaaggaaatcctacaggttggatggctcatgtggtgacaggacaaatctcatttgaaatggatggtgtgagtttgtctttagcctaagaagctgctacattagcagcgcatagaccatgtgtgtcaaccaagtttgttcagtggtcgtaa---
>Goswamia
aggttatatccgaaacgtacaaagtttaggaagtatcaaaaa---gtcgga---ggtgagggt------tacaaa---acggac------ggtacacgactcggttctggaaaatatggccctaaaagttgtgaagctggtcgtatttcttccgaagccattgaagcagcacgt------------------------------cgtgctacaagcagacgtttccgaagaaatggt---cgaatatggataagagtttttgcagatactcctattaccagtagacccaaagaagtgagaatggggaaaggaaaaggaaatcctacaggctgggtggctcatgcggtgacaggacagattctattcgaaacggatggtgtgggtttgccagacgcccaagaagctgctacattagcagcgcatagactatgtgtgtcaaccaagtctgttcagtggtcgtga---
>Psilotum
gtgctatatccaaaacgcacaagatttcggaaatatcggaaa---gtcaga---ggtgaaggt------tgcaaa---acggac------ggtacacaacttggttttggtaaatatggccctaaaagttgtgaagctggtcgtctttcatatcgaaccatcgaagcagcacgt------------------------------cgtgctataagcagacatcttcggagaaatggt---caagcatgggtaagagttctcgcagatcctcctattaccagtaaacctacagaagtgagaatggggaaaggaaaaggaaatcccacaggttggatggctcgtgtggcgataggacaaatctcatttgaaatggatagtgttagtttgtctttagctcaagaagcggctagattagcagcgcatagactatgtgtgtcgaccaagtttgttcagtggtcgtga---
>Dryopteris
atgctgtatccaaaacgtacaaagttttggaaatgttaaaag---ggcaaa---tgtagaggt------tgcaga---acggac------ggtacatgacttagtttcggagaatatggcattaaaagctgttcagcgggtcgtattccatattaaaccattgaagcagcgcgt------------------------------cgcgctataagcagacatttccagagaaatggt---cgaatatgggtaagaattttcgcagatattcccattacccgtaaacccacggaagtgagaatgggaaaaggaaaaggaaatcctacaggttggatggctcgtgtggtgacgggatagatctcatttgaaacggatggtgtgagtttgtcaaatgctcgagaagctgcgacattagcagcgcatagaccatgtgtgccaaccaagtttgttcaatggttataa---
>Ophioderma
---atgaggccaaaacgtacaaagtttaggaagtatcaaaaaagagtcggagttggtgaagga------accaaa---acggac------ggtacacaacttggttctggaaaacatggccctaaaagttgttcagctggtcgtatttcggaagaaaccattgaagcagcacgt------------------------------cgtgctacaagcagacgttttcgaagaaatgggttaaaattatgggtaagagttttcgcagatactcctattaccagtaaacccacagaagtgagaatgggaaaaggaaaaggaaatcctacaggttgggtggctcatgcggtgacaggacaaatctcattcgaaatggatggtgtgggtttgtctttagtccaagaagctgctacattagcagcgcatagactatgtgtgtcaaccaagtctgttcagtggtcgtaa---
>Azolla
ATGCTATATCTAAAACGTACAAAGTTTTGGAAATGTTAAAAG---GGCAAA---TGTAAAGGT------TGCAGA---ACGGAC------GGTACATGACTTAGTTTCGGAAAATATGGCATTAAAAGCTGTTCAGCGGGTCGTATTCTATATTAAACCATTGAAGCAGCGCGT------------------------------CGCGCTACAAGCAGACATTTCTAGAGAAATGGT---CGAATATGGGTAAGAATCTTCGCAGATATTCCCATTACCCGTAAGCCCACAGAAGTGAGAATGGGAAAGGGAAAGGGAAACCCTTCAGGTTGGATGGCTCGTGTGGTGACGGGATAGATCTTATCCGAAACGGATGGTGTGAGTTTGTTAAATGTTTGAGAAGCTGCAACATTAGCAGCGCATAGACCACGTGTGTCAACCAAGTTTGTTCAATGGTCGTAA---
>Pteridium
ATGCTGTATCCAAAACGTACAAAGTTTTGGAAATGTTAAAAG---GGCAAA---TGTAGAGGT------TGCAGA---ACGGAC------GGTACATGACTTAGTTTCGGAGAATATGGCATTAAAAGCTGTTCAGCGGGTCGTATTCTATATTAAACCACTGAAGCAGCGCGT------------------------------CGCGCTATAAGCAGACATTTCTAGAGAAATGGT---CGAATATGGGTAAGAATCTTCGCAGATATTCCCATTACCCGTAAACCCACGGAAGTGAGAATGGGAAAAGGAAAAGGAAATCCTACAGGTTGGATGGCTCGTGTGGTGACGGGATAGATCTCATTCGAAACGGATGGTGTGAGTTTGTCAAATGCTCGAGAAGCTGCGACATTAGCAGCGCATAGACCATGTGTGTCAACCAAGTTTGTTCAATGGTTGTAA---
>Haplopteris
ATGCTGTATCCAAAACGTACAAAGTTTTGGAAATGTTAAAAG---GGCAAA---TGTAGAGGT------TGCAGA---ACGGAC------GGTACATGACTTAGTTTCGGAGAATATGGCATTAAAAGCTGTTCAGCGGGTCGTATTCTATATTAAACCATTGAAGCAGCGCGC------------------------------CGCGCTATAAGCAGACATTTCTAGAGAAATGGT---TGAATATGGGTAAGAATCTTCGCAGATATTCCCATTACCCGTAAACCCACGGAAGTGAGAATGGGAAAAGGAAAAGGAAATCCTACAGGTTGGATGGCTCGTGTGGTGACGGGATAGATCCCATTTGAAATGGATGGTGTGAGTTTTTCAAATGCTCGAGAGGCTGCGACATTAGCAGCGCATAGACCATGTGTGTCAACCAAGTTTGTTCAATGGTTGTAA---
