# Supplementary material for: Organellar phylogenomics of Ophioglossaceae fern genera
Source: Front Plant Sci. 2024 Jan 15;14:1294716. doi: 10.3389/fpls.2023.1294716 (PMC10823028; doi:10.3389/fpls.2023.1294716)
Supplement: Supplementary file 3 [file DataSheet_3.zip › Supplementary file S2/mtDNA_expanded/trim_HGT_rpl5.fas]

>Huperzia
ATGTTC---ACTCCAAATAGACTCCGTTTTCATTACGAAAATGTATTACGTCAAGATTCGTTGTTAAAACTTAATCATGCTAACATTATGGAAGTTCCTAGATCATGTGAAATAATAGTAATTCCAAAGGCA------CCCTCCGAT---------CTCATAAAAAATGTCAAATTAGCTATGGAGATTGTTTGTGGTCAAGAATTCATACAGACACGAAGCAGA------GGTTCGACAGGA---AAGTCGTTTCGATTCAATAAATTTGTCTTAAGTCCAGAGTCAGAGAGAGACACAGGATAT---------GTCACTTACCTAGCACGA---AGCACTCTACGAGGACATATCATGTATATTTTCTTGGAAAAACCTGTTACGATAATGTCTTTTTACAATTATCCAGTCAAAATACAAAAAAACTCCATTCAATTA------TCAATATCAACGGAG------TTGTTACGATTATTTCCGGAAATACAAAATCATTTCGAG---ATTTTTGAGCATATTCGAGGGTTCCATGTCACTATTGTCACTTCAGCCAACACACTAGATGAGACTATCCTTTCGTGGAGTGGC---TTTTTGCAAAAAGAAGTCTAG------------------------------------------
>Sahashia
ATGCTC---ACTCCAAGTATACTCCGTTTTCATTACGAAAATGTATTGCGTTAGGATYTGTTATTAAAACCCAATCATACCCACACTTTGGAGGTTCCTGAATTCTATGAAGTAAGAATAGTTTTAAAG------GTACGCTTCAGT---------CACTTAAAAAAGGTAAAATTAGCTATAGAGAATTCTCGTGGTTAGAAATGCATGAGTAAATGAAGTGGCGAA---AGTTCGACGGGA---AAGTCATTTCGGTTCAAACAATTTGTCTTG------AATCAAGAGTCAAAGAGAAAAGCA---TAT---GTCACTTATTTAGCACGA---AGCACTCTACGGGGGCATGTTATGTATAAATCATTGGAAAAACTTGTTCTGATAATTCCT---CCTCATTATTCAGTCATAAGGCAAAGAAACTCCATCCAATTTCATTTCTCAATGGCCACGACTTTTCTGTTAAGGGAATTT---CCGCCAATAAAAGAGAATTTCGAG---ATTTTTGCGCATCTTTGAGGGTTCGATGTGACTCTTGTCACTTCAGCCATCACACAAGAGGAGACTTTTCTTTTGTGGAGTGGC---TTCGAAGGGAAGAAACAGAAATAG---------------------------------------
>Cheiroglossa
-------------------------------------------------------------------------------------------------------------------------------------------------------------------------------------------------------------------------------------------------------------------------------------------------------------------------------------------------GCACTCTACGGGGGCATGTTATGTATAAATTCTTGGAAAAACTTGTTTTGATAATTCCCCCCATGCATTATCCAGTCATAAAGCCAAGCAACTCCATCCAATTCCATTTATCAATGGCCACGACT---TTATCTGGG---------CCGCCAATAAAAGAGAATTTCGAG---ATTTTTGCGCATCAAAGAGGGTTCGATGTGACTATTGTCACTTCAGCCACCACACGAGAGGATACTTTTACTTTGTGGAGTGGC---TTTGAAAGGAAGAAACGGGAATAG---------------------------------------
>Botrychium
ATGCTC---ACTCCAAGTATACTCCGTTTTCATTACGAAAATGTATTGCGTTAGGATTCGTTGCTAAAACCTAATCATACCCACACTTTGGAAGTTCCTGAATTATATGAAATAAGAATAGTTCCAAAG------GTACGCTCCAGT------TTTCACTTAAAAAAGGTAAAATTAGCTATAGAGAATTCTCGTGGTTAGAAACGCATGAGGAAATGAAGCGGA------AGTTCGACGGGA---AAGTCATTTCGGTTCAAACAATTTGTCTTG------AATCAAGAGTCAAAGAGAAAAGCA---TAT---GTCACCTACTTAGCACGA---AGCACTCTACGGGGGCATGTTGGGTATAAATTATTGGAAAAACTTGTTCTGATAATTCCT---CCTCATTATCCAGTCATAAGGCAAAGAAACTCCATCCAATTTCATTTCTCAATGGCCACGACTTTTCTGTTAAGGGAATTT---CCGCCAATAAAAGATAATTTCGAG---ATTTTTGCGCATCTTTGAGGGTTCGATGTGACTATTGTCACTTCAGCCATCACACAAGAGGAGACTTTTATTTTGCGGAGTGGC---TTCGAGAGGAAGAAACAGGAATAG---------------------------------------
>Botrypus
ATGTTC---ACTCCAAGTATACTCCGTTTTCATTACGAAAATGTATTGCGTTAGGATTTATTACTAAAACCTAATCATACCCACACTTTGGAAGTTCCTGAATTCTATGAAATAAGAATAGTTTCAAAG------GTACGCTTCAGT------TTTCACTTAAAAAAGGTAAAATTAGCTACAGAGAATTCTCGTGGTTAGAAATGCATGAGGAAATGAAGCGGA------AGTTCGACGGGA---AAGTCGTTTCGGTTCAAACAATTTGTCTTG------AATCAAGAGTCAAAGAGAAAAGCA---TAT---GTCACTTATTTAGCACGA---AGCACTCTACGGGGGCATGTTGGGTATAAATTCTTGGAAAAACTTGTTCTGATAATTCCT---CCTCATTATTCAGTCATAAGGCAAATAAACTCCATCCAATTTCATTTCTCAATGGCCACGACTTTTCTGTTAAGGGAGTTT---CCGCCAATAAAAGATAATTTCGAG---ATTTTTGCGCATCCTTGAGGGTTCGATGTGACTATTGTCACTTCAGCCACCACACAAGAGGAGACTTTTCTTTTGTGGAGTGGC---TTCGAGAGGAATAAACAGGAATAG---------------------------------------
>Ophioglossum_austroasiaticum
ATGTTT---ACTCCAAGTATACTCCGTTTTCACTACGAGAATGTACTGCGCCAGGATTTGTTATTAAAACTTAATCATACCCACATTTCGGAAGTTCCTGAATTATGTGAAATAATGATAGTTTCAAAGGCCTTTAAAAAGTCCAGT------TTTCACTCAAAAAAGGGAGAATTAGCTATAGAGAATCCTTGTGGTTAGAAGTGCATGAAGAAACGGAACGGG------AGTTCGACAGGA---AAGTCGTTTCGGTTCAAACAATTTGTCCTA------AATCAAGAGTCAAAGAGAAAAGCA---GTA---GTCACT---------------TGCACTCTACGGGGGCATGTTATGTATAAATTCTTGGAAAAACTTGTTCCGATAATTCACACCCCCCATTATCCAGTCATAAAGCAAAGAAACTCCATCCAATTCCATTTCTCAATGGCCACGACT---TTATCTGGGGAATTT---CCGCCAATAAAAGAGAATTTCGAG---ATTTTTGCGCATCTTCGAGGGTTCGATGTGACTATTGTCACTTCAGCCACCACACGAGAGGATACTTTTACTTTGTGGAGTGGC---TTTGAAAGGAAGAAACGGGAATAG---------------------------------------
>Ophioglossum_californicum
ATGTTT---ACTCCAAGTATACTCCGTTTTCACTACGAGAATGTACTGCGCCAGGATTTGTTATTAAAACTTAATCATACCCACATTTCGGAAGTTCCTGAATTATGTGAAATAATGATAGTTTCAAAGGCCTTTAAAAAGTCCAGT------TTTCACTCAAAAAAGGGAGAATTAGCTATAGAGAATCCTTGTGGTTAGAAGTGCATGAAGAAACGGAACGGG------AGTTCGACAGGA---AAGTCGTTTCGGTTCAAACAATTTGTCCTA------AATCAAGAGTCAAAGAGAAAAGCA---GTA---GTCACT---------------TGCACTCTACGGGGGCATGTTATGTATAAATTCTTGGAAAAACTTGTTCCGATAATTCACACCCCCCATTATCCAGTCATAAAGCAAAGAAACTCCATCCAATTCCATTTCTCAATGGCCACGACT---TTATCTGGGGAATTT---CCGCCAATAAAAGAGAATTTCGAG---ATTTTTGCGCATCTTCGAGGGTTCGATGTGACTATTGTCACTTCAGCCACCACACGAGAGGATACTTTTACTTTGTGGAGTGGC---TTTGAAAGGAAGAAACGGGAATAG---------------------------------------
>Ginkgo
ATGTTTATCACACCAAATGGACTCCATTTTCATCACGAAAATGTATTACGTCAAGATCCGTTGCTAAAACCGAATCACGCCAACATCACGGAAGTTCCTAGATCGTGTGAAACAATAGTAGTTCCAAAGGCA------CTCCCAAAT------TTGATAATAACAGATAGAGAATTGGCCATGGAGATTTCGCGCGGTCAGAAATTCGTACAG---------GCA------GGTTCGACAGGA---AAGTCGTTTCGATCCGATCAATTTTTTCCCGATCAGGGGTCCGAGAGAGACACAGGATGT---------GTCAGTAACCTAGCACGACGAAGCCCTCTCCGAGGGCGTATAATGTATAATTCTTCGGACAAAATTTCGGCAATGATGTCTCTTTACAATTCTCCGGTCGAGATACAGAAAAACTCCATCCAATTC------CCGATGGAAACGGAG------TTTTGTGAATCATTTCCGGAACTAGAAGATCATTTCGAG---ATTTCCGAGCATATCCGGGGGTTCGATGTTACCATTGTAACTCCGGCCAACACACGAGATGAGACTTTACCATCGCGGAGCGGC---TTTTTGCAGAAGGATGAGGGGGAT---------------------------------------
>Whittieria
ATGTTT---ACTCCAAGTATACTCCGTTTTCATTACGAGAATGTACTGCGCCAGGATTTGTTATTAAAACTTAATCATACCCACATTTCGGAAGTTCCTGAATTATGTGAAATAGTGATAGTTTCAAAGGCA------TGCTCCAGT------TTTCACTCAAAAAAGGGAAAATTAGCTATAGAGAATCCTTGTGGTTAGAAGTGCATGAAGAAACGGAACGGG------AGTTCGACAGGA---AAGTCGTTTCGGTTCAAACAATTTGTCTTA------AATCAAGAGTCAAAGAGAAAAGCA---TAC---GTCACT---------------TGCACTCTACGGGGGCATGTTATGTATAAATTCTTGGAAAAACTTGTTTTGATAATTCCC---CCTCATTATCCAGTCATAAAGCAAAGAAACTCCATCCAATTCCATTTCTCAATGGCCACGACT---TTATCTGGGGAATTT---CCGCCAATAAAAGAGAATTTCGAG---ATTTTTGCGCATCTTCGAGGGTTCGATGTGACTATTGCCACTTCAGCCACCACACGAGAGGATACTTTTACTTTGTGGAGTGGC---TTCGAAAGGAAGAAACGGGAATAG---------------------------------------
>Rhizoglossum
ATGTTT---ACTCCAAGTATACTCCGTTTTCATTACGAGAATGTACTGCGCCAGGATTTGTTATTAAAACTTAATCATACCCACATTTCGGAAGTTCCTGAATTATGTGAAATAGTGATAGTTTCAAAGGCA------TGCTCCAGT------TTTCACTCAAAAAAGGGAAAATTAGCTATAGAGAATCCTTGTGGTTAGAAGTGCATGAAGAAACGGAACGGG------AGTTCGACAGGA---AAGTCGTTTCGGTTCAAACAATTTGTCTTA------AATCAAGAGTCAAAGAGAAAAGCA---TAC---GTCACT---------------TGCACTCTACGGGGGCATGTTATGTATAAATTCTTGGAAAAACTTGTTTTGATAATTCCC---CCTCATTATCCAGTCATAAAGCAAAGAAACTCCATCCAATTCCATTTCTCAATGGCCACGACT---TTATCTGGGGAATTT---CCGCCAATAAAAGAGAATTTCGAG---ATTTTTGCGCATCTTCGAGGGTTCGATGTGACTATTGCCACTTCAGCCACCACACGAGAGGATACTTTTACTTTGTGGAGTGGC---TTCGAAAGGAAGAAACGGGAATAG---------------------------------------
>Goswamia
ATGTTT---ACTCCAAGTATACTCCGTTTCCGTTACGAGAATGTACCGCGCCAGGATTTGTTATTAAAACTTAATCATACCCACGTTTCGGAAGTTCCTGAATTATGTGAAATAATGATAGTTTCAAAGGCA------TGCTCCTCC---AGTTTTCACTCAAAAAAGGGAAAATTAGCTATAGAGAATCTTCGTGGTTAGAAGTGCATGAAGAAACGGAACGGG------AGTTCGACAGGA---AAGTCGTTTCGGTTCAAACAATTTGTCTCA------AATCAAGAGTCAAAGAGAAAAGCA---TAC---GTCACT---------------TGCACTCTACGGGGGCATGTTATGTATAAATTCTTGGAAAAAATTGTTTTGATAATTCCC---CCCCATTATCCAGTCACGAAGCAAAGAAACTCCATCCAATTCCATTTCTCAATGGCCACGACT---TTATCTGGGGAATTT---CCGCCAATAAAAGAGAATGTAGAG---ATTCTTGCGCATCTTCGAGGGTTCGATGTGACTATTGTCACTTCAGCCACCACACGAGAGGATACTTTTACTTTGTGGAGTGGC---TTTGAAAGGAAGAAACGGGAATAG---------------------------------------
>Haukia
ATGTTT---ACTCCAAGTATACTCCGTTTTCATTACGAGAATGTACTGCGCCAGGATTTGTTACTAAAACAACATCATACCCACATTTCGGAAGTTCCTGAATTATGTTCAATAATGATAGTTTCG---GCC---------TCCAGT------TTGAACTCAAAAAAGGGAAAATTAGCTATAGAGAATCTTTGTGGTTAGAAGTGCATGAAGAAACGGAACGGG------AGTTCGACAGGGTTAAAGTCGTTTCGGTTCAAACAATTTTGCAAC------AATCAAGAGTCAAAGAGAAAAGCA---TAC---GTCACT---------------TGCACTCTACGGGGGCATGTTATGTATAAATTCTTGGAAAAACTTGTAAAGATAATGAACACCCCCCATTATCCAGTCATAAAGCAAAGAAACTCCATCCAATTCCATTTCTCAATGGCCACGACT---TTATCTGGGGAATTT---CCGCCAATAAAAGATAATTTCGAGTCTATTTTTGCGCATCTTCGAGGGTTCGATGTGACTATTGTCACTTCAGCCACCACACGAGAGGATACTTTTACTTTGTGGAGTGGC---TTTGAAAGGAAGAAACGGGAATAG---------------------------------------
>Psilotum
ATGTTA---ACCCCAAGTATACTCCGTTTTCATTACGACAATGTCTTACGTCAAGATTTATTGCTGAAACCTGATTATACCCACCCTTCACAAGTACCTAGATCGTGTGGAATAATAATAGTTCCGAAGGCA------CGCTCCAAT------TCCAAAACCAAGAATGTCGAATTGGCTATAGAGAATATGAGTGGTCAGAGATGCGTAAAGGAACAAAGCAGA------GGTTCGACACCA---AAGTCGTTCCGATTCAAACAATTCGTCTTG------AATCGAGAGTCAGAGAGAAAAGCCGCCTAT---GTAACTAATTTAGCA---TGAAGCACCCTACGAGGGCACATTATGTATAAATACCTAGAGAAACTCGTCATGATAATTCCT---TTTCATTATCCGGTCGAAATACGGAGAAACTCCATTCAATCGAATTTATCAATGGCCACGACTTTCCTGTTCAAAGAATTT---CCGCAAATAAAAGAGAATTTCGAG---ATTTTTGCGTATATTGGAGGGTTCAATGTGACTCTTGTCACTTCGGCCGACACACCAGAGGAGACTTTCATTTCATGGAGCGGC---TTTAGGAGGAAATAA------------------------------------------------
>Mankyua
ATGTTC---ACTCCGAGTATACTCCGTTTTCATTACGAAAATGTATTGCGTCAGGATTTGTTACTAAAACCTAATCATACCCATCCTTTGGAAGTTCCTGAATTCTATGAAATAAGAATAGTTTCAAAGGTA------CGCTTCAAT------TTCAACTTAAAAAAGGTAAAATTAGCTATAGAGAATCCTCGTGGTCAGAAATGCATGAAGAAATGAAGCGGA------AGTTCGACAGGA---AAGTCGTTTCGGTTCAAACAATTTGTCTTA------AATCAAGAGTCAAAGAGAAAAGCA---TAC---GTCACTTATTTAGCACGA---AGCACTCTACGGGGGCATGTTATGTATAAATCATTGGAAAAACCTGTTTTGATAATTCCT---CCTAATTATCCAGTCATAAGA---AGAAACTCCATCCAATTTCATTTCTCAATGGCCACGACTTTTCTGTTAAGGGAATTT---CCGCCAATAAAAGATAATTTCGAG---ATTTTTGCGCATCTTCGAGGGTTCGATGTGACTATTGTCACTTCAGCCACCACACCAGAGGAGACTTTTATTTCGTGGAGTGGCTTCTTCGAAAGGAAGAAACAGGAGTCG---------------------------------------
>Sceptridium
ATGTTC---ACTCCAAGTATACTCCGTTTTCATTACGAAAATGTATTGCGTCAGGATTTGTTGCTAAAACCTAATCATACCCACACTTTGGAAGTTCCTGGATTATATGAAATAAGAATAGTTTTAAAGGTA------CGCTCCAGT------TTTCACTTAAAAAAGGTAAAATTAGCTATAGAGAATTCTCGTGGTTAGAAACGCATGAGGAAATGAAGCGGA------AGTTCGACGGGA---AAGTCGTTTCGGTTCAAACAATTTGTCTTG------AATCAAGAGTCAAAGAGAAAAGCA---TAT---GTCACTTATTTAGCACGA---AGCACTCTACGGGGGCATGTTGGATATAAATTATTGGAAAAACCTGCTCTGATAATTCCT---CCTCATTATCCAGTCATAAGGCAAAGAAACTCCATCCAATTTCATTTCTCAATGGCCACGACTTTTCTGTTGAGGGAATTT---CCGCCAATAAAAGATAATTTCGAG---ATTTTTGCGCATCTTTGAGGGTTCGATGTGACTATTGTCACTTCAGCCATCACACAAGAGGAGACTTTTCTTTTGCGGAGTGGC---TTCGAGAGGAAGAAACAGGAATAG---------------------------------------
>HGT_Mankyua
ATGTTC---ACTCCAAGTATACTCCGTTTTCATTACGAAAATGTATTGCGTCAGGATTTGTTGCTAAAACCTAATCATACCCACACTTTGGAAGTTCCTGKATTATATGAAATAAGAATAGTTTCAAAGGTA------CGCTCCAGT------TTTCACTTAAAAAAGGTAAAATTAGCTATAGAKAWKTCTCKTGGTTAGAAACGCATGAGGAAATGAAGCGGA------AGTTCGACGGGA---AAGTCGTTTCGGTTCAAACAATTTGTCTTG------AATCAAGAGTCAAAGAGAAAAGCA---TAT---GTCACTTATTTAGCACGA---AGCACTCTACGGGGGCATGTTGGATATAAATTATTGGAAAAACCTGCTCTGATAATTCCT---CCTCATTATCCAGTCATAAGGCAAAGAAACTCCATCCAATTTCATTTCTCAATGGCCACGACTTTTCTGTTGAGGGAATTT---CCGCCAATAAAAGATAATTTCGAG---ATTTTTGCGCATCTTTGAGGGTTCGATGTGACTATTGTCACTTCAGCCATCACACAAGAGGAGACTTTTCTTTTGCGGAGTGGCTTCGAGAGGAAGAAA---------------------------------------------------
>Santalum
ATGTTTCCA------------CTCCATTTTCATTACGAAGATGTATCACGTCAGGATCCGTTGCTCAAACCGAATCACGCCAACGTTATGGAAGTTCCTGGATCGTGTGAAATAAGAGTAGTACCAAAGGCA------GCACCCTCC---GATTTCATAATAAAAAATGGAAAATTGGCTATGGAGATTCCGCGCGGTCAGAAATTCATACAGACACAAAGGGGT---------TCGACAGGA---AAGTCGTTTCGATCCAAT------CTG---------GGGTCAAATAAAGAC---AAAGGA---TAT---GTCAGTGACCTAGCACGACAAAGCACTCTCCGAGGGCATGGAATGTATAATTTTTCGGTCAGAATCTCGACAGTAATGTCTCTGTTCGATTCTCCGGTCGAAATACGGGAAAACTCCATTCAATTC------TCGATGGAAACGGAG------TTTTGCGAATTCTCCCCGGAACTGGAAGATCATTTCGAG---ATCTTCGAACATATTCGAGGGTTCAATGTGACTATTGTCACTTCGGCCAACACACAAGATGAGACTTTACCACCGTGGAGCGGC---TTTTTGCAAAAAGATGGGGGGGAAACTCAGTAA------------------------------
>Olax
ATGTTTCCA------------CTCCATTTTCATTACGAAGATGTATCACGTCAGGATCCGTTGCTCAAACCGAATCGTGCCAACGTTATGGAAGTTCCTGGATCGTGTGAAATAAGAGTAGTACCAAAGGCA------GCACCTTCT---GATTTCATAATCAAAAATGGAAAATTGGCTATGGAGATTCCGCGCGGTCAGAAATTCATACAGACACAAAGGGGT---------TCGACAGAA---AAGTCGTTTCGATCC---------------------GGGTCAAATAAAGAC---AAAGGA---TAT---GTCAGTGACCTAACACGACAAAGCACTCTCCGAGGGCATGGAATGTATCATTTTTTGGTCAGAATCTCGACAGTTCTG------TTAGATTCTCCGGTCGAAATACGGGAAACCTCAATTCCATTC------TCGATGGAAACTCCG------TTTTGCGAATCTTCCCCTGAACTGGAAGATCATTTCGAG---ATCTTCGAACATATTCGAGGGTTCAATGTGACTATTGTCACTTCGGCCAACACACAAGATGAGACTTTACCACCGTGGAGCGGC---TTTTTGCAAAAAGATGAGGGGGAAACTCAGTAA------------------------------
>Haplopteris
ACGTTA---ACTCCAAGTATACTCCGTTTTCATTACAGAAACGTATTACGTTAAGACTTCCCGTCAAAATATAATTATACTCACGTTCCAGAAGTTTCTAGATCGTGTAGAATCATTTTGGTTCTGGAGGCA---------CCTTCT------AATTTACTAGATAGTGTAAAATTAGCCATAGAGAATCCTTGTGGTTAAAAACGCATAAAGGCGTGAAGTGGA------GCTTTGACTAAA---AAATCGTTTGAATTTAACAGATTTTTACTG------AGCTAAGAGTCAGAGAGAAAAGCG---TAT---GTCGCTCGCTTAGTATAG---AGCGTTTTGTGAGGGCACATTACGTACAAACTTTTAGAAAAATTTGGTATGATTATTTCC---CTTCATTATCCAATCGAAATATGAAGAAACTCTATTGAATTCCATCTTTCGATGGCCACAACCCTCTTGTTAAAGGAACTC---CCGTAATTGAAAGAGAATTTTGAG---ACTCCTGCGCATCCTTGAGAGTTCAAGGTGATTATCGTCACTTCAGCCAACATAGAAGGAGAGACTTCCTTCTTATGGAGTGGC---TTTAATAAAGGTGCAGGGAGGACAGAGTAA---------------------------------
>Azolla
ACGTTC---ACTCCAAGTATACTCCGTTTTCATTACAGAAACGTATTATGCTAAGATTTCCCATCAAAATCTGATTATACCCATGTTCTGGAAGTTTTTAGATTGTGTAAAACCATTTTAGTTCTAGGGGCA---------CCCTCC------AACTCACTTGAAAGTGTCAAATTAGCTACAGAGAATCCTCGTGGTTAAAAACGCATAAAGACGTGAAGTGGA------GCTTTGACCAAA---AAATTGTTTTAATTTAACAAATCTTTACTA------AGCTAAGAGTCAGAGAGAAAAGCG---TAC---GTCACTCACTTAGCATAG---AGCGTTTTGTGAGGGCACATTATGTACAAACTTTTGGAGAAACTCAGTATGATTATCTCC---CCCTATTACCTAGTCGAAATATGAAGAAACTCTATTGAATTCCATTTCTCAATGGCCACAACTTTCTTGTCAAAGGAACTT---CCGTAATTGAAAGAGAATTCTGAG---ACTCTTGCGCATCTTTGAGAGTTCAAAGTAATTATCATCACTTCAGCCAACACAGAAGGGGAGACTTATTTCTCATGGAGCGGC---TTTAAGAAAAGTGCAGGGAAGGCAAAGTGA---------------------------------
>Pteridium
ACGTTC---ACTCCAAGTATACTCCGTTTTCATTACAGAAACGTATTACGTTAAGACTTCCCGTCAAAATCTGATTATACTCATGTTCCGGAAGTTCCTAGATTGTGTAAAACCCTTTTGGTTCTGGGGGCA---------CCTTCC------AATTCACTTGAGAGTGTCAAATTAGCTACAGAGAATCCTTGTGGTTAAAAACGCATAAAGACGTGAAGTGGA------GCTTTGACCAAA---AAATCGTTTTAATTTAACAAATTTTTACTG------AGCTAAGAGTCGGAGAGAAAAGCG---TAT---GTCACTCACTTAGCATAG---AGCGTTTTGTGAGGGCACATTACGTACAAACTTTTGGAGAAATTCGGTATGATTATCTCC---CCTTATTATCCAGTCGAAATATGAAGAAACTCTATTGAATTCCATCTTTCGATGGCCACAACTTTCTTGTCAAAGGAACTT---CCGTAATTGAAAGAGAATTTTGAG---ACTCCTGCGCATCCC---------------------------AATCTCAACGACGGATCCTAAAGACCTGTCCAATACACC------TTCAACTGAGAGTAA------------------------------------------------
>Nicotiana
ATGTTTCCA------------CTCTATTTTCATTACGAAAATCTCTCACGTCAGGATCTGTTGCTCAAACCGAATCACGCCAACGTTATGGAAGTTCCTGGATCGTGTAAAATAATAGTAGTACCAAAGACA------GCACCTTCT------------ATCAAAAATGGAAAATTGGCTATGGAGATTCCGTGCGGTCAGAAATTAATACAGACACAAAGGGCT---------TCAACAGGA---AAGTCGTTTCGATCCAATCCATTCTTG---------GGGTCAAATAAAGACAAAAAAGGA---TAT---GTCAGTGACCTAGCACGACAAAGCACTCTCCGAGGGCATGGAATGTCTAATTTTTTGGTCAGAATATCCACAGTAATGTCTCTGTTAGATTCTCCGGTCGAAATAAGGGAAAGGTCAATTCTATTC------TCGATGGAAACGGAA------TTTTGCGAATTCTCCCCCGAACTGGAAGATCATTTCGAG---ATCTTCGAACATATTCGAGGGTTCAATGTTACTATTGTAACTTCGGCCAACACACAAGATGAGACTTTACCACCGTGGAGCGGC---TTTTTGCAAAAAGATGAGGGGGAAACTCAGTAA------------------------------
>Agrostemma
ATGTTTCCA------------CTCCATTTTCATTACGAAGATGTTTCACGTCAAGATCCGTTGCTCAAACTGAATCACGCCAACGTTATGGAAGTTCCTGGATTGTGTGAAATAAGAGTTTTACCAAAGGCA------GCACCTTCT---GATTTCATAATCAAAAATGGAAAATTGGCTATGGAGATTCCGTGCGGTCAGAAATTAATAGAGACACGCAGGGGT---------TCGATAGTA---AAGTCGTTTCGATCCAATCCATTCTTG---------GGGTCAAATAAAGAC---AACGGA---TAT---GTCAATGACCTAGCACGACAAAGCACTCTCCGAGGGCATGGAATGTCTCATTTTTTGGTAAGAATCTCGACAGTAATGTCTCTCTTAGATTCTCTGGTCGAAATAGGGCAAAACTCCATTAAATTC------TCGATGGAAACGGAG------TTTTGCGAATTCTCCCCGGAACTAGAAGATCATTTTGAA---ATCTTCGAACATATTCGAGGGTTCAATGTTACTATTGTCACTTCAGCCAACACACAAGATGAGACTTTACTATCGTGGAGCGGC---TTTTTGCAAAAAGATGAGGGTCAGTAA------------------------------------
>Vitis
ATGTTTCCA------------CTCCATTTTCATTACGAAGATGTATCACGTCAGGATCCGTTGCTCAAACCGAATCACGCCAACGTTATGGAAGTTCCTGGATCGTGTGAAATAAGAGTAATACCAAAAAGA---------CCCTCG---TCTTTCATAATCCAAAATGGAAAATTGGCTATGGAGATTCCGCGCGGTCAGAGATTCATACAGACACAAAGGGGT---------TCGACAGGA---AAGTCGTTTCGATCCAATCAATTCTTG---------GGGTCAAATAAAGAC---AAAGGA---TAT---GTCAGTGACCTAGCACGACAAAGCACTCTCCGAGGGCATGGAATGTCTAATTTTTCGGTCAGAATCTCGATAGTAATGTCTCTGTTAGATTCTCCGGTCGAAATACGGGAAAACTCCATTCAATTC------TCGATGGAAACGGAG------TTTTGCGAATTCTCCCCAGAACTGGAAGATCATTTCGAG---ATCTTCGAACATATTCGAGGGTTCAATGTGACTATTGTCACTTCGGCCAACACACAAGATGAGACTTTACCACCGTGGAGCGGC---TTTTTTCAAAAAGATGAGGGTCAGTAA------------------------------------
>Malania
ATGTTTCAA------------CTCAATTTTCATTACGAAGATGTATCACGTCAGGATCCGTTGCTCAAACCGAATCACGCCAACGTTATGGAAGTTCCTGGATCGTGTGAAATAAGAGTAGTACCAAAGGCA------GCACCTTAT---GATTTA---------AATGGAAAATTGGCTATGGAGATTCCGCGCGGTCAGAAATTCATACAGACACAAAGGGGT---------TCGACAGGA---AAGTCGTTTCGATCCAATCCATTCTTG---------GGGTCAAATAAAGAC---AAAGGA---TAT---GCCAGTGACCTAGCACGACAAAGCACTCTCCGAGGGCATGGAATGTCTAATTTTTCGGTAAGAATCTTGACAGTAATGTTTCTGTTAGATTCTCCGGTCGAAATACGGGAAAACTCCATTCAATTC------TCGATGGAAACGGAG------TTTTGCGAATTCTCCCCGGAACTTGAAGATCATTTCGAG---ATCTTCGAACATATTCGAGGGTTCAATGTGACTATTGTCACTTCGGCCAACACACAAGATGAGACTTTACCACCGTGGAGCGGC---TTTTTGCAAAAAGATGAGGGGGAAACTCAGTAA------------------------------
>Phoenix
ATGTTTCCA------------CTCCATTTTCATTACGAAGATGTATCACGTCAGGATCCGTTGCTCAAACCGAATCACGCCAACGTTATGGAAGTTCCTGGATCGTTTGAAATAAGATTAGTACCAAAAGCA------GCC---TCT---GATTTCAGAATCAAATATGGAAAATTGGCTATGGAGATTCCGCGCGGTCAGAGATTCATACAGACAGAAAGGGGCCCTTATTTCCAAGCAGGA---AAGTCGTTTCGATCCAATCCATTCTTG---------GGGTCCGAAAAAGAC---ACAGGA---TAT---GTCAGTGACTTTGCACGACAAAGCGCTCTCCGAGGGTATGGAATGTCTAATTTTTTGGTCAGAATCTCGACAGTAATGTCTATGTTAGATTCTCCGGTCGAAATACGGGAAAACCCCATGAAATTT------TCGATGGAAACGGAG------TTTTGCGAATTCTCCCCGGAACTGGAAGATCATTTCGAG---ATCTTCGAGCATATTCGAGGGTTCAATGTTACTATTGTCACTTCGGCAAACACAAAAGATGAGACTTTACCACCGTGGAGCGGC---TTTTTGCTAAAAGATGAGGGAGAAACTAAGTAA------------------------------
>Amborella
ATGTTTCCA------------CTCCATTTTCATTACGAAGATGTATCACGTCAGGATCCGTTGCTAAAACCGAATCACGCCAACGTTATGGAAGTTCCTGGATCGTGTGAAATTAGAGTAATTCCAAAGGCA---------CCCTCT---GATTTCAGAATCTTTAATGGAAAATTGGCTATGGAGATTCCGCGCGGTCAGAGATTCGTACAGACACAAAGGGGT---------TCGACAGGA---AAGTCGTTTCGATCCAATCAATTCTTG---------GGGTCCGAAAAAGAT---ACTGGA---TAT---GTCAGTGACCTAGCACGACAAAGCACTCTCCGAGGGCATGGAATGTCTAATTTTTCGGTCAGAATCTCGACTGTAATGTCTCTGTTAGATTCTCCGGTCGAAATACGGGAAAACCCCATTCAATTC------TCGATGGAAACGGAG------TTTTGCGAATTCTCCCCAGAACTGGAAGATCATTTCGAG---ATCTTCGAGCATATTCGAGGGTTCAATGTGACTATTGTCACTTCGGCCAACACACAAGATGAGACTTTACCACCGTGGAGCGGC---TTTTTGCAAAAAGATGAGGGGGATTATCAGTAA------------------------------
>Gossypium_hirsutum
ATGTTTTCA------------CTCCATTTTCATTACGAAGATGTATCACGTCAAGATCCGTTGCTCAAACCGAATCACGCCAACGTTATGGAAGTTCCTGGATCGTGTGAAATAAGAGTAGTACCAAAGGCA---------CCCTAT---AATTTCATAATTCAAAATGGAAAATTGGCTATGGAGATTCCGCGCGGTCAGAAAAAAATACAGACACAAAGGGGT---------TCGACAGGA---AAGTCGTTTCGATCCAATCTATTCTTG---------GGGTCAAATAAAGAC---AAAGGA---TAT---GTCAGTGACCTGGCACGCCAAAGCACTCTCCGAGGGCATGGAATGTCTAATTTTTCGGTCAGAATCGCGATAGTAATGTCTCTGTTAGATTCTCCGGTCGAAATACGGGAAAACTCCATTCAATTC------TCGATGGAAACGGAG------TTTTGCGAATTCTCCCCAGAACTGGAAGATCATTTCGAG---GTCTTCGAACATATTCGAGGGTTCAATGTGACTATTGTCACTTCGGCCAACACACAAGATGAGACTTTACCACCGTGGAGCGGC---TTTTTGCAG---GGGGAAGGACTCAGCTCTTTGAAAGCTTTCACCTCGACTAGAAGATAG---
>Liriodendron
ATGTTTCCA------------CTCCATTTTCATTACGAAGATGTATCACGTCAGGATCCGTTGCTCAAACCGAATCACGCCAACGTTATGGAAGTTCCTGGATCGTGTGAAATAAGAGTAGTACCAAAGGCA---------CCCTCT---GATTTCAGAATAAAAAATGGAAAATTGGCTATGGAGATTCCGCGCGGTCAGAGATTCATACAGACACAAAGGGGT---------TCGACAGGA---AAGTCGTTTCGATCCAATCAATTCTTG---------GGGTCCGATAAAGACAAAATCGGA---TAT---GTCAGTGACCTAGCACGACAAAGCACTCTCCGAGGGCATGGAATGTCTAATTTTTCGGTCAGAATCTCGACAGTAATGTCTCTGTTAGATTCTCCGGTCGAAATACGGGAAAACCCCATTCAATTC------TCGATGGAAACGGAG------TTTTGCGAATTCTCCCCGGAACTGGAAGATCATTTCGAG---ATCTTCGAGCATATTCGAGGGTTCAATGTGACTATTGTCACTTCGGCCAACACACAAGATGAGACTTTACCACCGTGGAGCGGC---TTTTTGCAAAAAGATGAGGGGAATTCTCAGTAA------------------------------
>Salvia
ATGTTTCCA------------CTCTATTTTCATTACGAAGATGTATCACGTCAGGATCCGTTGCTCAAACTGAATCACGCCAACGTTATGGAAGTTCCTGGATTATGTAAAATAAGAGTAGTACCAAAGGCA------GCACCTTCT------------ATCAAAAATGGAAAATTGGCTATGGAGATTCCGTGCGGTCAGAAATGTTTACAGACACAGAGGTCT---------TCGACAGGA---AGGGAGTTTCGATCCAATCCATTCTTG---------GGGTCAAATAAAGACAAAAAGGGA---TAT---GTCAGTGACCTAGCACGACAAAGCACTCTCCGAGGGCATGGAATGTCTAATTTTTTAGTCAGAATCTCCACAGTAATGTCTCTATTAGATTCTCCGGTCGAAATACGGGAAAACTCTATTCAATTC------TCGATGGAAACGGAG------TTTTGCGAATTCTCCCCAGAACTGGAAGATCATTTCGAG---ATCTTCGAACATATTCGAGGGTTCAATGTGACTATTGTCACTTCGTCCAACACACAAGATGAGACTTTACCACCGTGGAGCGGC---TTTTTGCAAAAAGATGAGGGGGAAACTCAGTAA------------------------------
>Carica
ATGTTTCCA------------CTCCATTTTCATTACGAAGATGTATCACGTCAAGATCCGTTGCTCAAACCGAATTACGCCAACGTTATGGAAGTTCCTGGATCGTGTGAAATAAGAGTAGTATCAAAGGCA---------CCCTCT---AATTTCATAATCAAAAATGGAAAATTGGCTATGGAGATTCCGCGCGGTCAGAAATTCATACAGACACAAAGGGGT---------TCGACAGGA---AAGTCGTTTCGATCAAATCCATTCTTG---------GGGTCAAATAAAGAC---AAAGGA---TAT---GTCAGTGACCTAGCACGACAAAGCACTCTCCGAGGGCATGGAATGTCTCATTTTTCGGTCAGAATCTCGACAGTAATGTCTCTGTTAGATTCTCCGGTCGAAATACGAGAAAACTCCATTCAATTC------TCGATGGAAACGGAG------TTTTGCGAATTCTCCCCGGAACTGGAAGATCATTTCGAG---ATCTTCGAACATATTCGAGGGTTCAATGTGACTATTGTCACTTCGGCCAACACACAAGATGAGACTTTACCACCGTGGAGCGGC---TTTTTGCAAAAAGATGAGGGGGAAACTCAGTAA------------------------------
>Cycas
ATGTTTATCGCACCAAATGGACTCCATTTTCATTACGAAAATGTATCACGTCAAGATCCGTTGCCAAAACCGAATCACGCCAACATTACGGAAGTTCCTAGATCGTGCGAAATAATAGTAGTTCCAAAGGCA---CCCCCAAATTCACCAAATTCAATAGTAGCAAATGGAAAATTGGCTATGGAGATTCCGCGCGGA------TTCGTACAAGCACAAAGAGGT---------TCGACAGGA---AAGTCGTTTCGATCCAATCAATCTTTTCCCGATCAGGGGTCCGAGAAAGAC---ACGGGA---TAT---GTCAGTAACCTAGCACGACGAAGCACTCTCCGGGGGCATATAATGTATAATCTTTCGGAAAAGATTTCGGCAATAATGTCTCTTTGCAATTCCCCGGTCGAGATACAGAGAAACTCCATTCAATTC------TCGATGGAAACGGAG------TTTTGTGAATCATTTCCGGAACTAGAAGATCATTTCGAG---ATTTTCGAGCATATCCGGGGGTTCAATGTTACTATTGCGACTTCGGCCAACGCACAGGATGAGACTTTACCATCGTGGAGCGGC---TTTTTGCAGAAGGATGAGGGGGATTATTAG---------------------------------
>Spirodela
ATGTTTCCA------------CTCCATTTTCATTACGAAGATGTATCACGTCAAGATCTGTTGCTCAAACCGAATCACGCCAACGTTATGGAAGTTCCAGGATTGTGTGAAATAAGATTAGTACCAAACTCT------------TCT------TTCAGAATAAAAAATGGAAAATTGGCTATGGAGATTCCGTGCGGTCAGAGATTCATACAGCCAAGAAGGGGTCCCTTTTTCAAAGCGGGA---AAGTCGTTTCGATCC------CATTTT---------GGGGCCGAAAAAGAC---ACTGGA---TAT---GTCAGTGACTTTGCACGACAAAGCACTCTCCGAGGGCATGGAATGTCACATTTTTTGGTCAGAATCTCGACAGTAATGTCTCTGTTAGATTCTCCGGTCGAAATACGGGAAAACCCCATTCAATTC------TCGATGGAAACGGAG------TTTTGCGAATTCTCACCGGAACTGGAAGATCATTTCGAG---ATCTTCGAGCATATTCGAGGGTTCCATGTGACTATTGTCACTTCGGCCAAGACTAAAGATGAGACTTTACCACCGTGGAGCGGC---TTTTTACAAAAAGATGAGGGGGAAAGTAAGTAA------------------------------
>Helicanthes
ATGTTTCCA------------CTCCATTTTCATTACGAAGATGTATCGCGTCAGGATCCGTTGCTCAAACCGAATCACGCCAACGTTATGGAAGTTCCTGGATCGTGTGAAATAAGAGTAGTACCAAAGGCA------GCACCTTCT---GATTTCATAATAAAAAATGGAAAATTGGCTATGGAGATTCCGCGCGGTCAGAAATTCATACAGACACAAGGGGGT---------TCGACAGGA---AAGTCGTTTCGATCCAATCCATTCTTG---------AGGTCAAATAAAGAC---AAAGGA---TAT---GTCAGTGACCTAGCACGACAAAGCACTCTCCGAGGGCATGGAATGTATAATTTTTCGGTCAGAATCTCGACAGTAATGTCTCTGTTAGATTCTCCGGTCGAAATACGGGAAAACTCCATTCAATTC------TCGATGGAAACGGAG------TTTTGCGAATTCTCCCCGGAACTGGAAGATCATTTCGAG---ATCTTCGAACATATTCGAGGGTTCAATGTGACTATTGTCACTTCGGCCAACACACAAGATGAGACTTTACCACCGTGGAGCGGC---TTTTTGCAAAAAGATGAGGGGGAAACTCAGTAA------------------------------
>Helianthus
ATGTTTACA------------CTCCATTTTCATTACGAAGATGTATCACGTCAGGATCCGTTGCTCAAACCGAATCACGCCAACGTTATGGAAGTTCCTGGATCGTGTAAAATAAGAGTAGTACCAAAGGCA------GCACCTTCT---GATTTCATAATCAAAAATGGAAAATTGGCTATGGAGATTCCGTGCGGGCAGAAATTAATACAGACACAAAGGGCT---------TCGACAGGA---AAGTCGTTTCGATCCAATCCATTCTTG---------GGGTCAAATAAAGAAAAAAAAGGA---TAT---GTCAGTGACCTAGCACGGCAAAGCACTCTCCGAGGTCATGGAATGTCTCATTTTTTGGTAAAAATCTCCGCAGTAATGTCTCTGTTAGATTTTCCGGTCGAAATACGGGAAAAGTCCATTCAATTC------TTGATGGAAATGGAG------TTTTGCGAATTCTCCCCGGAACTGGAAGATCATTTCGAG---ATCTTCGAACATATTAGGGGGTTCCATGTCACTATTTTAACTTCGGCCAACACACAAGATGAGACTTTACCACCGTGGAGCGGC---TTTTTTCAAAAAGATGAGGGGGAAAGTCAGTAA------------------------------
>Rhazya
ATGTTTCCA------------CTCTATTTTCATTACGAAGATGTATCACGTCAGGATCCGTTGCTCAAACTGAATCACGCCAACGTTATGGAAGTTCCTGGATCGTGTAAAATAAGAGTAGTACCAAAGGCA------GCACCTTCT------------ATCAAAAATGGAAAATTGGCTATGGAGATTCCGCGCGGTCAGAAATTAATACAGACACAAAGAGTT---------TCGACAGGA---AAGTCGTTTCGATCCAATCCATTTTTG---------GGGTCAAATAAAGATAAAAAAGGA---TAT---GTCAGTGACCTAGCACGACAAAGCACTCTACGAGGGCATGGAATGTCTAATTTTTTGGTCAGAATCTCCACAGTAATGTCTCTGTTAGATTCTCCGGTCGAAATACGGGAAAACTCCATTCAATTC------TCAATGGAAACAGAG------TTTTGCGAATTCTCCCCGGAACTGGAAGATCATTTCGAG---ATCTTCGAACATATTCGAGGGTTCAATGTGACTATTGTCACTTCGGCCAACACACAAGATGAGACTTTACCACCGTGGAGCGGC---TTTTTGCAAAAAGATGAGGGGGAAAGTCAGTAA------------------------------
>Camellia
ATGTTTCCA------------CTCCATTTTCATTACGAAGATGTATCACGTCAGGATCCGTTGCTCAAACCGAATCACGCCAACGTTATGGAAGTTCCTGGATCGTGTAAAATAAGAGTAGTACCAAAGGCA------GCACCTTCT---GCTTTAATAATAAAAAATGGAAAATTGGCTATGGAGATTCCGCGCGGTCAGAAATTAATACAGACACAAAGGGCT---------TCGACAGGA---AAGTCGTTTCGATCCAATCCATTCTTG---------GGGTCAAATAAAGACAAAAAGGGA---TAT---GTCAGTGACCTAGCACGACAAAGCACTCTCCGAGGGCATGGAATGTATAATTTTTTGGTCAGAATCTCCACAGTAATGTCTCTGTTAGATTCTCCGGTCGAAATAAGGGAAAACTCCATTCAATTC------TCGATGGAAACGGAG------TTTTGCGAATTCTCCCCGGAACTGGAAGATCATTTCGAG---ATCTTCGAACATATTCGAGGGTTCAATGTGACTATTGTCACTTCGGCCAACACACAAGATGAGACTTTACCACCGTGGAGCGGC---TTTTTGCAAAAAGATGAGGGGGAAACTCAGTAA------------------------------
>Oenothera
ATGTTTCCA------------CTCAATTTTCATTACGAAGATGTCTCACGTCAGGATCTTTTGCTCAAACCGAATCACGCCAACGTTATGGAAGTTCCTGGATCGTGTGAAATCAGAATAGTACCAAAGACA------TCCTCGACCTACGATTTCATAATAAAAAATGGAAAATTGGCTATGGAGATTCTGCGGGGTCAGAAATTCATACAGACAGAAAGGGGT---------TCGACAGGA---AAGTCATTTCGATCCAATCCATTCTTG---------GAGTCAAATAAAGAC---AAAGGA---TAT---GTCAGTGACCTAGCACGACAAAGTACTCTCCGAGGGCATGGAATGTCTAATTTTTCGGTCAGAATCTCGACTGTAATGTCTCTGTTAGATTCTCGGGTCGAAATACGGGAAAACTCCATTCAATTC------TCGATGGAAACGGAG------TTTTGCGAATTCTCCCCGGAACTGGAAGATCATTTCGAG---ATCTTCGAACATATTCGAAGGTTCAATGTTACTATTGTCACTTCGGCCAACACCCAAGATGAGACTTTACCACCGTGGAGCGGC---TTTTTGCAAAAAGATGAGGGGGAAAGTTTCAAATGGAAAACTCCTTAA---------------
>Cuscuta
ATGTTTCCA------------CTCTATTTTCATTACGAAGATGTATCACGTCAGGATCCGTTGCTCAAACCGAATCACGCCAACGTTATGGAAGTTCCTGGATCGTGTAAAATCAGAGTAGTACCAAAGGCA------GCACCTTCT------------ATCAAAAATGGAAAATTGGCTATGGAGATTCCGTGCGGTCAGAAATTCATACAGACACAAAGGGCT---------TCGACAGGA---AAGTCGTTTCGATCCAATCCATTCTTT---------AGGTCAAATAAAGAAAAAAAAGGA---TAT---GTCAGTGACCTAGCACGACAAAGCACTCTCCGAGGGCATGGAATGTATTCTTTTTTGGTAAGAATCTCCACAGTAATGTCTCTGTTAGATTCTCCGGTCGAAATACGGGAAAACTCCATTCAATTC------TCGATGGAAACGGAG------TTTTGCGAATTCTCCCCGGAACTGGAAGATCATTTCGAG---ATCTTCGAACATATTCGAGGGTTCAATGTGACTATTGTCACTTCGGCCAACACACAAGATGAGACTTTACCACCGTGGAGCGGC---TTTTTGCAAAAAGATGAGGGGAGATCACAAAAGAACAAGCTTAGGACTGGTTTTCTTGCTTAG
>Oryza
ATGTTTCCA------------CTCCATTTTCATTACGAAGATGTATTACGTCAGGATCTGTTGCTCAAACTGAATCACGCCAATGTTATGGAAGTTCCTGGATTGTTTGAAATCAGATTAGTACCAAAAGCT------GCCTCT------GATTTTAAAATCCAATTTGGAAAATTGGCTATGGAGATTTTGTGCGGTCAGAGATTCATACAGACACAAAGGGGCCCTTATTTTAAAGCAGGA---AAGTCGTTTCGATCCAATCCATTCTTG---------GGGTCCGAAAAAGAC---ACTGGA---TAT---GTCAGTGACTTTGCACGACAAAGCGTTCTCCGAGGGCATGGAATGTACCATTTTTTGGTCAGAATCTTGACAGTAATGTCTATGTTAGATTCTCCGGTCGAAATATGGGAAAACTCCATCAAATTC------TTTATGGAAACGGAG------TTTTGCGAATTCTCCCCGGAACTGGAAGATCATTTCGAG---ATCTTCGAGCATATTCGAGGGTTCAATGTGACTATTGTCACTTCGGCCAATACAAAAGATGAGACTTTACTACTGTGGAGCGGC---TTTTTGCTAAAAGATGAGGGGGAAACTAAGTAA------------------------------
>Arabidopsis
ATGTTTCCA------------CTCAATTTTCATTACGAAGATGTATCACGTCAAGATCCGTTGCTCAAACCGAATCACGCCAACGTTATGGAAGTTCCTGGATCGTGTGAAATAAGAGTAGTACCAAAGGCA---------CCCTAT---AATTTCATAATAAAAAATGGAAAATTGGCTATGGAGATTCCGCGCGGTCAGAAATTCATACAGACACAAAGGGGT---------TCGACAGGA---AAGTCCTTTCGATCTAATCCATTCTTG---------GGGTCAAATAAAGAC---AAAGGA---TAT---GTAAGTGACCTAGCACGACAAAGCACTCTCCGAGGGCATGGAATGTCTAATTTTTCGGTCAGAATCTCGACAGTAATGTCTCTATTAGATTTTCCGGTCGAAATACGGAAAAACTCCATTCAATTC------TCGATGGAAACGGAG------TTTTGCGAATTCTCCCCGGAACTGGAAGATCATTTCGAG---ATCTTCGAACATATTCGGGGGTTCAATGTGACTATTATCACTTCGGCCAACACACAAGATGAGACTTTACCACTGTGGAGCGGT---TTTTTGCAAAAAGATGAGGGGGAAACTCAGTAA------------------------------
>Pinus
ATGTTTATCACACCAAATGGACTCCATTTTCATCACGAAAATGTATTACGTCAAGATCCGTTGCTAAAATCGAATCACGCCAACATCACGGAAGTTCCTAGATCGTGTGAAATAATAGTAGTTCCAAAGGCA---------CTCCCA---AATTTCATAATGACAGATAGAGAATTGGCTATGGAGATTCCGCGCGGTCAGAGATTCGTACAGGCACAAAGAGGT---------TCGACGGGA---AAGTCGTTTCGATCCAATCAATTTTTTCCCGATCAGGGGTCCGAGAAAGAC---ACGGGA---TAT---GTCAGTAACCTAGCACGACAAAGCACTCTCCGAGGGCATATGATGTATAATTCCTTGGAAAAGATTTTGGCAGTAATGTCTCTCTACAATTCTCCGGTCGAGATACGGAAAAACTCCATTCAATTC------CCGATGGAGACGGAG------TTTTGCGAATTCTTCCCGGAACTAGAAGATCATTTCGAT---ATTTCCGAGCATATCCGAGGTTTCAATGTGACTATTGTCACTTCGGCCAACACGCAAGATGAGACTCTACCATCGTGGAGCGGC---TTTTCGCAGAGGGATGAGGGGGATTATTAG---------------------------------
>Ricinus
ATGTTTCCA------------CTCTATTTTCATTACGAAGATGTATCACGTCAGGATCCGTTGCTCAAACCGAATCACGCCAACGTTATGGAAGTTCCTGGATTGTGTGAAATAAGAGTAGTACCAAAGGCA---------CCTTAT---GATTTCATAATCAAAAATGGAAAATTGGCTATGGAGATTCCGTGCGGTCAGAAATTCATACAGACACAAAGGGGT---------TCGACAGGA---AAGTCGTTTCGATCCAATCCATTCTTG---------GGGTCAAACAAA------AAAGGA---TAT---GTCAGTGACCTAGCACGACAAAGCACTCTCCGAGGGCATGGAATGTCTAATTTTTCGGTCAGAATCTCGACAGTAATGTCTCTCTTAGATTCTCCGGTCGAAATACGGGAAAACTCCATTCAATTC------TCGATGGAAACGGAG------TTTTGCGAATTATCCCCAGAACTGGAAGATCATTTCGAG---ATCCTCGAACATATTCGAGGGTTCAATGTGACTATTGTCACTTCGGCCAACACACAAGATGAGACTTTACCACCGTGGAGCGGC---TTTTTTCAAAAAGATGAGGGGGAAAGTCAGTAA------------------------------
>Erythropalum
ATGTTTCCA------------CTCCATTTTCATTACGAAGATGTATCACGTCAGGATCCGTTGCTCAAACCGAATCACGCCAACGTTATGGAAGTTCCTGGATCGTGTAAAATAAGAGTAGTACCAAAGGCA------GCACCTTCT---GATTTCATAATTAAAAATGGAAATTTGGCTATGGAGATTCCGCGCGGTCAGAAATTTATACATACACAAAGGGGT---------TCGACAGGA---AAGTCGTTTCGATCCAATCCATTCTTG---------GAGTCAAATAAAGAC---AAAGGA---TATGATGTCAGTGACCTAGCACGACAAAGCACTCTCCGAGGGCATGGAATGTATAATTTTTCGGTCAGAATCTCGACAGTAATGTCTCTGTTAGATTCTCCGGTCGAAATACGGGAAAACTCCATTCAATTC------TCGATGGAAACGGAG------TTTTGCGAATTCTTCCCGGAACTGGAAGATCATTTCGAG---ATCTTCGAAGATATTCGAGGGTTCAATTTGACTATTGTCACTTCGGCCAACACACAAGATGAGACTTTACCACCGTGGAGCGGC---TTTTTGCAAAAATATGAGGGGTTATAA------------------------------------
>Cucurbita
ATGTTTTCA------------CTCGATTTTCATTACGAAGATGTATCACGTCAGGATCCGTTGCTCAAACTGAATCACGCCAACGTTATGGAAGTTCCTGGATCGTGTGAAATAAGAGTCGTACCAAAGGCA---------CCCTAT---GATTTCATAATCAAAAATGGAAAATTGGCTATGGAGATTCCGCGCGGTCAGAAATTGATACAGACACAAAGGGGT---------TCGACAGGA---AAGTCCTTTCGATCCAATCCATTCTTG---------GAGTCAAATAAAGAC---AAAGGA---TAT---GTCAGTGACCTAGCCCGACAAAGCACTCTCCGAGGGCATGGAATGTCGAATTTTGCGGTCAGAATCTCCACAGTAATGTCTCTCTTAGATTCTCCGGTCGAAATACGGGAAAACTCCATGCAATTC------TCGATGGAAACAGAG------TTTTGCTCATTCTCCCCGGAACTAGAAGATCATTTCGAG---ATCTTCGAACATATTATAGGGTTCAATGTGACTATTGTCACTTCGGCCAACACACAAGATGAGACTTTACCACCGTGGAGCGGC---TTTTTGCAAAAAGATGAGGGGGAAACTCAGTAA------------------------------
>Malus
ATGTTTCCA------------CTCAATTTTCATTACGAAGATGTATTACGTCAGGATCCGTTGCTCAAACTGAATCACGCTAACGTTATGGAAGTTCCTGGATCGTGTGAAATAAGAGTTTTACCAAAGGCA---------CCCTAT---GATTTCATAATAAAAAATGGAAAATTGGCTATGGAGATTCCGCGCGGTCAGAAATTCATACAGACAAAAAGGGGT---------TCGACAGGA---AAGTCGTTTCGATCCAATCCATTCTTG---------GGGTCAAATAAAGAC---AAAGGA---TAT---GCCAGTGACCTAGCACGACAAAGCACTCTCCGAGGGCATGGAATGTCTAATTTTTCGGTCAGAATCTCGACAGTAATGTCTCTGTTAGATTCCCCGGTCGAAATACGGGAAAACTTCATTCAATTC------TCGATGGAAACGGAG------TTTTGCGAATTCTCCCCGGAACTGGAAGATCATTTCGAG---ATCTTCGAGCATATTCGAGGGTTCAATGTGACTATTGTCACTTCGGCCAACACGCAAGATGAGACTTTACCACCGTGGAGCGGC---TTTTTGCAAAAAGATGAGGGGGAAACTCCGTAA------------------------------
>Tolypanthus
ATGTTTCCA------------CTCTATTTTCATTACGAAGATGTATCGCGTCAGGATCCGTTGCTCAAACCGAATCACGCCAACGTTATGGAAGTTCCTGGATCGTGTGAAATAAGAGTAGTACCAAAGGCA------GCACCTTCT---GATTTCATAATAAAAAATGGAAAATTGGCTATGGAGATTCCGCGCGGTCAGAAATTCATACAGACACAAGGGGGT---------TCGACAGGA---AAGTCGTTTCGATCCAATCCATTCTTG---------AGGTCAAATAAAGAC---AAAGGA---TAT---GTCAGTGACCTAGCACGACAAAGCACTCTCCGAGGGCATGGAATGTATAATTTTTCGGTCAGAATCTCGACAGTAATGTCTCTGTTAGATTCTCCGGTCGAAATACGGGAAAACTCCATTCAATTC------TCGATGGAAACGGAG------TTTTGCGAATTCTCCCCGGAACTGGAAGATCATTTCGAG---ATCTTCGAACATATTCGAGGGTTCAATGTGACTATTGTCACTTCGGCCAACACACAAGATGAGACTTTACCACCGTGGAGCGGC---TTTTTGCAAAAAGATGAGGGGGAAACTCAGTAA------------------------------
>Asclepias
ATGTTTCCA------------CTCTATTTTCATTACGAAGATGTATCACGTCAGGATCCGTTGCTCAAACCGAATCACGCCAACGTTATGGAAGTTCCTGGATCGTGTAAAATAAGAGTAGTACCAAAGGCT------------TCT------------ATCAAAAATGGAAAATTGGCTATGGAGATTCCGCGCGGTCAGAAAGTAATACAGACACAA---------------TCGGCAGGA---AAGTCGTTTCGATCCAAT------CTG---------GGGTCAAATAAAGATCAAAAAGGA---TAT---GTCAGTGACCTAGCACGACAAAGCACTCTCCGAGGGCATTCCATGTCTAATTTTTTGGTCAGAATCTCCACAGTAATGTCTCTGTTAGATTCTCCGGTCGAAATACGGGAAAACTCCATTCAATTC------TCAATGGAAACGGAG------TTTTGCGAATTCTCCCCGGAACTGGAAGATCATTTCGAG---ATCTTCGAACATATTCGAGGGTTCAATGTGACTATTGTCACTTCGGCCAACACACAAGATGAGACTTTACCACCGTGGAGCGGC---TTTTTGCAAAAAGATGAGGGTCAGTAA------------------------------------
