# Supplementary material for: Organellar phylogenomics of Ophioglossaceae fern genera
Source: Front Plant Sci. 2024 Jan 15;14:1294716. doi: 10.3389/fpls.2023.1294716 (PMC10823028; doi:10.3389/fpls.2023.1294716)
Supplement: Supplementary file 3 [file DataSheet_3.zip › Supplementary file S2/mtDNA_expanded/trim_HGT_rps12.fas]

>Huperzia
ATGCCTACAATTAATCAAATTATACGTAATGGT------AGAGAAAAAAAGAGGCGCACACTACGCACTCGAGCTTTAAAGAAGTGTCCTCAAAAGCAAGGAGTATGCCTGCGTGTTTCGACAAGAACACCAAAAAAACCTAATTCAGCTTTACGCAAGACAGCCAAAGTACGTTTAACCAATCGAAAT---------GTAATAATTGCTTACATTCCCGGCGAAGGTCATAATTTGCAAGAGCATTCTGTGGTTATGGTTAGAGGAGGTAGAGTAAAAGATTTGCCAGGTGTGAAATACCATTGTATTCGAGGAGTCAAAGATTTGCAGGGAATCCCGGGTCGACGTCGAGGCAGATCTAAATATGGTACGAAAAAACCC
>Taxillus
ATGCCAACCTTAATGCAATTGATTCGTTTTGGAAAAGGTAGAGAAGAAAAACGGCGAACGGATCGTACTAGAGCTTCGGATCAATGTCCCCAGAAGAAAGGAGTACGCCCGCGTGTGCCAACGAGAACACCGAAAAAACCGAATTCCGCTCCACGTAAGATAGCAAAAGTAAGGTTGAGCAACCGGAAA---------GATATATTTGCTCACATTCCGGGCGAAGGTCATAATTTGCAGGAACATTCTTTGGTCTTAATAAGAGGAGGTCGAGTGAAAGATTTGCCAGGTGTGAAATCCCATTGTATTAGAGGAGTGAAGGATTTGCTGGGAATTCCGGAGAGAAGACAAGGCAGATCAAAATATGGTTCGGAAAAACCT
>Olax
ATGCCTACAAACAATCAATTGATTCGTCATGGT------AGAGAAGAAAAACGGCGCACGGACCGTACTCGAGCTTCGGATCAATGTCCCCAGAAGCAAGGAGTACGCCCGCGTGTTCCAACGAGAACACCGAAAAAACCTAATTCAGCTCTACGTAAGATAGCCAAAGTACGGTTGAGCAATCGACAT---------GATATATTTGCTCACATTCCAGGCGAAGGTCATAATTCGCAGGAACATTCTATGGTGTTAATAAGAGGAGGTAGAGTGAAAGATTCGCCGGGTGTGAAATCCCATTGTATTCGAGGAGTCAAGGATTTGCTGGGAATTCCGGATCGAAGAAAAGGCAGATCAAAATATGGTGCGGAAAAACCC
>Santalum
ATGCCTACATTAAATCAATTGATTCGTCATGGT------AGAGAAGAAAAACGGCGCACGGACCGTACTCGAGCTTCGGATCAATGTCCCCAGAAGCAAGGAGTACGCCCGCGTGTTCCAACGAGAACACCGAAAAAACCTAATTCAGCTCCACGTAAGATAGCCAAAGTACGGTTGAGCAATCGACAT---------GAAATATTTGCTCACATTCCGGGCGAAGGTCATAATTCGCAGGAACATTCTCTGGTGTTAATAAGAGGAGGTAGAGTGAAAGATTCGCCAGGTGTGAAATCCCATTGTATTCGAGGAGTCAAGGATTTGCTGGGAATTCCGGATCGAAGAAGAGGCAGATCAAAATATGGTGCGGAAAAACCC
>Schoepfia
ATGCCTACATTAATTCAATTGATTCGTCATGGT------AGAGAAGAAAAACGGG-----GACCGTACTCGAGCTTCGGATCAATGTCCCCAGAAGCAAGGAGTACGCCCGCGTGTTCCAACGAGAACACCGAAAAAACCTAATTCAGCTCCACGTAAGATAGCCAAAGTACGGTTGAGCAATCGACAT---------GATATATTT-----CATTCCGGGCGAAGGTCATAATTTGCAGGAACATTCTCTGGTGTTAATAAGAGGAGGTAGAGTGAAAGATTCGCCAGGTGTGAAATCCCATTGTATTCGAGGAGTCAAGGATTTGCTGGGAATTCCGGATCGAAGAAGAGAAGAGGCAGATCAAAATATGGTGAAACCC
>Melampyrum
ATGCCTACATTCAATCAATTGATTCGTCATGGT------AGAGAAGAAAAACGGCGCACGGACCGTACTCGAGCTTTGGATCAATGTCCCCAGAAGGAAGGAGTATGCCTGCGTGTTTCAACGAGAACACCGAAAAAACCTAATTCAGCTCTACGTAAGATAGCCAAAGTACAGTTGAGCAATAAACAT---------GATATATTTGCTCACATTCCAGGCGAAGGTCATAATTCGCAGGAACATTCTAAGGTCTTAATAAGAGGAGGTAGAGTCAAAGATTTGCCAGGTGTGAAATCCCATTGTATTCGAGGAGTCAGGGATTTGCTGGGAATTCCGGATCGAAGAAGAGGCAGATCAAAATATGGTGCGGAAAAACCC
>Castilleja
ATGCCTACATTAAATCAATTGATTCGTCATGGT------AGAGAAGAAAAACGGCGCACGGACCGTACTCGAGCTTTGGATCAATGTCCCCAGAAGGAAGGAGTATGCCTGCGTGTTTCAACGAGAACACCGAAAAAACCGAATTCAGCTCTACGTAAGATAGCCAAAGTACAGTTGAGCAATAAACAT---------GATATATTTGCTCACATTCCAGGCGAAGGTCATAATTCGCAGGAACATTCTAAGGTCTTAATAAGAGGAGGTAGAGTAAAAGATTTGCCAGGTGTGAAATCCCATTGTATTCGAGGAGTCAGGGATTTGCTGGGAATTCCGGATCGAAGAAGAGGCAGATCAAAATATGGTGCGGAAAAACCC
>Pteridium
ACGCCTACCATAAATTAATTGCTTCGTCATTGT------AGAAGAGCAAAACGTCACAAAACACGTACTTGAGCTTCGAATTAACGTCTCTAAAAGTTTGGGGTATGCCCGCGTGTTTCGACAAGAACACCAAAAAAACCTAATTTGGCTTTATGCAAGATAGCCAAGGCACGTTCAAGCAATTGAAGG---------AATATTATTGCTCACATCCTTGGCGAGGGTTATAATTTATAGGAGCACCCTGCGGTTACGGCTAGAGGAGGTAGAGTGAAAGATTTGTTAGGTGTAAATTATCATTGTATTCGAGGAGTTAAAGATTCGTAGGGAATCCCGGATTGAAAATGAGGCAGATTAAAACATGGTACAGAAAAACCT
>Azolla
ACGCCTACCATAAATTAATTGCTTCGTCATTGT------AGAAGGGCAAAACGTCACAAAACATGTACTTGAGCTTCGAATTAATGTCTCTAAAAGTTTGGGGTACGCCCGCGTGTTTCGACAAGAACACTAAAAAAACCTAATCTGGCTTTATGCAAGATAGCCAAGGCACGTTCAAGCAATTGAAGG---------AATATCATTGCTCACATCTTTGGCGAGGGTTATAATTCATAGGAGCATCCTGCGGTTACGGCTAGAGGAGGTAGAGTGAAAGATTCGTTAGGTGTGAATTATCATCGTATTCGAGGAGTTAAAGATTCGTAGGGAATCCCGGATTGAAGATGAGGCAGACTAAAACATGGTACAGAGAAACCT
>Haplopteris
ACGCCTACCATAAATTAAATGCTTCGTCATTGT------AGAAGAGCAAAACATCACAAAACACGTACTTGAGCTTTGAATTAACGTCTCTAAAAGTTTGGGGTATGCCTGCGCGTTTGGACAAGAACACCGAAAAAACCCAATTTGGCTTTATGCAAGATAGTTAAGGCACGTTTAAGCAATTGAAGG---------AATATTATTGCTTACATTCTCGGCGAGGGTTATAATTCATAGGAGCACCCTGCGGTTATGGCTAGAGGAGGTAGGGTGAAAGATTTGTTAGGTGTCAATTATCATCGTATTCGAGGAGTTAAAGATTCGCAGGGAATCCCGGATTGAAAATGAGGCAGATTAAAACATGGTACGAAAAAACCT
>Nicotiana
ATGCCTACATTAAATCAATTGATTCGTCATGGT------AGAGAAGAAAAACGGCGCACGGACCGTACTCGAGCTTTGGATCAATGTCCCCAGAAGCAAGGAGTATGCCCGCGTGTTTCAACGAGAACACCGAAAAAACCTAATTCAGCTCCACGTAAGATAGCCAAAGTACGGTTGAGCAATCGACAT---------GATATATTTGCTCACATTCCAGGCGAAGGTCATAATTTGCAGGAACATTCTATGGTCTTAATAAGAGGAGGTAGAGTGAAAGATTCGCCAGGTGTGAAATTCCATTGTATTCGAGGAGTCAAGGATTTGCTGGGAATTCCGGATCGAAGAAGAGGCAGATCAAAATATGGTGCGGAAAAACCC
>Agrostemma
ATGCCTACAAGAAAGAAATGCATT---------------CGAGAAGAGAAAAGGCGCACGGGCCGAACTATAGCTTCGGGTCAATGTCCCCAGAAGCAAGGAGTACGCCCGCGTGTTTCAACGAGAACACCTAAAAAGCCTAATTCAGCTTTACGTAAGTGCGCCAAAGTACGGTTGACCAATCGACAT---------GATATCTTTGCTCACATTCAGGGCGAAGGTCATTCTTTGCAGGAACATTCTATGGTCTTAATAAGAGGAGGTAGAGTGAAAGATTCGCCAGGTGTGAAATCCCATTGTATTCGAGGAGTGTTCGATTTGCTTGGAATTCCTCCAAGAAGAAGAGGCAGATCAAAATATGGTTCTTCCTCTCCC
>Vitis
ATGCCTACATTAAATCAATTGATTCGTCATGGT------AGAGAAGAAAAACGGCGCACGGACCGTACTCGAGCTTCGGATCAATGTCCCCAGAAGCAAGGAGTACGCCCGCGTGTTCCAACGAGAACACCGAAAAAACCTAATTCAGCTCCACGTAAGATAGCCAAAGTACGGTTGAGCAATCGACAT---------GATATATTTGCTCACATTCCGGGCGAAGGTCATAATTCGCAGGAGCATTCTATGGTGTTAATAAGAGGAGGTAGAGTGAAAGATTTGCCAGGTGTTAAATTTCATTGTATTCGAGGAGTCAAGGATTTGCTGGGAATTCCGGATAGAAGAAGAGGCAGATCAAAATATGGTGCGGAAAAACCC
>Malania
ATGCCTACATTAAATCAATTGATTCGTCATGGT------AGAGAAGAAAAACGGCGCACGGACCGTACTCGAGCTTCGGATCAATGTCCCCAGAAGCAAGGAGTACGCCCGCGTGTTCCAACGAGAACACCGAAAAAACCTAATTCAGCTCCACGTAAGATAGCCAAAGTACGGTTGAGCAATCGACAT---------GATATATTTGCTCACATTCCGGGCGAAGGTCATAATTCGCAGGAACATTCTATGGTGTTAATAAGAGGAGGTAGAGTGAAAGATTCGCCAGGTGTGAAATCCCATTGTATTCGAGGAGTCAAGGATTTGCTGGGAATTCCGGATCGAAGAAGAGGCAGATCAAAATATGGTGCGGAAAAACCC
>Phoenix
ATGCCTACATTCAATCAATTGATTCGTCATGGT------AGAGAAGAAAAACGGCGCACGGACCGTACTCGAGCTTCGGATCAATGTCCCCAGAAGCAAGGAGTATGCCTGCGTGTTCCGACGAGAACACCGAAAAAACCAAATTCAGCTCTACGTAAGATAGCCAAAGTACGGTTGAGCAATCGACAT---------GATATATTTGCTCACATTCCAGGCGAAGGTCATAATTCGCAGGAACATTCTATAGTCTTAGTCAGAGGAGGTAGAGTGAAAGATTCGCCAGGTGTGAAATCCCATCGTATTCGAGGAGTCAAGGATTTGCTGGGAATTCCGGATCGCAGAAGGGGCAGATCTAAATATGGTGCAGAAAGACCA
>Amborella
ATGCCTACATTAAATCAATTGATTCGTCATGGT------AGAGAAGAGAAACGGCGCACGGACCGTACTCGAGCTTTGGAGAAATGTCCCCAGAAGCAAGGAGTACGCCCGCGTGTTTCGACGAGAACACCGAAAAAACCTAATTCAGCTCCACGTAAGATAGCCAAAGTACGGTTGAGCAATCGACAT---------GATATATTTGCTCACATTCCGGGCGAAGGTCATAATTCGCAGGAACATTCTATGGTGTTAATCAGAGGAGGTAGAGTGAAAGATTCGCCAGGTGTGAAATCCCATCGTATTCGAGGAGTCAAGGATTTGCTGGGAATTCCGGATCGAAGAAGGGGCAGATCTAAATATGGTGCGGAAAGACCA
>Gossypium
ATGCCTACATTAAATCAATTGATTCGTCATGGT------AGAGAAGAAAAACGGCGCACGGACCGTACTCGAGCTTCGGATCAATGTCCCCAGAAGCAAGGAGTATGCCCGCGTGTTTTAACGAGAACACCGAAAAAACCTAATTCAGCTCTACGTAAGATAGCTAAAGTACGGTTGAGCAATCGACAT---------GATATATTTGCTTATATTCCAGGCGAAGGTCATAATTCGCAGGAACATTCTATGGTCTTAATAAGAGGAGGCAGAGTGAAAGATTTGCCAGGTGTGAAATCCCATTGTATTCGAGGAGTCAAGGATTTGCTGGGAATTCCGGATCGAAGAAGAGGCAGATCAAAATATGGTGCAGAAAAACCC
>Boea
ATGCCTACATTCAATCAATTGATTCGTCATGGT------AGAGAAGAAAAACGGCGCACGGACCGTACTCGAGCTTTGGATCAATGTCCCCAGAAGGAAGGAGTATGCCCGCGTGTTTCAACGAGAACACCGAAAAAACCTAATTCAGCTCTACGTAAGATAGCCAAAGTACAGTTGAGCAATAAACAT---------GCTATATTTGCTCACATTCCAGGCGAAGGTCATAATTCGCAGGAACATTCTAAGGTCTTAATAAGAGGAGGTAGAGTCAAAGATTTGCCAGGTGTGAAATCCCATTGTATTCGAGGAGTCAGGGATTTGCTGGGAATTCCGGATCGAAGAAAAGGCAGATCAAAATATGGTGCAGAAAAACCA
>Liriodendron
ATGCCTACATTAAATCAATTGATTCGTCATGGT------AGAGAAGAAAAACGGCGCACGGACCGTACTCGAGCTTCGGATCAATGTCCCCAGAAGCAAGGAGTACGCCCGCGTGTTCCGACGAGAACACCGAAAAAACCTAATTCAGCTCCACGTAAGATAGCCAAAGTACGGTTGAGCAATCGACAT---------GATATATTTGCTCACATTCCGGGCGAAGGTCATAATTCGCAGGAACATCCTATGGTGTTAATCAGAGGAGGTAGAGTGAAAGATTCGCCAGGTGTGAAATCCCATCGTATTCGAGGAGTCAAGGATTTGCTGGGAATTCCGAATCGAAGAAGGGGCAGATCTAAATATGGTGCGGAAAGACCC
>Salvia
ATGCCTACATTAAATCAATTGATTCGTCATGGT------AGAGAAGAAAAACGGCGCACGGACCGTACTCGAGCTTTGGATCAATGTCCCCAGAAGGAAGGAGTATGCCCGCGTGTTTCAACGAGAACACCGAAAAAACCGAATTCAGCTCTACGTAAGATAGCCAAAGTACAGTTGAGCAATAAACAT---------GATATATTTGCTCACATTCCAGGCGAAGGTCATAATTCGCAGGAACATTCTAAGGTCTTAATAAGAGGAGGTAGAGTCAAAGATTTGCCAGGTGTGAAATCCCATTGTATTCGAGGAGTCAGGGATTTGCTGGGAATTCCGGATCGAAGAAGAGGCAGATCAAAATATGGTGCGGAAAAACCC
>Carica
ATGCCTACATTAAATCAATTGATTCGTCATGGT------AGAAAAGAAAAACGGCGCACGGACCGTACTCGAGCTTCGGATCAATGTCCCCAGAAGCAAGGAGTACGCCCGCGTGTTTCAACGAGAACACCGAAAAAACCTAATTCAGCTCCACGTAAGATAGCCAAAGTACGGTTGAGCAATCGACAT---------GATATATTTGCTCACATTCCGGGCGAAGGTCATAATTCGCAGGAACATTCTATGGTATTAATAAGAGGAGGTAGAGTGAAAGATTCGCCAGGTGTGAAATCCCATTGTATTCGAGGAGTAAAGGATTTGCTGGGAATTCCGGATCGAAGAAGAGGCAGATCAAAATATGGTGCGGAAAAACCC
>Cycas
ATGCCTACATCGAATCAATCGATTCGTCATGGT------AGAGAGAAAAAACGGCGCACAGACCGTACTCGAGCTTCGGATAAATGTCCTCAGAAGCAAGGAGTACGCCCGCGTGTTCCGACGGGAACACCAAAAAAACCTAATCCAGCTCCACGTAAGATAGCCAAAGTACGGTTGAGCAATCAACAT---------GATATATTTGCTTACATTCCGGGCGAAGGTCATAATCTGCAGGAACATCCTATGGTGTCGATCAGAGGAGGTAGAGTGAAAGATTCGCCAGGTGCGAAATTCCATCGTATTCGAGGAGTCAAAGATTTGCTGGGAACTCCGGGTCGAAAAAGGGGCAGATCTAAATATGGTGCGAAGAGACCC
>Spirodela
ATGCCTACATTAAATCAATTGATTCGTCATGGT------AGAGAAGAAAAACGGCGCACGGACCGTACTCGAGCTTCGGATCAATGTCCCCAGAAGCAAGGAGTACGCCCGCGTGTTCCGACGAGAAGACCGAAAAAACCAAATTCAGCTCCACGTAAGATAGCCAAAGTACGGTTGAGCAATCGACAT---------GATATATTTGCTCACATTCCAGGCGAAGGTCATAATTCGCAGGAACATCCTTTAGTCTTAATCAGGGGAGGTAGAGTGAAAGATTCGCCAGGTGTGAAATCCCATTGTATTCGAGGAGTCAAGGATTTGCTGGGAATTCCGGATCGAAGAAGGGGAAGATCTAAATATGGTGCAGAAAGACCA
>Helicanthes
ATGCCTACATTAATTCAATTGATTCGTCATGGT------AGAGAAGAAAAACGGCGCACGGATCGTACTCGAGCTTCGGATCAATGTCCCCAGAAGCAAGGAGTACGCCCGCGTGTTCCAACGAGAACACCGAAAAAACCTAATTCAGCTCCACGTAAGATAGCCAAAGTACGGTTGAGCAATCGGCAT---------GATATATTTGCTCACATTCCGGGCGAAGGTCATAATTTGCAGGAACATTCTCTGGTGTTAATAAGAGGAGGTAGAGTGAAAGATTTGCCAGGTGTGAAATCCCATTGTATTCGAGGAGTCAAGGATTTGCTGGGAATTCCGGATCGAAGAAGAGGCAGATCCAAATATGGTGCGGAAAAACCC
>Helianthus
ATGCCTACATTAAATCAATTGATTCGTCATGGT------AGAGAAGAAAAACGGCGCACGGACCGTACTCGAGCTTCGGATCAATGTCCCCAGAAGCAAGGAGTACGCCCGCGTGTACCAACGAGAACACCGAAAAAACCTAATTCAGCTCCACGTAAGATAGCCAAAGTACGGTTGAGCAATCGACAT---------GATATATTTGCTCACATTCCGGGCGAAGGTCATAATTCGCAGGAACATTCTATAGTCTTAATAAGAGGAGGTAGAGTGAAAGATTCGCCAGGTGTGAAATCCCATTGTATTCGAGGAGTCAAGGATTTGTTGGGAATTCCGGATCGAAGAAAAGGGAGATCAAAATATGGTGCAGAAAAACCA
>Rhazya
ATGCCTACATTAAATCAATTGATTCGTCATGGT------AGAGAAGAAAAACGGCGCACGGACCGTACTCGAGCTTTGGATCAATGTCCCCAGAAGCAAGGAGTATGCCCGCGTGTTTCAACGAGAACACCGAAAAAACCTAATTCAGCTCTACGTAAGATAGCCAAAGTACGGTTGAGCAATCGACAT---------GATATATTTGCTCACATTCCAGGCGAAGGTCATAATTTGCAGGAACATTCTACGGTCTTAATAAGAGGAGGTAGAGTGAAAGATTCGCCAGGTGTGAAATTTCATTGTATTCGAGGAGTCAAGGATTTGCTGGGAATTCCGGATCGAAGAAGAGGCAGATCAAAATATGGTGCGGAAAAACCC
>Camellia
ATGCCTACATTAAATCAATTGATTCGTCATGGT------AGAGAAGAAAAACGGCGCACGGACCGTACTCGAGCTTCGGATCAATGTCCCCAGAAGCAAGGAGTACGCCCGCGTGTTTCAACGAGAACACCGAAAAAACCTAATTCAGCTCTACGTAAGATAGCCAAAGTACGGTTGAGCAATCGACAT---------GATATATTTGCTCACATTCCAGGCGAAGGTCATAATTCGCAGGAGCATTCTATGGTCTTAATAAGAGGAGGTAGAGTGAAAGATTCGCCAGGTGTGAAATCCCATTGTATTCGAGGAGTCAAGGATTTGCTGGGAATTCCGGATCGAAGAAGAGGCAGATCCAAATATGGTGCGGAAAAACCC
>Cuscuta
ATGCCTACATTAAATCAATTGATTCGTCATGGT------AGAGAAGAAAAACGGCGCACGGACCGTACTCGAGCTTTGGATCAATGTCCCCAGAAGCAAGGAGTATGCCCGCGTGTTTCAACGAGAACACCGAAAAAACCTAATTCAGCTCCACGTAAGATAGCCAAAGTACGGTTGAGCAATCGACAT---------GATATATTTGCTCACATTCCAGGCGAAGGTCATAATTTGCAGGAACATTCTATGGTCTTAATAAGAGGAGGTAGAGTGAAAGATTCGCCAGGTGTGAAATCCCATTGTATTCGAGGAGTCAAGGATTTGCTGGGAATTCCGGATCGAAGAAGAGGCAGATCAAAATATGGTGCGGAAAAACCC
>Oryza
ATGCCTACAAAAAATCAATTGATTCGTCATGGT------AGAGAAGAAAAACAGCGCACGGACCGTACTCGAGCTTCGGATCAATGTCCCCAAAAGCAAGGAGTATGCCTGCGTGTTTCGACGAGAACACCGAAAAAACCTAATTCAGCTCTACGTAAGATAGCAAAAGTACGGTTGAGCAATCGACAT---------GATATATTTGCTCACATTCCAGGCGAAGGTCATAATTCGCAGGAACATTCTATAGTCTTAGTCAGAGGAGGTAGAGTGAAAGATTCGCCAGGTGTGAAATCCCATCGTATTCGAGGAGTCAAGGATTTACTGGGAATTCCGGATCGTAGAAAGGGAAGATCTAAATATGGTGCAGAAAGACCA
>Arabidopsis
ATGCCCACGTTTAATCAATTGATTCGTCATGGT------AGAGAAGAAAAACGGCGCACGGACCGTACTCGAGCTTTGGATAAATGTCCCCAGAAAACAGGAGTATGCCCGCGTGTTTCAACGAGAACACCGAAAAAACCTAATTCCGCTCCACGTAAGATAGCCAAAGTACGGTTGAGCAATCGACAT---------GATATATTTGCTCACATCCCGGGCGAAGGTCATAATTCGCAGGAACATTCTACGGTGTTAATAAGAGGAGGTAGAGTGAAAGATTCGCCAGGTGTAAAATCCCATTGTATTCGAGGAGTAAAGGATTTGATGGGAATTCCGGGTCGAAGAAGAGGCAGATCAAAATATGGTGCAGAAAAACCC
>Pinus
ATGCCTACATCGAATCAATCGATTCGTCATGGT------AGAGAGAAAAAACGGCGCACAGACCGTACCCGAGCTTCGGAGAAATGTCCTCAGAAGCGAGGAGTATGCCCGCGTGTTCCGACGAGAACACCAAAAAAACCTAATTCAGCTCCACGTAAGATAGCCAAAGTACGGTTAAGCAATCGACAC---------GATATATTTGCTTACATTCCGGGTGAAGGTCATAATCCGCAGGAACATCCTATGGTGTTGATCAGAGGAGGTAGAGTGAAAGATCTGCCAGGTGCGAAATTCCATCGTATTCGAGGAGTCAAGGATTTGCTGGGAACTCCGGGTCGAAAAAGGGGCAGATCTAAATATGGTGCGAAAAGACCC
>Ricinus
ATGCCTACATTAAATCAATTGATTCGTCATGGT------AGAGAAGAAAAACGGCGCACGGACCGTACTCGAGCTTCGGATCAATGTCCCCAGAAGCAAGGAGTACGCCCGCGTGTTTCAACGAGAACACCGAAAAAACCTAATTCAGCTCTACGTAAGATAGCCAAAGTACGGTTGAGCAATCGACAT---------GATATATTTGCTCACATTCCAGGCGAAGGTCATAATTTGCAGGAACATTCTATGGTCTTAATAAGAGGAGGTAGAGTAAAAGATTCGCCAGGTGTGAAATCCCATTGTATTCGAGGAGTCAAGGATTTGCTGGGAATTCCGGATCGAAGAAGAGGCAGATCAAAATATGGTGCGGAAAAACCA
>Erythropalum
ATGCCTACATTAAATCAATTGATTCGTCATGGT------AGAGAAGAAAAACGGCGCACGGACCGTACTCGAGCTTCGGATCAATGTCCCCAGAAGCAAGGAGTACGCCCGCGTGTTCCAACGAGAACACCGAAAAAACCTAATTCAGCTCCACGTAAGATAGCCAAAGTACGGTTGAGCAATCGACAT---------GATATATTTGCTATCATTCCGGGCGAAGGTCATAATTCGCAGGAACATTCTATGGTGTTAATAAGAGGAGGTAGAGTGAAAGATTCGCCAGGTGTGAAATCCCATTGTATTCGAGGAGTCAAGGATTTGCTGGGAATTCCGGATCGAAGAAGAGGCAGATCAAAATATGGTGCGGAAAAACCC
>Cucurbita
ATGCCCACATTAAATCAATTGATTCGTCATGGT------AGAGAAGAAAAACGGCGCACGGACCGTACTCGAGCTTCGGATCAATGTCCCCAGAAGCAAGGAGTACGCCCCCGTCTTTCAACGAGAACACCGAAAAAACCTAATTCAGCTCCACGTAAGATAGCCAAAGTACGGTTGAGCAATCGACAT---------GATATATTTGCTCACATTCCGGGCGAAGGTCATAATTTGCAGGAACATTCTATGGTCTTAATAAGAGGAGGTAGAGTGAAAGATTCGCCAGGTGTGAAATCCCATTGTATTCGAGGAGTCAAGGATTTGCTGGGAATTCCGGATCGAAGAAGAGGAAGATCTAAATATGGTGCAGAAAAACCT
>Glycine
ATGCCTACATTAAATCAATTGATTCGTCATGGT------AGAGAAGAAAAACGGCGCACGGACCGTACTCGAGCTTCGGATCAATGTCCCCAGAAGCAAGGAGTACGCCCGCGTGTTTCAACGAGAACACCGAAAAAACCAAATTCAGCTCCACGTAAGATAGCCAAAGTACGATTGAGCAATCGACAT---------GATATATTTGCTCACATTCCGGGCGAAGGTCATAATTCGCAGGAACATTCTATGGTGTTAATAAGAGGAGGTAGAGTGAAAGATTTGCCAGGTGTGAAATCCCATTGTATTCGAGGAGTCAAGGATTTGTTGGGAATTCCGGATCGAAGAAGAGGCAGATCCAAATATGGTGCAGAAAAACCC
>Malus
ATGCCCACATTAAATCAATTGATTCGTCATGGT------AGAGAAGAAAAACGGCGCACGGACCGTACTCGAGCTTCGGATCAATGTCCCCAGAAGCAAGGAGTATGCCCGCGTGTTTCAACGAGAACACCGAAAAAACCTAATTCAGCTCCACGTAAGATAGCCAAAGTACGTTTGAGCAATCGACAT---------GATATATTTGCTCACATTCCAGGCGAAGGTCATAATTTGCAGGAACATTCTATGGTGTTAATAAGAGGAGGTAGAGTGAAAGATTTGCCAGGTGTGAAATTCCATTGTATTCGAGGAGTCAAGGATTTGCTGGGAATTCCGGATCGAAGAAGAGGCAGATCAAAATATGGTGCGGAAAAACCC
>Tolypanthus
ATGCCTACATTAATTCAATTGATTCGTCATGGT------AGAGAAGAAAAACGGCGCACGGATCGTACTCGAGCTTCGGATCAATGTCCCCAGAAGCAAGGAGTACGCCCGCGTGTTCCAACGAGAACACCGAAAAAACCTAATTCAGCTCCACGTAAGATAGCCAAAGTACGGTTGAGCAATCGGCAT---------GATATATTTGCTCACATTCCGGGCGAAGGTCATAATTTGCAGGAACATTCTCTGGTGTTAATAAGAGGAGGTAGAGTGAAAGATTTGCCAGGTGTGAAATCCCATTGTATTCGAGGAGTCAAGGATTTGCTGGGAATTCCGGATCGAAGAAGAGGCAGATCCAAATATGGTGCGGAAAAACCC
>Asclepias
ATGCCTACATTAAATCAATTGATTCGTCATGGT------AGAGAAGAAAAACGGCGCACGGACCGTACTCGAGCTTTGGATCAATGTCCCCAGAAGCAAGGAGTATGCCCGCGTGTTTCAACGAGAACACCGAAAAAACCTAATTCAGCTCTACGTAAGATAGCCAAAGTACGGTTGAGCAATCGACAT---------GATATATTTGCTCACATTCCGGGGGAAGGTCATAATTTGCAGGAGCATTCTACGGTCTTAATAAGAGGAGGTAGAGTGAAAGATTCGCCAGGTGTGAAATTTCATTGTATTCGAGGAGTCAAGGATTTGATGGGAATTCCGGATCGAAGAAGAGGCAGATCAAAATATGGTGCGGAAAAACCC
>HGT_Sahashia
ATGCCTACATTCAATCAATTGATTCGTCATGGT------AGAGAAGAAAAACGGCGCACGGACCGTACTCGAGCTTTGGATCAATGTCCCCAGAAGGAAGGAGTATGCCTGCGTGTTTCAACGAGAACACCGAAAAAACCTAATTCAGCTCTACGTAAGATAGCCAAAGTACAGTTGAGCAATAAACAT---------GATATATTCGCTCACATTCCAGGCGAAGGTCATAATTCGCAGGAACATTCTAAGGTCTTAATAAGAGGAGGTAGAGTAAAAGATTTGCCAGGTGTGAAATCCCATTGTATTCGAGGAGTCAGGGATTTGCTGGGAATTCCGGATCGAAGAAGAGGCAGATCAAAATATGGTGCGGAAAAACCC
>Helminthostachys
ATGCCTACCATAAATCAATCGCTTCGTCATTGC------AGAGAGGCAAAACGGCACAAAACACGTACTCGAGCTTCAAATCAATGTCCTTAAAAGTTTGGAGTATGCCCGCGTGTTTCGACAAGAACACCGAAAAAACCTAATTCAGCTTTACGCAAGATAGCCAAAGTACGTTCAAGCAATCGAAGG---------AATATAATGGCTTACACTCTTGGCGAGGGTCATAATTCGTAAGAGCATTCTGCGGTTATGGTTAGAGGAGGTAGGGTGAAAGATTCGCCGGGTGTGAATTACCACTGTATTCGAGGAATCAAAGATTCGCAGGGAATACCGGGTCGAAGGAGAGGCAGATTTAAATATGGTACGAAAAAACCC
>Botrychium
ATGCCTACCATAAATCAATTGCTTCGTCATTGC------AGAGAGGCAAAACGGCACAAAACACGTACTCGAGCTTCAAATCAATGTCCTTAAAAGTTTGGAGTATGCCCGCGTGTTTCGACAAGAATACCAAAAAAACCTAATCCAGCTTTACGCAAGATAGCCAAAGTACGTTCAAGCAATCGAAGG---------AATATAATGGCTTACACTCCTGGCGAGGGTCATAATTTGCAAGAGCATTCTGCGGTTATGGTTAGAGGAGGTAGGGTGAAAGATTCGCCAGGTGTGAATTACCACCGTATTCGAGGAATCAAAGATTCGCAGGGAATACCGGGTTGAAAGAGAGGCAGGTTTAAATATGGTACAAAAAAACCC
>Japanobotrychium
ATGCCTACCATAAATCAATTGCTTCGTCATTGC------AGAGAGGCAAAACGGCACAAAACACGTACTCGAGCTTCAAATCAATGTCCTTAAAAGTTTGGAGTATGCCCGCGTGTTTCGACAAGAATACCAAAAAAACCTAATCCAGCTTTACGCAAGATAGCCAAAGTACGTTCAAGCAATCGAAGG---------AATATAATGGCTTACACTCCTGGCGAGGGTCATAATTTGCAAGAGCATTCTGCGGTTATGGTTAGAGGAGGTAGGGTGAAAGATTCGCCAGGTGTGAATTACCACTGTATCCGAGGAATCAAAGATTCGCAGGGAATACCGGGTTGAAAGAGAGGCAGGTTTAAATATGGGACAAAAAAACCC
>Sceptridium
ATGCCTACCATAAATCAATTGCTTCGTCATTGC------AGAGAGGCAAAACGGCACAAAACACGTACTCGAGCTTCAAATCAATGTCCTTAAAAGTTTGGAGTATGCCCGCGTGTTTCGACAAGAATACCAAAAAAACCTAATCCAGCTTTACGCAAGATAGCCAAAGTACGTTCAAGCAATCGAAGG---------AATATAATGGCTTACACTCCTGGCGAGGGTCATAATTTGCAAGAGCATCCTGCGGTTATGGTTAGAGGAGGTAGGGTGAAAGATTCGCCAGGTGTGAATTACCACCGTATCTGAGGAATCAAAGATTCGCAGGGAATACCGGGTTGAAAGAGAGGCAGGTTTAAATATGGGACAAAAAAACCC
>Botrypus
ATGCCTACCATAAATCAATTGCTTCGTCATTGC------AGAGAGGCAAAACGGCACAAAACACGTACTCGAGCTTCAAATCAATGTCCTTAAAAGTTTGGAGTATGCCTGCGTGTTTCGACAAGAATACCAAAAAAACCTAATCCAGCTTTACGCAAGATAGCCAAAGTACGTTCAAGCAATCGAAGG---------AATATAATGGCTTACACTCCTGGCGAGGGTCATAATTTGCAAGAGCATTCTGCGGTTATGGTTAGAGGAGGTAGGGTGAAAGATTCGCCAGGTGTGAATTACCACTGTATTTGAGGAATCAAAGATTCGCAGGGAATACCGGGTTGAAAGAGAGGCAGATTTAAATATGGTACAAAAAAACCC
>Ophioglossum_austroasiaticum
ATGCCTACCATAAATCAATTGCTTCGTCATTGC------AGAGAGGCAAAACGGCACAAAACACGTACTCGAGCTTCAAATCAATGTCCTCAAAAGTTTGGAGTATGCCTGCGTGTTTCGACAAGAACACCGAAAAAACCTAATTCAGCTTTACGCAAGATAGCCAAAGCACGTTCAAGCAATCGAAGG---------AATATAATGGCTTACACTCCTGGCGAGGGTCACAATTCGCAAGAGCATTCTGCGGTTATGGTTAGAGGGGGTAGGGTTAAAGATTTGCCGGGTGTGAATTACCACTGTGTTCGAGGAATCAAAGATTTGCAGGGAATACCGGGTCGAAGGAGAGGCAGATCCAAATACGGTACAAAAAAACCC
>Ophioglossum_californicum
ATGCCTACCATAAATCAATTGCTTCGTCATTGC------AGAGAGGCAAAACGGCACAAAACACGTACTCGAGCTTCAAATCAATGTCCTCAAAAGTTTGGAGTATGCCTGCGTGTTTCGACAAGAACACCGAAAAAACCTAATTCAGCTTTACGCAAGATAGCCAAAGCACGTTCAAGCAATCGAAGG---------AATATAATGGCTTACACTCCTGGCGAGGGTCACAATTCGCAAGAGCATTCTGCGGTTATGGTTAGAGGGGGTAGGGTTAAAGATTTGCCGGGTGTGAATTACCACTGTGTTCGAGGAATCAAAGATTTGCAGGGAATACCGGGTCGAAGGAGAGGCAGATCCAAATACGGTACAAAAAAACCC
>Ophioderma
ATGCCTACCATAAATCAATCGCTTCGAAATCTTAAA---CGAGAGGCAAAACGGCACAAAACACGTACTCGAGCTTCAAATCAATGTCCTTAAAAGTTTGGAGTACGCCTGCGTGTTCCGACAAGAACACCGAAAAAACCTAATCCAGCTTTACGCAAGACAGCCAAAGCACGTTCAAGCAATCGAAGGAAGAATCTGAATATAATGGCTTACATTCCAGGCGAGGGTCACAATTTGCAAGAGCATTCTGCGGTTATGGTTAGAGGAGGTAGGGTTAAAGATTCGCCGGGTGTGAATCACCACTGTGTTCGAGGAATCAAAGATTCGCAGGGAATACCGGGTTGAAGGAGAGGCAGATTCAAATATGGTACAAAAAAACCA
>Ginkgo
ATGCCTACATCGAATCAATCGATTCGTCATGGT------AGAGAGAAGAAACGGCGCACAGACCGTACTCGAGCTTCGGATAAATGTCCTCAGAAGCAAGGAGTACGCCCGCGTGTTCCGACGAGAACACCGAAAAAACCTAATCCAGCTCCACGTAAGATAGCCAAAGTACGGTTGAGCAATCGACAT---------GATATATTTGCTTACATTCCGGGCGAAGGTCATAATCCGCAGGAACATCCCATGGTGTCGATCAGAGGAGGTAGAGTGAAAGATTTGCCAGGTGCGAAATTCCATCGTATTCGAGGAGTCAAGGATTCGCTGGGAACTCCGGGTCGAAGAAGGGGCAGATCTAAACATGGTGCGAAAAGACCC
>Cheiroglossa
--------------------------------------------------------------------------------------------------------------GCGTGTTCCGACAAGAACACCGAAAAAACCTAATTCAGCTTTACGCAAGACAGCCAAAGCACGTTCAAGCAATCGAAGG---------AATATAATGGCTTACATTCCTGGCGAGGGTCACAATTTGCAAGAGCATTCTGCGGTTATGGTTAGAGGAGGTAGGGTTAAAGATTCGCCGGGTGTGAATCACCACTGTGTTCGAGGAATCAAAGATTCGCAGGGAATACCGGGTTGAAGGAGAGGCAGATTCAAATATGGTACAAAAAAACCC
>Whittieria
ATGCCTACCATAAATCAATCGCTTCGTCATTGC------AGAGAGGCAAAACGGCACAAAACACGTACTCGAGCTTCAAATCAATGTCCTTAAAAGTTTGGAGTACGCCCGCGTGTTCCGACAAGAACACCGAAAAAACCTAATCCAGCTTTACGCAAGACAGCCAAAGCACGTTCAAGCAATCGAAGG---------AATATAATGGCTTACACTCCTGGCGAGGGTCACAATTTGCAAGAGCATTCTGCGGTTATGGTTAGAGGAGGTAGGGTTAAAGATTTGCCGGGTGTGAATCACCACTGTGTTCGAGGAATCAAAGATTCGCAGGGAATACCGGGTTGAAGGAGAGGCAGATTCAAATATGGTACAAAAAAACCA
>Goswamia
ATGCCTACCATAAATCAATTGCTTCGTCATTGC------AGAGAGGCAAAACGGCACAAAACACGTACTCGAGCTTCAAATCAATGTCCTTAAAAGTTTGGAGTACGCCCGCGTGTTCCGACAAGAACACCGAAAAAACCTAATCCAGCTTTACGCAAGACAGCCAAAGCACGTTCAAGCAATCGAAGG---------AATATAATGGCTCACACTCCTGGCGAGGGTCACAATTTGCAAGAGCATTCTGCGGTTATGGTTAGAGGAGGTAGGGTTAAAGATTCGCCGGGTGTGAATCACCACCGTGTTCGAGGAATCAAAGATTTGCAGGGAATACCGGGTTGAAGGAGAGGCAGATTCAAATATGGTACAAAAAAACCC
>Haukia
ATGCCTACCATAAATCAATCGCTTCGTCATTGC------AGAGAGGCAAAACGGCACAAAACACGTACTCGAGCTTTAAATCAATGTCCTCAAAAGTTTGGAGTATGCCTGCGTGTTTCGACAAGAACACCGAAAAAACCTAATTCAGCTTTACGCAAGATAGCCAAAGTACGTTTAAGCAATCGAAGG---------AATATAATGGCTTACATTCCTGGCGAGGGTCACAATTTGCAAGAGCATTCTGCGGTTATGGTTAGAGGAGGTAGGGTTAAAGATTTGCCGGGTGTGAATTACCACTGTGTTCGAGGAATCAAAGATTTGCAGGGAGTACCGGGTCGAAGGAGAGGCAGATCCAGATATGGTACAAAAAAACCC
>Psilotum
ATGCCTACCATAAATCAATTGCTTCGTCATTGT------AGAGGAGCGAAACGGCACAAAAAACGTACCCGAGCTTCAAATCAATGTCCCCAAAAGTTTGGAGTATGCCCGCGTGTTCCGACGAGAACACCGAAAAAACCCAATCCAGCTTTACGCAAGATAGCCAAAGCACGTTCAAGCAATCGAAGG---------AATATAATGGCTTACATTCCTGGCGAGGGTCATAATTTGCAAGAGCACTCCGCGGTTATGGTTCGAGGAGGTAGGGTGAAAGATTTGCCAGGTGTGAATTACCACCGTATTCGAGGAGTTAGAGATTTGCAGGGAATACCGGGTCGAAAAAGAGGCAGATCTAAATATGGTACGAAAAAACCC
>Rhizoglossum
ATGCCTACCATAAATCAATCGCTTCGTCATTGC------AGAGAGGCAAAACGGCACAAAACACGTACTCGAGCTTCAAATCAATGTCCTTAAAAGTTTGGAGTACGCCCGCGTGTTCCGACAAGAACACCGAAAAAACCTAATCCAGCTTTACGCAAGACAGCCAAAGCACGTTCAAGCAATCGAAGG---------AATATAATGGCTTACACTCCTGGCGAGGGTCACAATTTGCAAGAGCATTCTGCGGTTATGGTTAGAGGAGGTAGGGTTAAAGATTTGCCGGGTGTGAATCACCACTGTGTTCGAGGAATCAAAGATTCGCAGGGAATACCGGGTTGAAGGAGAGGCAGATTCAAATATGGTACAAAAAAACCC
>Mankyua
ATGCCTACCATAAATCAATTGCTTCGTCATTGC------AGAGAGGCAAAACGGCACAAAACACGTACTCGAGCTTCAAATCAATGTCCTCAAAAGTTG------------------------------------------------------------------------------------------------------------------------------------------------------------------------------------------------------------------------------------------------------------------------------------------
