# Supplementary material for: Organellar phylogenomics of Ophioglossaceae fern genera
Source: Front Plant Sci. 2024 Jan 15;14:1294716. doi: 10.3389/fpls.2023.1294716 (PMC10823028; doi:10.3389/fpls.2023.1294716)
Supplement: Supplementary file 3 [file DataSheet_3.zip › Supplementary file S2/mtDNA_expanded/trim_HGT_rps19.fas]

>Huperzia
ATGACA---CGATCTGTATGGAAAGGCCCTTTTTATGATGCT---TTC---------------------TTAAAA------AAGCGAAAAAGGAACAGG------------TGGAGAATTTGGTCACGTAGATCTGTTATTTTGCCCGAATTTGTTGGTTGCTACGCACAAATTTATAATGGAAAAGGTTTTGTTGGTTCAAAGATTACTGAAGACATGATTGGTCATAAATTTGGAGAGTTTGCTTCTACACGTAAAATCTCG------AAAACCGAGATCAAA
>Olax
ATGCCACGACGATCTATATGGAAGGGCAGTTTTGTTGATGCA---TTCCTG------------------TTGAGA------ATAAAGAAGAAGAGAGATCTTCTTTTGAACAGGAAAATTTGGTCACGTAGATCTTCTATTTCGCCGGAATTCGTTAATTGCTCCGTACGAATTTACAATGGAAAAAGTCCTGTTCGTTGTAAGATCACTGAAGGAAAGGTTGGTCATAAATTTGGAGAGTTTGCTTCTACACGGAAACGAAGACCTTCGAGAACAAATATTGGA
>Nicotiana
ATGCCACGACGATCTATATGGAAGGGAAGTTTTGTTGATGCA---TTCCTC------------------TTGAGA------ATGAAGAAGAAGAGAGATCCTCTTTTTAACAGGAAAATTTGGTCACGTAGATCTTCTATTTCGCCGGAATTCGTTGATTGCTCCGTACGAATTTACAATGGAAAAACTCCTGTTCGTTGTAAGATTACTGAAGGAAAGGTTGGTCATAAATTTGGAGAGTTTGCTTCTACACGGAAACGAAGACCTTCGAGAACAAATATTGGA
>Vitis
ATGCCACGACGATCTATATGGAAGGGCAGTTTTGTTGATGCA---TTCCTG------------------TTGAGA------ATGAAGAAGAAGAGAGATCTTCTTTTGAACAGGAAAATTTGGTCACGTAGATCTTCTATTTCGCCGGACTTCGTTGATTGCTCCGTACGAATTTACAATGGAAAAACTCCTGTTCGTTGTAAGATCACTGAAGGAAAGGTTGGTCATAAATTTGGAGAGTTTGCTTCTACACGGAAACGAAGACCTTCGAGAACAAATATTGGA
>Malania
ATGCCACGACGATCTATATGGAAGGGCAGTTTTGTTGATGCA---TTCCTG------------------TTGAGA------ATGAAGAAGAAGAGAGATCTTCTTTTGAACAGGAAAATTTGGTCACGTAGATCTTCTATTTCGCCGGAATTCGTTGATTGCTCCGTACGAATTTACAATGGAAAAACTCCTGTTCGTTGTAAGATCACTGAAGGAAAGGTTGGTCAACAATTTGGAGAGTTTGCTTCTACACGGAAACGAAGACCTTCGAGAACAAATATTGGA
>Phoenix
ATGCCACGACGATCTATATGGAAGGGAAGTTTTGTTGATGCT---TTCCTG------------------TTTAGA------ATGAAGAAGAACAGAGAAAGTCTTTTGAGCAGGAAAATTTGGTCACGTAGATCTTCTATTTCGCCGGAATTCGTTGATTGCTCCGTACTCATTTACAATGGAAAAACTCCTGTTCGTTGTAAGATCACTGAAGGAAAGGTTGGTCATAAATTTGGAGAGTTTGCTTCTACACGGAGACGAAGACCTTCGAGAACAAATAAAGGA
>Amborella
ATGCCACGACGATCTATATGGAAGGGCAGTTTTGTTGATGCT---TTCCTG------------------TTGAGA------ATGAAGAACAAAAGAGAGAATCTTTTTAGCAGGAGAATTTGGTCACGTAGATCAAATATTGAGCCGGAATTCGTTGATTGCTCCGTACGAATTTACAATGGAAAAAGTCCTGTTCGTTGTAAGATCACTGAAGGAAAGGTTGGTCATAAATTTGGAGAGTTTGCTTCTACACGGAAACGAAGACCTTCGATAAAAATTCTTGGA
>Liriodendron
ATGCCACGACGATCTATATGGAAGGGCAGTTTTGTTGATGCA---TTCCTG------------------TTGAGA------ATGAAGAAGGAAAGAGAGAGTCTTTTGAGCAGGAAAATTTGGTCACGTAGATCTTCTATTTCGCCGGAATTCGTCGATTGCTCCGTACGAATTTACAATGGAAAAACTCCTGTTCGTTGTAAGATCACTGAAGGAAAGGTTGGTCATAAATTTGGAGAGTTTGCTTCTACACGGAAACGAAGACCTTCGAGAACAAATATTGAA
>Carica
ATGCCACGACGATCTATATGGAAGGGCACTTTTGTTGATGCA---TTCCTG------------------TTGAGA------ATGAAGAAGAAGAGAGATCTTCTTTTGAACAGGAAAATTTGGTCACGTAGATCTTCTATTTTGCCGGAATTCGTTAATTGCTCCGTACGAATTTACAATGGAAAAACTCCTGTTCGTTGTAAGATCACTGAAGGAAAGGTTGGTCATAAATTTGGAGAGTTTGCTTCTACACGGAAACGAAGACTTTCGAGAACAAATAGTGGA
>Cycas
ATGCCACGACGATCTATATGGAAGGGCAGTTCCGTTGATGCT---CTCTCG------------------TCGAAA------ATGAGGAGCAAGAGAGAGAATATTTCTAGCAGGAAAATTCGGTCACGTAGATCTCCCATTTTGCCAGAATCTGTTGATTGCTTCGTACGAATTTATAACGGAAAAACCTCTGTTCGTTGCAAGATCACTGAAGGAAAGGTTGGTCATAAATCTGGAGAGTCCGCTTCTGCACGGAAACGAAAACCTTCGAGAACCGATATCGGA
>Rhazya
ATGCCACGACGATCTATATGGAAGGGCAGTTTTGTTGATGCA---TTCCTC------------------TTGAGA------ATGAAGAAGAAGAGAGATCTTCTTTTGAACAGGAAAATTTGGTCACGTAGATCTTCTATTTCGCCGGAATTCGTTGATTGCTCCGTACGAATTTACAATGGAAAAACTTCTGTTCGTTGTAAGATTACTGAAGGAAAGGTTGGTCATAAATTTGGAGAGTTTGCTTCTACACGGAAACGAAGACCTTCGAGAACAAATATTGGA
>Oenothera
ATGCCACGACGATCTATATGGAAGGGCAGTTTTGTTGATGCA---TTCCTG------------------TTGAGA------ATGAAGAAGAAGAGAGATCTTCTTTTGAACAGGAAAATTTGGTCACGTAGATCTTCTATTTTGCCGGAATTCGTTAATTGCTCCGTACGAATTTACAATGGAAAAACTCCTGTTCGTTGTAAGATCACTGAAGAAAAGGTTGGTCATAAATTTTGA------------------------------------------------
>Cuscuta
ATGCCACGACGATCTATATGGAAGGGAAGTTTTGTTGATGCA---TTCCTC------------------TTGAGA------ATGAAAAATAAGAGAGATCTTCTTTTGAACAGGAAAATTTGGTCACGTAGATCTTCTATTTCGCCGGAATTCGTTGATTGCTCCGTACGAATTTACAATGGAAAAACTCCTGTTCGTTGTAAGATTACTGAAGGAAAGGTTGGTCATAAATTTGGAGAGTTTGCTTTGACACGAAAACGAAGACCTTCGAGAACAAATATTGGA
>Oryza
ATGCCACGACGATCTATATGGAAGGGAAGTTTTGTTGATGCT---TTCCTG------------------TTTAGA------ATAAAGAAGAACAGAGAAAGTCTGATGAGCAGGAAAATTTGGTCACGTAGATCTTCTATTTCGCCGGAATTCGTTGATTGCTCCGTACTCATTTACAATGGAAAAACTCCTGTTCGTTGTAAGATCACTGAAGGAAAGGTTGGTCATAAATTTGGAGAGTTTGCTTTTACACGGAGACGAAGACCCTATCAAACAAATAGAGGA
>Pinus
GCGCCACGACGATCTATATGGAAGGGCAGTTTCGTCGATGCT---TTCTCG------------------TCGAAA------ATGAGGAGCAAGAGGGAGAATATTTCTAGCAGGAAAATTCGGTCACGTAGATCTCCCATTTTGCCAGAATCTGTTGATTGCTTTGTACAAATTTATAACGGAAAAACTCCTGCTCGTTGCAAGATCACTGAAGGAAAGGTTGGGCATAAATCTGGAGAGTTTGCCTCTGCACGGAAACGAAAACCTCCGAGAACCTATATCGGG
>Ricinus
ATGCCACGACGATCTATATGGAAGGGCAGTTTTGTTGATTCA---TTCCTG------------------TTGAGA------ATGAAGAAGAAGAGAGATCTTCTTTTGAACAGGAAAATTGGGTCACGTAGATCTTCTATTTTGCCGGAATTCGTTAATTGCTCCGTACGAATTTACAATGGAAAAACCGTTGTAAGATCACTGAAGGATCAACAATTTTGA---------------------------------------------------------------
>Erythropalum
ATGCCACGACGATCTATATGGAAGGGCAGTTTTTTTGATGCA---TTCCTG------------------TTGAGA------ATGAAGAAGAAGAGAGATCTTCTTTTGAACAGGAAAATTTGGTCACGTAGATCTTCTATTTCGCCGGAATTCGTTGATTGCTCCGTACGAATTTACAATGGAAAAACTCCTGTTCGTTGTAAGATCACTGAAGGAAAGGTTGGTCATAAATTTGGAGAGTTTGCTTCTACACGGAAACGAAGACCTTCGAGAAAAAATATTGGA
>Cucurbita
ATGCCACGACGATCTATATGGAAGGGCAGTTTTGTTGATGCA---TTCCTG------------------TTGAGA------ATGAAGAAGAAGAGAGATCCTCTTTTGAACAGGAAAATTTGGTCACGTAGATCTTCGATTTTGCCGGAATTCGTTGATAGCTCCGTACGAATTTACAATGGAAAAACTTCTGTTCGTTGTAAGATCACTGAAGGAAGGGTTGGTCATAAATTTGGAGAGTTTGCTTCGACACGGAAACGAAGACTTTCGAGAACAAATATTGGA
>Asclepias
ATGCCACGACGATCTATATGGAAGGGCAGTTTTGTTGATGCA---TTCCTC------------------TTGAGA------ATGAAGAAGAAGAGAGATCTTCTTTTGAACAGGAAAATTTGGTCACGTAGATCTTCTATTTCGCCGGAATTCGTTGATTGCTCCGTACGAATTTACAATGGAAAAACTTCTGTTCGTTGTAAGATTATTGAAGGAAAGGTTGGTCATAAATTTGGAGAGTTTGCTTCTACACGGAAACGATCGAGA------ACTAATATTGGA
>HGT_Botrypus
ATGCCATGACGATCTATATGGAAGGGCAGCTTTGTTGATGCA---TTCCTG------------------TTGAGA------ATGAAGAAGAAGAGAGATCTTCTTTTGAACAGGAAAATTTGGTCACGTAGATCTTCTATTTCGCCGGAATTCGTTAATTGCTCCGTACGAATTTACAATGGAAAAACTCCTGTTCGTTGTAAGATCACTGAAGTAAAGGTTGGTCCTAAATTTGGAGAGTTTGCTTCTACACGGAAACGAAGACCTTCGAGAACGAATATTGGA
>Ginkgo
GTGCCACGACGATCTATATGGAAGGGCAGTTCCGTTGATGCT---CCCTCG------------------TCGAAA------ATGAGGAACAAGAGGGAGAATCTTTCTAGCAGGAAAATTCGGTCACGTAGATCTCCCGTTTTGCCAGAATCTGTTGATCGCTTCGTACAAATTTATAACGGAAAAACTTCTGCTCGTTGCAAGATCACTGAAGGAAAGGTTGGTCATAAATCTGGAGAGTTTGCTCCTGCACGGAAACGAAAACCTCCGAGAACCGATATCGGA
>Psilotum
ATGACA---CGATCTGTATGGAAAGGCCCCTTTTCCGAGACA---AGGATGCCG---------------AAAAAA------AACACCAAAAAGATCGGG------------TTGAGAATTTGGTCACGTAGATCTTCTACTTCGCCCGAATTGGTTGGTTGCTATGCACAAATTTATAATGGAAAAATATTCATCCGTTCGGAGATTACGAACGAGAAGGTTGGTCATAAATCTGGAGAGTTTGCTTCTACACGAAAAACCTCG------AGAACAACCAAGATA
>Goswamia
ATGGCA---CGATCTGTATGGAAAGGCCCTTTTTTCGAGGCA---AAAATT------------------TCAAAA------AACAACAAAAGGATCAAG------------TGGAAAATTTGGTCACGTAGATCTTCCATCTTGCCCGAATTTGTTGGTTGCTACGCACAAATCTATACCGGAAAAGTCTTCGTTCGTTCGAGGATAACGAACGAAAAGGTTGGTCATAAATTCGGAGAGTTTGCTTCTACACGAAAAACCTCA------AAAACAACCAGGGCC
>Helminthostachys
ATGGCA---CGATCTGTATGGAAAGGCCCTTTCTTCGAGGCA---AAAATGATA---------------TCAAAA------AACACCAAAAGGATAAAG------------TGGAGAATTTGGTCACGTAGATTTTCTATCTTGCCCGAATTTGTTGGTTGCTATGCATCAATTCATAACGGAAAAGTTTTCGTTCGTTCGAAGATCACGAACGAAAAGGTTGGTCATAAATTCGGAGAGTTTGCTTCTACACGAAAAACCTCA------AAAACCACCAAGGTC
>Botrychium
ATGGCA---CGATCTGTATGGAAAGGCCCTTTCTTCGAAGCG---AAAATG------------------TCAAGA------AGCAGCAGAAGGATCAGG------------TGGAGAATTTGGTCACGTAGATCTTCCATCTTGCCCGAATTCGTTGGTTGCTCTGCAGAAATTTATAACGGAAAAGTTTTCGTTCGTTCGAAGATAACGAACGAAAAGGTTGGTCATAAATTCGGAGAGTTTGCTTCTACACGAAAAACCTCA------AAAACAACCAAGATC
>Botrypus
ATGGCA---CGATCTGTATGGAAAGGCCCTTTCTTCGAGGCG---AAAATG------------------TCAAGA------AACAGCAAAAGGATCAGG------------TGGAGAATTTGGTCACGTAGATCTTCCATCTTGCCCGAATTTGTTGGTTGCTATGCATAAATTTATAACGGAAAAGTTTTCGTTCGTTCGAAGATAACGAACGAAAAGGTTGGTCATAAATTCGGAGAGTTTGCTTCTACATGAAAAACCTTA------AAAACAACCAAGATC
>Sceptridium
ATGGCA---CGATCTGTATGGAAAAACCCTTTCTTCGAAGCG---AAAATG------------------TCAAGA------AACAGCAGAAGGATCAGG------------TGGAGAATTTGGTCACGTAGATCTTCCATCTTGCCCGAATTTGTTGGTTGCTCTGCAGAAATTTATAACGGAAAAGTTTTCGTTCGTTCGAAGATAACGAACGAAAAGGTTGGTCATAAATTCGGAGAGTTTCCGAAGGGTACCGGACGACGA------GGTAAATATAGCGCT
>Sahashia
ATGGCA---CGATCTGTATGGAAAGGCCCTTTCTTCGAGGCG---AAAATGAAA---------------TCAAGAAAC---AACACCAAAAGGATAAAG------------TGGAGAATTTGGTCACGTAGATCTTCCACCTTGCCCGAATTTGTTGGTTGCTATGCAGAAATTTATACCGGAAAAGTTTTCGTTCGTTCGAAGATAACGAACGAAAAGGTTGGTCATAAATTCGGAGAGTTTGCTTCTACACGAAAAACCTCA------AAAACAACCAAGATC
>Japanobotrychium
ATGGCA---CGATCTGTATGGAAAGGCCCTTTCTTCGAAGCG---AAAATG------------------TCAAAA------AACAGCAAAAAGATCAGG------------TGGAGAATTTGGTCACGTAGATCTTCCATCTTGCCCGAATTTGTTGGTTGCTCTGCAGAAATTTATAACGGAAAAGTTTTCGTTCGTTCGAAGATAACGAACGAAAAGGTTGGTCATAAATTCGGAGAGTTTCCGAAGGGTACCGGACGACAA------GGTAAATATAGCGCT
>Ophioderma
ATGGCA---CGATCTGTATGGAAAGGCCCTTTCTTCGACAACTCCAAAGTTTTCGAGGATGCCAAACAAAACAAG------AATATGTCAAAGTTAACG------AAGGCCCTTAAAATTTGGTCACGTAGATCTTCCACCTTGCCCTTTTTCGTTGGTTGCTATGCACAAATCTATACCGGAAAAGTCTTCGTTCGTTCGAGGATAACGAACTCAAAGGTTGGTCATAAATTCGGAGAGTTTGCTTCTACACGTACTAATTCT------CGAGGATTTGGCAAA
>Cheiroglossa
ATGGCA---CGATCTGTATGGAAAGGCCCTTTCTTCGAGGCA---AAGATG------------------TCAAAA------AACAACTTTAGGATCAAG------------TGGAAAATTTGGTCACGTAGATCTTCCACCTTGCCCGAATTCGTTGGTTGCTATGCACAAATCTATACCGGAAAAGTCTTCGTTCGTTCGAGGATAACGAACGAAAAGGTTGGTCATAAATTCGGAGAGTTTGCTTCTACACGAAAAACCTCA------AACAGGGCCAGCTTC
>Ophioglossum_austroasiaticum
ACGGCA---CGATCTGTATGGAAAGGCCCTTTTTTCGAGGCA---AAAATGAGC---------------TCAAAA------AACAACAAAAGGATCAAG------------TGGAAAATTTGGTCACGTAGATCTTCTATCCTGCCCGAATTTGTTGGTTGCTATGCACAAATCTATACCGGAAAAGTCTTCGTTCGTTCGAGGATAACGAACGAAAAGGTTGGTCATAAATTCGGAGAGTTTGCTTCTACACGAAAAACCTCA------AAAACAACCAGGGCC
>Ophioglossum_californicum
ACGGCA---CGATCTGTATGGAAAGGCCCTTTTTTCGAGGCA---AAAATG------------------TCAAAA------AACAACAAAAGGATCAAG------------TGGAAAATTTGGTCACGTAGATCTTCTATCCTGCCCGAATTTGTTGGTTGCTATGCACAAATCTATACCGGAAAAGTCTTCGTTCGTTCGAGGATAACGAACGAAAAGGTTGGTCATAAATTCGGAGAGTTTGCTTCTACACGAAAAACCTCA------AAAACAACCAGGGCC
>Haukia
ATGGCA---CGATCTGTATGGAAAGGCCCTTTTTTCGAGGCA---AAAATA------------------ATGTCA------AAAAACAAAAGGATCAAG------------TGGAAAATTTGGTCACGTAGATCTTCTATCTTGCCCGAATTTGTTGGTTGCTATGCACAAATCTATACCGGAAAAGTCTTCGTTCGTTCGAGGATAACGAACGAAAAGGTTGGTCATAAATTCGGAGAGTTTGCTTCTACACGAAAAACCTCA------AAAACCAGGTTAGGC
>Whittieria
ATGGCA---CGATCTGTATGGAAAGGCCCTTTTTTCGAGGCA---AAAATG------------------TCAAAA------AACAACAAAAGGATCAAG------------TGGAAAATTTGGTCACGTAGATCTTCTATCTTGCCCGAATTTGTTGGTTGCTATGCACAAATCTATACCGGAAAAGTCTTCGTTCGTTCGAGGATAACGAACGAAAAGGTTGGTCATAAATTCGGAGAGTTTGCTTCTACACGAAAAACCCCA------AAAACAACCAGGGCC
>Rhizoglossum
ATGGCA---CGATCTGTATGGAAAGGCCCTTTTTTCGAGGCA---AAAATG------------------TCAAAA------AACAACAAAAGGATCAAG------------TGGAAAATTTGGTCACGTAGATCTTCTATCTTGCCCGAATTTGTTGGTTGCTATGCACAAATCTATAACGGAAAAGTCTTCGTTCGTTCGAGGATAACGAACGAAAAGGTTGGTCATAAATTCGGAGAGTTTGCTTCTACACGAAAAACCCCA------AAAACAACCAGGGCC
>Mankyua
ATGGCA---CGATCTGTATGGAAAGGCCCTTTTTTCGAAGCA---AAAATG------------------TCAAAA------AACACCTTCAGGATCAAG------------TGGATAATTTGGTCACGTAGATCTTCTATCTTGCCCGAATTTGTTGGTTGCTATGCACAAATTTATACCGGAAAAGTTTTCGTTCGTTCGAAGATAACGGACGAAAAGGTTGGTCATAAATTCGGAGAGTTTGCTTCTACACGAAAAACCTCA------AAAAAACCCAAGATC
>Haplopteris
---------------GTATGGAAAGGCCCTTTTGTTGATGCT---TGCTTT------------------TCGAGA------AGGACGAAAAAGATCAGG------------GGGAGAATCTGGTCATGTAGATTTTCCATCTTGCCTAAATTTAAGGGTTGCTATGCAGAAATCCATAACGGGCGATCTTTTATTCGGTTGAGGGTTATCAACGAAAAGGTTGGTCATAAATTTGGAGAGTTTGCTTCCATATGAAAGGCCTCG------AGAACAACCAAGATC
>Azolla
ATGGCA---TGATCTGTATGGAAAGGCCCTTTTGTTGATGCT---TGCTTG------------------TCGAGA------AGGACGAAAAAGATCAGA------------GGGAGAATTTGGTCATGTAGACTTTTCATTTCGCCTAAATTTGATGGTTGCTATGCATAAATTCATAATGGGCGATCTTTTATTCGTTTGAAGGTTACAAAAGAAAAGGTTGGTCATAAATTTGGAGAGTTTGCTTCTATATGAAAGGCCTCG------AGAACAACTAAGATC
>Pteridium
ATGGCA---TGATCTGTATGGAAAGGCCCTTTTGTTGATGCT---TGCTTG------------------TCAAGA------AAGACGAAAAAGATCAGG------------GGGAGAATCTGGTCATGTAGATTTTTCATTTCGCCTAAATTTGATGGTTGCTATGCATAAATTCATAACGGGCGATCTTTTATTCGTTTGAAGGTTATAAAAGAAAAGGTTGGTCATAAATTTGGAGAGTTTGCTTCTATATGAAAGGCCTCG------AGAACAACCAAGATC
