# Supplementary material for: Organellar phylogenomics of Ophioglossaceae fern genera
Source: Front Plant Sci. 2024 Jan 15;14:1294716. doi: 10.3389/fpls.2023.1294716 (PMC10823028; doi:10.3389/fpls.2023.1294716)
Supplement: Supplementary file 3 [file DataSheet_3.zip › Supplementary file S2/mtDNA_expanded/trim_HGT_rps4.fas]

>Huperzia
ATGCCTGCATCAAAATTGAAAACTTGTCGTCGAATTTCGGAAAATGTTTGGCAGACCAAAAAACTTACT---CAAAAACAGAAACACATTATT------TTGGAGCTTCCG------------------------AAAAAA------ACAAAAAAA---AGA------------------------------------------------------------------------------CGA------TCCGACTTTTCCATACAATTACAAAATATACAAAGGTTGTCCCTTTTTTATGGAAAA---TTA---CCCATAAAAAAG---ATTAAAAGGGCTAAAACA------CACAGTTATCTAAATAAAGGAAAAAGTTTGCTATATTATATAGAAAAAAGATTAGATGTTATTCTGGTTCGTCTCAATTATTGTTCAACTATTTTTAAAGCAAGGCAGCTAATAAGTCATAAAAATATTTGTGTA---AATTATGAAATGGTAAATATTCCTGGGTTTCAAGTATCCAAGGGTGATCTTATATCTATTAAAAAGAATTGTTTA---------------------------------------------------GATTCTCTTAAATCAAACATG---------------------------------------------------AGACAAAATCTA------------------------------------------------------------------------------------------------------------------AAAACT------CACCGA------------------------------------ATATGGAGAAGCATAAGA------------TATCTGAGAAAA------ACTACCCCCCCA------TGGATA---TGGCATACTTGT---AAACCTACCCAAAATTTCGAA------GAAAAATTAAAAAAACTACTAAATGAGAAAAAT---------TAT---TCTTTAGCTTTA------------------------------------------------------------------------------------------------------------------------------------------------------------------------------------------------------------------------------------------------------------------TTAGCTCTTAAAAACAAACCTACTTTTTTAGAGAAAATGATAGCACGAGAA------------------------------------------------------------------------------------------------------GAGATAATT---------------------------------------------------------------------------------GCGGCACTAAAACCT------------------------------------------------------------------------------------------------------CTTCATTTAGAGGTA------------------AATTATAAAACACTAAAA---------------------GCTGTGGTGTTATATGAACCTAATAAAATACTCTTTTCTTATGAACAAATTATGGAGAGGGATCTAGAAAAATATCTTTTACCTGAA------AAAGAT---CTAGAGCCTCTT------CGAAGCAGGAAC
>Olax
TTGCCTGCATTAAGATTTAAAACTTGTCGTCTACTTTCAGGAAATGTTCGGAAC---AGAGAACTTACA---ATAATACAACGCCGCATT------------------CTCCGAAGATTGAGGAACAAG------AAGAGA------TCTATTAAG---AGAAAGATTTATCCG------------------------------------------------------------------AGAAAAAATCTTAACAGTTACATCCAATCACAAACTACACGAAAGTTGCCCCTTTTTCATGGAGAT---TTA---CCCATCACAGAGATGCACAGA------------------AGAAGAGAACGAACTTCATATATCCCTTTTCCACTCAATCCAGAAACAAGATCGGACGTTATTCCGGTTCGTCTCCATTTTCGTGAAACTATTCCTCAAGCAAGGCAGCCGATAAATCATCGAAGGGTTTGTGTG---AATAATGGAATGGTAAGCATTACTCATTTTAAAGTGTCCCACGGTGATCTAATATCTTTTCAAAAAAATGACGCGAGAACCCGCGGTGAAGAAATA------AGGAGATCTTTCTAT---ATCGAAATATCAGTTAAAAAAATCATA---------------------------------------------------GGCAAATTCCTG------------------------------------------------------------------------------------------CCGGTA---------AGA---ATGTGGAGA------AGAACCAAAACAGAA---------------------------TGGTTCCGCCTACTCAAAACT------AAGAGGGGATGCCGC------CTACTACTAAGA------TCCCGG---TTTTTACAACAG---TTGCTTTCTTCTATGCAAGAA---------------GAAGAC------TTAGAAAATACAAAGAAG---TTTGGATCCGAAAAAGTA------------------------------------------------------------------------------------------------------------------------------------------------------------------------------------------------------TGCTTA---------------GGCAGTTCCTTCGCTGAGCACAAC---AGAATGAAGAGGAATTTGTATCATTTCAAATCTCTATTCTTATCGAAGAGAAGGAACGAGAAAAACCGA------------------------------------------------------------------------------------------------AATCTTCCTACT------------------------CGAACAAGAAGTCCT------ATAGTTTACAACTCTTCTTTATAT------AGTAATTCGACCTATTGCTCCGCA---TCCCCCCATCAG------TTTACTATGAAGAGA---------------AGAATCAAAAGGAAAAGG------------ATCGAACTACCTACTCATTATTCGGAGGTG------------------AATCATAGAACACCAAAA---------------------GCTGTGGTATCTTATGGACCTAAC---------------ATAGGTCACATCCCT------------------------CACGACATAAGATTGAAAGATCCAAACCTTCCTCTTCGGAGCGGAAACGGACGT
>Santalum
TTGCCTGCATTAAGATTTAAAACTTGTCGTCTACTTCCAGGAAATGCTCGGAAC---AGAGAACTTACA---ATAATACAACGCCGCATT------------------CTCCGAAGATTGAGGAACAAG------AAGAGA------TCTATTAAG---AGAAAGATTTATCCG------------------------------------------------------------------AGAGAAAATCTTAACAGTTACATCCAATCACAAACTACACGAAAGTTGCCCCTTTTTCATGGGGAT---TTA---CCCATCACAGAGATGCACAGA------------------GGAACAGAACGAACTTCATATATCCCTTTTCCGCTCAATCCAGAAACAAGATCGGACGTTATTCCGGTTCGTCTCCATTTTCGTGAAACTATTCCTCAAGCAAGGCAGCCGATAAGTCATCGAAGGGTTTGTGTG---AATAATGGAATGGTAAGCATTACTCATTTGAAAGTGTCCCACGGTGATATAATATCTTTTCAAGAAAATGACGCGAGAACCCGCGGTGAAGAAATA------AGGAGATCTTTCTAT---ATCGAAATATCAGTTGAAAAAATCATA---------------------------------------------------GGCAAATTCCTG------------------------------------------------------------------------------------GATCACCCGGTA---------AGA---ATGTGGAGA------AGAACCAAAACAGAA---------------------------TGGTTCCGCCTACTCAAAACT------AAGAGGGGATGCCGC------CTACTACTAAAA------TCCCGG---TTTTTACAACAG---TTGCATTCTTCTATGCAAGAA---------------GAAGAC------TTAGAAAAAACAAGA------------TCCGAAAAAGTA------------------------------------------------------------------------------------------------------------------------------------------------------------------------------------------------------TGCTTA---------------GGCAGTTCCTTCGCTGAGCACAAC---AGAATGAAGAGGAATTTGTATCATTTCAACTCTTTATTCTTATCGAAGAGAAGGAACGAGAAAAACCGA------------------------------------------------------------------------------------------------AATCTTCCTACT------------------------CGAACAAGAAGTCCT------ATAGTTTACAACTCTTCTTTATAT------AGTAATTCGACCTATTGCTCCGCA---TCCCCCCATCAG------TTTACTATGAAGAGA---------------AGAATCAAAAGG------------------ATCGAACTACCTACTCATTATTCGGAGGTG------------------AATCATAGAACACCAAAA---------------------GCTGTGGTATCTTATGGACCTAAC---------------ATAGGTCACATCCCT------------------------CACGACATAAGATTGAAAGATCCAAACCTTCCTCTTCGGAGCGGAAACGGACGT
>Castilleja
TTGCCTGCATTAAGATTTAAAACTTGTCGTCTACTTTCAGGAAATGTTTGGAAC---AGAGAACTTACA---ATAATACAACGCCGCATT------------------CTCCAAAGATTGAGAAACAAG------AAGAGA------TCTATTAAG---AGAAAGATTTATTCG------------------------------------------------------------------AGAGAAAATCTTAACAGTTACATTCAATCACAAACTACACGAAAGTTGTCCCTTTTTCATGGAGAT---TTA---CCCATCACAGAGATGCACAGA------------------AGAAGAAAACGA---TCATATATCCCTTTTATACTCAATCTAGAAACAAGATCGGACGTTATTCCGGTTCGTCTCCATTTTCGTGAAACTATTCCTCAAGCAAGGCAGCCGATAAGTCATCGAAGGGTTTGTGTG---AATAATAGAATGGTAAACATTATTCATTTTAAAGTGTCCCACGGTGATATAATATCTTTTCAAGAAAATGATGCGAGAACCCGCGGTGAAGAAATA------AGGAGATCTTTCTAT---ATCGAAATATCAGTTGAAAAATTCATA---------------------------------------------------GGAAAATTTCTG------------------------------------------------------------------------------------GATCGCCCGGTC---------AGA---ATGTGGAGA------AGAACCAAAACAGAA---------------------------TGGTTCCGAAAACTCAAAACT------AAGAAGGAATGCCGC------CTACTACTAAAA------TCCCAG---TTTTTGCAACAG---TTGCGTTCTTCTATGCAAGAA---------------GAAGAC---------------ACAAAGAAG---TTTGGATCCAAAAAAGTA------------------------------------------------------------------------------------------------------------------------------------------------------------------------------------------------------TGCTTA---------------GGCAGTTATTTCGCTGAGCACAAC---AGAATGAAGAGGAATTTGTATCATTTCAAATCCATATTCTTATCGAAGAGAAGGAACGATAAAAACCGA------------------------------------------------------------------------------------------------AATATTCCTACT------------------------CAAACAAGAAATCCT------ATAGTTTACAACTCTTCTTTATAT------AGTAATTCGACCTATTGCTCCGCA---TCCCCCCATCAG------TTTACTATGAAGAGA---------------AAAATCAAAAGA------------------ATCGAACTACCTACTCATTATTCGGAGGTG------------------AATCATAGAACACCAAAA---------------------GCTGTGGTATCTTATGGACCTAAC---------------ATAGGTCACATCCCT------------------------CACGACATAAGATTGAAAGATCCAAACCTTCTTCTTCGGAGCGGAAACGAACGT
>Comandra
TTGCCTGCATTAAGATTTAAAACTTGTCGTCTACTTCCAGGAAATGTTCGGAAC---AGAGAACTTACTACAATAATACAACGCCGCATT------------------CTCCGAAGATTGAGGAACAAG------AAGAGA------TCTATTAAG---AGAAAGATTTATCCG------------------------------------------------------------------AGAGAAAATCTTAACAGTTACATCCAATCACAAACTACACGAAAGTTGTCCCTTTTTCATGGGGATTATTTACCACCCATCACAGAGATGCACAGA------------------GGAAGAGAACGAACTTCATATATCCCTTTTCCACTCAATCCAGAAACAAGATCGGACGTTATTCCGGTTCGTCTCCATTTTCGTGAAACTATTCATCAAGCAAGGCAGCCGATAAGTCATCGAAGGGTTTGTGTG---AATAATGGAATGGTAAGCATTACTCATTATAAAGTGTCCCACGGTGATATAATATCTTTT---GAAAATTACGCGAGAACCTGCGGT---GAAATA------AGGAGATCTTTCTATTATATCGAAATTTCAGTTGATAAAATCATA---------------------------------------------------GGCAAATTCCTA------------------------------------------------------------------------CTATTATGCCTGGATCACCCGGATAATGAT---AGAATAATGTGGACAGATGGAAGAACCAAAACAACAGAAGAGCGGATGTGGCACTTTATTAAATGGTTCCGCCTACTCAAAACTATAAGAAAGAGGGGATGCCGC------CTACTATTTGAA------TCCCGGTGGTTTTTACAACAG---TTGCGTTCTATTATACAAGAA------------------TTA------AAAGAAAAAACAAGA------------TCCGAAAAAGTA------------------------------------------------------------------------------------------------------------------------------------------------------------------------------------------------------TGCTTA---------------GGCAGTTGTTCCTTCGCTGAGCACAAAAGAATGAAGAGGAATTTATATCATTTCAACTCTTTATTCTTATCGAAGAGAAGTAAGTTGATTAACCGA------------------------------------------------------------------------------------------------AATCTTCCTACT---------------------CGAAGAAGTCCTATACCTATCTTTATAGTTTAC---TCTTCTTTATAT------AGTAATTCGACCTATTGCTCCGTAGTATCCCATCATCAG------TTTACTATGAAGAGA---------------AGAATCAAAAGG------------------ATCGAACTACCTACTCATTATTCGGAGGTG------------------AATCATAGAACACCAAAA---------------------GCTGTGGTATCTTATGGACCTAAC---------------ATAGGTCACATCCCT------------------------CACGACATAAGATTGAAAGACCCAAACCTTCCTCTTCGGAGCGGAAACGGACGT
>HGT_Botrypus
TTGCCTGCATTAAGATTTCAAACTTGTCGTCTACTTCTAGGAAATGCTCGGAAC---AGAGAACTTACA---ATAATACAACGCCGCATT------------------CTCCGAAGATTGAGGAACAAG------AAGAGA------TCTATTAAG---AGAAAGATTTATTTG------------------------------------------------------------------AGAAAAAATCTTAACAGTTACATCCAATCACAAACTACACGAAAGTCC----TTTTTCATGGGGAT---TTC---CCCATCACAGAGATGCACAGA------------------GGAACAGAACGAACTTCATATATCCCTTTTCCACTCAATCCAGAAACAAGATCGGACGTTATTCTGGTTCGTCTCCATTTTCGTGAAACTATTCCTCAAGCAAGGCAGTCGATAAGTCATCGARGGGTTTGTGTG---AATAATGGAATGGTAAGCATTACTCATTTTAAAGTGTCCCACGGTGATATAATATCTTTTCAAGAAAATGACGCGAGAACCCCTTGAGAGGTGAATAA-ATAAGGAGATCTTTATAT---ATCGAAATATCAGTTGAAAAAAGAATA---------------------------------------------------GGCAAATTCCTG------------------------------------------------------------------------------------GATCACCCGGTA---------AGA---ATGTGGAGA------AGAACCAAAACAGAA---------------------------TGGTTCCGCCTACTCAAAACT------AAGAGGGGATGCCGC------CTACTACTAAAA---TCATCCCGG---TTTTTACAACAG---TTGCGTTCTTCTATGCAAAAA---------------GAAGAC------TTAGAAAAAACTAAG------TTTGGATCCGAAAAAGTA------------------------------------------------------------------------------------------------------------------------------------------------------------------------------------------------------TGCTTA---------------GGCAGTTCCTTCGCTGAGCACAAC---AGAATGAAGAGGAATTTGTATCATTTCAACTCTCTATTCTTATCGAAGAGAAGGAACGAGAAAACCCGA------------------------------------------------------------------------------------------------AATCTTCCTACT------------------------CGAACAATCAGTCCT------ATAGTTTACAACTCTTCTTTCTAT------AGTAATTCGATCTATTGCTCCGCA---TCCCCCCATCAG------TTTACTAGGAAGAGA---------------AGAATCAAAAGG------------------ATCGAACTACCTACTCATTATTCGGAGGTG------------------AATCATAGAACACCAAAA---------------------GCTGTGGTATCTTATGGACCTAAC---------------ATAGGTCACATCCCT------------------------CACGACATAAGATTGAAAGATCCAAACCTTCCTCTTCGGAGCGGAAACGTACGT
>HGT_Helminthostachys
TTGCCTGCATTAAGATTTAAAACTTGTCGTCTACTTCCAGGAAATGTTCGGAAC---AGAGAACTTACA---ATAATACAACGCCGCATT------------------CTCCGAAGATTGAGGAACAAG------AAGAGA------TCTATTAAG---AGAAAGATTTATCCG------------------------------------------------------------------AGAGAAAATCTTAACAGTTACATCCAATCACAAACTACACGAAAGTTGCCCCTTTTTCATGGGGAT---TTC---CCCATCATAGAGATGCACAGA------------------GGAACAGAACGAACTTCATATATACCTTTTCCACTCAATCCAGAAACAAGATCGGACGTTATTCCGGTTCGTCTCCATTTTCGTGAAACTATTCCTCAAGCAAGGCAGCCGATAAGTCATCGAAGGGTTTGTGTG---AATAATGGAATGGTAAGCATTACTCATTTTAAAGTGTCCCACGGTGATCTAATATCTTTTCAAGAAAATGACGCGAGAACCCGCGGTGAAGAAATA------AGGAGATCTTTCTAT---ATCGAAATATCAGTTGAAAAAATCATA---------------------------------------------------GGCAAATTCCTG------------------------------------------------------------------------------------GATCACCCGGTA---------AGA---ATGTGGAGA------AGAACCAAAACAGAA---------------------------TGGTTCCGCCTACTCAAAACT------AAGAGGGGATGCCGC------CTACTACTAAAA------TCCCGG---TTTTTACAACAG---TTGCGTTCTTCTATGCAAGAA---------------GAAGAC------TTAGAAAAAACAAAGAAG---TTTGGATCCGAAAAAGTA------------------------------------------------------------------------------------------------------------------------------------------------------------------------------------------------------TGCTTA---------------GGCAGTTCCTTCGCTGAGCACAACAACAGAATGAAGAGGAATTTGTATCATTTCAAATCTCTATTCTTATCGAAGAGAAGGAACGAGAAAAACCGA------------------------------------------------------------------------------------------------AATCTTCCTACT------------------------CGAACAAGAAGTACT------ATAGTTTACAACTCTTCTTTATAT------AGTAATTCGACCTATTGCTCCGCA---TCCCCCCATCAG------TTTACTATGAAGAGA---------------AGAATCAAAAGA------------------ATCGAACTACCTACTCATTATTCGGAGGTG------------------AATCATAGAACACCAAAA---------------------GCTGTGGTATCTTATGGACCTAAC---------------ATAAGTCACATCCCT------------------------CACGACATAAGATTGAAAGATCCAAACCTTCCTCTTCGGAGCGGAAACGGACGT
>HGT_Mankyua
TTGCCTGCATTAAGATTTAAAACTTGTCGTCCACTTCCAGGAAATGTTCGGGAC---AGAGAACTTACA---ATAATACAACGCCGCATT------------------CTCCGAAGATTGAGGAACAAG------AAGAGA------TCTATTGAG---AGAAATATTTATCCG------------------------------------------------------------------AGAGAAAATCTAAACAGTTACATAAAATCACAAACCACACGAAAGTTGCCCCTTTTTCATGGGGAT---TTA---CCCATCACAGAGATGCACAGA------------------GGAACAGAACGAACTTCATATATCCCTTTTCCACTCAATCCAGAAACAAGATCGGACGTTATTCCGGTTCGTCTCCATTTTCGTGAAACTATTCCTCAAGTAAGGCAGCCGATAAGTCATCGAAGGTTTTTTTTT-TCAATAATGGAATGGTAAGCATTACTCATTTGAAAGTGCCCCACGGTGATCTAATATCTTTTCAATAAAATGACGCGGGAACCTGCGGTGAAGAAATA------AGGAGATCTTTCTAT---ATCGACATATCAGTTGAAAAA-TCATA---------------------------------------------------GGCAAATTCCTG------------------------------------------------------------------------------------GATCACCCGG-------------A---ATGTAGAGA------AGAACCAAAACAGAA---------------------------TGGTTCCGCCTACTCAAAACT------AAGAGGGGGTGCCGCCTACTACTACTACTCAAA------CCCCGG---TTTTTGCAACAG---TTGCGTTCTTCTATGCAAGAA---------------GAAGAC------TTAGAAAGAACAAAGAAG---TTTGGATCCGGAAAAGTA------------------------------------------------------------------------------------------------------------------------------------------------------------------------------------------------------TGCTTA---------------GGCAGTTCCTTCGCTGAGCACAAC---AGAATGAAGAGAAATTTGTATCATTTCGAATTCGTATTCTTACCGAAGAGAAGGAACGAGAAAAACCGA------------------------------------------------------------------------------------------------AATCTTCCTACT------------------------CGAACAATAAGTCCT------TTAGTTAAAAACTCTTTTTTATAG------AGTAATTCGACCTATTGCTCCGGA---TCCCCCCATCAG------TTTACTAGGAAGGGA---------------AGGGTAAAAAGG------------------ATCGAACTACCTACTCATTATTCGGAGGTG------------------AATCATAGAACACCAAAA---------------------ACTGTGGTATCTTATGGACCTAAC---------------ATAGGTCACATCCCT------------------------CACGACATAAGATTGAAAGATCCAAACCTTCCTCTTCGGAGCGGAAACGGACGT
>Nicotiana
TTGCCTGCATTAAGATTTAAAACTTGTCGTCTACTTTCAGGAAATGTTTGGAAC---AGAGAACTTACA---ATAATACAACGCCGTATT------------------CTCCGAAGATTGAGGAACAAG------AAGAGA------TCTATTAAG---AGAAAGATTTATTCT------------------------------------------------------------------AGAGAAAATCTTAACAGTTACATCCAATCACAAACTACACGAAAGTTGTCCCTTTTTTATGGAGAT---TTA---CCCATCACAGAGATGCACAGA------------------GGAAGAGAACGAACTTCATATATCCCTTTTCTACTCAATCCAGAAACAAGATCGGACGTTATCCCGGTTCGTCTCCATTTTTGTGAAACTATTCCTCAAGCAAGGCAGCCGATAAGTCATCGAAGGGTTTGTGTG---AATAATGGAATGGTTAACATTACTCATTTTAAACTCTCCCACGGTGATATAATATCTTTTCAAGAAAATGATGCGAGAACCCGCGGTGAAGAAATA------AAGAGATCCTTCTAT---ATCGAAATCTCAGTTGAAAAAATAATA---------------------------------------------------GGAAAATTCCTG------------------------------------------------------------------------------------GATCACCCG---------------------TGGAGA------AGAACCAAAACAGAA---------------------------TGGTTCCGCCTACTCAAAACT------AAGAGGGGATGCCGC------CTACTACTAAAA------TCCCGG---TTTTTGCAACAG---TTGCGTTCTTCTATGCAAGAA---------------GAAGAC------TTAGAAAGAACAAAGAAG---TTTGGATCCGAAAAAGTA------------------------------------------------------------------------------------------------------------------------------------------------------------------------------------------------------TGCTTA---------------GGCAGTTCTTTCGCTGAGCACAAC---AGAATGAAGAGGAATTTGTATCATTTCAAATCCCTATTCTTATCGAAGAGAAGGAACGAGAAAAACCGA------------------------------------------------------------------------------------------------AATATTCCTACT------------------------CGAACAAGAAGTCCT------ATAGTTTACAACTCTTCTTTATAT------AGTAATTCGACCTATTGCTCCGCA---TCCCCCCATCAG------TTTACTAAAAAGATC---------------AAAATAAAAAGG------------------ATCGAACTACCTACTCATTATTCGGAGGTG------------------AATCATAGAACACCAAAA---------------------GCTGTGGTATCTTATGGACCTAAC---------------ATAGGTCACATACCT------------------------CACGACATAAGATTGAAAGATCCAAACCTTCTTCTTCGGAGCGGAAAGGGACGT
>Vitis
TTGCCTGCATTAAGATTTAAAACTTGTCGTCTACTTCCAGGAAATGTTCGGAAC---AGAGAACTTACA---ATAATACAACGCCGCATT------------------CTCCGACGATTGAGAAACAAG------AAGAGA------TCTATTAAG---AGAAAGATTTATCCG------------------------------------------------------------------AGAGACAATCTTAACAGTTACATCCAATCACAAACTACACGAAAGTTGCCCCTTTTTCATGGGGAT---TTA---CCCATCACAGAGATGCACAGA------------------GGAACAGAACGAAATTCATATATCCTTTTTCCACTCAATCTAGAAACAAGATCGGACGTTATTCCGGTTCGTCTCCATTTTTGTGAAACTATTCCTCAAGCAAGGCAGCCGATAAGTCATCGAAGGGTTTGTGTG---AATAATAGAATGGTAAGCATTACTCATTTGAAAGTGTCCCACGGTGATATAATATCTTTTCAAGAAAATGACGCGAGAATCCGCGGTGAAGAAATA------AGGAGATCTTTCTAT---ATCGAAATATCAGTTGAAAAAATCATA---------------------------------------------------GGCAAATTCCTG------------------------------------------------------------------------------------GATCACCCGGTA---------AGA---ATGTGGAGA------AGAACCAAAACAGAA---------------------------TGGTTCCACCTACTCAAAACT------AAGAGGGGATGCCGC------CTACTACTAAAA------TCCCGG---TTTTTGCAACAG---TTGCGTTCTTCTATGCAAGAA---------------GAAGAC------TTAGAAAGAACAAAGAAG---TTTGGATCCGAAAAAGTA------------------------------------------------------------------------------------------------------------------------------------------------------------------------------------------------------TGCTTA---------------GGCAGTTCCTTCGCGGAGCACAAC---AGAATGAAGAGGAATTTGTATCATTTCAAATCCCTATTCTTATCGAAGAGAAGGAACGAGAAAAACCGA------------------------------------------------------------------------------------------------AATCTTCCTACT------------------------CGAACAAGAAGTCCT------ATAGTTTACAACTCTTCTTTATAT------AGTAATTCGACCTATTGCTCCGCA---TCCCCCCATCAG------TTTACTATGAAGAGA---------------AGAATCAAAAGG------------------ATCGAACTACCTACTCATTATTCGGAGGTG------------------AATCATAGAACACCAAAA---------------------GCTGTGGTATCTTATGGACCTAAC---------------ATAGGTCACATCCCT------------------------CACGACATAAGATTGAAAGATCCAAACCTTCCTCTTCGGAGCGGAAACGGACGT
>Malania
----------------------------------------GAAATGTTCGGAAC---AGAGAACTAACA---ATAATACAACGCCGCATT------------------CTCCGAAGATTGAGGAACAAG------ACGAGA------TCTATTAAG---AGAAAGATTTATCCG------------------------------------------------------------------AGAAAAAATCTTAACAGTTACATCCAATTACAAACTACACGAAAGTTGCCCCTTTTTCATGGGGAT---TTA---TCCATCACAGAGATGCACAGA------------------GGAACAGAACGAACTTCATATATCCCTTTTCCACTCAATCCAGAAACAAGATCGGACGTTATTCCGGTTCGTCTCCATTTTCGTGAAACTATTCCTCAAGCAAGGCAGCCGATAAGTCATCGAAGGGTTTGTGTG---AATAATGGAATGGTAAGCATTACTCATTTTAAAGTATCCCACGGTGATTTAATATCTTTTAAAGAA------GCGAGAACCCGCGGTGAAGAAATA------AGGAGATCTTTCTAT---ATCGAAATATCAGTTGAAAAAATCATA---------------------------------------------------GGCAAATTCCTG------------------------------------------------------------------------------------GATCACCCGGTA---------AGA---ATGTGGAGA------AGAACCAAAACAGAA---------------------------TGGTTCCGCCTACTCAAAACT------AAGAGGGGATGCCGC------CTACTACTAAAA------TCCCGG---TTTTTACAACAG---TTGCGTTCTTCTATGCAAGAA---------------GAAGAC------TTAGAAAAAACAAAGAAG---TTTGGATCCGAAAAAGTA------------------------------------------------------------------------------------------------------------------------------------------------------------------------------------------------------TGCTTA---------------GGCAGTTCCTTCGCTGAGCACAAC---AGAATGAAGAGGAATTTGTATCATTTCAAATCTCTATTCTTATCGAAGAGAAGGAACGATAAAAACCGA------------------------------------------------------------------------------------------------AATCTTCCTACT------------------------CGAACAAGAAGTACT------ATAGTTTACAACTCTTCTTTATAT------AGTAATTCGACCTATTGCTCCGCA---TCCCCCCATCAG------TTTACTATGAAGAGA---------------AGAATCAAAAGG------------------ATCGAACTACCTACTCATTATTCGGAGGTG------------------AATCATAGAACACCAAAA---------------------GCTGTGGTATCTTATGGACCTAAC---------------ATAGGTCACATCCCT------------------------CACGACATAAGATTGAAAGATCCAAACCTTCCTCTTCGGAGCGGAAACGGACGT
>Phoenix
ATGCCTGCATTAAGATTTAAAATGTGTCGTCTACTTCCAGGAAATGTTCGGAAC---AGAGAACTTTCT---CTAATACAACGCCGCATT------------------CTCCGAAGATTGAGGAACAAG------AGGAGA------TCCATTAAA---AGAAATCTTTCTCTG------------------------------------------------------------------AGAGAAAATCTAAACAGTAACATCAAATCACAAACTACACGAAAGTTGCCCCTTTATTATTGGGAT---TTA---CCCATAAGGGAGATGCACAGA------------------GGAAGAGAACGAACTTCATATATCCCTTTTCTACTCAATCAAGAAACAAGATCGGACGTGATTCCGGTTCGTCTCCATTTTAGTGACACTCTTCCTCAAGCAAGGCAGCCGATAAGTCATCGAAGGGTTTGTGTG---AATAATAGACTGGTAAGCATTACTCATTTGAAAGTTTCCCACGGTGATCTAATATCTTTTCAAGAAAATTACGCGAGAACCCGCGGTGAAGAAATA------AGGAGATCTTTCTAT---ATCGACATATCAGTTGGAAAAATCATA---------------------------------------------------GGCAAATTCCTG------------------------------------------------------------------------------------------CCGGTC---------AGA---ATGTGGAGA------AGAACCAAAACAGAA---------------------------TGGTTCCGCCTACTCAAAACT------CAGAGGGGGTGCCGC------CTACTACTAAAA------TCCCGG---TTTTTGCAAGAG---TTGCGTTCTTCTATGCAAGAA---------------GAAGAC------TTAGAAAGAACAAAGAAG---TTTGGATCCGAAAAAGTA------------------------------------------------------------------------------------------------------------------------------------------------------------------------------------------------------TGCTTA---------------GGCAGTTCCTTCGCTGAGCACAAC---AGAATGAAGAGGAATTTGTTTCATTTCAAATACTTCTTCTTATTGAAGAGAAGGAACGAGAAAAACCGA------------------------------------------------------------------------------------------------AATCTTCCTACT------------------------CGAACAATAAGTCCT------TTTGTTTACAAGTCTTCTTTATAT------AGTAATTCGACCTATTGCTCCGGA---TCCCCG------------TTTACTAGGAAGATA---------------AGAATCAAAAGG------------------ATCGAACTACCTACTCATTATTCGGAGGTG------------------AATCATAGAACACCAAAA---------------------GCTTTGGTATATTATGGACCTAAC---------------ATCGGTCACATCCCT------------------------CACGACATAAGATTGAAAGATCCAAACCTTCCTCTTCGAAGCGGAAACGGACGT
>Amborella
ATGCCTGCATTAAGATTTCAAACTTGTCGTCCACTTCCAGGAAATGTTCGGAAC---AGAGAACTTACA---ATAATACAACGCCGCATT------------------CTCCGAAGATTGAGGAACAAG------AAGAGA------TCTATTAAG---AGAAAGATTTCTCCG------------------------------------------------------------------AGAAAAAATCTTAACAGTTACATCAAATTACAAACTACACGAAAGTTGTCCCTTTTTCATGGGGAT---TTA---CCCATCACAGAGATGCACAGA------------------GGAACAGAACGAACTTCATATATCCCTTTTCCACTCAATCCAGAAACAAGATCGGACGTTATTCCGGTTCGTCTCCATTTTCGTGAAACTCTTCCTCAAGCAAGGCAGCCGATAAGTCATCGAAGGCTTTGTGTG---AATAATGGAATGGTAAGCATTACTCGTTTGAAAGTGTCCCACGGTGATCTAATATCTTTGAAAGAAAATTACGCGAGAACCAGGGGGGAAGAAAGA------AGGAGATCTTTCTAT---ATCGAAATATCAGTTGAAAAAATGATA---------------------------------------------------GGCAAATTCCTG------------------------------------------------------------------------------------GATCACCCGGTA---------AGA---ATGTGGAGA------AGAACAAAAACAGAA---------------------------TGGTTCCGCCTACTCAAAACT------AAGAGGGGGTGCCGC------CTCCTACTAAAA------TCCCGG---TTTTTGCAACAG---TTGCGTTCTTCTATGCAAGAA---------------GAAGAC------TTAGAAAGAACAAATCCT---TTTGGA---------GTA------------------------------------------------------------------------------------------------------------------------------------------------------------------------------------------------------TGCTTA---------------GGCAGTTCCTTCGCTGAGCACAAC---AGAATGAAGAGGAATTCGTATCATTTCAAATCCCTATTCCTATCGAAGAGAAGGAAGGAGAAAAACCGA------------------------------------------------------------------------------------------------GAGATTCCTACT------------------------CGAACAAGAAGTCCT------ATTGTTAATAACGGTAATTTATAT------AGTAATTCGACCTATTGCTCCGGA---TCCCCCCATCGG------TTTACTAGGAAGAGA---------------AGAATCAAAAGG------------------ATCGAACTACCTACTCATTATTCGGAGGTT------------------AATCATAGAACACCAAAA---------------------GCTGTGGTATCTTATGGACCTGAC---------------ATAGGTCACATCCCT------------------------CACGACATAAGATTGAAAGATCCAAACCTTCCTCTTCGGAGCAGAAACGGACGT
>Gossypium
ATGCCCGCATTAAGATTTAAAACTTGTCGTCTACTTTCAGGAAATGTTCGGAAC---AGAGAACTTACA---ATAATACAACGCCGCATT------------------CTCCGAAGATTGAGGAACAAT------AAGAGA------TCCATTAAA---AAAAAGATTTATACG------------------------------------------------------------------AGAAAAAATCGTAACAGTTACATCCAATCACAAACTACACGAAAGTTGCCCCTTTTTCATGGGGAT---TTA---CCCATCACAGAGATGCACAGA------------------GGAACAGAACGAGCTTCATATATCCCTTTTCCACTCAATCCAGAAACAAGATCGGACGTTATTCCGGTTCGTCTCCATTTTCGTGAAACTATTCCTCAAGCAAGGCAGCTGATAAGTCATCGAAGGGTTTGTGTG---AATAATGAAATGGTAAAAATTAATCATTTGAAACTTTCCCACGGTGATATAATATCTTTTCAAGAAAATAACGCGAGAATCCGCGGTGAAGAAATA------AGGAGATCTTTCTAT---ATCGAAATCTCAGTTGAAAAAATCATAGACAAATTCAAATTAAAAAAAAAAAGAGGCAAATTTCAATTCAAAATCAGAGGCAAATTCCTT------------------------------------------------------------------------------------GATCGCCAGGTA---------AGA---ATGTGGAGA------AGAATCAAA---------------------------------TGTTTCCACCTAATCAAAACT------AAGAGGGGATGCCGC------TTACTACTAAAAAAA---TCCCGG---TTTTTGAAACAG---TTGCGTTCTTATATGCAAGAA---------------GAAGAC------TTGAAAAGAACAAAGAAG---TTTGGATCCGAAAAAGTA------------------------------------------------------------------------------------------------------------------------------------------------------------------------------------------------------TGCTTA---------------GCCAGTTCCTTCGCTGAGCACAAC---AGAATGAAGAGGAATTTGTATTTTTTCAAATCCCTATTCTTA---------TGGAACGAGAAAAACCGA------------------------------------------------------------------------------------------------AATCTTCCTACT------------------------CAAACAAGAAGTCCT------ATAGTTTACAACTCTTTTTTATATAGATATAGTAATTCGACCTATTGCTCCGCA---TTCCCCTATCAGAAAAAGAAAACTATGAAGAGA---------------AGAATCAAAAGG------------------ATTGAACTACCTACTCATTATTCGGAGGTG------------------AATCATAGAACACTAAAA---------------------GCTGTGGTCTCTTATGGACCTAAC---------------ATAGGTCACATCCCT------------------------CACGACATAAGATTGAAAGATCCAAACCTTCCTCTTCGGAGCGGAAACGGGCGT
>Boea
TTGCCTGCATTAAGATTTAAAACTTGTCGTCTACTTTTAGGAAATGTTTGGAAC---AGAGAACTTACA---ATAATACAACGCCGCATT------------------CTCAAAAGATTGAGAAACAAG------AAAAGA------TCTATTAAG---AGAAAGATTTATTCG------------------------------------------------------------------AGAAAAAATCTTAACAGTTACATCCAATCACAAACTACACGAAAGTTGTCCCTTTTTCATAGAGAT---TTA---CCCATCACAGAGATGCACAGA------------------AGAAGAAAACGA---TCATATATCCCTTTTCTACTCAATCCAGAAACAAGATCGGACGTTATTCCGGTTCGTCTCCATTTTCGTGAAACTATTCCTCAAGCAAGGCAGACGATAAGTCATCGAAGGGTTTGTGTG---AATAATAGAATGGTAAACATTATTCATTTTAAAGTGTCCCACGGTGATATAATATCTTTTCAAGAAAATGATGCGAGAACC------------------------------------------------------GAAAAAATCATA---------------------------------------------------GGCAAATTTCTG------------------------------------------------------------------------------------GATCGCCCGGTA---------AGA---ATGTGGAGA------AGAACCAAAACAGAA---------------------------TGGTTCCGAAAATTCAAAACG------TTGAAGGGATGCCGC------CTACTACTAAAA------TCCCAG---TTTTTACAACAG---TTGCGTTCTTCTATGCAAGAA---------------GAAGAC---------------ACAAAGAAG---TTTGGATCCAAAAAAGTA------------------------------------------------------------------------------------------------------------------------------------------------------------------------------------------------------TGCTTA---------------GGCAGTTATTTCGATGAGCACAAC---AGAATGAAGAGGAATTTGTATCATTTCAAATCCTTATTCTTATCGAAGAGAAGGAACGAGAAAAACAAA------------------------------------------------------------------------------------------------AATATTCCTACT------------------------CGAACAAGAAATCCT------ATAGTTTACAACTCTTCTTTATAT------AGTAATTCGACCTATTGCTCCGCA---TCCCCCCATCAG------TTTACTATGAAGAGA---------------AAAATCAAAAGA------------------ATCGAACTACCTACTCATTATTCGGAGGTG------------------AATCATAGAACACCAAAA---------------------GCTGTGGTATTTTATGGACCTAAC---------------ATAGGTCACATCCCT------------------------CACGACATAAGATTGAAAGATCCAAACCTTCTTCTTCGGAGCGGAAACGAACGT
>Liriodendron
TTGCCTGCATTAAGATTTAAAACTTGTCGTCCACTTCCAGGAAATGTTCGGAAC---AGAGAACTGACA---ATAATACAACGCCGCATT------------------CTCCGAAGATTGAGGAACAAG------AAGAGA------TCTAAAAAG---AGAAAGATTTATCCG------------------------------------------------------------------AGAGAAAATCTAAACAGTTACATCAAATCACAAACTACACGAAAGTTGCCCCTTTTTCATGGGGAT---TTA---CCCATCACAGAGATGCACAGA------------------GGAACAGAACGAACTTCATATATCCCTTTTCCACTCAATCCAGAAACAAGATCGGACGTTATTCCGGTTCGTCTCCATTTTCGTGAAACTATTCCTCAAGCAAGGCAGCCGATAAGTCATCGAAGGGTTTGTGTG---AATAATGGAATGGTAAGCATTACTCATTTGAAAGTGTCCCACGGTGATCTAATCTCTTTTCAAGAAAATGACGCGAGAACCTGCGGTGAAGAAATA------AGGAGATCTTTCTAT---ATCGACATATCAGTTGAAAAAATCATA---------------------------------------------------GGCAAATTCCTG------------------------------------------------------------------------------------------CCGGTC---------AGA---ATGTGGAGA------AGAACCAAAACAGAA---------------------------TGGTTCCGCCTACTCAAAACT------CAGAGGGGGTGCCGC------CTACTACTCAAA------TCCCGG---TTTTTGCAACAG---TTGCGTTCTTCTATGCAAGAA---------------GAAGAC------TTAGAAAGAACAAAGAAG---TTTGGATCCGCAAAAGTA------------------------------------------------------------------------------------------------------------------------------------------------------------------------------------------------------TGCTTA---------------GGCAGTTCCTTCGCGGAGCACAAC---AGAATGAAGAGGAATTTGTATCATTTCAAATTCATATTCTTATCGAAGAGAAGGAACGAGAAAAACCGA------------------------------------------------------------------------------------------------AATCTTCCTACT------------------------CGAACAAGAAGTCCT------GTAGTTCAAAACTCATATATATAT------AGTAATTCGACCTATTGCTCCGGA---TCCCCCCATCAG------TTTACTAGGAAGAGA---------------AGAATCAAAAGGAAGAGAAGAATCAAAAGGATCGAACTACCTACTCATTATTCGGAGGTG------------------AATCATAGAACACCAAAA---------------------GCTGTGGTATCTTATGGACCTAAC---------------ATAGGTCACATCCCT------------------------CACGACATAAGATTGAAAGATCCAAACCTTCCTCTTCGGAGCGGAAACGGACGT
>Salvia
TTGCCTGCATTAAGATTTAAAACTTGTCGTCTACTTTCAGGAAATGTTTGGAAC---AGAGAACTTACA---ATAATACAACGCCGCATT------------------CTCAAAAGATTGAGAAACAAG------AAGAGA------TCTATTAAG---AGAAAGATTTATTCT------------------------------------------------------------------CGAAAAAATCTTAACAGTTACATTCAATCACAAACTACACGAAAGTTGTCCCTTTTTCATGGAGAT---TTA---CCCATCACAGAGATGCACAGA------------------AGAAGAAAACGA---TCATATATCCCCTTTCTACTCAATCCAGAAACAAGATCGGACGTTATTCCGGTTCGTCTCCATTTTCGTGAAACTATTCCTCAAGCAAGGCAGCCGATCAGTCATCGAAGGGTTTGTGTG---AATCATAGAATGGTAAACATTATTCATTTTAAAGTGTCCCACGGTGATATAATATCTTTTCAAGAAAATGATGCGAGAACCCGCGGTGAAGAAATA------AGGAGATCTTTCTAT---ATCGAAATATCAGTTGAAAAATTCATA---------------------------------------------------GGAAAATTTCTG------------------------------------------------------------------------------------GATCGCCCGGTC---------AGA---ATGTGGAGA------AGAACCAAAACAAAA---------------------------TGGTTCCGAAAACTCAAAACT------AAGAAGGAATGCCGC------CTACTACTAAAA------TCCAAG---TTTTTGCAACAG---TTGCGTTCTTCTATGCAAGAA---------------GAAGAC---------------ACAAAGAAG---TTTGGATCCAAAAAAGTA------------------------------------------------------------------------------------------------------------------------------------------------------------------------------------------------------TGCTTA---------------GGCAGTTATTTCGATGAGCACAAC---AGAATGAAGAGGAATTTGTATCATTTCAAATCCCTATTCTTATCGAAGAGAAGGAACGAGAAAAACCGAAAT------------------------------------------------------------------------------------------ATGAATATTCCTACT------------------------CAAACAAGAAATCCT------ATAGTTTACAACTCTTCTTTATAT------AGTAATTCGACCTATTGCTCCGCA---TCCCCCCATCAG------TTTACTATGAATAGAAAAAGAAAGAATAGAAAAATCAAAAGA------------------ATAGAACTACCTACTCATTATTCGGAGGTG------------------AATCATAGAACACCAAAA---------------------GCTGTGGTATCTTATGGACCTAAC---------------ATAGGTCACATCCCT------------------------CATGACATAAGATTGAAAGATCCAAACCTTCTTCTTCGGAGCGGAAACGAACGT
>Carica
TTGCCTGCATTAAGATTTAAAACTTGTCGTCTACTTTCAGGAAATGTTCGGAAC---AGAGAACTTACA---ATAATACAACGCCGCATT------------------CTCCGAAGATTGAGGAACAAG------AAGAGA------TCTATTAAG---AGAAAGATTTATCCG------------------------------------------------------------------AGAAAAAATCTTAACAGTTACATCCAATCACAAACTACACGAAAGTTGTCCCTTTTTCATGGGGAT---TTA---CCCATCACAGAGATGCACAGA------------------GGAACAGAACGAACTTCATATATCCCTTTTCCACTCAATCCAGAAACAAGATTGGACGTTATTCCGGTTCGTCTCCATTTTCGTGAAACTCTTCCTCAAGCAAGGCAGCCGATAAGTCATCGAAGGGTTTGTGTG---AATAATGGAATGGTAAGCATTACTCGTTTAAAACTTTCCCACGGTGATATAATCTCTTTTCAAGAAAATGACGCAAGAATCCGCGGTGAAGAAATA------AGGAGATCTTTCTAT---ATCGAAATATCAGTTGAAAAAATCATA---------------------------------------------------GGCAAATTCCGG------------------------------------------------------------------------------------AATCACCCGGTA---------AGA---ATGTGGAGA------AGAACCAAAACAAAA---------------------------TGGTTCCACCTACTAAAAACG------AAGAGGGGATGCCGC------CTACTACTAAAA------TCCCGG---TTTTTGCAAAAG---TTGCGTTCTTCTATGCAAAAG---------------GAAGAC------TTAGAAAGAACAAAGAAG---TTTGGATCCGAAAAAGTA------------------------------------------------------------------------------------------------------------------------------------------------------------------------------------------------------TGCTTA---------------GGCAGTTCCTTCGCTGAGCACAAC---AGAATGAAGAGGAATTTGTATCATTTCAAATCCCTATTCTTATCGAAGAGAAGGAACGAGAAAAACCGA------------------------------------------------------------------------------------------------AATCTTCCTACT------------------------CGAACAAGAAGTCCT------ATAGTTTACAACTCTTCTTTATAT------AGTAATTCGACCTATTGCTCCGCA---TCCCCCCAAAAG------TGGACTATGAAGAGA---------------AGAAGAAAAAGG------------------ATCAAACTACCTACTCATTATTCGGAGGTG------------------AATCATAGAACACCAAAA---------------------GCTGTGGTATCTTATGGACCTAAC---------------ATAGGTCACATCCCT------------------------CACGACATAAGATTGAAAGATCCAAACCTTCCTCTTCGGAGCGGAAACGGACGT
>Cycas
ATGCCTGCATCAGGATCCAAAACTTGTCGTCCACTTTCAGGAAATGTTCGGAAC---AAAAAACTTACA---AGAATACAACGCCGCATT------------------CCCCGAAGATTGAGGAGCAAG------AGAAGA------TCTATTAAG---AAGAATATTTATCCG------------------------------------------------------------------AGACAAAATCTTAACAGTTACATAAAATTACAAACTATACGAAAGTTGCCCCTTTCTCATGGAAAT---CTA---CCCATCATAAAGATGCACGGA------------------GGAACAGAACGAACTTCATATATACCTTTTCTATTCAATCCAGAAACAAGATCGGACGTTATTCCGGTTCGTCCCCATTTTCGTGAAACTATTCCTCAAGCAAGGCAGCCGATAAGTCATCGAAAGATTCGTGCG---AATAATGAAATGGTCAACATTACTCGTTCTAAAGTGTCCCACGGCGATCCAATACCTATTAAAGATAATTATGTAAGAACCATGGGGAGAGAAATA------ATTAAATATTCCTAT---ACCGAAATCTTAGTAAATGGAATAATG---------------------------------------------------AGGAAATCTCTA------------------------------------------------------------------------------------GATCACCCGGAA---------AGA---ATGTGGAGA------AAAACCGAAACAAAA---------------------------TGGTTCCGCCTACTGAAGAAA------AAAAAAGGGTGCCGC------CTCCCACCAAAA------TCCTGG---TTCTCGCAACAG---TTGCGTTCTTCTGTGCAAGAA---------------AAAGAC------TTGGAGAGAGAAAATCTT---TATAGATCCGAAAGAGTA------------------------------------------------------------------------------------------------------------------------------------------------------------------------------------------------------TGCTTA---------------GGCAGTTTATTTGCTGAGCACAGC---AAAATGAAGAGAGATTTGTATCATTTAAAATCCTTATTATTACTGAAGAGGAGGAACGGAAAGAACCGA------------------------------------------------------------------------------------------------AATATTCCTGCT------------------------CGAACAATAAGTCTT------ATTGTTGGTAACGGAAATCTCTAT------AGCAATTCAACTCATTGTTTCGAA---TCCCCTTATTGC------AATACTAGGAAGAGA---------------AGAATCAAAGGG------------------ATCAAACTACCTACTCATTATTCGGAGGTC------------------AATCATAGGACACCGAAA---------------------GCTGTGGTATCTTATGGACCTGAC---------------ATAGGTCACATCCCT------------------------CATGACATGAGATCGAAAGATCCAAACCTTCCCCTTCGGAGCAGGAACGAACGT
>Spirodela
ATGCCTGCATTAAGATTTAAAACTTGTCGTCTACTTCAAGGAAATGTTCGGAAC---AGAGAACTCACA---AAAATACAACGCCGCATT------------------CTCGGAAGATTGAGGAACAAG------AAGAGA------TCCATTAAG---ATAAATCTTTCGGAG------------------------------------------------------------------AGAGAAAATCTAAACAGTTACATCAAATCACAAACTACACGAAAGTTGCCCCTTTTTCATGGGGAT---TTA---CCCATCACAGAGATGCACAGA------------------GGAACAGAACAAACTTCATATATACCTTTACAACTCAATCCAGAAACAAGATCGGACGTTATTCCGGTTCGTCTCCATTTTCGTGAAACTATTAGTCAAGCAAGGCAGCCGATAAGTCATCGAAGGCTTTGTGTG---AATAATGGAATGGTAAGCATGACTCATTTTAAAGTGTCCCACGGTGATCTAATATCTTTTCAAGAAAATGACGCGAGAACCCGCGGTGAAGAAATA------AGGAGATCTTTCTAT---ATCGACATATCAGTTGACAAAATCATAGGCGCT------------------------------------------------TGCGCCCTG------------------------------------------------------------------------------------GGTTGCCCGGTA---------AGA---ATGTGGAGA------AGAACCAAAACTGAA---------------------------TGGTTCCGCCTACTCAAAACT------AAGAGGGGGTGCCGC------CTACTACTCAAA------TCCCGG---TTTTTGCAAGAG---TTACGTTCTTCTATGCAAGAA---------------GAAGAC------TTAGAAAGAACAAAGAAG---TTTGGATCCGAAAAAGTA------------------------------------------------------------------------------------------------------------------------------------------------------------------------------------------------------TGCTTA---------------GGCAGTTCCTTCGCTGAGCACAAC---AGAATGAAGAGGAATTTGTATCATTTCAAATACTTATTCTTATCGAAGAGAAGGAACGAGAAAAACCTA------------------------------------------------------------------------------------------------AATCTTCCTACT------------------------CGAACAAAAAGTCCT------TTTGTTTACAAGTCTTCTTTATAT------AGTAATTCGACCTATTGCTCTGGG---TTCCCCCATCAG------TTTACTAGGAAGAGA---------------AGAATCAAAAGG------------------ATCGAACTACCTACTCATTATTCGGAGGTG------------------AATCATAGAACCAAAAAA---------------------GCTGTAGTATCTTATGGACCTAAC---------------ATAGGTCACATCCCT------------------------CACGACATAAGATTGAAAGATCCAAACCTTCCTCTTCGGAGCTCCAAGGGACGT
>Helicanthes
TTGCCTGCATTAAGATTTAAAACCTGTCGTCTACTTCTAGGAAATGTTCGGAAC---AGAGAACTTACA---ATAATACAACGCCGCATT------------------CTCCGAAGATTGAGGAACAAG------AAGAGA------TCTATTAAG---AGAAAGATTTATCCG------------------------------------------------------------------AGAAAAAATCTTAACAGTTACATCCAATCACAAACTACACGAAAGTTGCCCCTTTTTCATGGGAAT---TTA---CCCATCACAGAGATGCACAGA------------------GGAACAGAACGAACTTCATATATCCCCTTTCCACTCAATCCAGAAACAAGATCGGACGTTATTCTGGTTCGTCTCCATTTTCGTGAAACTATTCCTCAAGCAAGGCAGCCGATAAGTCATCGAAGGGTTTGTGTG---AATAATGGAATGGTAAGTATTACTCATTTTAAAGTGTCCCACGGTGATATAATATCTTTTCAAGAAAATGACGCGAGAACCCGCGGTGAAGAAATA------AGGAGATCTTTCTAT---ATCGAAATATCAGTTGAAAAAATCATA---------------------------------------------------GGCAAATTCCTG------------------------------------------------------------------------------------GATCACCCGGTA---------AGA---ATGTGGAGA------AGAACCAAAACAGAA---------------------------TGGTTCCGCCTACTCAAAACT------AAGAGGGGGTGCCGC------CTACTACTAAAA------TCCCGG---TTTTTACAACAG---TTGCGTTCTTCTATACAAGAA---------------GAAGAC------TTAGAAAAAACAAAG------TTTGGACCCGAAAAAGTA------------------------------------------------------------------------------------------------------------------------------------------------------------------------------------------------------TGCTTA---------------GGCAGTTCCTTCGCTGAGCACAAC---AGAATGAAGAGGAATTTGTACAGA---------------------------------------------------------------------------------------------------------------------------------------------------------------------------------------------------------------------------------------------------------------------------------------ATGAAGAGA---------------AGAATCAAAAGG------------------ATCGAACTACCTACTCATTATTCGGAGGTG------------------AATCATAGAACACTAAAA---------------------GCTGTGGTATCTTATGGACCTAAC---------------ATAGGTCACATCCCT------------------------CACGACATAAGATTGAAAGATCCAAACCTTCCTCTTCGGAGCGGAAACGGACGT
>Helianthus
ATGCCTGCATTAAGATTTAAAACTTGTCGTCTACTTGAAGGAAATGTTTGGAAC---AGGGAACTTACA---ATAATACAACGCCGCATT------------------CTTCGAAGATTGAGGAACAAG------ACGAGA------TCTGTTAAG---AGAATGATTTATTCT------------------------------------------------------------------CGAAAAAATCTGAATAGTTACATCCAATTACAAACTACACGAAAGTTGCCCCTTTTTCATGGAGAT---TTA---CCCATCACAGAGATGCATAGA------------------GGAACAGAACGAACTTCATATATCCCTTTTCCACTCAATCCAGAAACAAGATCGGACGTTATTCCGGTTCGTCTCCATTTTAGTGAAACTCTTCCTCAAGCAAGGCAGCCGATAAGTCATCGAAGGCTTTGTGTG---AATAATGTAATAGTCAGCATTACTTCTTTTCAAGTTTCCCAAGGTGATTTCATATCTTTGAAAGAAAATGATGCTATAATCTATTCA---GAAATA------AGGAGATCCTTCTAT---ATCGAAATTTCAGTTTCTAAAATCATA---------------------------------------------------GGAAAATCCCTG------------------------------------------------------------------------------------GATAGCCCGGTA---------AGA---ATGTGGAGA------AGAACCAAAACGGAA---------------------------TGGTTCCGCTTACTTAAAACT------AAGAGGGGATGCCGC------CTACTACTGAAA------GACCCG---TTTTTGCAACAG---TTGCGTTCTTCTATGCAAGAC---------------GAAGAC------TTAGAAAGAACAAAGAAG---TTTGGATCCGAAAAAGTA------------------------------------------------------------------------------------------------------------------------------------------------------------------------------------------------------TGCTTA---------------GGCAGTTCTTTCGCTGAACACAAG---AGAATCAAGAGGAATTTTTATCATTTCAAATCGATATTCTTATCGAAGAGAAGGAACGAAAAAACCCTA------------------------------------------------------------------------------------------------AATCTTACTACT------------------------AGAAAAAGAAGTCCT------ATAGTTTACAACTCTTCTTTCTAT------AGTAATTTGACCTCTTGCTCCACC---------CATCAG------TCTTCTATGAAGAGA---------------AAAATAAAAAGC------------------TCTTCCCTATCTACTCATTATTCGGAGGTG------------------AATCATAGAACACCAAAA---------------------GCTGTGCTATCTTATGGACCTAAC---------------ATAGGTCACATCCCT------------------------CAC------------------------------GTGCGCCAAGAGCACATTCGA
>Rhazya
GTGCCTGCATTAAGATTTAAAACTTGTCGTCTACTTTCAGGAAATGTTTGGAAG---AGAGAACTTACA---ATAATACAACGCCGCATT------------------CTCCAAAGATTGAGAAACAAG------AAGAGA------TCTATTAAG---AGAAAGATTTATTCG------------------------------------------------------------------AGAGAAAATCTTAACAGTTACATCCAATCACAAACTACACGCAAGTTGTCCCTTTTTCATGGAGAT---TTA---CCCATCACAGAGATGCACAGA------------------AGAACAGAACGAACTTCATATATCCCTTTTCTACTCAATCCAGAAACAAGATCGGACGTTATTCCGGTTCGTCTCCATTTTAGTGAAACTATTCCTCAAGCAAGGCAGCCGATAAGTCATCGAAGGGTTTGTGTG---AATAATGGAATGGTAAGCATTACTCATTTTAAAGTTTCCCACGGTGATATAATATCTTTTCAAGAAAATGATGCGAGAACCCGCGGTGAAGAAATA------AGGAGATTTTTCTAT---ATCGAAATATCAATTGAAAAAATCATA---------------------------------------------------GGCAAATTCCTG------------------------------------------------------------------------------------GATCACCCGATA---------AGA---ATGTGGAGA------AGAACCAAAACAGAA---------------------------TGGTTCCGCCTACTCAAAACT------AAGAGGGGATGCCGC------CTACTACTAAAA------TCCCGG---TTTTTGCAACAG---TTGCGTTCTTATATGCAAGAA---------------GAAGAC------TTAGAAAGAACAAAGAAG---TTTGGATCCGAAAAAGTA------------------------------------------------------------------------------------------------------------------------------------------------------------------------------------------------------TGCTTA---------------GGCAGTTCTTTCGCTGAGCACAAC---AGAATGAAGAGGAATTTGTATCATTTCAAATCCCTATTCTTATCGAAGAGAAGGAACGATAAAAACCTA------------------------------------------------------------------------------------------------AATATTCCTACT------------------------CGAACAAGAAGTCCT------ATAGTTTACAACTCTTCTTTATAT------AGTAATTCGACCTATTGCTCCGCA---TCCCCCCATCAG------TTTACTATGAAGAGA---------------AAAATAAAAAGG------------------ATCGAACTACCTACTCATTATTCGGAGGTG------------------AATCATAGAACACCAAAA---------------------GCTGTGGTATCTTATGGACCTAAC---------------ATAGGTCACATCCCT------------------------CACGACATAAGATTGAAAGATCCAAACCTTCTTCTTCGGAGCGGAAACGGACGT
>Oenothera
ATGCCCGCATTAAAATTTAAAACTTGTCGTCTACTTTCAGGAAATGTTCGGAAC---AGAGAACTTACA---ATAATACAACGCCGCATT------------------CTCCGAAGATTGAGGAACACG------AAGAGA------TCTATTAAG---AGAAAGATTTATCCG------------------------------------------------------------------AGAAAAAATCTTAACAGTTACATCCAATCACAAACTACACGAAAGTTGCCCCTTTTTCATGGGGAT---TTA---CCCATCACAGAGATGCACAGA------------------GGAACAGAACAAACTTCATATATTCCTTTTCTACTCAATCCAGAAACAAGATCGGACGTTATTCCGGTTCGTCTCCATTTTCGTGAAACTATTCCTCAAGCAAGGCAGCCGATAAGTCATCGAAGGGTTTGTGTG---AATAATGGAATGGTAAGCATTACTCATTTGAAAGTTTCCCACGGTGATATAATATCTTTTCAAGAGAATGACGCGGGAATCCGCGGTGAAGAAATA------AGGAGATCTTTCTAT---ATCGAAATCTCAGTTGAAAAAATCATA---------------------------------------------------GGAAAATTCCTG------------------------------------------------------------------------------------GATCACCCGGTA---------AGA---ATGTGGAGA------AGAACCAAAACAGAA---------------------------TGGTTCCACCTACTCAAAACG------TTGAGGGGATGCCAC------CTACTACTAAAA------TCCCGG---TTTTTGAAAGAG---TTGCGTTCTTCTATGCAAGAA---------------GAAGAC------TTAGAAAGAACAAAGATG---TTTGGATCCGAAAAAGTA------------------------------------------------------------------------------------------------------------------------------------------------------------------------------------------------------TGCTTA---------------GGCAGTTCCTTCGCTGAGCACAAC---AGAATGAGGAGGAATTTGTATCATTTCAAATCCCTATTCTTATCGAAGAGAAGGAACGAGAAAAACCGA------------------------------------------------------------------------------------------------AATCTTCCTACT------------------------CGAACAAGAAGTACT------TTAGTTTACAACTCTTCTTTATAT------AGTAATTCGACCTATTGCTCCGCA---TCCCCCCATCAG------TTTACTATGAAGAGA---------------AGAATCAAAAGG------------------ATCGAACTACCTACTCATTATTCGGAGGTG------------------AATCATAGAACACCAAAA---------------------GCTGTGGTATCTTATGGACCTAAC---------------ATAGGTCACATCCCT------------------------CACGACATAAGATTGAAAGATCCAAACCTTCCTCTTCGGAGCGGAAACGGACGT
>Cuscuta
ATGCCTGCATTAAGATTTAAAACTTGTCGTCTACTTTCAGGAAATGTTTGGAAA---AGAAAACTGACA---ATAATACAACGCCGTATT------------------CTCGGAAGATTGAGGAACAAG------AATAGA------TCTATTAAG---AGAAAGATTTATTCG------------------------------------------------------------------AGAAAAAATATTCACAGTTACATCCAATTACAAACTACACGAAAGTTGTCCCTTTTTTATGGAAAT---TTA---CCCATCACAGAGATGCACAGA------------------GGAACAAAACGAACTTCATATATCCCTTTTCTCCTAAATCCAGAAACAAGATCGGACGTTATTCCGGTTCGTCTCCATTTTTGTGAAACTATTCCTCAAGCAAGGCAGCCGATAAGTCATCGAAGGATTTGTGTG---AATAATGGAATGGTAAACATTACTCATTTGAAACTCTCCCACGGTGATATAATATCTTTTCAAGAAAATGATGCGTTCGGT------------------------------------------------------GAAGAAATAAGG------------------------------------------------------AGCTATATC------------------------------------------------------------------------------------GGAAAA---------------------------AGA------ATAGGCAAATCACCA---------------------------AATTTC------------------------------------------------------------------------------CAG---TTGCGTTCTGCTATGAAC------------------------------TTAGAAAGAACAAAGAAG---TTTGGATCCGAAAAAGTA------------------------------------------------------------------------------------------------------------------------------------------------------------------------------------------------------TGCTTA---------------GGTAGTTCTTTCGCTGAGCACAAC---AGAATGAAGAGGAATTTGTATCATTTCAAATCCCTATTCTTATCGAATAGAAGGAACGAGAAAAACCGA------------------------------------------------------------------------------------------------AATATTCCTACT------------------------CGAATAAGAAGTCCT------ATAGTTGACAACTCTTCTTTATAT------AGTAATTCGACCTATTGCTCCGCA---TCCCCCCATAAG------TTTACTAGGAAGAGA---------------AGAATCAAAAGG------------------ATTGAACTACCTACTCATTATTTGGAGGTG------------------AATCATAGAACACCAAAA---------------------GCTGTGGTATCTTATGGACCTAAC---------------ATAGGTCATATCCCT------------------------CACGACATAAGATTGAAAGATCCAAACCTTCTTCTTCGGAGCGGAAACGGACGT
>Oryza
ATGCCTGCATTAAGATTTAAAACGTGTCGTCTACTTCCAGGAAATGTTCGGAAC---AGAGAACTTTCT---CTAATCCAACGCCGCATT------------------CTCCGAAGATTGAGGAACAAG------AGGAGA------TCCATTAAA---AGAAATCTTTCTCAG------------------------------------------------------------------AGAGAAAATCTAAACAGTAACATCAAATCACAAACTACACGAAAGTTGTCCCTTTATTATGGGGAT---TTA---CCCATAAGGGAGATGCACAGA------------------GGAAGAGAACGAACTTCATATATCCCTTTTTTACTCAATCAAGAAACAAGATCGGACGTGATTCCGGTTCGTCTCCATTTTTGTGACACTCTTCCTCAAGCAAGGCAGCCGATAAGTCATCGAAGGGTTTGTTTG---AATAATGGACTGGTAACCATTACTCATTTGAAAGTTTCCCACGGTGATCTAATATCTTTTCAAGAAAATGACGCGAGAACCCGCGGTGAAGAAATA------AGGAGATCTTTCTAT---ATCGACATATCAGTTGGAAAAATCATA---------------------------------------------------GGCAAATTACTA------------------------------------------------------------------------------------------CCGGTC---------AGA---ATCTGGAGA------AAAACAAAAACAGAA---------------------------TGGTTCCGCTTACTCACAACT------CAGAGGGTATGCCGC------TTACTACTCAAA------TCCTGG---TTTTTGCAAGAG---TTGCGTTCTTATATGCAAGAA---------------GAAGAC------TTAGAAAGAACAAAGAAG---TTTGGATCCGCAAAAGTA------------------------------------------------------------------------------------------------------------------------------------------------------------------------------------------------------TGCTTA---------------GGCAGTTCCTTCGCTGAGCACAAC---AGAATGAAGAGGAATTTGTTTCATTTCAAATACTTCTTCTTATTGAAAAGAAGGAAGGAGGAAGAGGAA------------------------------------------------------------------------------------------------TTGATAAGAACAATAGGGGAAGCGGAAAACCGAAAAAGAGCAATAAGTCCT------TTTGTTTACAAGTCTTCTTTATAT------AGAAATTCGACCTATTGCTCCGGA---TCCCCG------------TTTACTAGGAAGATA---------------AGAATCAAAAGG------------------ATCGAACTACCTACTCATTATTCGGAGGTG------------------AATCATAGAACACTAAAA---------------------GCTGTGGTATCTTATGGACCTAAC---------------ATAGGTCACATCCCT------------------------CACGACATAAGATTGAAAGATCCAAACCTTCCTCTTCGGAGCGGAAACGGACGT
>Arabidopsis
TTGTCCCCATTAAGATTTCAAACTTGTCGTCTACTTTCAGGAAATGTTCGGAAC---AGAGAACTGACA---ATAATACAACGCCGCATT------------------CTCCGAAGATTGAGGAACAGG------AAGAGA------TCTATTAAGAAGAGAAAGATTTATCCG------------------------------------------------------------------AAAAAATATCTTACCAGTTATATACAATTACAAACTACACGAAAGTTGCCCCTTTTTCATGGGGAT---TTA---CCCATCACAGAGATGCACAGA------------------GGAACAAAACGAACTTCATATATCCCTTTTCCACTCAATCCAGAAACAAGATTTGACGTTATTCCGCTTCGTCTCCATTTTCTTGAAACTATTCCTCAAGCAAGGCAGCCGATAAGTCATCGAAGGGTTTGTGTG---AATAAAGGAATGGTAAGCATTACTCATTTTAAACTTTCCCACGGTGATATAATATCTTTTCAAGAAAATAACGCGATAATACGCGGTGAAGAAATA------AGGAGATCTTTCTAT---AAAGAAATTTCAGTTGAAAAAATCATA---------------------------------------------------GGCAAATTACTG------------------------------------------------------------------------------------CATCAACCGCTA---------AGA---ATGTGGAGA------AGAAGCAAAACTGAA---------------------------TGGTTCCACCTACTCAAAACT------AAGAGGGGATGCCGC------CTACTACTAAAA------TCCCGG---TTTTTGCAACAG---TTGCGTTCTTCTATGCAAGAA---------------GAAGAC------TTAGAAAGAACAAAGAAG---TTTGGATCCGAAAAAGTA------------------------------------------------------------------------------------------------------------------------------------------------------------------------------------------------------TGCTTA---------------GGAAGTTCCTTCGCTGAGCACAAG---AGAATGAAGAGGAATTTGTTAAAA------TCCCTATTCTTATCGAAGAGAAGGAAGGATAAAAACCTA------------------------------------------------------------------------------------------------AATCTTCCTACT------------------------CGAACAATCAGTCCT------ATAGTTTACAACTCTTCTTTATCTTTATATAGTAATTCGACCTATTGCTTCGCA---TCCCCCCATAAG------TTGACTATGAAGAGA---------------AGAATCAAAAGG------------------ATCGAACTACCTACTCATTATTCGGAGGTT------------------AATCATAGAACACCAAAA---------------------GCTGTGGTATCTTATGGACCTAAC---------------ATAGGTCATATCCCT------------------------CACGACATAAGATTAAAAGATCCAAACCTTCCTCTTCGGAGCAGAAACGGACGT
>Pinus
ACGCCCGCATTAAGATCTAAAACTCGTCGTCCACCTCCAGAAAATGTTCGGAAC---AAAAAACTGACA---AGAATACAACGCCGCATT------------------CCCCGAAGATCGAGAAGCAAG------AGAAGA------TCTATTAGG---AAAAATCTTTCTCCG------------------------------------------------------------------AGACAGAATTTTCACAGTTACATAAAATTACAAGCCATACGAAAGTCGCCCCTTTCTCATGGAAAT---TTA---CCCATCACAGAGATGCACGGA------------------GGGACAGAACGAGCTTCACATATACCTTTTCCACTCAATCCAGAAACAAGATCGGACGTCATCCCGGTTCGTCTCCATTTCCGTGAAACTATTCCTCAAGCGAGGCAGCCGATAAGTCACCGAAAGATTCGTGTG---AATAATTCAATGGGTAACATAACTCGTTCTAAAGTGTCCCGCGGTGATCCAATATCTATTGAAGAGAATTATGTCAGAACCATGGGGAGAAAAGTG------AGGAAATATTCCCAT---ATCGAAATATCAGTAAATAAAATAGCG---------------------------------------------------GGAAAATTTCCA------------------------------------------------------------------------------------GATCACCCGGAA---------AGA---ATGTGGAGA------AGAACCAAAACAAGA---------------------------TGGTTCCGCCTACTGGAGAAA------AAAAAAGGGTGCCGC------CTCCTACCAAAA------TCCTGG---TTTTCGCAACAG---TTGCGTTCTTCCATGCAAGAA---------------AAAGAC------TTAGAGAGGATAAATCCC---TCTAGATCAGAAGGAGTA------------------------------------------------------------------------------------------------------------------------------------------------------------------------------------------------------TGCTTA---------------GGCAGCTTATTCGCCGAGCACAAC---AAAATGAAGAGAAATTCGTATCATTCCGAATTCTTACTATTATTGAAGAGAAGGAACGGAAAACCC---------------------------------------------------------------------------------------------------CGGATTCCTACT------------------------CGAACAATGAGTCTT------ATTGTTAATAACGGAAATTTATGT------AGCGATTCAACTTATTGTTCTGAA---TCCCCTTATTGC------GATACCAGGAAGATA---------------AGAATCAGAGGA------------------ATCGAACTACCTACTCATTACTCGGAGGTC------------------AATCATAGAACACCGAAA---------------------GCTGTGGTATCTTATGGACCTGAC---------------ATAGGTCACATCCCT------------------------CACGACATAAGATTGAAAGATCTGAACCTTCCCCTTCGGAGCAGGAACGAACGT
>Ricinus
TTGCCTGCATTAAGATTTAAAACTTGTCGTCTACTTTCAGGAAATGTTCGGAAG---AGAGAACTTACA---ATAATACAACGCCGCATT------------------CTCCGAAGATTGAGGAACAAG------AAGAAA------GATATTAAG---AGAAAGATTTATCCG------------------------------------------------------------------AGAGAAAATCTTAACAGTTACATCCAATCACAAACTACACGAAAGTTGCCCCTTTTTCATGGGGAT---TTA---CCCATCACAGAGATGCACAGA------------------GGAACAGAACGAACTTCATATATCCCTTTTCTACTTAATCCAGAAACAAGATCGGACGTTATTCCGGTTCGTCTCCATTTTTGTGAAACTATTCCTCAAGCAAGGCAGCCGATAAGTCATCGAAGGGTTTGTGTG---AATAATGGAATGGTAAGCATTACTCATTTGAAAGTGTCCCACGGTGATATAATATCTTTCAAAGCAAATGACGCAAGAATCCGCGGTGAAGAAATA------AGGAGATTTTTCTAT---ATCGAAATATCAGTTGAAAAAATCATA---------------------------------------------------GGCAAATTCCTG------------------------------------------------------------------------------------GATCACCCGGTA---------AGA---ATGTGGAGA------AGAACCAAAACAGAA---------------------------TGGTTCCACCTACTCAAAACT------AAGAGGGGATGCCGC------CTACTACTAAAA------TCCCGG---TTTTTGCAACAG---TTGCGTTCTTCTATGCAAGAA---------------GAAGAC------TTAGAAAGAACAAAGAAG---TTTGGATCCGAAAAAGTA------------------------------------------------------------------------------------------------------------------------------------------------------------------------------------------------------TGCTTA---------------GGCAGTTCCTTCGCTGAGCACAAC---AGAATGAAGAGAAATTTGTATCATTTCAAATCCCTATTCTTATCGAAGAAAAGGAACGAGAAAAACCGA------------------------------------------------------------------------------------------------AATCTTCCTACT------------------------CGAATAAGAAGTCCT------ATAGTTTACAACTCTTCTTTATAT------AGTAATTCGATCTATTGCTCCGCG---TCCCCCCATCAG------TTTACTATGAAGAGA---------------AGAATCAAAAGG------------------ATCGAACTACCTACTCATTATTCGGAGGTG------------------AATCATAGAACACTAAAA---------------------GCTGTGGTATCTTATGGACCTAAG---------------ATAGGTCATATCCCT------------------------CACGACATAAGATTGAAAGATTTAAACCTTCCTCTTCGGAGCGGAAACGGACGT
>Erythropalum
TTGCCTGCATTAAGATTTAAAACTTGTCGTCTACTTCCAGGAAATGTTCGGAAC---AGAGAACTTACA---ATAATACAACGCCGCATT------------------CTCCGAAGATTGAGGAACTAT------AAGAGA------TCTATTAAG---AGAAAGATTTATCCG------------------------------------------------------------------AGAGAAAATCTTAACAGTTACATCCAATCACAAACTACACGAAAGTTGCCCCTTTTTCATGGGGAT---TTA---CCCATCACAGAGATGCACAGA------------------GGAACAGAACGAACTTCATATATCCCTTTTCCACTCAATCCAGAAACAAGATCGGACGTTATTCCGGTTCGTCTCCATTTTCGTGAAACTATTCCTCAAGCAAGGCAGCCGATAAGTCATCGAAGGGTTTGTGTG---AATAATGGAATGGTAAGCATTACTAATTTTAAAGTGTCCCACGGTGATCTAATATCTTTTCAAGAAAATGACGCC---------GGTGAAGAAATA------AGGAGATCTTTCTAT---ATCGAAATATCAGTTGAAAAAATCATA---------------------------------------------------GGCAAATTCCTG---------------------------------------------------------------------------------------------GTA---------AGA---ATGTGGAGA------AGAACCAAAACAGAA---------------------------TGGTTCCGCCTACTCAAAACT------AAGAGGGGATGCCGC------CTACTACTAAAA------TCCCGG---TTTTTGCAACAG---TTGCGTTCTTCTATGCAAGAA---------------GAAGAC------TTAGAAAAAACAAAGAAG---TTT------GAAAAAGTA------------------------------------------------------------------------------------------------------------------------------------------------------------------------------------------------------TGCTTA---------------GGCAGTTCCTTCGCTGAGCACAAC---AGAATGAAGAGGAATTTTTTTCATTTCAAATCTCTATTCTTATCGAAGAGAAGGAACGAGAAAAACCGA------------------------------------------------------------------------------------------------AATCTTCCTACT------------------------CGAACAAGAAGTCCT------ATAGTTTACAACTCTTCTTTATAT------AGTAATTCGACCTATTGCTCCGCA---TCCCCCCATCAG------TTTACTATGAAGAGA---------------AGAATCAAAAGG------------------ATCGAACTACCTACTCATTATTCGGAGGTG------------------AATCATAGAACACCAAAA---------------------GCTGTGGTATCTTATGGACCTAAC---------------ATAGGTCACATCCCT------------------------CACGACATAAGATTGAAAGATCCAAACCTTCCTCTTCGGAGCGGAAACGGACGT
>Cucurbita
TTGCCTGCATTAAGATTTAAAACTTGTCGTCTACTTTTAGGAAATGTTCGGAAC---AGAGAACTTACA---ATAATACAACGCCGCATT------------------CTCCGAAAATTGAGAAACAAG------AGGAGA------TCTATTAAG---AGAAAGATTTATCCG------------------------------------------------------------------AGAGAAAATCTTAACAGTTACATACAATCACAAACTACACGAAAGTTGCCCCTTTTTCATGGGGAT---TTA---CCCATCACAGAGATGCACAGA------------------GGAAGAGAACGAACTAATTATATCCCTTTTCCACTCAATCCAGAAACAAGATCGGACGTTATTCCGGTTCGTCTCCATTTTAGTTCAACTCTTCCTCAAGCAAGGCAGCCGATAAGTCATCGAAGGGTTTGTGTG---AATAAAGGAATGGTCCCGATTACTCATTTTAAAGTGTCCCACGGTGATCTAATATCTTTGAAAGAAAATGACGCGAGAATCCGCGGTGAAGAAATA------AGGAGATCTTTCTAT---ATCGAAATCTCAGTTGAAAAAATCATA---------------------------------------------------GGCAAATTCCTA------------------------------------------------------------------------------------GATCACCCGGTA---------AGA---ATGTGGAGA------AGAACTAAAACAGAA---------------------------TGGTTCCACCTACTCAAAACT------AAGAGGGGATGCCGC------CTACTACTAAAA------TCCAGG---TTTTTGCAACAG---TTGCGTTCTTCTATGCAAGAA---------------TCAGAC------TTAGAAAGAAGAAAGAAGTTGTTTGGATCGGATAAAGTA------------------------------------------------------------------------------------------------------------------------------------------------------------------------------------------------------TGCTTA---------------GGCTGTTCCTTCGCTGAGCACAAC---AGAATGAAGAGGAATTTGTATCATTTTCAATCCCTATTCTTATCGAATAGAAGGAAGGAGAAAAACCGA------------------------------------------------------------------------------------------------AATCTTCCTACT------------------------CGAAGAATCAGTCCT------ATAGTTTACAACTCTTCCTTATAT------AGTAATTATACCTATTGCTCCGCA---TCCCCCCATCAG------TTTACTATGAAGAGC---------------AAAATCAAAAGG------------------ATCGAACTACCTACTCATTATTCGGAGGTG------------------AATCATAGAACACTAAAA---------------------GCTGTGGTATCTTATGGACCTAAG---------------ATAGGGCACATCCCT------------------------CACGACATAAGATTGAAAGATCCAAACCTTCCTCTTCGGAGCGCAAACGGCCGT
>Glycine
---------ATGCGATTTAAAACTTGTCGTCTACTTTCAGGAAATGTTCGGAAC---AGAGAACTTACA---ATAATACAACGCCGCGTT------------------CTCCGAAGATTGAGGAACAAG------AAGAGA------TCTATTAAG---AGAAAGATTTCTCCG------------------------------------------------------------------AGAAAAAATATGAACAGTTACATCCAATCACAAACTACACGAAAGTTGCCCCTTTTTCATGCAGAT---TTA---CCCATCACAGAGATGCACAGA------------------GGAACAGAACGAACTTCATATATCCCTTTTCTACTCAATCCAGAAACAAGATCGGACGTTATTCCGGTTCGTCTCCATTTTCGTGAAACTATTCCTCAAGCAAGGCAGCCGATAAGTCATCGAAGGGTTTGTGTG---AATAATCGAATTGTAAGCATTACTCGTTTGAAAGTTTCCCACGGTGATCTAATATCTTTTCAAGAAAATGACGCGAGAATCCGCGGTGAAGAAATA------AGGAGATCTTTCTAT---ATCGAAATATCAGTTGATAAAATCATA---------------------------------------------------GGCAAATTCCTG------------------------------------------------------------------------------------GATCACCCGGTA---------AGA---ATGTGGAGA------AGAACCAAAACAGAA---------------------------TGGTTCCACCTACTCAAAACT------AAGCGGGGATGCCGC------CTACTACTAAAA------TCCCGG---TTTTTGCAACAACAGTTGCGTTATTCTATGCAAGAA---------------GAATAC------TTAGAAAGAACAAAGAAG---TTTGGATCCGAAAAAGTA------------------------------------------------------------------------------------------------------------------------------------------------------------------------------------------------------TGCTTA---------------GGCAGTTCCTTCGCTGAGCACAAC---AGAATGAAGAGGAATTTGTATCATTTCAAATCCCTATTCTTATCGAAGAGAAGAAACGAGAAAAACCAA------------------------------------------------------------------------------------------------GATCTTCCTACT------------------------CGAACAAGAAGTCCT------ATAGTTTACAACTCTTCTTTATAT------AGTAATTCGACCTATTGCTCCTCA---TCCCCCCATCCG------TTTCCTAGGAAGAGA---------------AGAATCAAAAGG------------------ATCGAACTACCTACTCATTATTCGGAGGTG------------------AATCATAGAACACCAAAA---------------------GCGGTGGTATTTTATGGACCTAAC---------------ATAGGTCACATCCCT------------------------CACGACATAAGATTGAAAGATCCAAACCTTCCTCTTCGGAGCGGAAACGGACGT
>Tolypanthus
TTGCCTGCATTAAGATTTAAAACCTGTCGTCTACTTCTAGGAAATGTTCGGAAC---AGAGAACTTACA---ATAATACAACGCCGCATT------------------CTCCGAAGATTGAGGAACAAG------AAGAGA------TCTATTAAG---AGAAAGATTTATCCG------------------------------------------------------------------AGAAAAAATCTTAACAGTTACATCCAATCACAAACTACACGAAAGTTGCCCCTTTTTCATGGGAAT---TTA---CCCATCACAGAGATGCACAGA------------------GGAACAGAACGAACTTCATATATCCCCTTTCCACTCAATCCAGAAACAAGATCGGACGTTATTCTGGTTCGTCTCCATTTTCGTGAAACTATTCCTCAAGCAAGGCAGCCGATAAGTCATCGAAGGGTTTGTGTG---AATAATGGAATGGTAAGTATTACTCATTTTAAAGTGTCCCACGGTGATATAATATCTTTTCAAGAAAATGACGCGAGAACCCGCGGTGAAGAAATA------AGGAGATCTTTCTAT---ATCGAAATATCAGTTGAAAAAATCATA---------------------------------------------------GGCAAATTCCTG------------------------------------------------------------------------------------GATCACCCGGTA---------AGA---ATGTGGAGA------AGAACCAAAACAGAA---------------------------TGGTTCCGCCTACTCAAAACT------AAGAGGGGGTGCCGC------CTACTACTAAAA------TCCCGG---TTTTTACAACAG---TTGCGTTCTTCTATACAAGAA---------------GAAGAC------TTAGAAAAAACAAAG------TTTGGACCCGAAAAAGTA------------------------------------------------------------------------------------------------------------------------------------------------------------------------------------------------------TGCTTA---------------GGCAGTTCCTTCGCTGAGCACAAC---AGAATGAAGAGGAATTTGTATCATTTCAACTCTCTATTCTTATCGAAGAGAAGGAACGATAAAAACCTA------------------------------------------------------------------------------------------------AATCTTCCTACT------------------------CGAACAATCAGTCCT------ATAGTTTACAACTCTTATTTATAT------AGTAATTCGGCCTATTGCTCCGCA---TCCCCCCATCCG------TTTACTATGAAGAGA---------------AGAATCAAAAGG------------------ATCGAACTACCTACTCATTATTCGGAGGTG------------------AATCATAGAACACTAAAA---------------------GCTGTGGTATCTTATGGACCTAAC---------------ATAGGTCACATCCCT------------------------CACGACATAAGATTGAAAGATCCAAACCTTCCTCTTCGGAGCGGAAACGGACGT
>Asclepias
---------------------------------------------------------------------------------------------------------------------------------------------------------------------------------------------------------------------------------------------------------------------------------------------------------------------------------------ATGCACAGA------------------AGAACAGAACGAACTTCATATATCCCTTTTCTACTCAATCCAGAAACAAGATCGGACGTTATTCCGGTTCGTCTCCATTTTCGTGAAACTATTCCTCAAGCAAGGCAGCCGATAAGTCATCGAAGGGTTTGTGTG---AATAATGGAATGGTAAGCATTACTCATTTTAAAGTTTCCCACGGCGATCTAATATCTTTTCAAGAAAATGTTGCGAGAACC------CAAGAAATA------AGGAGATTTTTCTAT---ATCGAAATATCAATTGAAAAAATCATA---------------------------------------------------GGCAAATTCCTG------------------------------------------------------------------------------------GATCACCCGATA---------AGA---ATGTGGAGA------AGAACAAAAACAGAA---------------------------TGGTTCCGCCTACTCAAAACT------AAGAGGGGATGCCGC------CTACTACTAAAA------TCCCGG---TTTTTGCAACAG---TTGCGTTCTTATATGCAAGAA---------------GAAGAC------TTAGAAAGAACAAAGAAG---TTTGGATCCGAAAAAGTA------------------------------------------------------------------------------------------------------------------------------------------------------------------------------------------------------TGCTTA---------------GGCAGTTCTTTCGCTGAGCACAAC---AGAATGAAGAGGAATTTGTATCATTTCAAATCCCTATTCTTATCGAAGAGAAGGAACGAGAAAAACCGA------------------------------------------------------------------------------------------------AATATTCCTACT------------------------CGAACAAGAAGTCCT------ATAGTTTACAACTCTTCTTTATAT------AGTAATTCAACCTATTGCTCCGCA---TCCCCCCATCAG------TTTACTATGAAGAGA---------------AAAAGAAAAAGG------------------ATCGAACTACCTACTCATTATTCGGAGGTG------------------AATCATAGAACACCAAAA---------------------GCTGTGGTATCTTATGGACCTAAC---------------ATAGGTCACATCCCT------------------------CACGACATAAGATTGAAAGATCCAAACCTTCTTCTTCGGAGCGGAAACGGACGT
>Ginkgo
ACGCCTGCATTAAGATCTAAAACTTGTCGTCCACCTCCAGAAAATGTTCGGAAC---AAAAAACTTACA---AGAATACAACGCCGCATT------------------CCCCGAAGATCGAGAAACAAG------AGAAGA------TCTATTGAG---AAAAATCTTTATCCG------------------------------------------------------------------AGACAGAATTTGAACAGTTACATCAAATTACAAACTATACGAAAGTTGTCCCCTTCTCATGGAAAT---TTA---CCCATCACAGAGATGCACGGA------------------GGAACAGAACGAACTTCATATATACCTTTTCCACTCAATCCAGAAACAAGATCGGACGCCACCCCGGTTCGTCCCCATTTCCGTGAAACTCTTCCTCAAGCAAGGCAGCCGATAAGTCACCGAAAGATTTGTGTG---AATAATGGAATGGTCAACATTACTCGTTCTAAAGTGTCCCACGGTGATCCAATATCTATTAAAGAGAATTATGCAAGAACC------GGAGAAGTA------ATGAAATATCCCCAT---ATCGAAATATCAGTAAATGAAATAGTG---------------------------------------------------ATCAAATTTCTA------------------------------------------------------------------------------------GATCACCCGGAA---------AGA---ATGTGGAGA------AGAACCGAAACAAAA---------------------------TGGCTCCGCCTACCGAAGAAT------AGAAAAGGGTGCCGC------CTCCCACCAAAA------TCCTGG---TTTTCGCAACAG---TTGCGTTCTTCTATACAAGAA---------------AAAGAC------TTAGAGAGGGAAAAGATT---TCCAGATCAGAAAGGGTA------------------------------------------------------------------------------------------------------------------------------------------------------------------------------------------------------TGCTCA---------------GGCAGTTTCTTTGCTGAGCACAAG---AAAATGAAGAGAAATTTGCATTACTCCGAATTCTTACTATTATTGAAGAGAAGGAACGGAAAAAACCGA------------------------------------------------------------------------------------------------AATATTCCTACT------------------------CGAACAATGAGTCTT------ATTGTTAATAACGGAAATTTATGT------AGCAATTCAACCTATTGTTCCGAA---TCCCCTTATTGC------GATACCAGGAAGAGA---------------AGAATCAAGGGA------------------ATCGAACCACCCACTCATTACTCGGAGGTC------------------AATCATAGAACACTGAAA---------------------GCTGTGGTATCCTATGGACCTGAC---------------ATGGGTCACATCCCT------------------------CACGACATAAGATTGAAAGATCCAAACCTTCCCCTTTGGAGCAGGAACGGACGT
>Helminthostachys
ATGCTTGCATCAGTATCTAAAATTTGTCGTCAAATGAAGGAAAACGTTCGGCAT---AAAAGACTGAAT---CCAAGAAAAAGAGCCCTCATT------TGGGGGTTTCCCTTTCGGAAGCAGCTTCGA------AAAAAA------CCATTTAAA---AGA------------------------------------------------------------------------------TGAAAATCTGATAGTTTTTCCGAAAAATCATAAACTACACGAAAGTCGTCCCCTTCCTATGGA------TTA---CCCATGAAAAAGAAGCTCTGGGAGGTGAAACCA---TTATTAAGAACTATTAAAAGAAACATAAGTTTCCCACCCTTTCCAGAAAAAAGATTGGACGTTATTCCAGTTCGTATTTCTCCTTGTAAACATATTTCTGAAGCAAGGCAGCCAATAAGACATAAACATATTTATGTC---AATCCTGAGATAGTCAATATTCTTGGTTTTATAGTATCCTGCGGTGATCCCATACCTATTAAAGAGGCTTCTAAG---------------------------------------------------GATCTTATTAAATCAAACATA---------------------------------------------------ACGGAATATAGA---------------------------------------------------------------------------------------------GAG---------AGA---AAAAACGAA------ATTAGAGAA---TCG---------------------------ATAAAACGACTAAACAAA------------GTGAAACGAAAG------TTTTTGAGACCT------TCATTT---TACCCTTCCATT---CATAAAATATCTATTACTCGT------TCT------CAGGATCCTTTTATTGAAAAATTT---------TCT---CCT---TATATT------------------------------------------------------------------------------------------------------------------------------------------------------------------------------------------------------GATAGG------------------------------------------------------AGAGGAAGGAAGAGAAAGGTAAATTCTGGGAGAAAAAGAAAAAGAAGAAAA------------------------------------------------------------------------------------------------------AATGTTCCT---------------------------------------------------------------TCCCATTAT------CTAGACTTTTATTATCTG------------------------------------------------------------------------------------------------------CATTATTCAGAGGTC------------------GAGTATGAAAAACTCAAT---------------------GTTGTTGTCTTTGCCGAACCTCCA---------------TATAAATATATAAAA------------------------TTACCTTAT------AGGAGT---ATAGAA------------AGGACCCACTTT
>Japanobotrychium
ATGCTCGCATCGGGACCTAAAATTTGTCGTCAAATGAAGGAAAACGTTCGGCAT---AAAAGACTGAAT---CCAAGAAAAAGAGCCCTCATT------TGGGGGTTTCCCTTTCGGAAGCAGCTTCGA------AAAAAA------CCATTTAAA---AGG------------------------------------------------------------------------------CGAAAATCTGAGGGTTTTTCCGAAAAATCACAAACTACACGAAAGTTGTCCCCTTTCTATGGA------TTA---CCCATGAAAAAGAAGCTCTAGAAGGTTAAACCA---TTATTAGGAACTGTTAAAAGAAACATAAGTTTTCTACCCTTTCCAGAAAAAAGATTGGACGTTATTCCAGTTCGTATTTCTCCTCGTAAACACATTTTTGAAGCAAGGCAGTCAATAAGGCATAAACATATTTATGTA---AATCCTGAGATAGTCAATATTCTTGGTTTTATAGTATCCTGCGGTGATCCCGTATCCGTTGAAGAGGCTTCTAAA---------------------------------------------------GATCTTATTAAATCAAACGTA---------------------------------------------------ACAGAGTATAGA---------------------------------------------------------------------------------------------AAG---------AGA---AAAGACTGA------ATTAGAGAA---TCG---------------------------ATAAAACGACTAAACAAA------------GCGAAACGAAAG------TTTTTGAGACCT------TCATTC---TACCCTTCCATC---CACGAAATATCTGTTACTCGT------TCT------CGGGATCCTTTTCTTGAAAAATTT---------TCC---CAAAAAAGGATT------------------------------------------------------------------------------------------------------------------------------------------------------------------------------------------------------TGTAGG------------------------------------------------------AAAGGGAGGAAGAGAAAGAGAAATTATGGGGAAAGAGTGAAAAGGAGAAAG------------------------------------------------------------------------------------------------------AATGTTCCT---------------------------------------------------------------TTCCATTAC------CTAGACTTTTATTATCCG------------------------------------------------------------------------------------------------------CATCATTCAGAGGTC------------------GAGTATGAAAAACTCAAT---------------------GTTGTTGTATTTGCCGAGCCTCCG---------------TATAAGTATATAAAA------------------------TTTCTTTAC------AGGAGT---ATAGAA------------AAGACCCACTTT
>Ophioglossum_austroasiaticum
---------------------------------ATGAAGGAAAACGTTCGGCAT---AAAAGACTGAAT---CCAAGAAAAAGAGCCCTCACT------TGGGGGTTTCCCTTTCGGAAGCGACTTAGA------AAAAAA------CCATTTCAA---AGA------------------------------------------------------------------------------CGAAAATCTGAGAGTTTCTCTGAGAAATTACAAACTACACGAAAGTTGTCCCCTTTCTACGGA------TTA---CCCATGAAAAAGAAGCTCCGGAAAGTGAAACCA---TTATTAGGAACTATTAAAAGAAACGCAAGTTTTCTACCCTTCTCAGAAAAAAGATTGGACGTTATTCTAGTTCGTATCTCTCTTCGTAAACATATTTCTGAGGCAAGGCAGCTAGTGAGACATAAACATGTTTATGTA---AATTCTGAGATAGTCGATGCTCCTGGTTCTATAGTATCTTGTGGTGATCTCATATCCATTGAAGAGGCTTCTAAG---------------------------------------------------GATCTTGTTAAATCAAACATA---------------------------------------------------ACGGAGTGTGGA---------------------------------------------------------------------------------------------AAG---------AGA---AAAAACGAG------ATTAGAAAA---TCG---------------------------ATAAAACGACTAAACAAA------------GTGAAACGAAAG------TTTTTGAGACCT------TTATTC---TACCCCTCCATT---CATAGAATATCCATTACTCGT------TCC------CGGGACCTTTTTCTTGAAAAATTC---------TCG---ACT---TATATT------------------------------------------------------------------------------------------------------------------------------------------------------------------------------------------------------GATGGG------------------------------------------------------AAGGGAGGGAAAGTCGGGGGAAGTTCTGGGGGGGAAAAGAAAAGAAGAAAA------------------------------------------------------------------------------------------------------AATGTTCTT---------------------------------------------------------------TATTATTAT------CTAGACTTTTATTATCCA------------------------------------------------------------------------------------------------------CACTATTTAGAGGTC------------------GAGTATGAAAAACTGAAT---------------------GTTGTTGTATTTGCCGAACCTCCG---------------TATAAATGTATCAGA------------------------TACCCTTAT------AGAAGT---ATGGAA------------AGGACCCACTTT
>Botrychium
ATGCTTGCATCGGGACCTAAAATTCGTCGTCAAATGAAGGAAAACGTTCGGCAT---AAAAGACTGAAT---CCAAGAAAAAGAGCCCTCATT------TGGGGGTTTCCCTTTCGGAAGCAGCTTCGA------AAAAAA------CCATTTAAA---AGG------------------------------------------------------------------------------CGAAAATCTGAGAGTTTTTCCGAAAAATCACAAACTACACGAAAGTTGTCCCCTTTCTATGGA------TTA---CCCATGAAAAAGAAGCTCTAGAAAGTTAAACCA---TTATTAGAAACTGTTAAAAGAAACATAAGTTTTCTACCCTTTCCAGAAAAGAGATTGGACGTTATTCCAGTTCGTACTTCTTCCCGTAAACATATTTCTGAAGCAAGGCAGTCAATAAGACATAAACATATCTATGTA---AATCCTGAGATAGTCAATATTCTTGGTTTTATAGTATCCTGCGGTGATCCTGTATCCGTTAAAGAGGCTTCTAAA---------------------------------------------------GATCTTATTGAATCAAACGTA---------------------------------------------------ACAGAATATAGA---------------------------------------------------------------------------------------------AAG---------AGA---AAAAACTGA------ATTAGAGAA---TCG---------------------------ATAAAACGACCAAACAGA------------GCGAAACGAAAG------TTTCTGAGACCT------TCATTT---TACCCTTCCATT---CATGAAATATCTATTACTCGT------TCT------CGGGATCCTTTCCTTGAAAAATTT---------TAC---CCT---TATATT------------------------------------------------------------------------------------------------------------------------------------------------------------------------------------------------------TGTAGG------------------------------------------------------AGAGGAAAGAAGAGAAAGATAAATTATGGGGAAAGAGTGAAGAGGAGAAAG------------------------------------------------------------------------------------------------------AATGTTCCT---------------------------------------------------------------TTCCATTAC------CTAGACTTTTATTATCCG------------------------------------------------------------------------------------------------------CATTATTCAGAGGTC------------------GAGTATGAAAAACTCAAT---------------------GTTGTTGTATTTGCCGAACCTCCG---------------TATAAGTATATAAAA------------------------CTCCCTTAC------AGGAGT---ATAGAA------------AAGACCCACTCT
>Botrypus
ATGCTTGCATCGGGATCCAAAATTTGTCGTCAAATGAAGGAAAACGTTCGGCAT---AAAAGACTAAAT---TCAAGAAAAAGAGCCCTCATT------TGGGGGTTTCCCTTTCGGAAGCAGCTTCGA------AAAAAA------CCATTTAAA---AGG------------------------------------------------------------------------------CGAAAATCTGAGAGTTTTTCCGAAAAATCACAAACTACACGAAAGTTGTCCCCTTTCTATGGA------TTA---CCCATGAAAAAGAAGCTCTAGAAAGTTAAACCA---TTATTAGAAACTGTTAAAAGAAACATAAGTTTTCTACCCTTTCCAGAAAAAAGATTGGACGTTATTCCAGTTCGTATTTCTTCTCGTAAACATATTTTTGAAGCAAGGCAGCCAATAAGGCATAAACATATTTATGTC---AATTCTGAGATAGTCAATATTCTTGGTTTTATAATACCCTGCGGTGATCCTATATCCGTTAAAGAGGCTTCTAAA---------------------------------------------------AATCTTATTGAATCGAACATA---------------------------------------------------ACAGAATGTAGA---------------------------------------------------------------------------------------------AAG---------AGA---AAAAACTAA------ATTAGAGAA---TCG---------------------------ATGAAACGACTAAACAAA------------GTGAAACGAAAG------TTTTTGAGACCT------TCATTT---TACCCTTCCATT---CATGAAATATCTATTACTCGT------TCT------CGGGATCCTTTTCTTGAAAAATTT---------TAC---CCT---TATATT------------------------------------------------------------------------------------------------------------------------------------------------------------------------------------------------------TGTAGG------------------------------------------------------AGAGGAAGGAAGAGAAAGATAAATTATGGGGAAAGAGTGAAAAGGAGAAAG------------------------------------------------------------------------------------------------------AATGTTCCT---------------------------------------------------------------TTCCATTAC------CTAGACTTTTATTATCCG------------------------------------------------------------------------------------------------------CATTATTCAGAGGTC------------------GAGTATGAAAAACTCAAT---------------------GTTGTTATATTTGCCGAACCTCCT---------------TATAAGTATATAAAA------------------------TTTCCTTAC------AGGAGT---CTAGAA------------AAGACCCACTTT
>Cheiroglossa
ACGCTTGCATCAGGATCCAAAATTTGTCGTCAAATGAAGGAAAACGTTTGGCAT---AAAAGACTGAAT---CCAAGAAAAAGAGCCCTCACT------TGGGGGTTTCCCTTTCTTTTGCGACTTAGA------AAAAAA------CCAATTCAA---AGA------------------------------------------------------------------------------CGAAAATCTGAGAGTCTCTCTGAAAAATCACAAACTACACGAAAGTCGTCCCCTTTCTACGGA------TTA---CCCATGAAAAAGAAGCTCCAGAAAGTGAAACCT---------GGAACTATTAAAAGAAACGCAAGTTTTCCACCCTTTCCAGAAAAAAGATCGGACGTTATTCCAGTTTGTATTTCTCCCTGTAAACATATTTCCGAGGCAAGGCAGCCAGTGAGACATAAAAATGTTTATGTG---AATTCTGAGATAGTCGATGCTCCTGGTTTTGTAGTATCTTGTGGTGATCCCATACCCATTGAAGAGGCTTCTAAG---------------------------------------------------GATCTTGTTAAATCAAACACA---------------------------------------------------ACGGAGTGTGGA---------------------------------------------------------------------------------------------AAG---------AGA---AAAAACGAG------ATTGGAAAA---TCG---------------------------ATAAAACGACTAAACAAA------------GTGAAACGAAAG------TTTTTGAGACCT------TCATCC---TACCCTTCCATT---CATAGAATATCTATTACTCGT------TCT------CGGGACCTTTTTCTTGAAAAATTC---------TCG---ACT---CATATT------------------------------------------------------------------------------------------------------------------------------------------------------------------------------------------------------GATGGG------------------------------------------------------AAGGGAAGGAAAGTCGAGAGAAGGGTTTTGGAA------AAAAGAAGAAAA------------------------------------------------------------------------------------------------------AATGTTCCT---------------------------------------------------------------CACCATTAT------CTAGACTTTTATTATCCA------------------------------------------------------------------------------------------------------CACCATTCAGAGGTC------------------GAGTATGAAAAACCCAAT---------------------GTGGTTGTATTTGCCGAACCTCCG---------------TATAAATGTATCAGA------------------------TACCCTTAT------AGAAGT---ATGGAA------------AGGACCCACTTT
>Psilotum
ATGCTTGCATCGGGATCTAAAATTCGTCGTCAAATGAAGGAAAACGTTCGGCAT---AGAAGACTTAAT---CCGAGAAAGAGAGCTCTCGTT------TGGGGGTTGACCTTCCGGAAAGAGCTTCGA------AAAAAA------CCATTCAAA---AGA------------------------------------------------------------------------------CGTAAATCTGAGGGTTTTTTCGAAAAACCACAAACCCCACGAAAGTTGTCCCTCTTTTATGGA------TTA---CCCATGAAGAAAAAGCTCCGAAAGGTTAAACCA---TTATTAAGCACTATCAAGAGAAACATAAGTTTTCTACCCCTTCTGGAAAGGAGATTGGACGTTATTCCGGTTCGTATTTCTTTCCGTAAACATATCTTACAAGCAAGACAGCCAGTGAGACATAAACATATTTATGTA---AATTCTGGAATCGTAAATCTTCCCGGTTTTCTAGTATCCCGCGGTGATCCCATATCTATTAGGGAGGCTTCTAAA---------------------------------------------------GATATTATTAGATCGAACATA---------------------------------------------------ACAGAGTATAGA---------------------------------------------------------------------------------------------GAG---------AGG---ACAAAACGA------ATTGGAAGA---TCA---------------------------GTAAGACAACTGAAGAAA---------GGAGTAAAACGAACT------TTTTTGAGACCT------CTGTTT---TATCCCTTTCTT---CGGGGAATATCTATTCCTCGT------TCT------TCGGATCCTTTTCTTGAAAAATTC---------TCT---CCC---TTTATT------------------------------------------------------------------------------------------------------------------------------------------------------------------------------------------------------CAGAAA------------------------------------------------------AGAATAGGAGAGAGAAGAGGGAATTATGAGGGGAGGTTAAAAAGG------------------------------------------------------------------------------------------------------------AATGTTCTT---------------------------------------------------------------TTCCATTAT------CCAGACTTTTACCATCCA------------------------------------------------------------------------------------------------------CACTATTTAGAGGTC------------------GAGTATGGAAAACCCAAT---------------------GTTGTTGTATTTGCCGAACCTCCG---------------TATCGGTATATCAAA------------------------TTCCCTTAT------AGGGAT---ATAGAA------------AAAACCCACTCT
>Ophioderma
ACGCTTGCATCAGGATCCAAAATTTGTCGTCAAATGAAGGAAAACGTTTGGCAT---AAAAGACTGAAT---CCAAGAAAAAGAGCCCTTTTG------TGGGGGTGGGGG---CAGAAGCGACTTAGAAAGTTTAAGGGC------CCAATTCAA---AGA------------------------------------------------------------------------------CGAAAATCTGAGAGTCTCTCTGACAAATCACAAACTACACGAAAGTCGTCCCCTTTCTACGGA------TTA---CCCATGAAAAAGAAGCTCCAGAAACCTTCTAGCACATTGTTTTGTTCTTTTCAAAGAAACGCAAGTTTTCCACCCTTTCCAGAAAAAAGATCGGACGTTATTCCAGTTTGTATTTCTCCCTGTAAACAGATTTCCGAGGCAAGACAGCCAGTGAGACATCAACATGTTTATGTG---AATAAAGAGATAGTCTCCTCTCCTGGTTTTGTAGTATCTTGTGGTGATCCCACACCCATTATTGAAGAGGCAAACTTAAAG------TTTCAAAAT------GTGAAGGCAAACTTA---AAGTTTCAAAATGTGAAAACAAATGGG---------------------------------------------------TCCAGTTTTGGACTGGAGAAAAAACAAAGAAAAAAGCATTTTAGTGAAAAAAGCAAAGGATTTAACCAGTGCTTTCTAAACAATAAGCAAAAAGCA---------AAA---------TTT---AAAGAAAGT------ATTGGAAAA---TCG---------------------------ATAAAACGACTAAACAAA------------GTGAAACGAAAG------TTTTTGATACCT------TCATCC---TACCCTTCCATT---CATAGAATATCTATTCTTAAA------CAAACAAAAAAACACCTCGTGTTAAAAGCTAAW---------GCT---CCT---CATATTGAATTGTTGGTAAAGAAAGTCATGGAATTTTTAATTAATTTAAATAATACAGCAATGGAATGCTTTGAAACAACTACTTTCAATACTAAAGTATTGGTGAATAAAGAACCATTTAACCATTTAACTACTACTACTACTACTACTTTCAAACCCAACTTTAAACCAACTTCTTTTAACCACCAAATGTATTTAAATAACTGTGGTTTAAAAACTTCCAACAAAGAAATCGCAGCAGCATTAGCAGCATTT---------AAGGGTGAACAAGCAAGCAAAACAACCAAGCCTAATTTCAAACGCTTAACG------CCAATTATTGATTGCTTTAGCAAAGGTTCTATCACTAATGCGGCTTACTTAAATCAAACTGATACGGGTATTGCTAAATTACAGATTAGCAAAAAGAATCATCCGGAA------------------------AAAAGAAGCAAAATT------GGTAATGTTACTCACCATTATTAT------CTAGACTTTTATTATCCA------------------------------------------------------------------------------------------------------CACCATTCAGAGGTCTTATCCTTATCCAGTTCCGGTTTTAAACGAACGTTGGATTCGGTGTGGCCTAAATTTGTGGTTTTATTTGCCGAACCTCCG---------------TATCAATGTATCAGA------------------------TACCCTTAT------AGAAGT---CTGGAA------------AGGACCCACTTT
>Ophioglossum_californicum
ACGCTTGCATCAGGATCCAAAATTCGTCGTCAAATGAAGGAAAACGTTCGGCAT---AAAAGACTGAAT---CCAAGAAAAAGAGCCCTCACT------TGGGGGTTTCCCTTTCGGAAGCGACTTAGA------AAAAAA------CCATTTCAA---AGA------------------------------------------------------------------------------CGAAAATCTGAGAGTTTCTCTGAGAAATTACAAACTACACGAAAGTTGTCCCCTTTCTACGGA------TTA---CCCATGAAAAAGAAGCTCCGGAAAGTGAAACCA---TTATTAGGAACTATTAAAAGAAACGCAAGTTTTCTACCCTTCTCAGAAAAAAGATTGGACGTTATTCTAGTTCGTATCTCTCTTCGTAAACATATTTCTGAGGCAAGGCAGCTAGTGAGACATAAACATGTTTATGTA---AATTCTGAGATAGTCGATGCTCCTGGTTCTATAGTATCTTGTGGTGATCTCATATCCATTGAAGAGGCTTCTAAG---------------------------------------------------GATCTTGTTAAATCAAACATA---------------------------------------------------ACGGAGTGTGGA---------------------------------------------------------------------------------------------AAG---------AGA---AAAAACGAG------ATTAGAAAA---TCG---------------------------ATAAAACGACTAAACAAA------------GTGAAACGAAAG------TTTTTGAGACCT------TTATTC---TACCCCTCCATT---CATAGAATATCCATTACTCGT------TCC------CGGGACCTTTTTCTTGAAAAATTC---------TCG---ACT---TATATT------------------------------------------------------------------------------------------------------------------------------------------------------------------------------------------------------GATGGG------------------------------------------------------AAGGGAGGGAAAGTCGGGGGAAGTTCTGGGGGGGAAAAGAAAAGAAGGAAA------------------------------------------------------------------------------------------------------AATGTTCTT---------------------------------------------------------------TATTATTAT------CTAGACTTTTATTATCCA------------------------------------------------------------------------------------------------------CACTATTTAGAGGTC------------------GAGTATGAAAAACTGAAT---------------------GTTGTTGTATTTGCCGAACCTCCG---------------TATAAATGTATCAGA------------------------TACCCTTAT------AGAAGT---ATGGAA------------AGGACCCACTTT
>Whittieria
ATGCTTGCATCAGGATTTAAAATTCGTCGTCAAATGAAGGAAAACGTTTGGCAT---AAAAGACTGAAT---CCAAGAAAAAGAGCCCTCATT------TGGGGGTTTCCCTTTCGGAAGCGACTTAGA------AAAAAA------CCATTTCAA---AGA------------------------------------------------------------------------------CGAAAATCTGAGAGTTTCTCTGAGAAATTACAAACTACACGAAAGTTGTCCCTTTTCTACGGA------TTA---CCTATGAGAAAGAAGCTCCAGAAAGTGAAACCA---TTATTAGGAACTATTAAAAGAAATGCAAGTTTTCTACCCTTTTTAGAAAAAAGATTGGACGTTATTTTAGTTTGTATTTCTTTTCGTAAACATATTTCTGAGGCAAGGCAGCTAGTGAGACATAAACATGTTTATGTG---AATTCTGGGATAGTCGATGTTCCTGGTTTTATAGTATCTTGTGGTGATCTCATATCCATTGAAGAGGCTTCTAAG---------------------------------------------------GATCTTGTTAAATCAAACATA---------------------------------------------------ATGGAGTGTGGA---------------------------------------------------------------------------------------------AAG---------AGA---AAAAACGAG------ATTAGAAAA---TCG---------------------------ATAAAACGACTAAACAAA------------GTGAAACGAAAG------TTTTTGAGACCT------TCATTC---TACCCTTCCATT---CATAGAATATCTATTACTCGT------TCT------CGGGACCTTTTTCTTGAAAAATTC---------TCG---ACT---CATATT------------------------------------------------------------------------------------------------------------------------------------------------------------------------------------------------------GATGGG------------------------------------------------------AAGAGAGGGAAAGTCGAGGGAAGTTCTGGGGGAGAAAAAAAAGGAAGAAAA------------------------------------------------------------------------------------------------------AATGTTCCT---------------------------------------------------------------CACCATTAT------CTAGACTTTTATTATCCA------------------------------------------------------------------------------------------------------CACCATTCAGAGGTC------------------GAGTATGAAAAACCCAAT---------------------GTTGTTGTATTTGCCGAACCTCCG---------------TATAGATGTATCAGA------------------------TACCCTTAC------AGAAGT---CTGGAA------------AGGACCCACTTT
>Goswamia
ACGCTTGCATCAGGATCCAAAATTTGTCGTCAAATGAAGGAAAACGTTCGGCAT---AAAAGACTGAAT---CCGAGAAAAAGAGCCCTCACT------TGGGGGTTTCCCTTTCGGAAGCGACTTAGA------AAAAAA------CCATTTCAA---AGA------------------------------------------------------------------------------CGAAAATCTGAGAGTCTCTCTGAAAAATCACAAACTACACGAAAGTCGTCCCCTTTCTACGGA------TTA---CCCATGAAAAAGAAGCTCCAGAAAGTGAAACCA---TTATTGGGAACTATTAAAAGAAACGCAAGTTTTCCACCCTTTTCAGAAAAAAGATCGGACGTTATTCCAGTTTGTATTTCTCCCTGTAAACATATTTCTGAGGCAAGGCAGCCAGTGAGACATAAACATGTTTATGTA---AATTCTGAGATAGTCGATGCTCCAGGTTTTATAGTATCTTGTGGTGATCCCACACCCATTGAAGAGGCTTCTAAG---------------------------------------------------GATCTTGTTAAATCAAACACA---------------------------------------------------ACGGAGTGTGGT---------------------------------------------------------------------------------------------TTG---------AGA---AAGAACGAG------ATTAGAAAA---TCG---------------------------ATAAAACGACTAAAAAAA------------GTGGAACGAAAG------TTTTTGAGACCT------TCATCC---TACCCTTCCATT---CATAGAATATCTACTACTCGT------TCT------CGGGACCTTTTTCTTGAAAAATTC---------TCG---ACT---CATATT------------------------------------------------------------------------------------------------------------------------------------------------------------------------------------------------------GATGGG------------------------------------------------------AAGGGAGGG---------------------GGAGAAAAAAAAAGAAGAAAA------------------------------------------------------------------------------------------------------AATGTTCCT---------------------------------------------------------------CACCATTAT------CTAGACTCTTATTATCCA------------------------------------------------------------------------------------------------------CACCATTCAGAGGTC------------------GAGTATGAAAAACCCAAT---------------------GTTGTTGTATTTGCCGAACCTCCG---------------TATAAATGTATCAAA------------------------TACCCTTAT------AGAAGC---ATGGAA------------AGGACCCACTCT
>Haukia
ACGCTTGCATCAGGATCCAAAATTTGTCGTCAAATGGAGGAAAACGTTCGGCAT---AAGAGACTGAAT---CCAAGAAAAAGAGCCCTCACT------TGGGGGTTTCCCTTTCGGAAGCGACTCAGA------AAAAAA------CCATTTCAA---AGA------------------------------------------------------------------------------CGAAAATCTGAGAGTTTCTCTGAAAAATTACAAACTACACGAAAGTTGTCCCTTTTCTACGGA------TTA---CCCATGAGAAAGAAGCTCCGGAAAGTGAAACCA---TTATTAGGAACTATTAAAAGAAACGCCAGTTTTCTACCCTTTTCAGAAAAAAGATTGGACGTTATTCTAGTTCGTATTTCTTTTCGTAAACATATTTCTGAGGCAAGGCAGCTAGTGAGACATAAACATGTTTCTGTA---AATTCTGAGATAGTCGATGCTCCTGGTTTTATAGTATCTTGTGGTGATCTTATACCCATTGAAGAGGCTTCTAAG---------------------------------------------------GATCTTGTTAAATCGAACATA---------------------------------------------------ACGGAGTGTGGA---------------------------------------------------------------------------------------------AAG---------AGA---ATTTACTCG------ATTAGAGAA---TCG---------------------------ATAAAACGACTAAACAAA------------GTGAAACGAAAGcga---tTTTTGAGACCT------TTATTC---TACCCTTCCATT---CATAGAATATCTATTACTCGT------TCT------CGGGACCTTTTTCTTGAAAAATTA---------TCG---ACT---CATATT------------------------------------------------------------------------------------------------------------------------------------------------------------------------------------------------------GATGGG------------------------------------------------------AAGGGAGGGAAAGTCGAGGGAAGTTCTGGGGGAGAAGGAAAAAGAAGCAGC------TTT---------------------------------------------------------------------------------------------AATGTGCTT---------------------------------------------------------------TATTATTAT------CTATACTTTTATTATCCA------------------------------------------------------------------------------------------------------CACTATTTAGAGGTC------------------GAGTATGAAAAACAACAT---------------------GTTGTTGTATTTGCCGAACCTCCG---------------TATAAATGTATCAGA------------------------TACCCTTAT------AGAAGT---ATGGAA------------AGGACCCACTTT
>Rhizoglossum
ATGCTTGCATCAGGATTTAAAATTCGTCGTCAAATGAAGGAAAACGTTTGGCAT---AAAAGACTGAAT---CCAAGAAAAAGAGCCCTCATT------TGGGGGTTTCCCTTTCGGAAGCGACTTAGA------AAAAAA------CCATTTCAA---AGA------------------------------------------------------------------------------CGAAAATCTGAGAGTTTCTCTGAGAAATTACAAACTACACGAAAGTTGTCCCTTTTCTACGGA------TTA---CCTATGAGAAAGAAGCTCCAGAAAGTGAAACCA---TTATTAGGAACTATTAAAAGAAATGCAAGTTTTCTACCCTTTTTAGAAAAAAGATTGGACGTTATTTTAGTTTGTATTTCTTTTCGTAAACAGATTTCTGAGGCAAGGCAGCTAGTGAGACATAAACATGTTTATGTG---AATTCTGAGATAGTCGATGTTCCTGGTTTTATAGTATCTTGTGGTGATCTCATATCCATTGAAGAGGCTTCTAAG---------------------------------------------------GATCTTGTTAAATCAAACATA---------------------------------------------------ATGGAGTGTGGA---------------------------------------------------------------------------------------------AAG---------AGA---AAAAACGAG------ATTAGAAAA---TCG---------------------------ATAAAACGACTAAACAAA------------GTGAAACGAAAG------TTTTTGAGACCT------TCATTC---TACCCTTCCATT---CATAGAATATCTATTACTCGT------TCT------CGGGACCTTTTTCTTGAAAAATTC---------TCG---ACT---CATATT------------------------------------------------------------------------------------------------------------------------------------------------------------------------------------------------------GATGGG------------------------------------------------------AAGAGAGGGAAAGTCGAGGGAAGTTCTGGGGGAGAAAAAAAAGGAAGAAAA------------------------------------------------------------------------------------------------------AATGTTCCT---------------------------------------------------------------CACCATTAT------CTAGACTTTTATTATCCA------------------------------------------------------------------------------------------------------CACCATTCAGAGGTC------------------GAGTATGAAAAACCCAAT---------------------GTTGTTGTATTTGCCGAACCTCCG---------------TATAGATGTATCAGA------------------------TACCCTTAC------AGAAGT---ATGGAA------------AGGACCCACTTT
>Mankyua
ATGCTTGCATCAGGATTTAAAATTTGTCGTCAAATGAAGGAAAACGTTTGGCAT---AAAAGACTGAAT---CCAAGAAAAAGAGCCCTCATT------TGGGGGTTTCCCTTTCGGAAGCAGCTTCGA------AAAAAA------CCATTGAAA---AGG------------------------------------------------------------------------------CGAAAATCTGATAGTTTTTCCGAAAAATCATAAACTACACGAAAGTCGTCCCTTTTCTATGGA------TTA---CCCATGAAAAAGAAGCTCCAGAAGGTTCAACCA---TTATTAAGAACTATTAAAAGAAACACAAGTTTTCCACCCTTTCCAGAAAAAAGATTGGACGTTATTCCAGTTCGTATTTCTTCTTGTAAACATATTTTTGAAGCAAGGCAACCGATAAGGCATAAACATATTTATGTC---AATTCTGAGATAGTCAATATTCCTGGTTTTATAGTATCCTGCGGTGATCCTATATCTATTAAAGAGGCTTCTAAA---------------------------------------------------GATCTTACTAAATCAAACATA---------------------------------------------------ACGGAATATAGA---------------------------------------------------------------------------------------------AAG---------AAA---AAAACCCAA------ATTAGAAAA---TCG---------------------------ATAAAACGACTAAAAAAA------------GCAAAACGAAAG------TTTTTGAGACCT------TCATTT---TACCCTTCCATT---CGGGAAAGATCCATTACTCGT------TCT------CGGGATCCTTCCCTTGAAAAAGTT---------TCT---CCT---TTT---------------------------------------------------------------------------------------------------------------------------------------------------------------------------------------------------------GATAGG------------------------------------------------------AGAGGAAAGAAAAGAAAGGGAAATTCTGAGAAAAAAAGAAAAAGAAGAAAA------------------------------------------------------------------------------------------------------AATGTTCTT---------------------------------------------------------------TCCCATTAT------TTAGACTTTTATTATCCA------------------------------------------------------------------------------------------------------CACTATTCAGAGGTC------------------GAGTATGAAAAACTCAAT---------------------GTTGTTGTATTTGCCGAACCTCCA---------------TATAAATATATAAAA------------------------TTTCCTTAT------AGGAGT---ATAGAA------------AAGACCCACTTT
>Sahashia
ATGCTCGCGGAA---TTTAAAATTTGTCGTCAAATGAAGGAAAACGTTCGGCGT---AAAAGACTGAAT---TCAAGAAAAAGAGCCCTCATT------TGGGGGTTTCCCTTTCGGAAG---CTTCGG------AAGAAA------CCATTTAAG---AAA------------------------------------------------------------------------------CGAAAATCTGAGAGTTTTTCCGAAAAATCACAAACTACACGAAAGTTGTCCCCTTCCTATGGA------TTA---CCTATGAAAAAGAAGCTCCAGAAAGTTAAACCA---CTATTAGGAACTGTTAAAAGAAACATAAGTTTTCTACCCTTTTCGGAAAAAAGATTGGACGTTATTCCTGTTTGGGTCTCTTTTTGTAAACATATTCTTGAAGCAAGGCAGCCAATAAGGCATAAACATATTTATGTC---AATCCTGAGATAGTCAATATTCTTGGTTTCATAGTATCCTGCGGTGATCCTATATCAGTTAAAGAGGCTTCTAAA---------------------------------------------------GATCTTATTGAATCAAACGTA---------------------------------------------------ACAGAGTATAGA---------------------------------------------------------------------------------------------AGG---------AGA---AAAAACGAA------GTCAGAGAA---TCG---------------------------ATAACACGACTAAACAAA------------GTGAAACGAAAG------TTTTTGAGACCT------TCATTT---TACCCTTCCATT---CATGAAATATCTATTACTCGT------TCT------CGGGATACTTTTATTGAAAGATTT---------TCC---CCT---TATATT------------------------------------------------------------------------------------------------------------------------------------------------------------------------------------------------------TATAGG------------------------------------------------------AGAGGAAGGAAGAGAAGGATAAATTATGGTAAAAAAGGAAAAAGAAGAAAG------------------------------------------------------------------------------------------------------AATGTTCCT---------------------------------------------------------------TTCCATTAT------CCAGACTTTTATTATCCA------------------------------------------------------------------------------------------------------CATTATTCAGAGGTC------------------GAGTATRAAWAACTCAAT---------------------GTTGTTGTATTTGCCGAACCTCCG---------------TATAAGTATATAAAA------------------------TTACCTTAC------AGGAAT---ATAGAA------------AAGACCCACTTT
>Azolla
---------------------------------ATGAGAGAAAACGTTTGGCAT---AAAAAACTCAAT---CCGAGAAAGAGAGCCCTTATTCGGGAGTGGGGATTTCCCTTTATTTGAAAAGAGAGGCTTTTGACAAAA------TCGTGGAAAAGAGGGAAATCTGGGAATCTGGCCGACCTAATTCTGGGGTTCTCCTCTTCCCGAAAGGAGCTCCGGAAAAGACCATTCGAAAGATGAAAATCTGAAGATTTCTCTGAAAAATCACATGCTTCGTGAAAGTCGTCCCTCTCTTACGGA------TTA---CCCATGAAAGGAAAGATATAGAGGCTCGAACCGTTACTAAAAACTATTAAAGAGAAACACATCAATCTTTTACCCTTTCTAGAAAAAAGATTGGACGTTATTCCGGTTTGCATTCCCTTTCGCGAACATATTCTCTAAGCCAGATAGCCAATAAATCATAAACATATTTATGCC---AATCCCAAAGTAGTCAATATTCTCGGTTCCACGGTACCCTGCGGTGATCTTACACCCATTAAAGAAGCTTCTTGA---------------------------------------------------GATCTTACCAAACTAAACATA---------------------------------------------------GTGTAATGCAGA---------------------------------------------------------------------------------------------GGA---------AAA---AAAGAATGA------ATTAGAAAA---TCG---------------------------ATAGAATAACTGAAATAA------------AGAAAATGATCT------CTTTCAAGGCCT------CTCTCC---TATCTCTTCATT---CATAAAGATTCTTCCTATTATCCTTCCAGTCACAAAGGTTATTGGATACCTGAGAAGTAT---------CCT---CTT---TTCTGA---------------------------------------------------------------------------------------------------------------------------------------------------------------------------------------------------------------------------------------------------------------------------------------------------------AAAAAAACTTCT------------------------------------------------------------------------------------------------------CTTTTTTCT---------------------------------------------------------------TTTCATTGT------CTAGACTATTACTACCCA------------------------------------------------------------------------------------------------------CATTATCTGGAGGTT------------------GAGTATGAAAAACCTAAT---------------------GTTGTGGTATTCCCCGAACCTCAC---------------CATAATTATCTGAAA------------------------CTTTCCTAT------AAGAATAAAATAGAG------------AAACACTGTCTT
>Pteridium
---------------------------------ATGAGAGAAAATGTTTGGCGT---AAAAAACTCAAT---CCGAGAAAGAGAGCCCTTATTTGGGAGTGGGGATTTCCCTTTATTTGAAAAGAGAGGTTTTTGACAAAA------TCGTGGAAAAGAGGGAAATCTGGGAATCTGGCCGACCTAATTCTGAGGTTCTCTTCTTCCTAAAAGGAGCTCCGGAAAAGACCATTCGAAAGATGAAAATCTGAAGATTTCTCCGAAAAATCACATGCTTCGTGAAAGTTGTCCCTCTTTTACGGA------TTA---CCCATGAAGGGAAAGATATAGAGGCTCGAACCGTTACTAAAAACTATTAAAGAGAAACACATCAATCTTTTACCCTTTCTAGAAAAAAGATTGGACGTTATTTCGGTTTGCATTCCCTCTCGCGAACATATTTTTTAAGCCAGATAGCCAATAAATCATAAACATATTTATGCC---AATCCTAAAGTAGTCAATATTCTCGGTTTCACGGTACCCTGCGGTGATCTCATATTCATTGAAGAAGCTTCTTGA---------------------------------------------------GATCTTACCAAACTAAACATG---------------------------------------------------GCGTAATGCAGA---------------------------------------------------------------------------------------------AAA---------AAA---AAGGAATGA------ATTAGAAAA---TCG---------------------------ATAGAATAACTGAAATAA------------AGAAAATGATCT------TTTTCGAGGCCT------CTCTTC---TACTCTTCTATT---CATAAAGATTCTTCCTATTATCCTTTTAGTCATAAAGGTTATTGGATACCTGAAAAATAT---------CCT---CCT---TTCTAT------------------------------------------------------------------------------------------------------------------------------------------------------------------------------------------------------------------------------------------------------------------------------------------------CATGAAAGAAAAAAAACTTCT------------------------------------------------------------------------------------------------------CCTTTTCAT---------------------------------------------------------------TTTCATTGT------CTAGACTATTACTACCTA------------------------------------------------------------------------------------------------------TATTATTCGGAGGTC------------------GAGTATGAGAAACTCAAT---------------------GTTGTGGTATTCCCCGAACCTCAC---------------CATAATTATCTGAAA------------------------CTTCCCTAT------AGGGATGAAATAGAG------------AAACACTGCCTT
>Haplopteris
ATGTTGGTATCGAGACCTAAAATTCGTCGTTAGATGAAAGAAAATATTTGGCAC---AAAAAACTCAAT---CCGAGGAAGAGAGCCCTTATTTGGGAGTGGGGATTCTCCTTCATTCGAAGAAACAGGCTTTTGACTAAAAGGAAGGCGTGGAAAAAAAGGAAATTCGGGAATCTAGTCAACCTCATTATAAAGTTAGCTTCACTCCGGAAA---AGACCATTCGAAAAATGAAAAAAAGCTAAATCTTAAGATTTCTCCGAAAAATCACACGCTTCGCGAAAGCTGTCCCTCTTTTACGGA------TTA---CCCATGAAAGGAAAGATATAAAAGATCAAACCATTACTAAAAACTATTAAAGAGAAACACATTAATTTCTTCCCCTTCTTAGAAAAAAGATTGGACGTTATTCCGGTCCGCATTTCCTCTTGCGAACATATTTCTTAAGCCAGATAGTCAATAAATCATAAACATATTTATGTC---AATCCTAAAGTAGTAAATACTCTCGGTTTCGCGGTATCCTGCGGTGATCTCACATTCACTGAAGAAGCTTCTCGA---------------------------------------------------GATATTATTAAATTAAACATG---------------------------------------------------GCGTAATGCATA---------------------------------------------------------------------------------------------AGA---------AAA---AAAGAATGA------ATTAGAAGA---TCG---------------------------ATAGAATAACCGAAATGG------------AGAAAATGATCT------TTTCCGAGGCCT------CTATTC---TACCCTTTTGTT---CGGAAAGATTCTTCCTATTATCCCTTTAGTAATAAAAGTTTTCGGTTACCTAAACCTGGAAAAGGC---CTT---CCT---TTCTAT------------------------------------------------------------------------------------------------------------------------------------------------------------------------------------------------------------------------------------------------------------------------------------------------CATAAAAGAAAAAAAACTTCT------------------------------------------------------------------------------------------------------TCTTTTCAT---------------------------------------------------------------TTTCATTGT------CTAGATTATTATTACCCA------------------------------------------------------------------------------------------------------CAGTATTTGGAGGTC------------------GAGTACGAAAAACTAAAT---------------------GTTGTGGTATTTTCCGAACCTCAC---------------CATAATTCTCTGAAA------------------------CATCCCTAT------AGGTATAAAATAGAG------------AAACACTGCCTT
